# Supplementary material for: The rapamycin-regulated gene expression signature determines prognosis for breast cancer
Source: Mol Cancer. 2009 Sep 24;8:75. doi: 10.1186/1476-4598-8-75 (PMC2761377; doi:10.1186/1476-4598-8-75)
Supplement: Additional file 2 — Gene set enrichment analysis of in vivo data, time series. The data provided represent the time series of GSEA. This compressed file contains "Time" shortcut file and "GSEA_time" folder. Clicking on "Time" shortcut opens the index file providing access to analysis files contained in the "GSEA_time" folder. [file 1476-4598-8-75-S2.zip]

Archive with 419 entries (417 files):
- GSEA_time/
- GSEA_time/ADIPOCYTE_PPARG_UP.html
- GSEA_time/ADIPOCYTE_PPARG_UP.xls
- GSEA_time/ADIP_DIFF_CLUSTER3.html
- GSEA_time/ADIP_DIFF_CLUSTER3.xls
- GSEA_time/ADIP_DIFF_CLUSTER4.html
- GSEA_time/ADIP_DIFF_CLUSTER4.xls
- GSEA_time/AGED_MOUSE_HYPOTH_DN.html
- GSEA_time/AGED_MOUSE_HYPOTH_DN.xls
- GSEA_time/AGUIRRE_PANCREAS_CHR19.html
- GSEA_time/AGUIRRE_PANCREAS_CHR19.xls
- GSEA_time/ALANINE_AND_ASPARTATE_METABOLISM.html
- GSEA_time/ALANINE_AND_ASPARTATE_METABOLISM.xls
- GSEA_time/AS3_FIBRO_C4.html
- GSEA_time/AS3_FIBRO_C4.xls
- GSEA_time/AS3_FIBRO_DN.html
- GSEA_time/AS3_FIBRO_DN.xls
- GSEA_time/ASTON_DEPRESSION_UP.html
- GSEA_time/ASTON_DEPRESSION_UP.xls
- GSEA_time/BAF57_BT549_DN.html
- GSEA_time/BAF57_BT549_DN.xls
- GSEA_time/BCNU_GLIOMA_NOMGMT_48HRS_DN.html
- GSEA_time/BCNU_GLIOMA_NOMGMT_48HRS_DN.xls
- GSEA_time/BECKER_TAMOXIFEN_RESISTANT_UP.html
- GSEA_time/BECKER_TAMOXIFEN_RESISTANT_UP.xls
- GSEA_time/BENNETT_SLE_UP.html
- GSEA_time/BENNETT_SLE_UP.xls
- GSEA_time/BILE_ACID_BIOSYNTHESIS.html
- GSEA_time/BILE_ACID_BIOSYNTHESIS.xls
- GSEA_time/BRCA1_SW480_UP.html
- GSEA_time/BRCA1_SW480_UP.xls
- GSEA_time/BRENTANI_REPAIR.html
- GSEA_time/BRENTANI_REPAIR.xls
- GSEA_time/BUT_TSA_UP.html
- GSEA_time/BUT_TSA_UP.xls
- GSEA_time/CALRES_MOUSE_UP.html
- GSEA_time/CALRES_MOUSE_UP.xls
- GSEA_time/CANCER_UNDIFFERENTIATED_META_UP.html
- GSEA_time/CANCER_UNDIFFERENTIATED_META_UP.xls
- GSEA_time/CHEN_HOXA5_TARGETS_UP.html
- GSEA_time/CHEN_HOXA5_TARGETS_UP.xls
- GSEA_time/CITRATE_CYCLE_TCA_CYCLE.html
- GSEA_time/CITRATE_CYCLE_TCA_CYCLE.xls
- GSEA_time/CMV-UV_HCMV_6HRS_DN.html
- GSEA_time/CMV-UV_HCMV_6HRS_DN.xls
- GSEA_time/CMV_HCMV_TIMECOURSE_14HRS_DN.html
- GSEA_time/CMV_HCMV_TIMECOURSE_14HRS_DN.xls
- GSEA_time/CMV_HCMV_TIMECOURSE_6HRS_DN.html
- GSEA_time/CMV_HCMV_TIMECOURSE_6HRS_DN.xls
- GSEA_time/CORDERO_KRAS_KD_VS_CONTROL_UP.html
- GSEA_time/CORDERO_KRAS_KD_VS_CONTROL_UP.xls
- GSEA_time/CROONQUIST_IL6_RAS_DN.html
- GSEA_time/CROONQUIST_IL6_RAS_DN.xls
- GSEA_time/CROONQUIST_IL6_STARVE_UP.html
- GSEA_time/CROONQUIST_IL6_STARVE_UP.xls
- GSEA_time/CROONQUIST_IL6_STROMA_UP.html
- GSEA_time/CROONQUIST_IL6_STROMA_UP.xls
- GSEA_time/CROONQUIST_RAS_STROMA_DN.html
- GSEA_time/CROONQUIST_RAS_STROMA_DN.xls
- GSEA_time/DIAB_NEPH_DN.html
- GSEA_time/DIAB_NEPH_DN.xls
- GSEA_time/DNA_REPLICATION_REACTOME.html
- GSEA_time/DNA_REPLICATION_REACTOME.xls
- GSEA_time/DNMT1_KO_DN.html
- GSEA_time/DNMT1_KO_DN.xls
- GSEA_time/DORSEY_DOXYCYCLINE_UP.html
- GSEA_time/DORSEY_DOXYCYCLINE_UP.xls
- GSEA_time/DOX_RESIST_GASTRIC_DN.html
- GSEA_time/DOX_RESIST_GASTRIC_DN.xls
- GSEA_time/edb/
- GSEA_time/edb/gene_sets.gmt
- GSEA_time/edb/gsea_time_collapsed.rnk
- GSEA_time/edb/results.edb
- GSEA_time/ELECTRON_TRANSPORTER_ACTIVITY.html
- GSEA_time/ELECTRON_TRANSPORTER_ACTIVITY.xls
- GSEA_time/enplot_ADIPOCYTE_PPARG_UP_305.png
- GSEA_time/enplot_ADIP_DIFF_CLUSTER3_399.png
- GSEA_time/enplot_ADIP_DIFF_CLUSTER4_355.png
- GSEA_time/enplot_AGED_MOUSE_HYPOTH_DN_391.png
- GSEA_time/enplot_AGUIRRE_PANCREAS_CHR19_357.png
- GSEA_time/enplot_ALANINE_AND_ASPARTATE_METABOLISM_317.png
- GSEA_time/enplot_AS3_FIBRO_C4_255.png
- GSEA_time/enplot_AS3_FIBRO_DN_239.png
- GSEA_time/enplot_ASTON_DEPRESSION_UP_247.png
- GSEA_time/enplot_BAF57_BT549_DN_287.png
- GSEA_time/enplot_BCNU_GLIOMA_NOMGMT_48HRS_DN_301.png
- GSEA_time/enplot_BECKER_TAMOXIFEN_RESISTANT_UP_331.png
- GSEA_time/enplot_BENNETT_SLE_UP_341.png
- GSEA_time/enplot_BILE_ACID_BIOSYNTHESIS_389.png
- GSEA_time/enplot_BRCA1_SW480_UP_373.png
- GSEA_time/enplot_BRENTANI_REPAIR_371.png
- GSEA_time/enplot_BUT_TSA_UP_395.png
- GSEA_time/enplot_CALRES_MOUSE_UP_327.png
- GSEA_time/enplot_CANCER_UNDIFFERENTIATED_META_UP_319.png
- GSEA_time/enplot_CHEN_HOXA5_TARGETS_UP_233.png
- GSEA_time/enplot_CITRATE_CYCLE_TCA_CYCLE_311.png
- GSEA_time/enplot_CMV-UV_HCMV_6HRS_DN_221.png
- GSEA_time/enplot_CMV_HCMV_TIMECOURSE_14HRS_DN_295.png
- GSEA_time/enplot_CMV_HCMV_TIMECOURSE_6HRS_DN_271.png
- GSEA_time/enplot_CORDERO_KRAS_KD_VS_CONTROL_UP_223.png
- GSEA_time/enplot_CROONQUIST_IL6_RAS_DN_313.png
- GSEA_time/enplot_CROONQUIST_IL6_STARVE_UP_325.png
- GSEA_time/enplot_CROONQUIST_IL6_STROMA_UP_209.png
- GSEA_time/enplot_CROONQUIST_RAS_STROMA_DN_227.png
- GSEA_time/enplot_DIAB_NEPH_DN_231.png
- GSEA_time/enplot_DNA_REPLICATION_REACTOME_397.png
- GSEA_time/enplot_DNMT1_KO_DN_333.png
- GSEA_time/enplot_DORSEY_DOXYCYCLINE_UP_205.png
- GSEA_time/enplot_DOX_RESIST_GASTRIC_DN_267.png
- GSEA_time/enplot_ELECTRON_TRANSPORTER_ACTIVITY_387.png
- GSEA_time/enplot_FATTY_ACID_SYNTHESIS_303.png
- GSEA_time/enplot_FSH_OVARY_MCV152_DN_243.png
- GSEA_time/enplot_GALE_FLT3ANDAPL_DN_337.png
- GSEA_time/enplot_GLUTATHIONE_METABOLISM_383.png
- GSEA_time/enplot_GUO_HEX_UP_297.png
- GSEA_time/enplot_HDACI_COLON_BUT30MIN_DN_249.png
- GSEA_time/enplot_HDACI_COLON_SUL30MIN_DN_291.png
- GSEA_time/enplot_HINATA_NFKB_UP_275.png
- GSEA_time/enplot_HPV31_DN_375.png
- GSEA_time/enplot_HYPOXIA_REG_UP_225.png
- GSEA_time/enplot_HYPOXIA_REVIEW_217.png
- GSEA_time/enplot_IDX_TSA_UP_CLUSTER5_343.png
- GSEA_time/enplot_IFNALPHA_NL_HCC_UP_385.png
- GSEA_time/enplot_IFNALPHA_NL_UP_393.png
- GSEA_time/enplot_IRITANI_ADPROX_DN_261.png
- GSEA_time/enplot_IRITANI_ADPROX_VASC_299.png
- GSEA_time/enplot_KREBS_TCA_CYCLE_365.png
- GSEA_time/enplot_LEE_TCELLS10_UP_211.png
- GSEA_time/enplot_LEE_TCELLS1_UP_203.png
- GSEA_time/enplot_LEE_TCELLS8_UP_207.png
- GSEA_time/enplot_LI_FETAL_VS_WT_KIDNEY_UP_273.png
- GSEA_time/enplot_LYSINE_DEGRADATION_347.png
- GSEA_time/enplot_MANALO_HYPOXIA_UP_259.png
- GSEA_time/enplot_MENSE_HYPOXIA_UP_213.png
- GSEA_time/enplot_MTA3PATHWAY_329.png
- GSEA_time/enplot_NICK_RHAPC_UP_237.png
- GSEA_time/enplot_NO2IL12PATHWAY_321.png
- GSEA_time/enplot_OVARIAN_INFERTILITY_GENES_369.png
- GSEA_time/enplot_OXSTRESS_RPETHREE_DN_353.png
- GSEA_time/enplot_PENG_LEUCINE_DN_361.png
- GSEA_time/enplot_POD1_KO_MOST_DN_293.png
- GSEA_time/enplot_POD1_KO_MOST_UP_335.png
- GSEA_time/enplot_PROTEASOME_DEGRADATION_339.png
- GSEA_time/enplot_RADAEVA_IFNA_UP_377.png
- GSEA_time/enplot_ROS_MOUSE_AORTA_DN_283.png
- GSEA_time/enplot_SHEPARD_NEG_REG_OF_CELL_PROLIFERATION_269.png
- GSEA_time/enplot_SHIPP_FL_VS_DLBCL_DN_323.png
- GSEA_time/enplot_STRESS_ARSENIC_SPECIFIC_DN_381.png
- GSEA_time/enplot_TAKEDA_NUP8_HOXA9_16D_DN_241.png
- GSEA_time/enplot_TAKEDA_NUP8_HOXA9_6H_UP_265.png
- GSEA_time/enplot_TCA_307.png
- GSEA_time/enplot_TFF2_KO_UP_379.png
- GSEA_time/enplot_TGFBETA_C2_UP_315.png
- GSEA_time/enplot_TGFBETA_EARLY_UP_363.png
- GSEA_time/enplot_TSADAC_RKOEXP_UP_285.png
- GSEA_time/enplot_TSA_CD4_UP_367.png
- GSEA_time/enplot_TSA_HEPATOMA_CANCER_DN_263.png
- GSEA_time/enplot_TSA_HEPATOMA_CANCER_UP_351.png
- GSEA_time/enplot_UV-CMV_UNIQUE_HCMV_6HRS_DN_253.png
- GSEA_time/enplot_UVB_NHEK1_C6_279.png
- GSEA_time/enplot_UVB_NHEK3_C3_277.png
- GSEA_time/enplot_UVB_SCC_UP_251.png
- GSEA_time/enplot_UVC_HIGH_D4_DN_281.png
- GSEA_time/enplot_UVC_TTD_4HR_DN_235.png
- GSEA_time/enplot_UVC_TTD_4HR_UP_309.png
- GSEA_time/enplot_UVC_TTD_ALL_DN_257.png
- GSEA_time/enplot_UVC_TTD_ALL_UP_359.png
- GSEA_time/enplot_UVC_XPCS_4HR_DN_215.png
- GSEA_time/enplot_UVC_XPCS_8HR_DN_219.png
- GSEA_time/enplot_UVC_XPCS_ALL_DN_229.png
- GSEA_time/enplot_VEGF_HUVEC_30MIN_UP_349.png
- GSEA_time/enplot_VEGF_MMMEC_12HRS_UP_289.png
- GSEA_time/enplot_WNT_TARGETS_201.png
- GSEA_time/enplot_XPB_TTD-CS_DN_345.png
- GSEA_time/enplot_ZHAN_MM_CD138_HP_VS_REST_245.png
- GSEA_time/FATTY_ACID_SYNTHESIS.html
- GSEA_time/FATTY_ACID_SYNTHESIS.xls
- GSEA_time/FSH_OVARY_MCV152_DN.html
- GSEA_time/FSH_OVARY_MCV152_DN.xls
- GSEA_time/GALE_FLT3ANDAPL_DN.html
- GSEA_time/GALE_FLT3ANDAPL_DN.xls
- GSEA_time/gene_set_sizes.xls
- GSEA_time/global_es_histogram.png
- GSEA_time/GLUTATHIONE_METABOLISM.html
- GSEA_time/GLUTATHIONE_METABOLISM.xls
- GSEA_time/gsea_report_for_na_neg_1197940125570.html
- GSEA_time/gsea_report_for_na_neg_1197940125570.xls
- GSEA_time/gsea_report_for_na_pos_1197940125570.html
- GSEA_time/gsea_report_for_na_pos_1197940125570.xls
- GSEA_time/gset_rnd_es_dist_202.png
- GSEA_time/gset_rnd_es_dist_204.png
- GSEA_time/gset_rnd_es_dist_206.png
- GSEA_time/gset_rnd_es_dist_208.png
- GSEA_time/gset_rnd_es_dist_210.png
- GSEA_time/gset_rnd_es_dist_212.png
- GSEA_time/gset_rnd_es_dist_214.png
- GSEA_time/gset_rnd_es_dist_216.png
- GSEA_time/gset_rnd_es_dist_218.png
- GSEA_time/gset_rnd_es_dist_220.png
- GSEA_time/gset_rnd_es_dist_222.png
- GSEA_time/gset_rnd_es_dist_224.png
- GSEA_time/gset_rnd_es_dist_226.png
- GSEA_time/gset_rnd_es_dist_228.png
- GSEA_time/gset_rnd_es_dist_230.png
- GSEA_time/gset_rnd_es_dist_232.png
- GSEA_time/gset_rnd_es_dist_234.png
- GSEA_time/gset_rnd_es_dist_236.png
- GSEA_time/gset_rnd_es_dist_238.png
- GSEA_time/gset_rnd_es_dist_240.png
- GSEA_time/gset_rnd_es_dist_242.png
- GSEA_time/gset_rnd_es_dist_244.png
- GSEA_time/gset_rnd_es_dist_246.png
- GSEA_time/gset_rnd_es_dist_248.png
- GSEA_time/gset_rnd_es_dist_250.png
- GSEA_time/gset_rnd_es_dist_252.png
- GSEA_time/gset_rnd_es_dist_254.png
- GSEA_time/gset_rnd_es_dist_256.png
- GSEA_time/gset_rnd_es_dist_258.png
- GSEA_time/gset_rnd_es_dist_260.png
- GSEA_time/gset_rnd_es_dist_262.png
- GSEA_time/gset_rnd_es_dist_264.png
- GSEA_time/gset_rnd_es_dist_266.png
- GSEA_time/gset_rnd_es_dist_268.png
- GSEA_time/gset_rnd_es_dist_270.png
- GSEA_time/gset_rnd_es_dist_272.png
- GSEA_time/gset_rnd_es_dist_274.png
- GSEA_time/gset_rnd_es_dist_276.png
- GSEA_time/gset_rnd_es_dist_278.png
- GSEA_time/gset_rnd_es_dist_280.png
- GSEA_time/gset_rnd_es_dist_282.png
- GSEA_time/gset_rnd_es_dist_284.png
- GSEA_time/gset_rnd_es_dist_286.png
- GSEA_time/gset_rnd_es_dist_288.png
- GSEA_time/gset_rnd_es_dist_290.png
- GSEA_time/gset_rnd_es_dist_292.png
- GSEA_time/gset_rnd_es_dist_294.png
- GSEA_time/gset_rnd_es_dist_296.png
- GSEA_time/gset_rnd_es_dist_298.png
- GSEA_time/gset_rnd_es_dist_300.png
- GSEA_time/gset_rnd_es_dist_302.png
- GSEA_time/gset_rnd_es_dist_304.png
- GSEA_time/gset_rnd_es_dist_306.png
- GSEA_time/gset_rnd_es_dist_308.png
- GSEA_time/gset_rnd_es_dist_310.png
- GSEA_time/gset_rnd_es_dist_312.png
- GSEA_time/gset_rnd_es_dist_314.png
- GSEA_time/gset_rnd_es_dist_316.png
- GSEA_time/gset_rnd_es_dist_318.png
- GSEA_time/gset_rnd_es_dist_320.png
- GSEA_time/gset_rnd_es_dist_322.png
- GSEA_time/gset_rnd_es_dist_324.png
- GSEA_time/gset_rnd_es_dist_326.png
- GSEA_time/gset_rnd_es_dist_328.png
- GSEA_time/gset_rnd_es_dist_330.png
- GSEA_time/gset_rnd_es_dist_332.png
- GSEA_time/gset_rnd_es_dist_334.png
- GSEA_time/gset_rnd_es_dist_336.png
- GSEA_time/gset_rnd_es_dist_338.png
- GSEA_time/gset_rnd_es_dist_340.png
- GSEA_time/gset_rnd_es_dist_342.png
- GSEA_time/gset_rnd_es_dist_344.png
- GSEA_time/gset_rnd_es_dist_346.png
- GSEA_time/gset_rnd_es_dist_348.png
- GSEA_time/gset_rnd_es_dist_350.png
- GSEA_time/gset_rnd_es_dist_352.png
- GSEA_time/gset_rnd_es_dist_354.png
- GSEA_time/gset_rnd_es_dist_356.png
- GSEA_time/gset_rnd_es_dist_358.png
- GSEA_time/gset_rnd_es_dist_360.png
- GSEA_time/gset_rnd_es_dist_362.png
- GSEA_time/gset_rnd_es_dist_364.png
- GSEA_time/gset_rnd_es_dist_366.png
- GSEA_time/gset_rnd_es_dist_368.png
- GSEA_time/gset_rnd_es_dist_370.png
- GSEA_time/gset_rnd_es_dist_372.png
- GSEA_time/gset_rnd_es_dist_374.png
- GSEA_time/gset_rnd_es_dist_376.png
- GSEA_time/gset_rnd_es_dist_378.png
- GSEA_time/gset_rnd_es_dist_380.png
- GSEA_time/gset_rnd_es_dist_382.png
- GSEA_time/gset_rnd_es_dist_384.png
- GSEA_time/gset_rnd_es_dist_386.png
- GSEA_time/gset_rnd_es_dist_388.png
- GSEA_time/gset_rnd_es_dist_390.png
- GSEA_time/gset_rnd_es_dist_392.png
- GSEA_time/gset_rnd_es_dist_394.png
- GSEA_time/gset_rnd_es_dist_396.png
- GSEA_time/gset_rnd_es_dist_398.png
- GSEA_time/gset_rnd_es_dist_400.png
- GSEA_time/GUO_HEX_UP.html
- GSEA_time/GUO_HEX_UP.xls
- GSEA_time/HDACI_COLON_BUT30MIN_DN.html
- GSEA_time/HDACI_COLON_BUT30MIN_DN.xls
- GSEA_time/HDACI_COLON_SUL30MIN_DN.html
- GSEA_time/HDACI_COLON_SUL30MIN_DN.xls
- GSEA_time/HINATA_NFKB_UP.html
- GSEA_time/HINATA_NFKB_UP.xls
- GSEA_time/HPV31_DN.html
- GSEA_time/HPV31_DN.xls
- GSEA_time/HYPOXIA_REG_UP.html
[truncated: 119 more entries]
