# Supplementary material for: The rapamycin-regulated gene expression signature determines prognosis for breast cancer
Source: Mol Cancer. 2009 Sep 24;8:75. doi: 10.1186/1476-4598-8-75 (PMC2761377; doi:10.1186/1476-4598-8-75)
Supplement: Additional file 2 — Gene set enrichment analysis of in vivo data, time series. The data provided represent the time series of GSEA. This compressed file contains "Time" shortcut file and "GSEA_time" folder. Clicking on "Time" shortcut opens the index file providing access to analysis files contained in the "GSEA_time" folder. [file 1476-4598-8-75-S2.zip › GSEA_time/ADIPOCYTE_PPARG_UP.xls]

NAME	PROBE	GENE SYMBOL	GENE_TITLE	RANK IN GENE LIST	RANK METRIC SCORE	RUNNING ES	CORE ENRICHMENT
row_0	ABP1	null	null	513	0.5285072922706604	0.15005833	No
row_1	ACSL4	null	null	5038	0.13609422743320465	-0.024592787	No
row_2	LIPE	null	null	10357	0.036548275500535965	-0.27076098	No
row_3	AGT	null	null	12350	0.008656172081828117	-0.36463648	No
row_4	ADRB3	null	null	13897	-0.014426950365304947	-0.43494153	No
row_5	RETN	null	null	14391	-0.02164042741060257	-0.45171955	No
row_6	ADIPOQ	null	null	16202	-0.052898816764354706	-0.5221089	No
row_7	GAPDH	null	null	16748	-0.06444037705659866	-0.5272426	No
row_8	CFD	null	null	17896	-0.0956987664103508	-0.5512637	No
row_9	AEBP1	null	null	19650	-0.19428293406963348	-0.57207704	Yes
row_10	PPARG	null	null	19907	-0.22602222859859467	-0.5096808	Yes
row_11	PC	null	null	20000	-0.24093006551265717	-0.43438438	Yes
row_12	NR1H3	null	null	20189	-0.2909435033798218	-0.34719235	Yes
row_13	CEBPA	null	null	20197	-0.29479068517684937	-0.24993639	Yes
row_14	FASN	null	null	20596	-0.8146417737007141	4.3703846E-4	Yes
