# Supplementary material for: The rapamycin-regulated gene expression signature determines prognosis for breast cancer
Source: Mol Cancer. 2009 Sep 24;8:75. doi: 10.1186/1476-4598-8-75 (PMC2761377; doi:10.1186/1476-4598-8-75)
Supplement: Additional file 2 — Gene set enrichment analysis of in vivo data, time series. The data provided represent the time series of GSEA. This compressed file contains "Time" shortcut file and "GSEA_time" folder. Clicking on "Time" shortcut opens the index file providing access to analysis files contained in the "GSEA_time" folder. [file 1476-4598-8-75-S2.zip › GSEA_time/ADIP_DIFF_CLUSTER3.xls]

NAME	PROBE	GENE SYMBOL	GENE_TITLE	RANK IN GENE LIST	RANK METRIC SCORE	RUNNING ES	CORE ENRICHMENT
row_0	SLC16A1	null	null	187	0.7463542222976685	0.104435384	No
row_1	CD44	null	null	641	0.48715001344680786	0.15651467	No
row_2	PPP1R2	null	null	1183	0.3736580014228821	0.18705371	No
row_3	KLF5	null	null	1827	0.29767608642578125	0.20107748	No
row_4	RCL1	null	null	3507	0.1933211386203766	0.14887096	No
row_5	TIAM1	null	null	4045	0.17168070375919342	0.14888246	No
row_6	FOSL1	null	null	4191	0.16494813561439514	0.16692398	No
row_7	VDR	null	null	4278	0.16206273436546326	0.18739447	No
row_8	SAMHD1	null	null	4537	0.15292567014694214	0.19811468	No
row_9	TOP1	null	null	4714	0.1466739922761917	0.21186978	No
row_10	SLC23A2	null	null	4745	0.14571219682693481	0.23257525	No
row_11	XPO1	null	null	5413	0.12599536776542664	0.21931876	No
row_12	PRDX6	null	null	6003	0.11301110684871674	0.20787868	No
row_13	UAP1	null	null	6117	0.11012572050094604	0.21913683	No
row_14	UCP2	null	null	6887	0.09329427778720856	0.19594836	No
row_15	RRAS2	null	null	7000	0.09137068688869476	0.20440236	No
row_16	IL1RL1	null	null	7320	0.08511900901794434	0.20184372	No
row_17	PRR5	null	null	9216	0.0538606122136116	0.11792522	No
row_18	EREG	null	null	9524	0.04905163124203682	0.1104638	No
row_19	PLAC8	null	null	9590	0.04808983579277992	0.11461907	No
row_20	BCL3	null	null	10515	0.034143783152103424	0.07489931	No
row_21	SLC7A6	null	null	11130	0.025968510657548904	0.04900433	No
row_22	TUBB2C	null	null	13311	-0.005770782008767128	-0.056082025	No
row_23	GSTO1	null	null	13515	-0.008656172081828117	-0.06463267	No
row_24	TSC22D3	null	null	16172	-0.05193702131509781	-0.18583399	No
row_25	ITGA5	null	null	18655	-0.12407176941633224	-0.2876055	No
row_26	TEAD4	null	null	19054	-0.14426951110363007	-0.28500697	No
row_27	SRXN1	null	null	19868	-0.2202514410018921	-0.29102322	Yes
row_28	PPA1	null	null	19945	-0.231312096118927	-0.2595334	Yes
row_29	CEBPB	null	null	20318	-0.3409569263458252	-0.22575377	Yes
row_30	SCD	null	null	20439	-0.4159770607948303	-0.16831404	Yes
row_31	POR	null	null	20501	-0.4756084680557251	-0.098936185	Yes
row_32	HSPH1	null	null	20585	-0.683356523513794	9.7204174E-4	Yes
