# Supplementary material for: The rapamycin-regulated gene expression signature determines prognosis for breast cancer
Source: Mol Cancer. 2009 Sep 24;8:75. doi: 10.1186/1476-4598-8-75 (PMC2761377; doi:10.1186/1476-4598-8-75)
Supplement: Additional file 2 — Gene set enrichment analysis of in vivo data, time series. The data provided represent the time series of GSEA. This compressed file contains "Time" shortcut file and "GSEA_time" folder. Clicking on "Time" shortcut opens the index file providing access to analysis files contained in the "GSEA_time" folder. [file 1476-4598-8-75-S2.zip › GSEA_time/ADIP_DIFF_CLUSTER4.xls]

NAME	PROBE	GENE SYMBOL	GENE_TITLE	RANK IN GENE LIST	RANK METRIC SCORE	RUNNING ES	CORE ENRICHMENT
row_0	SERPINA3	null	null	116	0.873792290687561	0.12084928	No
row_1	CDCA7	null	null	387	0.5905431509017944	0.19321021	No
row_2	HELLS	null	null	1882	0.2933479845523834	0.16305156	No
row_3	DUT	null	null	1960	0.2870963215827942	0.20086797	No
row_4	ABCF2	null	null	2590	0.24189187586307526	0.20530811	No
row_5	SNX5	null	null	4174	0.16590993106365204	0.15237556	No
row_6	CSPG2	null	null	4202	0.1644672304391861	0.17487097	No
row_7	MCM5	null	null	4893	0.14090321958065033	0.16172704	No
row_8	NAP1L4	null	null	5164	0.1327279508113861	0.16781577	No
row_9	RAD51	null	null	5681	0.11974368989467621	0.16006695	No
row_10	DNMT1	null	null	5950	0.11397290974855423	0.16353796	No
row_11	SMC2	null	null	6113	0.11012572050094604	0.17160471	No
row_12	INTS2	null	null	6876	0.093775175511837	0.14813873	No
row_13	PRPS1	null	null	7885	0.07453924417495728	0.10993021	No
row_14	MCM6	null	null	8047	0.07165385782718658	0.112476476	No
row_15	DDX21	null	null	8438	0.06588307023048401	0.103055745	No
row_16	HMGA1	null	null	9145	0.0548224113881588	0.07667321	No
row_17	RRM2	null	null	9889	0.04376174882054329	0.046891	No
row_18	ECM1	null	null	9997	0.042319051921367645	0.04781576	No
row_19	HMGB2	null	null	13259	-0.004808985162526369	-0.11000453	No
row_20	POLA2	null	null	13786	-0.012503357604146004	-0.13376331	No
row_21	MCM4	null	null	14787	-0.028372999280691147	-0.17826587	No
row_22	CHAF1B	null	null	16046	-0.04905163124203682	-0.23231634	No
row_23	ASS1	null	null	19217	-0.15436837077140808	-0.3640633	Yes
row_24	MCM7	null	null	19264	-0.15725375711917877	-0.3435357	Yes
row_25	ABCF1	null	null	19432	-0.17216160893440247	-0.32673183	Yes
row_26	GRWD1	null	null	19478	-0.1764896959066391	-0.30337104	Yes
row_27	FEN1	null	null	19563	-0.18514585494995117	-0.28065303	Yes
row_28	HAT1	null	null	19839	-0.21688514947891235	-0.26262495	Yes
row_29	IFRD2	null	null	20050	-0.2534334361553192	-0.2361466	Yes
row_30	CDC6	null	null	20126	-0.26978397369384766	-0.20073907	Yes
row_31	MRPL18	null	null	20450	-0.42511415481567383	-0.15490153	Yes
row_32	ASF1B	null	null	20451	-0.4265568256378174	-0.09315423	Yes
row_33	POLD1	null	null	20588	-0.6948981285095215	8.265785E-4	Yes
