# Supplementary material for: The rapamycin-regulated gene expression signature determines prognosis for breast cancer
Source: Mol Cancer. 2009 Sep 24;8:75. doi: 10.1186/1476-4598-8-75 (PMC2761377; doi:10.1186/1476-4598-8-75)
Supplement: Additional file 2 — Gene set enrichment analysis of in vivo data, time series. The data provided represent the time series of GSEA. This compressed file contains "Time" shortcut file and "GSEA_time" folder. Clicking on "Time" shortcut opens the index file providing access to analysis files contained in the "GSEA_time" folder. [file 1476-4598-8-75-S2.zip › GSEA_time/AGED_MOUSE_HYPOTH_DN.xls]

NAME	PROBE	GENE SYMBOL	GENE_TITLE	RANK IN GENE LIST	RANK METRIC SCORE	RUNNING ES	CORE ENRICHMENT
row_0	VSNL1	null	null	200	0.7247138023376465	0.088888906	No
row_1	KIF5B	null	null	1377	0.34336140751838684	0.07843434	No
row_2	RAB18	null	null	2304	0.2611277997493744	0.068944946	No
row_3	DHX30	null	null	2307	0.2611277997493744	0.1043797	No
row_4	ATP6V1E1	null	null	2387	0.25583791732788086	0.13535099	No
row_5	APOE	null	null	2558	0.2442963570356369	0.16032743	No
row_6	VTI1B	null	null	2939	0.22217503190040588	0.17208378	No
row_7	CAMK2G	null	null	3156	0.21111437678337097	0.19030863	No
row_8	ATP9A	null	null	3395	0.19957281649112701	0.2058934	No
row_9	EEF1A1	null	null	3506	0.19380202889442444	0.22691618	No
row_10	CANX	null	null	3877	0.17889419198036194	0.23326942	No
row_11	SARS	null	null	4111	0.16831442713737488	0.24484392	No
row_12	PRKACB	null	null	5252	0.13032345473766327	0.2071513	No
row_13	ATP2A2	null	null	5878	0.11541560292243958	0.19246903	No
row_14	DNAJA2	null	null	6671	0.09810326248407364	0.16731165	No
row_15	GPX4	null	null	6841	0.09425608068704605	0.17192055	No
row_16	EPAS1	null	null	7386	0.08367631584405899	0.15685764	No
row_17	MGAT2	null	null	7657	0.07886733114719391	0.15446204	No
row_18	MAGED1	null	null	7658	0.07886733114719391	0.16519362	No
row_19	PTGDS	null	null	9300	0.05241791903972626	0.09254205	No
row_20	UBC	null	null	11289	0.023564020171761513	-9.065577E-4	No
row_21	GRIA1	null	null	13784	-0.012503357604146004	-0.12046153	No
row_22	ACHE	null	null	13844	-0.01346515491604805	-0.12149785	No
row_23	DNM1	null	null	14187	-0.01875503547489643	-0.1355736	No
row_24	ATP6V0C	null	null	14287	-0.020197732374072075	-0.13763857	No
row_25	DLG4	null	null	14433	-0.022602219134569168	-0.14161284	No
row_26	EPRS	null	null	16116	-0.05049432814121246	-0.21651953	No
row_27	GNAI2	null	null	17163	-0.07405834645032883	-0.25729802	No
row_28	FSTL1	null	null	18675	-0.12455267459154129	-0.3138136	Yes
row_29	GDI1	null	null	18974	-0.1394605189561844	-0.30932555	Yes
row_30	CS	null	null	19240	-0.15581107139587402	-0.30100822	Yes
row_31	AP2M1	null	null	19933	-0.2293885201215744	-0.30343953	Yes
row_32	DDB1	null	null	20231	-0.3053704500198364	-0.27632728	Yes
row_33	PPP2R1A	null	null	20299	-0.33278167247772217	-0.23430274	Yes
row_34	STIP1	null	null	20368	-0.36452093720436096	-0.18800801	Yes
row_35	ACO2	null	null	20483	-0.4534871578216553	-0.13184403	Yes
row_36	ATP6AP1	null	null	20522	-0.5015769600868225	-0.06544133	Yes
row_37	PLD3	null	null	20528	-0.5102331638336182	0.0037436602	Yes
