# Supplementary material for: The rapamycin-regulated gene expression signature determines prognosis for breast cancer
Source: Mol Cancer. 2009 Sep 24;8:75. doi: 10.1186/1476-4598-8-75 (PMC2761377; doi:10.1186/1476-4598-8-75)
Supplement: Additional file 2 — Gene set enrichment analysis of in vivo data, time series. The data provided represent the time series of GSEA. This compressed file contains "Time" shortcut file and "GSEA_time" folder. Clicking on "Time" shortcut opens the index file providing access to analysis files contained in the "GSEA_time" folder. [file 1476-4598-8-75-S2.zip › GSEA_time/AGUIRRE_PANCREAS_CHR19.xls]

NAME	PROBE	GENE SYMBOL	GENE_TITLE	RANK IN GENE LIST	RANK METRIC SCORE	RUNNING ES	CORE ENRICHMENT
row_0	ZNF264	null	null	694	0.47512757778167725	0.016710347	No
row_1	ZNF573	null	null	1461	0.3342243432998657	0.0149344215	No
row_2	RPL13A	null	null	1777	0.30152326822280884	0.031647727	No
row_3	SNRPD2	null	null	2700	0.23564018309116364	0.011793336	No
row_4	HNRPL	null	null	2753	0.23275479674339294	0.034005076	No
row_5	ZNF419A	null	null	2860	0.22698402404785156	0.05297328	No
row_6	RUVBL2	null	null	3020	0.2183278501033783	0.0684399	No
row_7	MRPS12	null	null	3026	0.2183278501033783	0.09140701	No
row_8	ZNF304	null	null	3147	0.21111437678337097	0.10800623	No
row_9	ZNF444	null	null	3581	0.19091664254665375	0.10721372	No
row_10	RPL18	null	null	3626	0.1894739419221878	0.12521388	No
row_11	EPN1	null	null	3898	0.17793239653110504	0.13093112	No
row_12	ZNF146	null	null	4400	0.15725375711917877	0.12324797	No
row_13	CNOT3	null	null	4656	0.1485975831747055	0.12662588	No
row_14	C5AR1	null	null	5084	0.13513243198394775	0.12019512	No
row_15	PRMT1	null	null	5253	0.13032345473766327	0.12586758	No
row_16	ZNF460	null	null	5779	0.11733920127153397	0.112772174	No
row_17	RCN3	null	null	5942	0.11397290974855423	0.11699861	No
row_18	EIF3S12	null	null	6274	0.10579764097929001	0.11212488	No
row_19	GRLF1	null	null	7693	0.07790553569793701	0.051344164	No
row_20	PRKD2	null	null	7964	0.07309655100107193	0.04596492	No
row_21	OPA3	null	null	8576	0.06347858160734177	0.02295496	No
row_22	SIX5	null	null	8629	0.06251678615808487	0.027068544	No
row_23	ZNF331	null	null	8784	0.06011229380965233	0.02595865	No
row_24	NAPA	null	null	9182	0.05434151366353035	0.012400074	No
row_25	KDELR1	null	null	9760	0.04568534344434738	-0.010845549	No
row_26	PRPF31	null	null	10039	0.04135726019740105	-0.019988662	No
row_27	AP2S1	null	null	10156	0.039914559572935104	-0.021395026	No
row_28	RPS9	null	null	10297	0.03751007094979286	-0.02422592	No
row_29	EML2	null	null	10845	0.02933480218052864	-0.04774865	No
row_30	PAK4	null	null	11334	0.023083120584487915	-0.06906244	No
row_31	DBP	null	null	11398	0.02212132327258587	-0.06977908	No
row_32	ZNF211	null	null	11699	0.017793238162994385	-0.082498804	No
row_33	STRN4	null	null	11760	0.016831442713737488	-0.08363171	No
row_34	ZNF134	null	null	11991	0.013946052640676498	-0.09335112	No
row_35	SIRT2	null	null	12156	0.011541562154889107	-0.100111656	No
row_36	KLK13	null	null	12215	0.011060659773647785	-0.10176064	No
row_37	DMPK	null	null	12508	0.006251677870750427	-0.115317725	No
row_38	CD3EAP	null	null	12765	0.0019235949730500579	-0.12758157	No
row_39	MAP4K1	null	null	13000	-0.0014426930574700236	-0.13882503	No
row_40	FUT1	null	null	13366	-0.006732576992362738	-0.15588641	No
row_41	PPP5C	null	null	13538	-0.009137067943811417	-0.16324352	No
row_42	LHB	null	null	13904	-0.014426952227950096	-0.1794869	No
row_43	NCR1	null	null	13956	-0.015388746745884418	-0.18033484	No
row_44	SNRP70	null	null	14299	-0.020678628236055374	-0.19479339	No
row_45	ZDHHC24	null	null	14370	-0.02164042554795742	-0.1959021	No
row_46	SYT5	null	null	14495	-0.023564016446471214	-0.19943634	No
row_47	EHD2	null	null	14566	-0.02452581562101841	-0.20023829	No
row_48	SARS2	null	null	14667	-0.026449408382177353	-0.20229687	No
row_49	PAF1	null	null	14773	-0.027892105281352997	-0.2044456	No
row_50	GIPR	null	null	15103	-0.03318198770284653	-0.21694176	No
row_51	LENG4	null	null	15477	-0.038952767848968506	-0.23096742	No
row_52	U2AF2	null	null	16361	-0.055784210562705994	-0.26804298	No
row_53	PPP1R13L	null	null	16544	-0.06011229380965233	-0.2705166	No
row_54	LOC126208	null	null	17294	-0.07742463797330856	-0.29876518	No
row_55	FBXO17	null	null	17328	-0.07886733114719391	-0.29198796	No
row_56	KIR2DL1	null	null	17752	-0.09088978916406631	-0.30292737	No
row_57	NFKBIB	null	null	17851	-0.09425608068704605	-0.29767996	No
row_58	BAX	null	null	18361	-0.11156842112541199	-0.31060958	Yes
row_59	TSEN34	null	null	18447	-0.11493470519781113	-0.30253065	Yes
row_60	NR1H2	null	null	18651	-0.12407176941633224	-0.29922748	Yes
row_61	DKKL1	null	null	18673	-0.12455267459154129	-0.28700897	Yes
row_62	NUCB1	null	null	19008	-0.14138410985469818	-0.2882456	Yes
row_63	DPF1	null	null	19329	-0.1625436395406723	-0.28655085	Yes
row_64	GRWD1	null	null	19478	-0.1764896959066391	-0.27499634	Yes
row_65	NOSIP	null	null	19545	-0.18322226405143738	-0.2587323	Yes
row_66	LIG1	null	null	19746	-0.20486269891262054	-0.24669406	Yes
row_67	PSMD8	null	null	19999	-0.24093006551265717	-0.23335409	Yes
row_68	NUP62	null	null	20063	-0.255357027053833	-0.20927523	Yes
row_69	IRF3	null	null	20193	-0.29286709427833557	-0.18442315	Yes
row_70	SLC1A5	null	null	20296	-0.33230075240135193	-0.1540638	Yes
row_71	GYS1	null	null	20388	-0.37750521302223206	-0.11836299	Yes
row_72	PLEKHA4	null	null	20399	-0.38231417536735535	-0.07820587	Yes
row_73	ZNF580	null	null	20599	-0.8295496702194214	2.9211893E-4	Yes
