# Supplementary material for: The rapamycin-regulated gene expression signature determines prognosis for breast cancer
Source: Mol Cancer. 2009 Sep 24;8:75. doi: 10.1186/1476-4598-8-75 (PMC2761377; doi:10.1186/1476-4598-8-75)
Supplement: Additional file 2 — Gene set enrichment analysis of in vivo data, time series. The data provided represent the time series of GSEA. This compressed file contains "Time" shortcut file and "GSEA_time" folder. Clicking on "Time" shortcut opens the index file providing access to analysis files contained in the "GSEA_time" folder. [file 1476-4598-8-75-S2.zip › GSEA_time/ALANINE_AND_ASPARTATE_METABOLISM.xls]

NAME	PROBE	GENE SYMBOL	GENE_TITLE	RANK IN GENE LIST	RANK METRIC SCORE	RUNNING ES	CORE ENRICHMENT
row_0	NARS	null	null	1891	0.2933479845523834	0.038841933	No
row_1	DDO	null	null	4767	0.14523129165172577	-0.036113217	No
row_2	DARS	null	null	5532	0.12310997396707535	-0.0183744	No
row_3	CRAT	null	null	9301	0.05241791903972626	-0.17806484	No
row_4	ABAT	null	null	10578	0.03366288170218468	-0.22505279	No
row_5	GPT	null	null	10681	0.03173929452896118	-0.21586601	No
row_6	ASNS	null	null	11419	0.02164042741060257	-0.24202661	No
row_7	ADSS	null	null	11451	0.021159527823328972	-0.23410466	No
row_8	AGXT2	null	null	11739	0.017312340438365936	-0.24033312	No
row_9	GAD1	null	null	12033	0.01346515491604805	-0.24856722	No
row_10	GOT1	null	null	12172	0.011541560292243958	-0.25012863	No
row_11	ASPA	null	null	12334	0.009137067012488842	-0.25387874	No
row_12	GAD2	null	null	13202	-0.004328081849962473	-0.29406834	No
row_13	AGXT	null	null	14000	-0.01586964726448059	-0.32571495	No
row_14	CAD	null	null	15550	-0.04039546102285385	-0.38296518	No
row_15	ADSL	null	null	17001	-0.0697302594780922	-0.42233562	No
row_16	ASL	null	null	18610	-0.12214817851781845	-0.4460261	Yes
row_17	GOT2	null	null	19985	-0.23804467916488647	-0.40670988	Yes
row_18	PC	null	null	20000	-0.24093006551265717	-0.3000405	Yes
row_19	GPT2	null	null	20293	-0.3298962712287903	-0.1672361	Yes
row_20	AARS	null	null	20430	-0.40924447774887085	0.008501236	Yes
