# Supplementary material for: The rapamycin-regulated gene expression signature determines prognosis for breast cancer
Source: Mol Cancer. 2009 Sep 24;8:75. doi: 10.1186/1476-4598-8-75 (PMC2761377; doi:10.1186/1476-4598-8-75)
Supplement: Additional file 2 — Gene set enrichment analysis of in vivo data, time series. The data provided represent the time series of GSEA. This compressed file contains "Time" shortcut file and "GSEA_time" folder. Clicking on "Time" shortcut opens the index file providing access to analysis files contained in the "GSEA_time" folder. [file 1476-4598-8-75-S2.zip › GSEA_time/AS3_FIBRO_C4.xls]

NAME	PROBE	GENE SYMBOL	GENE_TITLE	RANK IN GENE LIST	RANK METRIC SCORE	RUNNING ES	CORE ENRICHMENT
row_0	IL8	null	null	13	1.5614769458770752	0.25413513	Yes
row_1	EGFR	null	null	42	1.1729110479354858	0.44414425	Yes
row_2	ETV6	null	null	467	0.5458196401596069	0.51260424	Yes
row_3	EIF4E	null	null	1263	0.3606737554073334	0.53283614	Yes
row_4	NCK1	null	null	1399	0.3409569263458252	0.5819086	Yes
row_5	JUN	null	null	1522	0.3260490894317627	0.62918013	Yes
row_6	MYCN	null	null	1784	0.30056145787239075	0.66554165	Yes
row_7	F11R	null	null	2357	0.25776150822639465	0.6798142	Yes
row_8	CDC42	null	null	2404	0.25487613677978516	0.71916485	Yes
row_9	NPAT	null	null	2672	0.23756378889083862	0.7449564	Yes
row_10	MAP3K8	null	null	2810	0.2293885052204132	0.77572846	Yes
row_11	GRB2	null	null	3407	0.19909191131591797	0.7792629	Yes
row_12	CRADD	null	null	9849	0.04424264654517174	0.47362927	No
row_13	KRT8	null	null	10286	0.03751007467508316	0.45857194	No
row_14	NR2F6	null	null	12512	0.006251677870750427	0.3515193	No
row_15	TAPBP	null	null	16473	-0.058669593185186386	0.16874662	No
row_16	RAB3A	null	null	17092	-0.07213475555181503	0.15049845	No
row_17	ELK1	null	null	18632	-0.12310997396707535	0.095832475	No
