# Supplementary material for: The rapamycin-regulated gene expression signature determines prognosis for breast cancer
Source: Mol Cancer. 2009 Sep 24;8:75. doi: 10.1186/1476-4598-8-75 (PMC2761377; doi:10.1186/1476-4598-8-75)
Supplement: Additional file 2 — Gene set enrichment analysis of in vivo data, time series. The data provided represent the time series of GSEA. This compressed file contains "Time" shortcut file and "GSEA_time" folder. Clicking on "Time" shortcut opens the index file providing access to analysis files contained in the "GSEA_time" folder. [file 1476-4598-8-75-S2.zip › GSEA_time/AS3_FIBRO_DN.xls]

NAME	PROBE	GENE SYMBOL	GENE_TITLE	RANK IN GENE LIST	RANK METRIC SCORE	RUNNING ES	CORE ENRICHMENT
row_0	CCL2	null	null	11	1.6292835474014282	0.15568799	Yes
row_1	IL8	null	null	13	1.5614769458770752	0.3053604	Yes
row_2	EGFR	null	null	42	1.1729110479354858	0.4164632	Yes
row_3	CXCL2	null	null	203	0.7227902412414551	0.47799096	Yes
row_4	PLAU	null	null	302	0.6472891569137573	0.53529274	Yes
row_5	ETV6	null	null	467	0.5458196401596069	0.5796574	Yes
row_6	EIF4E	null	null	1263	0.3606737554073334	0.5756012	Yes
row_7	NCK1	null	null	1399	0.3409569263458252	0.60173225	Yes
row_8	JUN	null	null	1522	0.3260490894317627	0.62706566	Yes
row_9	MYCN	null	null	1784	0.30056145787239075	0.6431995	Yes
row_10	F11R	null	null	2357	0.25776150822639465	0.640114	Yes
row_11	CDC42	null	null	2404	0.25487613677978516	0.6623169	Yes
row_12	NPAT	null	null	2672	0.23756378889083862	0.6721186	Yes
row_13	MAP3K8	null	null	2810	0.2293885052204132	0.68745476	Yes
row_14	PGF	null	null	2843	0.22794581949710846	0.7077559	Yes
row_15	GRB2	null	null	3407	0.19909191131591797	0.6994824	No
row_16	PML	null	null	4606	0.1505211740732193	0.655689	No
row_17	CXCL1	null	null	5663	0.12022458016872406	0.61589223	No
row_18	DARC	null	null	6447	0.10243134945631027	0.58765787	No
row_19	TNFAIP6	null	null	6873	0.093775175511837	0.5759933	No
row_20	EGR1	null	null	8018	0.07213475555181503	0.5273084	No
row_21	CRADD	null	null	9849	0.04424264654517174	0.4426077	No
row_22	KRT8	null	null	10286	0.03751007467508316	0.42501357	No
row_23	NR2F6	null	null	12512	0.006251677870750427	0.31747204	No
row_24	JUNB	null	null	13719	-0.011541562154889107	0.25996387	No
row_25	TAPBP	null	null	16473	-0.058669593185186386	0.13178621	No
row_26	RAB3A	null	null	17092	-0.07213475555181503	0.108666345	No
row_27	L1CAM	null	null	18518	-0.11782009899616241	0.050704625	No
row_28	ELK1	null	null	18632	-0.12310997396707535	0.057016827	No
row_29	MAP2K1	null	null	19255	-0.15677286684513092	0.04181801	No
row_30	CRABP2	null	null	20027	-0.24766264855861664	0.028092293	No
