# Supplementary material for: The rapamycin-regulated gene expression signature determines prognosis for breast cancer
Source: Mol Cancer. 2009 Sep 24;8:75. doi: 10.1186/1476-4598-8-75 (PMC2761377; doi:10.1186/1476-4598-8-75)
Supplement: Additional file 2 — Gene set enrichment analysis of in vivo data, time series. The data provided represent the time series of GSEA. This compressed file contains "Time" shortcut file and "GSEA_time" folder. Clicking on "Time" shortcut opens the index file providing access to analysis files contained in the "GSEA_time" folder. [file 1476-4598-8-75-S2.zip › GSEA_time/ASTON_DEPRESSION_UP.xls]

NAME	PROBE	GENE SYMBOL	GENE_TITLE	RANK IN GENE LIST	RANK METRIC SCORE	RUNNING ES	CORE ENRICHMENT
row_0	IGFBP7	null	null	2	2.165485143661499	0.1845427	Yes
row_1	CALD1	null	null	72	0.9795899391174316	0.26471153	Yes
row_2	SAMD4A	null	null	298	0.6496936678886414	0.30916455	Yes
row_3	TPM2	null	null	322	0.6275723576545715	0.36155587	Yes
row_4	ZNF529	null	null	406	0.5790016055107117	0.40688762	Yes
row_5	CUGBP2	null	null	577	0.5059050917625427	0.44175553	Yes
row_6	PLAGL1	null	null	814	0.44146469235420227	0.46791893	Yes
row_7	RAB2	null	null	821	0.44098377227783203	0.50522757	Yes
row_8	SCP2	null	null	896	0.4236714541912079	0.53775287	Yes
row_9	KIAA0828	null	null	1511	0.32749179005622864	0.53581405	Yes
row_10	JUN	null	null	1522	0.3260490894317627	0.5631283	Yes
row_11	C20ORF111	null	null	1564	0.321240097284317	0.5885247	Yes
row_12	BCL11A	null	null	1715	0.30681315064430237	0.60738975	Yes
row_13	MTCP1	null	null	1795	0.3000805675983429	0.6291339	Yes
row_14	DOPEY1	null	null	1945	0.28853902220726013	0.64648944	Yes
row_15	ZNF423	null	null	1956	0.28757721185684204	0.67052335	Yes
row_16	APC	null	null	2450	0.2510289251804352	0.66794986	No
row_17	REV3L	null	null	3016	0.21880874037742615	0.65912735	No
row_18	TSC1	null	null	3760	0.18418407440185547	0.6386954	No
row_19	DGCR5	null	null	3815	0.18177957832813263	0.65156853	No
row_20	ACD	null	null	4487	0.15484926104545593	0.6321371	No
row_21	LTBP1	null	null	4628	0.1495593786239624	0.6380803	No
row_22	OSBPL2	null	null	4919	0.13994142413139343	0.635908	No
row_23	DLGAP1	null	null	5871	0.11589650064706802	0.5995373	No
row_24	PPFIA4	null	null	5910	0.11493470519781113	0.60748905	No
row_25	ANKRD6	null	null	6987	0.09137068688869476	0.5629477	No
row_26	PTHR1	null	null	8030	0.07213475555181503	0.5184198	No
row_27	CEP250	null	null	9151	0.0548224076628685	0.46862218	No
row_28	DKFZP761N09121	null	null	9233	0.05337971821427345	0.46923408	No
row_29	KAL1	null	null	9393	0.05097522586584091	0.4658474	No
row_30	PENK	null	null	10538	0.034143783152103424	0.41311935	No
row_31	HEXA	null	null	10641	0.03270108625292778	0.41094676	No
row_32	LOC283824	null	null	11681	0.017793241888284683	0.36193132	No
row_33	GREB1	null	null	11903	0.014907851815223694	0.35245395	No
row_34	TTR	null	null	11962	0.014426950365304947	0.3508632	No
row_35	PTPRT	null	null	12689	0.0033662880305200815	0.31584063	No
row_36	CCKBR	null	null	12740	0.0024044921156018972	0.31361386	No
row_37	TBC1D1	null	null	13646	-0.01057976484298706	0.2705006	No
row_38	GSTM3	null	null	15317	-0.036548275500535965	0.19239514	No
row_39	TNFRSF25	null	null	15558	-0.04039546474814415	0.18416688	No
row_40	MN1	null	null	16342	-0.055784206837415695	0.1508415	No
row_41	COMP	null	null	16365	-0.056265104562044144	0.15456896	No
row_42	DDX23	null	null	19513	-0.17985598742961884	0.01684761	No
row_43	MTHFD2	null	null	19664	-0.19620652496814728	0.026281781	No
row_44	CTNNAL1	null	null	19916	-0.22794581949710846	0.033509992	No
