# Supplementary material for: The rapamycin-regulated gene expression signature determines prognosis for breast cancer
Source: Mol Cancer. 2009 Sep 24;8:75. doi: 10.1186/1476-4598-8-75 (PMC2761377; doi:10.1186/1476-4598-8-75)
Supplement: Additional file 2 — Gene set enrichment analysis of in vivo data, time series. The data provided represent the time series of GSEA. This compressed file contains "Time" shortcut file and "GSEA_time" folder. Clicking on "Time" shortcut opens the index file providing access to analysis files contained in the "GSEA_time" folder. [file 1476-4598-8-75-S2.zip › GSEA_time/BAF57_BT549_DN.xls]

NAME	PROBE	GENE SYMBOL	GENE_TITLE	RANK IN GENE LIST	RANK METRIC SCORE	RUNNING ES	CORE ENRICHMENT
row_0	S100A2	null	null	4	2.095755100250244	0.025812708	Yes
row_1	TMEM47	null	null	7	1.8418406248092651	0.048572775	Yes
row_2	FLJ10154	null	null	10	1.6494812965393066	0.06894551	Yes
row_3	IL8	null	null	13	1.5614769458770752	0.08822604	Yes
row_4	ADAMTS1	null	null	33	1.2378323078155518	0.102651455	Yes
row_5	EGFR	null	null	42	1.1729110479354858	0.11681366	Yes
row_6	RP1-93H18.5	null	null	63	1.0098865032196045	0.12836076	Yes
row_7	DUSP6	null	null	94	0.9122641682624817	0.1382031	Yes
row_8	SOD2	null	null	128	0.857441782951355	0.1472171	Yes
row_9	ETS1	null	null	130	0.8463810682296753	0.15767203	Yes
row_10	QDPR	null	null	148	0.8045429587364197	0.16681863	Yes
row_11	SLC39A8	null	null	153	0.7973294854164124	0.17651685	Yes
row_12	TMEM46	null	null	154	0.7963676452636719	0.1864004	Yes
row_13	CXCL3	null	null	162	0.7838643193244934	0.19578354	Yes
row_14	SGK	null	null	172	0.7694373726844788	0.204889	Yes
row_15	TM4SF1	null	null	183	0.7535676956176758	0.21374817	Yes
row_16	CXCL2	null	null	203	0.7227902412414551	0.2217815	Yes
row_17	CAV1	null	null	234	0.6929745078086853	0.2289023	Yes
row_18	STC2	null	null	256	0.6785475611686707	0.23628789	Yes
row_19	HNRPD	null	null	281	0.6660442352294922	0.24337037	Yes
row_20	GNG11	null	null	283	0.6660442352294922	0.25158718	Yes
row_21	TRIM8	null	null	296	0.6501745581626892	0.25906453	Yes
row_22	BMP2K	null	null	316	0.6338240504264832	0.2659937	Yes
row_23	LSM5	null	null	318	0.6328622102737427	0.27379873	Yes
row_24	HK2	null	null	330	0.6208397746086121	0.28096133	Yes
row_25	C6ORF111	null	null	348	0.6083363890647888	0.28767285	Yes
row_26	DBNDD2	null	null	354	0.6049700975418091	0.2949344	Yes
row_27	LOC92482	null	null	369	0.5972757339477539	0.3016566	Yes
row_28	SMURF2	null	null	373	0.5958330631256104	0.3089034	Yes
row_29	RASA1	null	null	384	0.5929476618766785	0.31576917	Yes
row_30	MID1	null	null	400	0.5818870067596436	0.32225105	Yes
row_31	PTGER4	null	null	453	0.5520712733268738	0.3265381	Yes
row_32	LPHN2	null	null	554	0.5140803456306458	0.3279863	Yes
row_33	TFPI2	null	null	563	0.5111949443817139	0.33393607	Yes
row_34	MTAP	null	null	569	0.5092713236808777	0.34000993	Yes
row_35	ATRX	null	null	590	0.502538800239563	0.34526044	Yes
row_36	TM4SF18	null	null	625	0.4914781153202057	0.34968323	Yes
row_37	ELOVL6	null	null	627	0.49099719524383545	0.35572758	Yes
row_38	KIAA1622	null	null	633	0.4885927140712738	0.3615448	Yes
row_39	TNFRSF21	null	null	637	0.48811182379722595	0.3674547	Yes
row_40	SFXN1	null	null	666	0.4804174602031708	0.37203613	Yes
row_41	KIAA1794	null	null	681	0.47705116868019104	0.37726623	Yes
row_42	LYPLA1	null	null	695	0.474646657705307	0.38251582	Yes
row_43	TBC1D4	null	null	697	0.474646657705307	0.38835725	Yes
row_44	LIF	null	null	724	0.4693567752838135	0.39290002	Yes
row_45	PWP1	null	null	736	0.4655095934867859	0.39813486	Yes
row_46	HSPA1B	null	null	777	0.454448938369751	0.40180215	Yes
row_47	HCCS	null	null	810	0.4429073929786682	0.40572077	Yes
row_48	TAP2	null	null	855	0.4318467080593109	0.40891027	Yes
row_49	TPM1	null	null	870	0.4284804165363312	0.4135376	Yes
row_50	SNRPA1	null	null	874	0.4275186359882355	0.41869548	Yes
row_51	HS3ST1	null	null	875	0.4270377457141876	0.42399535	Yes
row_52	C3ORF60	null	null	879	0.4265568256378174	0.4291413	Yes
row_53	SRPK1	null	null	954	0.4135725796222687	0.43062443	Yes
row_54	PTP4A1	null	null	988	0.4078018069267273	0.43405804	Yes
row_55	DUSP4	null	null	1010	0.4029928147792816	0.43802378	Yes
row_56	POU4F1	null	null	1034	0.3996265232563019	0.4418491	Yes
row_57	PNN	null	null	1068	0.39337486028671265	0.44510368	Yes
row_58	PAQR3	null	null	1114	0.3837568759918213	0.44764704	Yes
row_59	NT5E	null	null	1124	0.38135239481925964	0.45193604	Yes
row_60	DYNLT3	null	null	1135	0.38039058446884155	0.4561638	Yes
row_61	SIX2	null	null	1147	0.37846699357032776	0.46031836	Yes
row_62	TCERG1	null	null	1150	0.37846699357032776	0.4649168	Yes
row_63	TWIST1	null	null	1175	0.37461981177330017	0.46838248	Yes
row_64	PDLIM5	null	null	1228	0.3650018572807312	0.47034782	Yes
row_65	EIF4E	null	null	1263	0.3606737554073334	0.4731472	Yes
row_66	MRPS17	null	null	1271	0.35923105478286743	0.47726032	Yes
row_67	C9ORF85	null	null	1280	0.3577883541584015	0.4813062	Yes
row_68	OSTM1	null	null	1294	0.35538387298583984	0.48507565	Yes
row_69	NARG1	null	null	1323	0.35057491064071655	0.4880456	Yes
row_70	LBR	null	null	1467	0.33374345302581787	0.48513496	Yes
row_71	AASDHPPT	null	null	1570	0.32075920701026917	0.48408526	Yes
row_72	SORBS2	null	null	1592	0.3193165063858032	0.48701254	Yes
row_73	SLC1A6	null	null	1600	0.31883561611175537	0.49062428	Yes
row_74	MEF2A	null	null	1602	0.31835469603538513	0.494526	Yes
row_75	HIGD1A	null	null	1685	0.30969855189323425	0.49432543	Yes
row_76	HSPA4L	null	null	1696	0.30873674154281616	0.4976639	Yes
row_77	CDCP1	null	null	1705	0.30777493119239807	0.5010891	Yes
row_78	PPA2	null	null	1740	0.3048895597457886	0.5031961	Yes
row_79	CSAG2	null	null	1780	0.30152326822280884	0.50501484	Yes
row_80	TLE4	null	null	1921	0.2904626131057739	0.501715	Yes
row_81	GRTP1	null	null	1923	0.2904626131057739	0.50527054	Yes
row_82	IFT74	null	null	2018	0.28276821970939636	0.5041439	Yes
row_83	C11ORF48	null	null	2019	0.2822873294353485	0.5076473	Yes
row_84	ACOT9	null	null	2042	0.2803637385368347	0.51004183	Yes
row_85	BNIP3	null	null	2049	0.2798828184604645	0.5132195	Yes
row_86	EIF1AX	null	null	2053	0.2794019281864166	0.5165391	Yes
row_87	GALNT7	null	null	2137	0.27363115549087524	0.51584154	Yes
row_88	DCK	null	null	2156	0.2721884548664093	0.5183319	Yes
row_89	PIGA	null	null	2268	0.2630513906478882	0.5161221	Yes
row_90	SLC29A1	null	null	2315	0.26064690947532654	0.5170883	Yes
row_91	KYNU	null	null	2325	0.2601660192012787	0.51987326	Yes
row_92	B3GALNT1	null	null	2347	0.2582423985004425	0.5220426	Yes
row_93	F11R	null	null	2357	0.25776150822639465	0.5247977	Yes
row_94	CDC42	null	null	2404	0.25487613677978516	0.5256922	Yes
row_95	HSPA9B	null	null	2458	0.25054803490638733	0.5261878	Yes
row_96	RAGE	null	null	2476	0.24910534918308258	0.52844095	Yes
row_97	DNAJC15	null	null	2477	0.24862444400787354	0.53152657	Yes
row_98	KIAA1598	null	null	2484	0.24814355373382568	0.53431034	Yes
row_99	RNF138	null	null	2491	0.2481435388326645	0.53709406	Yes
row_100	TNFRSF11B	null	null	2516	0.24670085310935974	0.53897214	Yes
row_101	PRDX2	null	null	2541	0.2452581524848938	0.54083234	Yes
row_102	MAPK6	null	null	2603	0.2414109706878662	0.54081994	Yes
row_103	SCML1	null	null	2614	0.24093006551265717	0.5433169	Yes
row_104	SEPT9	null	null	2673	0.23756378889083862	0.5434047	Yes
row_105	SMC3	null	null	2754	0.23275479674339294	0.54234785	Yes
row_106	GTF2A2	null	null	2758	0.23275479674339294	0.5450886	Yes
row_107	TPD52	null	null	2798	0.2303503006696701	0.5460239	Yes
row_108	MAEA	null	null	2895	0.22457952797412872	0.5440765	Yes
row_109	VRK1	null	null	2931	0.22265593707561493	0.5451136	Yes
row_110	IGF2BP3	null	null	3018	0.2183278501033783	0.5435818	Yes
row_111	TACC2	null	null	3024	0.2183278501033783	0.5460448	Yes
row_112	ING2	null	null	3041	0.2173660546541214	0.54795337	Yes
row_113	EXOSC8	null	null	3126	0.21255706250667572	0.5464486	Yes
row_114	DLEU2	null	null	3161	0.21063347160816193	0.5473858	Yes
row_115	PBK	null	null	3219	0.20822899043560028	0.5471589	Yes
row_116	KIAA1797	null	null	3266	0.20582449436187744	0.5474447	Yes
row_117	CSTF3	null	null	3293	0.2043817937374115	0.5486989	Yes
row_118	RNF6	null	null	3306	0.20390090346336365	0.55063766	Yes
row_119	CDC25A	null	null	3425	0.19861102104187012	0.5472829	Yes
row_120	SEMA3C	null	null	3448	0.19716832041740417	0.5486449	Yes
row_121	SMARCA5	null	null	3449	0.19716832041740417	0.5510919	Yes
row_122	FBXO25	null	null	3549	0.19187843799591064	0.54859066	Yes
row_123	TXNL4A	null	null	3598	0.18995484709739685	0.54858077	Yes
row_124	SPON2	null	null	3635	0.18899305164813995	0.5491508	Yes
row_125	ARSJ	null	null	3650	0.1885121464729309	0.55079997	Yes
row_126	CAV2	null	null	3683	0.187550351023674	0.5515494	Yes
row_127	SACM1L	null	null	3797	0.18274137377738953	0.54824424	Yes
row_128	MRS2L	null	null	3817	0.18177957832813263	0.5495632	Yes
row_129	IL4R	null	null	3899	0.17793239653110504	0.54777664	Yes
row_130	C12ORF24	null	null	3933	0.1764896959066391	0.5483395	Yes
row_131	H2AFY	null	null	3943	0.17600879073143005	0.55008	Yes
row_132	MASA	null	null	3966	0.17504699528217316	0.5511674	Yes
row_133	PARP12	null	null	3981	0.17408519983291626	0.5526375	Yes
row_134	AK2	null	null	3982	0.17408519983291626	0.55479807	Yes
row_135	SCC-112	null	null	3984	0.17408519983291626	0.55690926	Yes
row_136	NMT2	null	null	4000	0.1736043095588684	0.55832404	Yes
row_137	VPS4B	null	null	4017	0.17312340438365936	0.55968356	Yes
row_138	PDLIM3	null	null	4032	0.17216160893440247	0.56112975	Yes
row_139	DVL1	null	null	4056	0.17119981348514557	0.5621201	Yes
row_140	DLAT	null	null	4067	0.17071890830993652	0.5637457	Yes
row_141	PRR6	null	null	4090	0.16975711286067963	0.5647675	Yes
row_142	SACS	null	null	4127	0.16783352196216583	0.5650749	Yes
row_143	CTSC	null	null	4134	0.16735263168811798	0.56685597	Yes
row_144	CSE1L	null	null	4195	0.16494813561439514	0.56594396	Yes
row_145	MAGEA1	null	null	4203	0.1644672304391861	0.5676399	Yes
row_146	SPCS3	null	null	4339	0.15917736291885376	0.5629573	No
row_147	SLCO4A1	null	null	4434	0.15677286684513092	0.5602669	No
row_148	PDCD5	null	null	4473	0.15533016622066498	0.56032056	No
row_149	C1ORF41	null	null	4501	0.15436837077140808	0.5609048	No
row_150	SYCP2	null	null	4554	0.15196387469768524	0.56022614	No
row_151	IER5	null	null	4583	0.15100207924842834	0.56071925	No
row_152	PTPLA	null	null	4586	0.15100207924842834	0.5624947	No
row_153	ZNF232	null	null	4673	0.1476357877254486	0.5600855	No
row_154	GDF15	null	null	4826	0.14282681047916412	0.5543615	No
row_155	DRAP1	null	null	5080	0.13513243198394775	0.54356086	No
row_156	SFRP2	null	null	5182	0.13224704563617706	0.54022086	No
row_157	C10ORF86	null	null	5200	0.13176614046096802	0.5410178	No
row_158	BDKRB1	null	null	5312	0.12888075411319733	0.5371428	No
row_159	OGFRL1	null	null	5319	0.12839986383914948	0.53844047	No
row_160	CYP2R1	null	null	5461	0.12503357231616974	0.5330382	No
row_161	GRPEL1	null	null	5533	0.12310997396707535	0.5310644	No
row_162	CXCL1	null	null	5663	0.12022458016872406	0.5261943	No
row_163	TRIM9	null	null	5664	0.11974368989467621	0.5276804	No
row_164	TPD52L1	null	null	5715	0.11878189444541931	0.52668864	No
row_165	FIP1L1	null	null	5756	0.11782009154558182	0.52617806	No
row_166	TSPAN13	null	null	5795	0.11733919382095337	0.52576023	No
row_167	MTERFD1	null	null	5804	0.11685829609632492	0.52681595	No
row_168	PLCB4	null	null	5873	0.11589650064706802	0.5249006	No
row_169	DENND2A	null	null	5994	0.11301111429929733	0.52038485	No
row_170	BDKRB2	null	null	6062	0.11108752340078354	0.51845914	No
row_171	HADH	null	null	6339	0.10483583807945251	0.50614804	No
row_172	MYH10	null	null	6473	0.10243134945631027	0.50085986	No
row_173	GLA	null	null	6513	0.10146954655647278	0.5001957	No
row_174	ZNF45	null	null	6519	0.10098865628242493	0.50120246	No
row_175	B3GNT5	null	null	6620	0.09906505793333054	0.4975	No
row_176	NDUFV2	null	null	6742	0.0966605693101883	0.492732	No
row_177	NPTX1	null	null	6768	0.0956987664103508	0.4926867	No
row_178	COX5A	null	null	6819	0.0947369784116745	0.4913965	No
row_179	SCG2	null	null	6840	0.09425608068704605	0.4915799	No
row_180	IDH3A	null	null	6869	0.093775175511837	0.49136278	No
row_181	TMEM33	null	null	6875	0.093775175511837	0.49228	No
row_182	EIF4G3	null	null	6929	0.09233248978853226	0.490812	No
row_183	RRAS2	null	null	7000	0.09137068688869476	0.48849362	No
row_184	FGF12	null	null	7035	0.09040889143943787	0.4879388	No
row_185	AP2B1	null	null	7048	0.09040889143943787	0.488469	No
row_186	FLJ20105	null	null	7094	0.08944709599018097	0.48735976	No
row_187	LOC129293	null	null	7110	0.08944708853960037	0.4877301	No
row_188	CCNE1	null	null	7255	0.08656170219182968	0.4817024	No
row_189	SUSD5	null	null	7421	0.08319541811943054	0.47459722	No
row_190	NOLA1	null	null	7523	0.08127181977033615	0.4706246	No
row_191	RGS20	null	null	7558	0.0807909220457077	0.4699504	No
row_192	DOCK1	null	null	7581	0.08031002432107925	0.4698621	No
row_193	ITGA10	null	null	7591	0.08031002432107925	0.47041494	No
row_194	TMSB4Y	null	null	7604	0.0798291265964508	0.47081384	No
row_195	PCAF	null	null	7876	0.07453924417495728	0.45837337	No
row_196	PDCD2	null	null	8004	0.07261565327644348	0.45301104	No
row_197	NRG1	null	null	8035	0.07213475555181503	0.4524267	No
row_198	CAT	null	null	8112	0.07117295265197754	0.44956174	No
row_199	LOXL1	null	null	8180	0.0697302594780922	0.44712275	No
row_200	SLC4A7	null	null	8221	0.06924936175346375	0.44600943	No
row_201	PRG1	null	null	8317	0.06732577085494995	0.44215962	No
row_202	WNT5B	null	null	8360	0.0668448731303215	0.44091782	No
row_203	BAALC	null	null	8387	0.06636397540569305	0.44045913	No
row_204	SUCLA2	null	null	8448	0.06540217250585556	0.43831167	No
row_205	CD9	null	null	8510	0.06444037705659866	0.43610296	No
row_206	DKFZP686O1327	null	null	8672	0.06203588843345642	0.42893243	No
row_207	MAN1A1	null	null	8855	0.05915049836039543	0.42069042	No
row_208	C4ORF22	null	null	8933	0.058188699185848236	0.417615	No
row_209	GLRX2	null	null	9054	0.056265104562044144	0.41239497	No
row_210	BAMBI	null	null	9107	0.05530330911278725	0.4105167	No
row_211	HMGA1	null	null	9145	0.0548224113881588	0.40937227	No
row_212	SDHB	null	null	9306	0.05241791903972626	0.40213174	No
row_213	ADAM12	null	null	9345	0.05193702131509781	0.40090218	No
row_214	ZFPM2	null	null	9350	0.05193702131509781	0.40134948	No
row_215	FLJ20186	null	null	9427	0.05049432814121246	0.39822787	No
row_216	CXCL6	null	null	9436	0.05049432814121246	0.39846	No
row_217	RTEL1	null	null	9528	0.04905163124203682	0.3945807	No
row_218	CASD1	null	null	9534	0.04905163124203682	0.39494288	No
row_219	PSMB9	null	null	9544	0.04905163124203682	0.39510778	No
row_220	RP2	null	null	9698	0.04664713889360428	0.38814083	No
row_221	C15ORF48	null	null	9752	0.04568534344434738	0.38609388	No
row_222	TRPC4	null	null	9768	0.04568534344434738	0.3859211	No
row_223	OAS3	null	null	9921	0.04328085109591484	0.37896168	No
row_224	TXNL2	null	null	10109	0.04039546474814415	0.3702403	No
row_225	GNL3	null	null	10140	0.0399145632982254	0.3692561	No
row_226	ATP5I	null	null	10296	0.03751007094979286	0.36207712	No
row_227	AFF3	null	null	10375	0.036548271775245667	0.3586838	No
row_228	HPSE	null	null	10443	0.03558647632598877	0.35582107	No
row_229	LAMA4	null	null	10458	0.03510558232665062	0.35556626	No
row_230	FRAP1	null	null	10544	0.034143783152103424	0.35179788	No
row_231	ABCE1	null	null	10660	0.03222018852829933	0.34652603	No
row_232	CYP1B1	null	null	10729	0.031258393079042435	0.34356025	No
row_233	CITED2	null	null	10789	0.030296597629785538	0.34102643	No
row_234	PRAME	null	null	10866	0.029334798455238342	0.3376422	No
row_235	UBE2V2	null	null	10927	0.028373001143336296	0.33503518	No
row_236	MAGEA5	null	null	10983	0.02741120755672455	0.3326628	No
row_237	HSPC111	null	null	11074	0.026449410244822502	0.3285523	No
row_238	FADS2	null	null	11277	0.02404491789638996	0.31888822	No
row_239	DIO3	null	null	11547	0.019716834649443626	0.305866	No
row_240	CYB5B	null	null	11608	0.01923593319952488	0.30314556	No
row_241	SHOC2	null	null	11644	0.018755033612251282	0.30165216	No
row_242	BOLA2	null	null	12170	0.011541560292243958	0.27590272	No
row_243	ETV3	null	null	12187	0.011060662567615509	0.27525088	No
row_244	SDPR	null	null	12330	0.009137067943811417	0.2683609	No
row_245	E2F5	null	null	12422	0.007694374769926071	0.26396835	No
row_246	PRR7	null	null	12535	0.005770780146121979	0.2585162	No
row_247	TIAL1	null	null	12659	0.0038471869193017483	0.25249767	No
row_248	STAM	null	null	12754	0.0024044879246503115	0.24789149	No
row_249	CASP7	null	null	13003	-0.0014426950365304947	0.23567818	No
row_250	CXCL5	null	null	13115	-0.0028853900730609894	0.23023953	No
row_251	ABI3BP	null	null	13133	-0.0028853919357061386	0.22943692	No
row_252	C4ORF18	null	null	13158	-0.0033662898931652308	0.22829503	No
row_253	EPHA2	null	null	13256	-0.004808985162526369	0.22357073	No
row_254	KIAA0895	null	null	13525	-0.009137067012488842	0.21046653	No
row_255	ADAMTS2	null	null	13585	-0.009617970325052738	0.20767605	No
row_256	SPATA5L1	null	null	13601	-0.010098865255713463	0.20706159	No
row_257	RAB9	null	null	13947	-0.01538874302059412	0.19023739	No
row_258	DUSP9	null	null	14326	-0.021159527823328972	0.17185727	No
row_259	C11ORF24	null	null	14377	-0.02164042554795742	0.16965987	No
row_260	COX7B	null	null	14618	-0.025487611070275307	0.15813954	No
row_261	CREB3	null	null	14973	-0.031258393079042435	0.14106841	No
row_262	FLJ20323	null	null	14980	-0.031258393079042435	0.14116044	No
row_263	BST1	null	null	15105	-0.03318198770284653	0.13545665	No
row_264	PRDX3	null	null	15215	-0.03510557860136032	0.13051653	No
row_265	FGF5	null	null	15342	-0.03702917322516441	0.12476185	No
row_266	RAMP1	null	null	15361	-0.03751007094979286	0.124339625	No
row_267	SLITRK5	null	null	15498	-0.039433665573596954	0.118121594	No
row_268	APIP	null	null	15508	-0.039433665573596954	0.118167125	No
row_269	CTPS	null	null	15695	-0.04279995337128639	0.1095249	No
row_270	FH	null	null	15798	-0.044723547995090485	0.10504937	No
row_271	TNFSF7	null	null	16167	-0.05193702131509781	0.08754442	No
row_272	MAD2L1	null	null	16264	-0.0538606159389019	0.08347821	No
row_273	SLBP	null	null	16438	-0.05770780146121979	0.07566215	No
row_274	LAP3	null	null	16470	-0.058188702911138535	0.074855424	No
row_275	NCAPG	null	null	16553	-0.06011229380965233	0.071557276	No
row_276	UCHL1	null	null	16647	-0.06203588843345642	0.067740485	No
row_277	KBTBD11	null	null	16776	-0.06492127478122711	0.062233325	No
row_278	ZNF659	null	null	16844	-0.06636397540569305	0.059752557	No
row_279	MED28	null	null	16911	-0.0678066685795784	0.057339013	No
row_280	HMGCS1	null	null	16931	-0.06828756630420685	0.057249445	No
row_281	NUDC	null	null	17185	-0.07502014189958572	0.0457027	No
row_282	RGS4	null	null	17417	-0.08127181977033615	0.03531857	No
row_283	PALMD	null	null	17464	-0.0827145129442215	0.03407643	No
row_284	CACYBP	null	null	17524	-0.08463811129331589	0.03221701	No
row_285	PLK2	null	null	17594	-0.08656170219182968	0.029888272	No
row_286	SLC16A2	null	null	17707	-0.08992799371480942	0.025480578	No
row_287	POP7	null	null	17758	-0.09137068688869476	0.02414859	No
row_288	FGF2	null	null	17847	-0.09425608068704605	0.020978278	No
row_289	MX2	null	null	17855	-0.09425608068704605	0.021802835	No
row_290	BST2	null	null	17902	-0.0956987738609314	0.020721842	No
row_291	CCR8	null	null	17926	-0.0966605693101883	0.02078713	No
row_292	MXRA5	null	null	17936	-0.0966605693101883	0.02154289	No
row_293	NOC2L	null	null	17981	-0.09810326248407364	0.020590376	No
row_294	RSPO3	null	null	18186	-0.10531673580408096	0.011836284	No
row_295	TMEM14B	null	null	18196	-0.10579763352870941	0.0127054425	No
row_296	STEAP3	null	null	18241	-0.1077212244272232	0.011872295	No
row_297	IL13RA2	null	null	18264	-0.1086830198764801	0.012136111	No
row_298	TMEFF1	null	null	18345	-0.11108751595020294	0.009569244	No
row_299	PPIF	null	null	18423	-0.11397290974855423	0.0071861455	No
row_300	GALNT14	null	null	18463	-0.11589650809764862	0.006701057	No
row_301	CAND2	null	null	18473	-0.11637739837169647	0.007701518	No
row_302	GAL	null	null	18547	-0.11974368244409561	0.005587317	No
row_303	NTN4	null	null	18657	-0.12407176941633224	0.0017513324	No
row_304	MRPL13	null	null	18729	-0.12695716321468353	-1.7470508E-4	No
row_305	RP11-393H10.2	null	null	18765	-0.12936165928840637	-2.9540286E-4	No
row_306	TRIB1	null	null	18829	-0.13224704563617706	-0.0017612337	No
row_307	ALAS1	null	null	19244	-0.15581107139587402	-0.020245722	No
row_308	ZNHIT1	null	null	19293	-0.1596582531929016	-0.020631567	No
row_309	GTF2H2	null	null	19418	-0.17119981348514557	-0.024622446	No
row_310	SMS	null	null	19420	-0.17119981348514557	-0.02254704	No
row_311	C1QBP	null	null	19463	-0.1755279004573822	-0.022440014	No
row_312	HDDC2	null	null	19519	-0.1803368777036667	-0.022914456	No
row_313	C4ORF27	null	null	19525	-0.18081778287887573	-0.020916961	No
row_314	S100A8	null	null	19583	-0.18706946074962616	-0.021406487	No
row_315	PDHA1	null	null	19595	-0.18803125619888306	-0.019615382	No
row_316	KNTC2	null	null	19779	-0.20870988070964813	-0.026050575	No
row_317	IFI27	null	null	19905	-0.22602222859859467	-0.029410385	No
row_318	AKR1B1	null	null	20185	-0.2899816930294037	-0.03957159	No
row_319	MX1	null	null	20243	-0.3101794421672821	-0.038533222	No
row_320	CSTB	null	null	20247	-0.31162211298942566	-0.034813702	No
row_321	FJX1	null	null	20285	-0.3250872790813446	-0.03260393	No
row_322	HSPA4	null	null	20344	-0.3510558009147644	-0.031107573	No
row_323	RNF182	null	null	20366	-0.36355915665626526	-0.027631221	No
row_324	HSPA1A	null	null	20462	-0.43809840083122253	-0.026879415	No
row_325	NDUFAB1	null	null	20484	-0.45492982864379883	-0.022269081	No
row_326	PSMB8	null	null	20531	-0.5140803456306458	-0.018157627	No
row_327	SAC3D1	null	null	20541	-0.5275455117225647	-0.012054244	No
row_328	LGALS3BP	null	null	20546	-0.5342780351638794	-0.005620707	No
row_329	HSPH1	null	null	20585	-0.683356523513794	9.861531E-4	No
