# Supplementary material for: The rapamycin-regulated gene expression signature determines prognosis for breast cancer
Source: Mol Cancer. 2009 Sep 24;8:75. doi: 10.1186/1476-4598-8-75 (PMC2761377; doi:10.1186/1476-4598-8-75)
Supplement: Additional file 2 — Gene set enrichment analysis of in vivo data, time series. The data provided represent the time series of GSEA. This compressed file contains "Time" shortcut file and "GSEA_time" folder. Clicking on "Time" shortcut opens the index file providing access to analysis files contained in the "GSEA_time" folder. [file 1476-4598-8-75-S2.zip › GSEA_time/BCNU_GLIOMA_NOMGMT_48HRS_DN.xls]

NAME	PROBE	GENE SYMBOL	GENE_TITLE	RANK IN GENE LIST	RANK METRIC SCORE	RUNNING ES	CORE ENRICHMENT
row_0	FBN1	null	null	2330	0.25968509912490845	-0.062078796	No
row_1	KRT17	null	null	2702	0.23564018309116364	-0.033682495	No
row_2	PMS2L11	null	null	5677	0.11974368989467621	-0.1546339	No
row_3	FYN	null	null	6142	0.1096448227763176	-0.15558235	No
row_4	LOXL1	null	null	8180	0.0697302594780922	-0.24084713	No
row_5	WASPIP	null	null	8373	0.0668448656797409	-0.23700848	No
row_6	LRCH4	null	null	8621	0.06251678615808487	-0.23669574	No
row_7	ACTN1	null	null	9090	0.055303312838077545	-0.24854545	No
row_8	ATP1A3	null	null	10373	0.036548271775245667	-0.303653	No
row_9	HMGN2	null	null	10507	0.03462468087673187	-0.3032951	No
row_10	ADRA1B	null	null	11261	0.02404491789638996	-0.3351554	No
row_11	IRS1	null	null	12296	0.00961796659976244	-0.38351554	No
row_12	PFN1	null	null	12735	0.0024044921156018972	-0.40432975	No
row_13	INSL3	null	null	14938	-0.030777491629123688	-0.5052888	No
row_14	SHOX	null	null	15081	-0.03318198397755623	-0.50565255	No
row_15	ADCYAP1	null	null	16208	-0.052898816764354706	-0.54995656	No
row_16	INPPL1	null	null	17603	-0.08704259991645813	-0.6005588	No
row_17	AMH	null	null	18302	-0.1096448227763176	-0.6128803	Yes
row_18	ITGA3	null	null	18758	-0.12888075411319733	-0.6096013	Yes
row_19	MAP4K2	null	null	18761	-0.12888075411319733	-0.5843053	Yes
row_20	GTF2F1	null	null	18870	-0.1346515417098999	-0.56302416	Yes
row_21	AQP8	null	null	18888	-0.13513243198394775	-0.5372254	Yes
row_22	INSIG1	null	null	19038	-0.14282681047916412	-0.51632625	Yes
row_23	ACTC1	null	null	19679	-0.19716832041740417	-0.5085841	Yes
row_24	TUBG1	null	null	19755	-0.20582449436187744	-0.47167596	Yes
row_25	YWHAH	null	null	20007	-0.2423727661371231	-0.43612084	Yes
row_26	PPM1G	null	null	20235	-0.3072940409183502	-0.3866079	Yes
row_27	NRTN	null	null	20413	-0.3948175311088562	-0.31742015	Yes
row_28	ATP5D	null	null	20437	-0.4159770607948303	-0.23657857	Yes
row_29	EPHX1	null	null	20521	-0.5006151795387268	-0.141977	Yes
row_30	MDK	null	null	20591	-0.7410643696784973	6.804084E-4	Yes
