# Supplementary material for: The rapamycin-regulated gene expression signature determines prognosis for breast cancer
Source: Mol Cancer. 2009 Sep 24;8:75. doi: 10.1186/1476-4598-8-75 (PMC2761377; doi:10.1186/1476-4598-8-75)
Supplement: Additional file 2 — Gene set enrichment analysis of in vivo data, time series. The data provided represent the time series of GSEA. This compressed file contains "Time" shortcut file and "GSEA_time" folder. Clicking on "Time" shortcut opens the index file providing access to analysis files contained in the "GSEA_time" folder. [file 1476-4598-8-75-S2.zip › GSEA_time/BECKER_TAMOXIFEN_RESISTANT_UP.xls]

NAME	PROBE	GENE SYMBOL	GENE_TITLE	RANK IN GENE LIST	RANK METRIC SCORE	RUNNING ES	CORE ENRICHMENT
row_0	TAGLN	null	null	95	0.9108214378356934	0.11187722	No
row_1	EBAG9	null	null	1320	0.3510558009147644	0.09726249	No
row_2	SEPP1	null	null	1538	0.32460638880729675	0.12822911	No
row_3	CXADR	null	null	2770	0.23179300129413605	0.09801999	No
row_4	CPE	null	null	2813	0.22890761494636536	0.12525567	No
row_5	DECR1	null	null	3765	0.18370316922664642	0.10251044	No
row_6	PPP2R2A	null	null	3811	0.18177957832813263	0.123572454	No
row_7	GAGE1 /// GAGE2 ///	null	null	3855	0.1803368777036667	0.1445472	No
row_8	SNX1	null	null	4187	0.165429025888443	0.14961147	No
row_9	ACTA1	null	null	4631	0.14907848834991455	0.14713861	No
row_10	PROCR	null	null	4716	0.1466739922761917	0.1618142	No
row_11	RNASE4	null	null	5292	0.12936165928840637	0.15040113	No
row_12	BCAS1	null	null	5603	0.1216672733426094	0.15088928	No
row_13	B2M	null	null	5723	0.11878188699483871	0.16029555	No
row_14	SCGB2A2	null	null	5762	0.11782009154558182	0.17351735	No
row_15	BTG3	null	null	6287	0.10579763352870941	0.16157019	No
row_16	PTK6	null	null	7020	0.09088978916406631	0.13760251	No
row_17	ARL4A	null	null	7595	0.08031002432107925	0.119964235	No
row_18	NMI	null	null	8892	0.058188702911138535	0.06439009	No
row_19	CRABP1	null	null	11048	0.0269303061068058	-0.036950044	No
row_20	NMT1	null	null	11087	0.026449408382177353	-0.035414804	No
row_21	CACNB3	null	null	12014	0.013946049846708775	-0.07865684	No
row_22	TSPAN3	null	null	12944	-4.8089699703268707E-4	-0.12376697	No
row_23	TUSC3	null	null	13669	-0.011060661636292934	-0.15755603	No
row_24	GTF2E2	null	null	13967	-0.015388747677206993	-0.17002907	No
row_25	NNAT	null	null	14865	-0.02981569431722164	-0.20983124	No
row_26	ISGF3G	null	null	15927	-0.04712803661823273	-0.25539345	No
row_27	UGT2B15	null	null	16102	-0.050013430416584015	-0.25745717	No
row_28	IFI44	null	null	16912	-0.0678066685795784	-0.28812128	No
row_29	BST2	null	null	17902	-0.0956987738609314	-0.32397023	No
row_30	E2F1	null	null	18810	-0.13128525018692017	-0.35128042	No
row_31	IFI6	null	null	19848	-0.2183278501033783	-0.37377873	Yes
row_32	IFIT1	null	null	19898	-0.22506041824817657	-0.34737548	Yes
row_33	SEPHS2	null	null	19963	-0.23371659219264984	-0.32059443	Yes
row_34	ID1	null	null	20093	-0.26160869002342224	-0.29340646	Yes
row_35	ISG15	null	null	20207	-0.2981569766998291	-0.26076588	Yes
row_36	EPHX1	null	null	20521	-0.5006151795387268	-0.21195516	Yes
row_37	ID3	null	null	20523	-0.5015769600868225	-0.14785075	Yes
row_38	LGALS3BP	null	null	20546	-0.5342780351638794	-0.08058488	Yes
row_39	PITX1	null	null	20578	-0.6520981788635254	0.0013128733	Yes
