# Supplementary material for: The rapamycin-regulated gene expression signature determines prognosis for breast cancer
Source: Mol Cancer. 2009 Sep 24;8:75. doi: 10.1186/1476-4598-8-75 (PMC2761377; doi:10.1186/1476-4598-8-75)
Supplement: Additional file 2 — Gene set enrichment analysis of in vivo data, time series. The data provided represent the time series of GSEA. This compressed file contains "Time" shortcut file and "GSEA_time" folder. Clicking on "Time" shortcut opens the index file providing access to analysis files contained in the "GSEA_time" folder. [file 1476-4598-8-75-S2.zip › GSEA_time/BENNETT_SLE_UP.xls]

NAME	PROBE	GENE SYMBOL	GENE_TITLE	RANK IN GENE LIST	RANK METRIC SCORE	RUNNING ES	CORE ENRICHMENT
row_0	CKAP4	null	null	121	0.8689833283424377	0.16344151	No
row_1	APOBEC3C	null	null	1099	0.387123167514801	0.19139466	No
row_2	PLSCR1	null	null	1622	0.31546932458877563	0.22749703	No
row_3	STAT1	null	null	4141	0.1673526167869568	0.13774204	No
row_4	C2	null	null	4885	0.14090321958065033	0.12909053	No
row_5	OAS2	null	null	5619	0.12118638306856155	0.11708317	No
row_6	FPRL1	null	null	6723	0.09714146703481674	0.08241027	No
row_7	BIRC4BP	null	null	9494	0.050013426691293716	-0.042454377	No
row_8	OASL	null	null	10812	0.02981570176780224	-0.10064517	No
row_9	SERPING1	null	null	12583	0.005289880093187094	-0.18562862	No
row_10	TDRD7	null	null	13023	-0.0014426970155909657	-0.20668097	No
row_11	AGRIN	null	null	13257	-0.004808985162526369	-0.21706672	No
row_12	TNFSF10	null	null	14451	-0.022602222859859467	-0.2706372	No
row_13	IFI35	null	null	15152	-0.034143783152103424	-0.2980012	No
row_14	IFIT3	null	null	15416	-0.03847186639904976	-0.30328557	No
row_15	IFITM3	null	null	15704	-0.04328085109591484	-0.30879924	No
row_16	CAMP	null	null	17785	-0.09185158461332321	-0.39198074	Yes
row_17	RNASE2	null	null	17833	-0.093775175511837	-0.37599263	Yes
row_18	MX2	null	null	17855	-0.09425608068704605	-0.35864732	Yes
row_19	TAP1	null	null	18553	-0.11974368989467621	-0.36918634	Yes
row_20	IFI44L	null	null	19458	-0.17504699528217316	-0.37900883	Yes
row_21	IRF7	null	null	19564	-0.18514586985111237	-0.34803563	Yes
row_22	S100A8	null	null	19583	-0.18706946074962616	-0.31245983	Yes
row_23	ISG15	null	null	20207	-0.2981569766998291	-0.28463894	Yes
row_24	MX1	null	null	20243	-0.3101794421672821	-0.22590125	Yes
row_25	LY6E	null	null	20336	-0.3491322100162506	-0.16234356	Yes
row_26	OAS1	null	null	20370	-0.36548274755477905	-0.09273282	Yes
row_27	LGALS3BP	null	null	20546	-0.5342780351638794	0.0028671443	Yes
