# Supplementary material for: The rapamycin-regulated gene expression signature determines prognosis for breast cancer
Source: Mol Cancer. 2009 Sep 24;8:75. doi: 10.1186/1476-4598-8-75 (PMC2761377; doi:10.1186/1476-4598-8-75)
Supplement: Additional file 2 — Gene set enrichment analysis of in vivo data, time series. The data provided represent the time series of GSEA. This compressed file contains "Time" shortcut file and "GSEA_time" folder. Clicking on "Time" shortcut opens the index file providing access to analysis files contained in the "GSEA_time" folder. [file 1476-4598-8-75-S2.zip › GSEA_time/BILE_ACID_BIOSYNTHESIS.xls]

NAME	PROBE	GENE SYMBOL	GENE_TITLE	RANK IN GENE LIST	RANK METRIC SCORE	RUNNING ES	CORE ENRICHMENT
row_0	SRD5A1	null	null	342	0.6112217903137207	0.16705164	No
row_1	ALDH1A3	null	null	3109	0.2135188728570938	0.09680463	No
row_2	ACAA2	null	null	3822	0.18177957832813263	0.11683053	No
row_3	ALDH1B1	null	null	4736	0.14619308710098267	0.11639555	No
row_4	ADH4	null	null	7650	0.07934822142124176	-0.001312584	No
row_5	ALDH1A2	null	null	7879	0.07453924417495728	0.010007005	No
row_6	CYP27A1	null	null	12343	0.008656173013150692	-0.2042634	No
row_7	ADH1B	null	null	13211	-0.004328085109591484	-0.24509315	No
row_8	HADHB	null	null	14081	-0.017312340438365936	-0.28211835	No
row_9	ADH6	null	null	14305	-0.020678628236055374	-0.28674078	No
row_10	ALDH2	null	null	14955	-0.030777495354413986	-0.30902922	No
row_11	ACAA1	null	null	16091	-0.050013426691293716	-0.34915364	Yes
row_12	ADH7	null	null	16133	-0.05097522214055061	-0.33582804	Yes
row_13	SRD5A2	null	null	16235	-0.05337971821427345	-0.32469547	Yes
row_14	ALDH3A1	null	null	16424	-0.05722690746188164	-0.31663448	Yes
row_15	ADHFE1	null	null	16524	-0.05963139235973358	-0.30352613	Yes
row_16	ADH1C	null	null	16543	-0.06011229380965233	-0.28633723	Yes
row_17	BAAT	null	null	17269	-0.07694373279809952	-0.2984459	Yes
row_18	AKR1C4	null	null	17475	-0.08319541066884995	-0.28340754	Yes
row_19	ADH1A	null	null	18090	-0.10146955400705338	-0.28275245	Yes
row_20	ALDH3A2	null	null	18618	-0.1226290762424469	-0.27151135	Yes
row_21	CYP7A1	null	null	18949	-0.1384987235069275	-0.24592863	Yes
row_22	CEL	null	null	19134	-0.14907848834991455	-0.21007209	Yes
row_23	AKR1D1	null	null	19371	-0.16687172651290894	-0.17139558	Yes
row_24	ALDH1A1	null	null	19486	-0.17697058618068695	-0.12375602	Yes
row_25	SOAT2	null	null	19932	-0.2293885201215744	-0.076449364	Yes
row_26	ALDH9A1	null	null	20364	-0.363078236579895	0.011710998	Yes
