# Supplementary material for: The rapamycin-regulated gene expression signature determines prognosis for breast cancer
Source: Mol Cancer. 2009 Sep 24;8:75. doi: 10.1186/1476-4598-8-75 (PMC2761377; doi:10.1186/1476-4598-8-75)
Supplement: Additional file 2 — Gene set enrichment analysis of in vivo data, time series. The data provided represent the time series of GSEA. This compressed file contains "Time" shortcut file and "GSEA_time" folder. Clicking on "Time" shortcut opens the index file providing access to analysis files contained in the "GSEA_time" folder. [file 1476-4598-8-75-S2.zip › GSEA_time/BRCA1_SW480_UP.xls]

NAME	PROBE	GENE SYMBOL	GENE_TITLE	RANK IN GENE LIST	RANK METRIC SCORE	RUNNING ES	CORE ENRICHMENT
row_0	MET	null	null	171	0.7699182629585266	0.15089978	No
row_1	UBE2B	null	null	276	0.6689295768737793	0.28417194	No
row_2	RAC1	null	null	2228	0.2664176821708679	0.24446726	No
row_3	TOP2A	null	null	3342	0.20197731256484985	0.23215435	No
row_4	TOP1	null	null	4714	0.1466739922761917	0.19586967	No
row_5	XRCC6	null	null	6602	0.09954595565795898	0.124767885	No
row_6	MAPRE2	null	null	7675	0.07838643342256546	0.08889024	No
row_7	LFNG	null	null	8386	0.06636397540569305	0.068115555	No
row_8	GADD45A	null	null	8579	0.06347858160734177	0.07191305	No
row_9	KRT2	null	null	10256	0.03799096867442131	-0.001665276	No
row_10	CDC34	null	null	10411	0.03606737405061722	-0.0016896727	No
row_11	RHOA	null	null	10990	0.02741120755672455	-0.02410557	No
row_12	CTNNA1	null	null	11833	0.01635054126381874	-0.061636023	No
row_13	DDIT3	null	null	11873	0.015388747677206993	-0.060348794	No
row_14	PCNA	null	null	12857	9.617970208637416E-4	-0.10791241	No
row_15	CDKN1A	null	null	12863	9.617949835956097E-4	-0.10795646	No
row_16	TIMP2	null	null	13940	-0.014907851815223694	-0.15715496	No
row_17	ARHGDIA	null	null	14579	-0.02452581748366356	-0.18308282	No
row_18	PCTK1	null	null	15235	-0.03510558232665062	-0.20764895	No
row_19	GAPDH	null	null	16748	-0.06444037705659866	-0.2677894	No
row_20	IGFBP4	null	null	17975	-0.09762236475944519	-0.30717194	No
row_21	SOD1	null	null	19187	-0.1524447798728943	-0.33448914	Yes
row_22	CDK4	null	null	20403	-0.3866422772407532	-0.31357193	Yes
row_23	TIMP1	null	null	20516	-0.4977297782897949	-0.21609022	Yes
row_24	IGFBP2	null	null	20605	-1.0656707286834717	-7.420749E-8	Yes
