# Supplementary material for: The rapamycin-regulated gene expression signature determines prognosis for breast cancer
Source: Mol Cancer. 2009 Sep 24;8:75. doi: 10.1186/1476-4598-8-75 (PMC2761377; doi:10.1186/1476-4598-8-75)
Supplement: Additional file 2 — Gene set enrichment analysis of in vivo data, time series. The data provided represent the time series of GSEA. This compressed file contains "Time" shortcut file and "GSEA_time" folder. Clicking on "Time" shortcut opens the index file providing access to analysis files contained in the "GSEA_time" folder. [file 1476-4598-8-75-S2.zip › GSEA_time/BRENTANI_REPAIR.xls]

NAME	PROBE	GENE SYMBOL	GENE_TITLE	RANK IN GENE LIST	RANK METRIC SCORE	RUNNING ES	CORE ENRICHMENT
row_0	ERCC1	null	null	829	0.43809840083122253	0.041972727	No
row_1	MSH3	null	null	1620	0.3159502148628235	0.06290265	No
row_2	RAD1	null	null	3299	0.20390090346336365	0.01962284	No
row_3	RAD50	null	null	3725	0.18562676012516022	0.033822246	No
row_4	MLH1	null	null	3880	0.17889419198036194	0.059931207	No
row_5	RAD23B	null	null	4243	0.16302454471588135	0.07294863	No
row_6	BRCA2	null	null	4464	0.15581105649471283	0.09151431	No
row_7	DDB2	null	null	4551	0.1524447798728943	0.11596186	No
row_8	PMS1	null	null	4570	0.1514829844236374	0.1435344	No
row_9	ERCC5	null	null	4609	0.15004028379917145	0.16986379	No
row_10	RAD51L1	null	null	4686	0.1476357877254486	0.19389436	No
row_11	RAD51	null	null	5681	0.11974368989467621	0.16806103	No
row_12	RAD17	null	null	6048	0.11156842112541199	0.17122087	No
row_13	XRCC5	null	null	7454	0.0827145203948021	0.118454106	No
row_14	OGG1	null	null	8987	0.05722690001130104	0.05472719	No
row_15	MSH6	null	null	9065	0.055784210562705994	0.061459985	No
row_16	RAD52	null	null	10387	0.036548271775245667	0.004106909	No
row_17	FRAP1	null	null	10544	0.034143783152103424	0.0029354095	No
row_18	CHEK2	null	null	11466	0.021159524098038673	-0.03786273	No
row_19	ERCC3	null	null	11610	0.01923593319952488	-0.04120187	No
row_20	BRCA1	null	null	12699	0.003366287099197507	-0.093459696	No
row_21	PCNA	null	null	12857	9.617970208637416E-4	-0.10091118	No
row_22	XPA	null	null	13632	-0.010579762980341911	-0.13655014	No
row_23	RAD54L	null	null	15238	-0.03510558232665062	-0.20797999	No
row_24	XRCC3	null	null	15266	-0.03606737405061722	-0.2025193	No
row_25	MSH2	null	null	17995	-0.09858416020870209	-0.31661966	No
row_26	APEX1	null	null	18220	-0.10627853870391846	-0.30755034	No
row_27	RAD9A	null	null	19069	-0.14475040137767792	-0.3215902	Yes
row_28	FEN1	null	null	19563	-0.18514585494995117	-0.3107867	Yes
row_29	ERCC4	null	null	19703	-0.2005346119403839	-0.27988464	Yes
row_30	EXO1	null	null	19934	-0.22986941039562225	-0.24789736	Yes
row_31	XPC	null	null	19943	-0.23083120584487915	-0.20493758	Yes
row_32	RAD23A	null	null	20094	-0.26160869002342224	-0.1631009	Yes
row_33	DDB1	null	null	20231	-0.3053704500198364	-0.112365454	Yes
row_34	POLD1	null	null	20588	-0.6948981285095215	8.2621956E-4	Yes
