# Supplementary material for: The rapamycin-regulated gene expression signature determines prognosis for breast cancer
Source: Mol Cancer. 2009 Sep 24;8:75. doi: 10.1186/1476-4598-8-75 (PMC2761377; doi:10.1186/1476-4598-8-75)
Supplement: Additional file 2 — Gene set enrichment analysis of in vivo data, time series. The data provided represent the time series of GSEA. This compressed file contains "Time" shortcut file and "GSEA_time" folder. Clicking on "Time" shortcut opens the index file providing access to analysis files contained in the "GSEA_time" folder. [file 1476-4598-8-75-S2.zip › GSEA_time/BUT_TSA_UP.xls]

NAME	PROBE	GENE SYMBOL	GENE_TITLE	RANK IN GENE LIST	RANK METRIC SCORE	RUNNING ES	CORE ENRICHMENT
row_0	CXCR4	null	null	186	0.7468351125717163	0.20738144	No
row_1	TOB1	null	null	1542	0.3241254985332489	0.23549062	No
row_2	ICAM1	null	null	3140	0.21159526705741882	0.21923666	No
row_3	MAPRE1	null	null	3331	0.20293910801410675	0.26881513	No
row_4	NR4A1	null	null	5383	0.12695716321468353	0.20598328	No
row_5	GADD45A	null	null	8579	0.06347858160734177	0.06919045	No
row_6	RNH1	null	null	8870	0.05866960063576698	0.07210569	No
row_7	GATA2	null	null	8943	0.05770780146121979	0.08533092	No
row_8	RHOA	null	null	10990	0.02741120755672455	-0.0061042123	No
row_9	GSTT1	null	null	12559	0.005289882887154818	-0.0807322	No
row_10	CDKN1A	null	null	12863	9.617949835956097E-4	-0.095170796	No
row_11	NET1	null	null	15007	-0.03173929080367088	-0.19006324	No
row_12	EPHB3	null	null	15117	-0.03366288170218468	-0.18560284	No
row_13	PRDX1	null	null	16586	-0.061074089258909225	-0.23920862	No
row_14	CDC20	null	null	18350	-0.11108752340078354	-0.2926504	Yes
row_15	PRKCD	null	null	20468	-0.44338828325271606	-0.26699343	Yes
row_16	HSPB1	null	null	20498	-0.4683949947357178	-0.1326718	Yes
row_17	POR	null	null	20501	-0.4756084680557251	0.0050515807	Yes
