# Supplementary material for: The rapamycin-regulated gene expression signature determines prognosis for breast cancer
Source: Mol Cancer. 2009 Sep 24;8:75. doi: 10.1186/1476-4598-8-75 (PMC2761377; doi:10.1186/1476-4598-8-75)
Supplement: Additional file 2 — Gene set enrichment analysis of in vivo data, time series. The data provided represent the time series of GSEA. This compressed file contains "Time" shortcut file and "GSEA_time" folder. Clicking on "Time" shortcut opens the index file providing access to analysis files contained in the "GSEA_time" folder. [file 1476-4598-8-75-S2.zip › GSEA_time/CALRES_MOUSE_UP.xls]

NAME	PROBE	GENE SYMBOL	GENE_TITLE	RANK IN GENE LIST	RANK METRIC SCORE	RUNNING ES	CORE ENRICHMENT
row_0	PPP1R2	null	null	1183	0.3736580014228821	0.01840976	No
row_1	PPARD	null	null	1591	0.3193165063858032	0.06349315	No
row_2	FZD6	null	null	1940	0.28950080275535583	0.105387345	No
row_3	ADFP	null	null	3492	0.19428293406963348	0.06947661	No
row_4	GLUL	null	null	3828	0.18129867315292358	0.090023495	No
row_5	SSR4	null	null	4058	0.17071890830993652	0.11357269	No
row_6	FBP2	null	null	5129	0.13417063653469086	0.08882696	No
row_7	LOC129607	null	null	5706	0.11926278471946716	0.08506039	No
row_8	EEF1G	null	null	6608	0.09906506538391113	0.061396714	No
row_9	THBD	null	null	7143	0.08848530054092407	0.053419426	No
row_10	MYL3	null	null	7285	0.08559990674257278	0.063955024	No
row_11	CLTB	null	null	9908	0.04328085109591484	-0.05467717	No
row_12	GUCA1A	null	null	11495	0.020678626373410225	-0.12755308	No
row_13	CTNNA1	null	null	11833	0.01635054126381874	-0.1406093	No
row_14	DDIT3	null	null	11873	0.015388747677206993	-0.1393787	No
row_15	ALDOC	null	null	12401	0.008175271563231945	-0.16332917	No
row_16	GIP	null	null	13609	-0.010098865255713463	-0.21993552	No
row_17	PSME1	null	null	14347	-0.021159527823328972	-0.2514541	No
row_18	ADIPOQ	null	null	16202	-0.052898816764354706	-0.33080935	No
row_19	PEX5	null	null	17700	-0.08992799371480942	-0.3852934	No
row_20	ACTB	null	null	18556	-0.12022458016872406	-0.40242344	Yes
row_21	PRKCSH	null	null	19152	-0.15004028379917145	-0.40086153	Yes
row_22	MYBPH	null	null	19520	-0.1803368777036667	-0.38206515	Yes
row_23	TKT	null	null	19574	-0.18610766530036926	-0.3468368	Yes
row_24	ACTC1	null	null	19679	-0.19716832041740417	-0.3118402	Yes
row_25	PPARG	null	null	19907	-0.22602222859859467	-0.27696005	Yes
row_26	SLC1A5	null	null	20296	-0.33230075240135193	-0.22831582	Yes
row_27	PSMC3	null	null	20400	-0.3827950954437256	-0.15556423	Yes
row_28	FASN	null	null	20596	-0.8146417737007141	4.3731448E-4	Yes
