# Supplementary material for: The rapamycin-regulated gene expression signature determines prognosis for breast cancer
Source: Mol Cancer. 2009 Sep 24;8:75. doi: 10.1186/1476-4598-8-75 (PMC2761377; doi:10.1186/1476-4598-8-75)
Supplement: Additional file 2 — Gene set enrichment analysis of in vivo data, time series. The data provided represent the time series of GSEA. This compressed file contains "Time" shortcut file and "GSEA_time" folder. Clicking on "Time" shortcut opens the index file providing access to analysis files contained in the "GSEA_time" folder. [file 1476-4598-8-75-S2.zip › GSEA_time/CANCER_UNDIFFERENTIATED_META_UP.xls]

NAME	PROBE	GENE SYMBOL	GENE_TITLE	RANK IN GENE LIST	RANK METRIC SCORE	RUNNING ES	CORE ENRICHMENT
row_0	SLC16A1	null	null	187	0.7463542222976685	0.057587802	No
row_1	BIRC5	null	null	745	0.46310511231422424	0.071850635	No
row_2	GPSM2	null	null	1084	0.39048945903778076	0.09028734	No
row_3	CDC2	null	null	1184	0.37317711114883423	0.11881346	No
row_4	CDKN3	null	null	1274	0.35826927423477173	0.14649433	No
row_5	CCNA2	null	null	1525	0.3260490894317627	0.16345733	No
row_6	PSMB7	null	null	2319	0.2601660192012787	0.14809568	No
row_7	EZH2	null	null	2383	0.25583791732788086	0.1678894	No
row_8	TOP2A	null	null	3342	0.20197731256484985	0.13929465	No
row_9	KIF14	null	null	3480	0.19476383924484253	0.15002805	No
row_10	POLR2K	null	null	3858	0.1803368777036667	0.1477872	No
row_11	DPM1	null	null	4452	0.15629196166992188	0.13288116	No
row_12	KIAA0101	null	null	4566	0.1514829844236374	0.1409156	No
row_13	PRDX4	null	null	4610	0.15004028379917145	0.15222926	No
row_14	RPA3	null	null	4695	0.14715489745140076	0.16128889	No
row_15	H2AFX	null	null	6183	0.1086830273270607	0.0986017	No
row_16	SSBP1	null	null	6860	0.093775175511837	0.074068226	No
row_17	CKS1B	null	null	6871	0.093775175511837	0.08196087	No
row_18	CXCL9	null	null	7134	0.08896619081497192	0.07715446	No
row_19	NUDT1	null	null	7788	0.07598193734884262	0.05215085	No
row_20	TRIP13	null	null	7790	0.07598193734884262	0.05889173	No
row_21	MCM6	null	null	8047	0.07165385782718658	0.052830454	No
row_22	MELK	null	null	9282	0.052898816764354706	-0.002523458	No
row_23	GAS6	null	null	10032	0.0418381541967392	-0.03525211	No
row_24	KIF23	null	null	10825	0.02981569804251194	-0.07114864	No
row_25	NME1	null	null	11525	0.020197730511426926	-0.103376634	No
row_26	RFC4	null	null	11971	0.014426947571337223	-0.12375358	No
row_27	CCNB1	null	null	12244	0.010579762980341911	-0.1360513	No
row_28	PCNA	null	null	12857	9.617970208637416E-4	-0.16576232	No
row_29	RAD21	null	null	13230	-0.004328086972236633	-0.18348746	No
row_30	HMGB2	null	null	13259	-0.004808985162526369	-0.184421	No
row_31	NCAPH	null	null	13338	-0.006251680199056864	-0.18766002	No
row_32	SEC61B	null	null	13930	-0.014907848089933395	-0.21510242	No
row_33	CEBPG	null	null	14610	-0.025006717070937157	-0.24592693	No
row_34	CCT6A	null	null	15444	-0.03847187012434006	-0.28304616	No
row_35	MAD2L1	null	null	16264	-0.0538606159389019	-0.31810868	No
row_36	COL1A2	null	null	16667	-0.06251678615808487	-0.33209485	No
row_37	DLG7	null	null	16705	-0.06347858160734177	-0.328224	No
row_38	H2AFZ	null	null	16941	-0.06828756630420685	-0.33356363	No
row_39	EIF2S2	null	null	17192	-0.07502014189958572	-0.33903196	No
row_40	TUBB4	null	null	17365	-0.0798291265964508	-0.34027293	No
row_41	NCAPD2	null	null	17630	-0.08752350509166718	-0.34530565	No
row_42	CDC20	null	null	18350	-0.11108752340078354	-0.3703857	Yes
row_43	TMSB10	null	null	18365	-0.11156842112541199	-0.36109784	Yes
row_44	TAP1	null	null	18553	-0.11974368989467621	-0.35950246	Yes
row_45	GGH	null	null	18839	-0.13272793591022491	-0.36151826	Yes
row_46	UBE2C	null	null	18987	-0.14042231440544128	-0.35612756	Yes
row_47	ILF2	null	null	19034	-0.14282681047916412	-0.34560454	Yes
row_48	YBX1	null	null	19218	-0.15436837077140808	-0.34072044	Yes
row_49	KIF2C	null	null	19275	-0.15869644284248352	-0.32926622	Yes
row_50	SLC7A5	null	null	19380	-0.16783352196216583	-0.31933257	Yes
row_51	CTSL	null	null	19382	-0.16783352196216583	-0.30438405	Yes
row_52	MCM3	null	null	19468	-0.17600879073143005	-0.2927948	Yes
row_53	GCLM	null	null	19568	-0.18562676012516022	-0.2810277	Yes
row_54	IFI30	null	null	19605	-0.1885121613740921	-0.26593548	Yes
row_55	FOXM1	null	null	19610	-0.189473956823349	-0.24919929	Yes
row_56	CKS2	null	null	19619	-0.19091664254665375	-0.23252894	Yes
row_57	PSMD14	null	null	19634	-0.1923593431711197	-0.21602179	Yes
row_58	MTHFD2	null	null	19664	-0.19620652496814728	-0.1999012	Yes
row_59	GARS	null	null	19841	-0.21688516438007355	-0.18908991	Yes
row_60	PSMD2	null	null	19976	-0.23660197854042053	-0.1744719	Yes
row_61	CDC6	null	null	20126	-0.26978397369384766	-0.15761913	Yes
row_62	TUBB	null	null	20162	-0.2822873294353485	-0.1340987	Yes
row_63	MCM2	null	null	20168	-0.2851727306842804	-0.10885977	Yes
row_64	MYBL2	null	null	20456	-0.43425121903419495	-0.08402953	Yes
row_65	CENPA	null	null	20463	-0.43809840083122253	-0.045174234	Yes
row_66	ADRM1	null	null	20562	-0.5823678970336914	0.002093366	Yes
