# Supplementary material for: The rapamycin-regulated gene expression signature determines prognosis for breast cancer
Source: Mol Cancer. 2009 Sep 24;8:75. doi: 10.1186/1476-4598-8-75 (PMC2761377; doi:10.1186/1476-4598-8-75)
Supplement: Additional file 2 — Gene set enrichment analysis of in vivo data, time series. The data provided represent the time series of GSEA. This compressed file contains "Time" shortcut file and "GSEA_time" folder. Clicking on "Time" shortcut opens the index file providing access to analysis files contained in the "GSEA_time" folder. [file 1476-4598-8-75-S2.zip › GSEA_time/CHEN_HOXA5_TARGETS_UP.xls]

NAME	PROBE	GENE SYMBOL	GENE_TITLE	RANK IN GENE LIST	RANK METRIC SCORE	RUNNING ES	CORE ENRICHMENT
row_0	IL8	null	null	13	1.5614769458770752	0.029002815	Yes
row_1	SAT1	null	null	58	1.0243134498596191	0.046287585	Yes
row_2	BIRC3	null	null	61	1.013252854347229	0.06542354	Yes
row_3	DUSP6	null	null	94	0.9122641682624817	0.08117023	Yes
row_4	TSC22D2	null	null	98	0.9074552059173584	0.0982488	Yes
row_5	NEDD9	null	null	100	0.9045698046684265	0.11537076	Yes
row_6	MAFF	null	null	109	0.8829293847084045	0.1317384	Yes
row_7	CLK4	null	null	126	0.8608080148696899	0.14729351	Yes
row_8	JOSD3	null	null	218	0.7054778933525085	0.15621945	Yes
row_9	FNBP4	null	null	226	0.6997070908546448	0.16915815	Yes
row_10	VEGF	null	null	252	0.6809520721435547	0.18085746	Yes
row_11	BCL10	null	null	255	0.6790284514427185	0.193649	Yes
row_12	STC2	null	null	256	0.6785475611686707	0.20652954	Yes
row_13	ZNF557	null	null	344	0.6097791194915771	0.21383518	Yes
row_14	F3	null	null	371	0.5963139533996582	0.22387879	Yes
row_15	NUPL1	null	null	388	0.5905431509017944	0.2343036	Yes
row_16	CROCC /// MGC12760 /	null	null	411	0.5746735334396362	0.2441327	Yes
row_17	RABGGTB	null	null	419	0.5698645710945129	0.25460666	Yes
row_18	MCL1	null	null	471	0.5438960194587708	0.26242834	Yes
row_19	PRPF38B	null	null	472	0.5434151291847229	0.27274376	Yes
row_20	CLK1	null	null	503	0.5313926935195923	0.2813587	Yes
row_21	GABARAPL1 /// GABARA	null	null	535	0.5203320384025574	0.28971457	Yes
row_22	CAB39	null	null	617	0.4934017062187195	0.29510552	Yes
row_23	LIF	null	null	724	0.4693567752838135	0.29881316	Yes
row_24	CCNL1	null	null	780	0.4534871280193329	0.30472237	Yes
row_25	CXORF45	null	null	792	0.44723546504974365	0.31267223	Yes
row_26	SFPQ	null	null	796	0.4457927644252777	0.32098725	Yes
row_27	DLX2	null	null	885	0.42511412501335144	0.3247384	Yes
row_28	PMAIP1	null	null	904	0.4217478632926941	0.3318609	Yes
row_29	TNFAIP3	null	null	911	0.42126694321632385	0.3395632	Yes
row_30	ZNF267	null	null	921	0.41838157176971436	0.34706345	Yes
row_31	TSC22D1	null	null	1008	0.40347370505332947	0.35050195	Yes
row_32	BIRC2	null	null	1020	0.4015501141548157	0.35758457	Yes
row_33	JMJD1C	null	null	1042	0.39722204208374023	0.3640943	Yes
row_34	DCLRE1C	null	null	1059	0.39433664083480835	0.3707946	Yes
row_35	ING3	null	null	1066	0.3938557505607605	0.3779765	Yes
row_36	C5ORF5	null	null	1097	0.3880849778652191	0.3838711	Yes
row_37	STRN3	null	null	1117	0.38327598571777344	0.39021423	Yes
row_38	FLJ22028	null	null	1146	0.37846699357032776	0.3960244	Yes
row_39	PTBP2	null	null	1213	0.36836814880371094	0.399778	Yes
row_40	TIPARP	null	null	1231	0.36452093720436096	0.40586326	Yes
row_41	CNOT2	null	null	1286	0.35634568333625793	0.40997756	Yes
row_42	SEC31A	null	null	1288	0.35634568333625793	0.41669282	Yes
row_43	ARNTL	null	null	1336	0.3491322100162506	0.42101374	Yes
row_44	BACH1	null	null	1355	0.3462468087673187	0.42670304	Yes
row_45	AGTPBP1	null	null	1373	0.34432321786880493	0.43240488	Yes
row_46	FLJ11021	null	null	1375	0.3438423275947571	0.4388828	Yes
row_47	CHD9	null	null	1413	0.33951422572135925	0.44351187	Yes
row_48	ZCCHC8	null	null	1440	0.33566704392433167	0.44860774	Yes
row_49	MORC3	null	null	1479	0.3318198621273041	0.45304167	Yes
row_50	C1ORF108	null	null	1499	0.3289344608783722	0.45835325	Yes
row_51	JUN	null	null	1522	0.3260490894317627	0.46346283	Yes
row_52	AKAP10	null	null	1681	0.3101794421672821	0.461597	Yes
row_53	FBXO38	null	null	1732	0.3048895597457886	0.46493083	Yes
row_54	ZNF20	null	null	1735	0.3048895597457886	0.47062024	Yes
row_55	TUFT1	null	null	1744	0.3044086694717407	0.4760061	Yes
row_56	C14ORF138	null	null	1772	0.3020041584968567	0.48041388	Yes
row_57	ZNF14	null	null	1800	0.29959967732429504	0.48477602	Yes
row_58	MTHFD2L	null	null	1817	0.29863786697387695	0.48965973	Yes
row_59	KLF5	null	null	1827	0.29767608642578125	0.4948687	Yes
row_60	ZZZ3	null	null	1926	0.2904626131057739	0.49557307	Yes
row_61	ZNF131	null	null	1963	0.28661540150642395	0.49924704	Yes
row_62	ZNF228	null	null	1982	0.2851727306842804	0.503777	Yes
row_63	SMCHD1	null	null	1993	0.28469181060791016	0.5086904	Yes
row_64	KLF10	null	null	2047	0.27988284826278687	0.51140237	Yes
row_65	PCTK2	null	null	2050	0.279401957988739	0.51660794	Yes
row_66	TNFRSF10B	null	null	2060	0.2789210379123688	0.5214609	Yes
row_67	SUV420H1	null	null	2062	0.2789210379123688	0.52670646	Yes
row_68	CCNT2	null	null	2095	0.27651655673980713	0.530385	Yes
row_69	PSPC1	null	null	2243	0.2654559016227722	0.52821004	Yes
row_70	KLF6	null	null	2275	0.26257050037384033	0.531673	Yes
row_71	TBX3	null	null	2346	0.25872331857681274	0.53314894	Yes
row_72	ZNF435	null	null	2353	0.25776150822639465	0.5377475	Yes
row_73	RBM15	null	null	2376	0.2563188076019287	0.5415334	Yes
row_74	PELI1	null	null	2506	0.2471817433834076	0.5398949	Yes
row_75	ZCCHC6	null	null	2508	0.2471817433834076	0.54453796	Yes
row_76	ATF3	null	null	2567	0.24381546676158905	0.54631984	Yes
row_77	SLTM	null	null	2594	0.24189186096191406	0.5496356	Yes
row_78	MARCH7	null	null	2664	0.23804467916488647	0.55076814	Yes
row_79	CREB5	null	null	2799	0.2303503006696701	0.54856473	Yes
row_80	DMTF1	null	null	2883	0.22554132342338562	0.5487729	Yes
row_81	GADD45B	null	null	2916	0.22361773252487183	0.5514473	Yes
row_82	SDCCAG1	null	null	3030	0.21784695982933044	0.5500371	Yes
row_83	KIAA0907	null	null	3074	0.21496155858039856	0.5520074	Yes
row_84	ADNP	null	null	3077	0.21496155858039856	0.55598974	Yes
row_85	NFIL3	null	null	3085	0.2144806683063507	0.5597176	Yes
row_86	RBBP6	null	null	3118	0.21303796768188477	0.56219125	Yes
row_87	TAF2	null	null	3137	0.21207617223262787	0.5653336	Yes
row_88	LIG4	null	null	3151	0.21111437678337097	0.5687031	Yes
row_89	IFRD1	null	null	3206	0.20870988070964813	0.5700149	Yes
row_90	PPWD1	null	null	3237	0.20678628981113434	0.572468	Yes
row_91	ZNF432	null	null	3242	0.20678628981113434	0.576197	Yes
row_92	ZNF44	null	null	3245	0.2063053846359253	0.58001506	Yes
row_93	C1ORF27	null	null	3260	0.20582449436187744	0.5832351	Yes
row_94	C6ORF62	null	null	3291	0.2043817937374115	0.5856425	Yes
row_95	YY1AP1	null	null	3303	0.20390090346336365	0.5889733	Yes
row_96	DPP8	null	null	3460	0.19620652496814728	0.58504206	Yes
row_97	TDG	null	null	3462	0.19620652496814728	0.5887175	Yes
row_98	ZCCHC10	null	null	3472	0.19524472951889038	0.59198207	Yes
row_99	ZNF274	null	null	3504	0.19380202889442444	0.5941396	Yes
row_100	ARIH1	null	null	3514	0.1933211386203766	0.59736764	Yes
row_101	KIAA0241	null	null	3545	0.19187843799591064	0.59953773	Yes
row_102	FEM1C	null	null	3678	0.187550351023674	0.59662	Yes
row_103	FOXO3A	null	null	3680	0.187550351023674	0.60013115	Yes
row_104	RYBP	null	null	3772	0.18370316922664642	0.59915245	Yes
row_105	CENPC1	null	null	3842	0.18081778287887573	0.5991987	Yes
row_106	JMJD1A	null	null	3860	0.1803368777036667	0.6017876	Yes
row_107	SNX16	null	null	3896	0.1784132868051529	0.60345674	Yes
row_108	ETS2	null	null	3927	0.17697058618068695	0.6053439	Yes
row_109	ZNF468	null	null	4071	0.17071890830993652	0.60156685	No
row_110	SNX5	null	null	4174	0.16590993106365204	0.5997106	No
row_111	TANK	null	null	4359	0.15869645774364471	0.59369326	No
row_112	CASP3	null	null	4494	0.15484926104545593	0.59005666	No
row_113	NEK1	null	null	4543	0.1524447798728943	0.5905948	No
row_114	PPIG	null	null	4555	0.15196387469768524	0.5929397	No
row_115	SUHW4	null	null	4601	0.1505211889743805	0.5935886	No
row_116	EIF5	null	null	4629	0.1495593786239624	0.59510255	No
row_117	PRKRIP1	null	null	4687	0.1476357877254486	0.5951078	No
row_118	TRPC1	null	null	4759	0.14523130655288696	0.5943803	No
row_119	PTPN2	null	null	4886	0.14090321958065033	0.5908716	No
row_120	RLF	null	null	4912	0.13994142413139343	0.59230113	No
row_121	RBM5	null	null	5119	0.1346515417098999	0.58474773	No
row_122	ZNF19 /// ZNF23	null	null	5153	0.1336897313594818	0.58566606	No
row_123	NCOA3	null	null	5249	0.13080434501171112	0.5834869	No
row_124	BDKRB1	null	null	5312	0.12888075411319733	0.58289075	No
row_125	GPATC2	null	null	5355	0.12791895866394043	0.58325785	No
row_126	RBM39	null	null	5485	0.12407177686691284	0.57928234	No
row_127	CTH	null	null	5594	0.12166728079319	0.5762918	No
row_128	DAAM1	null	null	5641	0.1207054853439331	0.57632565	No
row_129	CRY1	null	null	5740	0.11830098927021027	0.573762	No
row_130	TLK2	null	null	5757	0.11782009154558182	0.5752133	No
row_131	PNRC2 /// LOC644047	null	null	5786	0.11733919382095337	0.5760666	No
row_132	CNOT4	null	null	5973	0.11349201202392578	0.56909305	No
row_133	FAM48A	null	null	6039	0.11204931139945984	0.5680301	No
row_134	ZNF195	null	null	6076	0.11108751595020294	0.5683722	No
row_135	PPP1R12A	null	null	6133	0.1096448227763176	0.56770533	No
row_136	SCYL3	null	null	6190	0.1086830198764801	0.5670202	No
row_137	PTGS2	null	null	6233	0.10724033415317535	0.5669947	No
row_138	ARID4B	null	null	6251	0.1067594364285469	0.568187	No
row_139	ZNF451	null	null	6300	0.10531674325466156	0.5678306	No
row_140	GEM	null	null	6405	0.10339314490556717	0.56468946	No
row_141	RNF111	null	null	6416	0.10291224718093872	0.5661523	No
row_142	SFRS12	null	null	6486	0.10195045173168182	0.5647014	No
row_143	ZNF45	null	null	6519	0.10098865628242493	0.565048	No
row_144	SEC24A	null	null	6529	0.10098865628242493	0.5665233	No
row_145	ZNF3	null	null	6750	0.09617967158555984	0.5575526	No
row_146	CARF	null	null	6950	0.09233248233795166	0.5495394	No
row_147	LINS1	null	null	7407	0.0836763083934784	0.5287496	No
row_148	KIN	null	null	7426	0.08319541811943054	0.5294455	No
row_149	C17ORF48	null	null	7519	0.0817527174949646	0.52648246	No
row_150	HLX1	null	null	7578	0.08031002432107925	0.5251606	No
row_151	NSUN6	null	null	7677	0.07838643342256546	0.52183926	No
row_152	NOC3L	null	null	7761	0.07646284252405167	0.5192175	No
row_153	LOC51315	null	null	7919	0.07405834645032883	0.51291853	No
row_154	EGR1	null	null	8018	0.07213475555181503	0.5094785	No
row_155	CARS	null	null	8060	0.07165385037660599	0.5088266	No
row_156	ZNF588	null	null	8075	0.07165385037660599	0.5094997	No
row_157	WAC	null	null	8094	0.07117295265197754	0.50996745	No
row_158	PLGLA1	null	null	8114	0.07069206237792969	0.51037693	No
row_159	C13ORF24	null	null	8117	0.07069205492734909	0.5116207	No
row_160	BTN2A1	null	null	8280	0.06828756630420685	0.5049668	No
row_161	THSD1 /// THSD1P	null	null	8431	0.06588307023048401	0.4988562	No
row_162	SOX30	null	null	8588	0.06299768388271332	0.49239635	No
row_163	ZNF180	null	null	8592	0.06299768388271332	0.49344498	No
row_164	PTN	null	null	8684	0.06203588470816612	0.49015677	No
row_165	DUSP8	null	null	8724	0.061554986983537674	0.48941132	No
row_166	ZNF331	null	null	8784	0.06011229380965233	0.48765698	No
row_167	POLR3F	null	null	8883	0.058669596910476685	0.48396134	No
row_168	KIAA1240	null	null	9001	0.05674600601196289	0.47929674	No
row_169	NFKBIA	null	null	9034	0.05626510828733444	0.4787944	No
row_170	INTS6	null	null	9244	0.05337971821427345	0.46955103	No
row_171	MARK3	null	null	9253	0.053379714488983154	0.47017172	No
row_172	DSCR1	null	null	9255	0.053379714488983154	0.4711359	No
row_173	CDK7	null	null	9483	0.050013426691293716	0.46094528	No
row_174	PGS1	null	null	9556	0.04857073351740837	0.45833388	No
row_175	IHPK2	null	null	9786	0.04520444571971893	0.44795382	No
row_176	RAP80	null	null	9828	0.044242650270462036	0.44678158	No
row_177	CREM	null	null	9885	0.04376174882054329	0.4448641	No
row_178	RCHY1	null	null	10088	0.0408763587474823	0.4357269	No
row_179	C10ORF137	null	null	10159	0.039914559572935104	0.43304932	No
row_180	ZNF136	null	null	10203	0.03895276412367821	0.43167853	No
row_181	NFKBIE	null	null	10422	0.03558648005127907	0.4216557	No
row_182	THUMPD2	null	null	10465	0.03510557860136032	0.42026097	No
row_183	SETDB1	null	null	10864	0.029334798455238342	0.40128598	No
row_184	RIC8B	null	null	10966	0.027892103418707848	0.39685887	No
row_185	FOS	null	null	11075	0.026449410244822502	0.39206088	No
row_186	IFI16	null	null	11265	0.02404491789638996	0.38324213	No
row_187	ASNS	null	null	11419	0.02164042741060257	0.37614447	No
row_188	ZNF184	null	null	11976	0.013946055434644222	0.34912354	No
row_189	GAD1	null	null	12033	0.01346515491604805	0.34663093	No
row_190	FOSL2	null	null	12117	0.012022461742162704	0.34278592	No
row_191	HRH1	null	null	12203	0.011060661636292934	0.3388245	No
row_192	ZNF35	null	null	12265	0.010098865255713463	0.33602265	No
row_193	ZNF227	null	null	12980	-9.617970208637416E-4	0.3010014	No
row_194	ZNF155	null	null	13116	-0.0028853900730609894	0.29443106	No
row_195	TAF1A	null	null	13139	-0.002885393099859357	0.2934062	No
row_196	RIPK2	null	null	13298	-0.005770780146121979	0.2857619	No
row_197	SPATA5L1	null	null	13601	-0.010098865255713463	0.27113295	No
row_198	SCG5	null	null	13657	-0.011060659773647785	0.2686438	No
row_199	JUNB	null	null	13719	-0.011541562154889107	0.26586932	No
row_200	ZNF222	null	null	14536	-0.02404491789638996	0.2262806	No
row_201	TNFRSF9	null	null	14598	-0.025006713345646858	0.22376171	No
row_202	CEBPG	null	null	14610	-0.025006717070937157	0.22369657	No
row_203	C2ORF42	null	null	14723	-0.02741120383143425	0.21872053	No
row_204	CLEC4A	null	null	15407	-0.03799097239971161	0.1859235	No
row_205	SMA3 /// SMA5	null	null	15482	-0.038952767848968506	0.18303138	No
row_206	SNAI2	null	null	16833	-0.06636396795511246	0.11803997	No
row_207	KIF18A	null	null	16881	-0.06732576340436935	0.117011465	No
row_208	ZRF1	null	null	17377	-0.0798291265964508	0.09423473	No
row_209	TBK1	null	null	17514	-0.08463810384273529	0.089167185	No
row_210	IER2	null	null	18093	-0.10195044428110123	0.06273715	No
row_211	RELB	null	null	18126	-0.10339314490556717	0.06312942	No
row_212	ZNF426	null	null	18153	-0.10435494035482407	0.063834384	No
row_213	TMEFF1	null	null	18345	-0.11108751595020294	0.056569796	No
row_214	FUSIP1 /// LOC642558	null	null	18360	-0.11156842112541199	0.058000598	No
row_215	WDR67	null	null	18617	-0.12214818596839905	0.0477561	No
row_216	FAM53C	null	null	18653	-0.12407176941633224	0.04839367	No
row_217	FOSB	null	null	18812	-0.13128525018692017	0.04313196	No
row_218	C1ORF103	null	null	19168	-0.15100207924842834	0.028576758	No
row_219	C21ORF91	null	null	19229	-0.15533016622066498	0.028580822	No
row_220	NRBF2	null	null	19449	-0.17408519983291626	0.02113799	No
row_221	IRF7	null	null	19564	-0.18514586985111237	0.019057984	No
row_222	TPTE	null	null	19584	-0.18706946074962616	0.021676613	No
row_223	CHAC1	null	null	19637	-0.1923593431711197	0.022776185	No
row_224	DUSP5	null	null	19722	-0.2024582028388977	0.02249706	No
row_225	PRPF3	null	null	19785	-0.20967167615890503	0.023434512	No
row_226	CEP76	null	null	20021	-0.2462199479341507	0.016575782	No
row_227	ZNF165	null	null	20187	-0.2904626131057739	0.013992133	No
row_228	CEBPB	null	null	20318	-0.3409569263458252	0.014084618	No
