# Supplementary material for: The rapamycin-regulated gene expression signature determines prognosis for breast cancer
Source: Mol Cancer. 2009 Sep 24;8:75. doi: 10.1186/1476-4598-8-75 (PMC2761377; doi:10.1186/1476-4598-8-75)
Supplement: Additional file 2 — Gene set enrichment analysis of in vivo data, time series. The data provided represent the time series of GSEA. This compressed file contains "Time" shortcut file and "GSEA_time" folder. Clicking on "Time" shortcut opens the index file providing access to analysis files contained in the "GSEA_time" folder. [file 1476-4598-8-75-S2.zip › GSEA_time/CITRATE_CYCLE_TCA_CYCLE.xls]

NAME	PROBE	GENE SYMBOL	GENE_TITLE	RANK IN GENE LIST	RANK METRIC SCORE	RUNNING ES	CORE ENRICHMENT
row_0	MDH1	null	null	1304	0.3539411723613739	0.042585727	No
row_1	SUCLG2	null	null	5158	0.13320884108543396	-0.10471272	No
row_2	IDH3A	null	null	6869	0.093775175511837	-0.15971325	No
row_3	MDH2	null	null	7052	0.09040889143943787	-0.14149606	No
row_4	DLD	null	null	8057	0.07165385037660599	-0.16882206	No
row_5	SUCLA2	null	null	8448	0.06540217250585556	-0.168193	No
row_6	IDH1	null	null	9070	0.055784206837415695	-0.18166368	No
row_7	SDHB	null	null	9306	0.05241791903972626	-0.17739125	No
row_8	DLST /// DLSTP	null	null	15717	-0.04328085482120514	-0.47581452	No
row_9	FH	null	null	15798	-0.044723547995090485	-0.4663155	No
row_10	IDH3G	null	null	16278	-0.05434151366353035	-0.4733201	No
row_11	ACO1	null	null	18491	-0.11685830354690552	-0.54579765	Yes
row_12	PCK1	null	null	19140	-0.1495593935251236	-0.5325143	Yes
row_13	CS	null	null	19240	-0.15581107139587402	-0.49069124	Yes
row_14	IDH2	null	null	19803	-0.21255706250667572	-0.45437595	Yes
row_15	PC	null	null	20000	-0.24093006551265717	-0.3917899	Yes
row_16	SDHA	null	null	20118	-0.2664176821708679	-0.3177382	Yes
row_17	IDH3B	null	null	20127	-0.26978397369384766	-0.23738417	Yes
row_18	SUCLG1	null	null	20440	-0.4169388711452484	-0.12775601	Yes
row_19	ACO2	null	null	20483	-0.4534871578216553	0.0059262724	Yes
