# Supplementary material for: The rapamycin-regulated gene expression signature determines prognosis for breast cancer
Source: Mol Cancer. 2009 Sep 24;8:75. doi: 10.1186/1476-4598-8-75 (PMC2761377; doi:10.1186/1476-4598-8-75)
Supplement: Additional file 2 — Gene set enrichment analysis of in vivo data, time series. The data provided represent the time series of GSEA. This compressed file contains "Time" shortcut file and "GSEA_time" folder. Clicking on "Time" shortcut opens the index file providing access to analysis files contained in the "GSEA_time" folder. [file 1476-4598-8-75-S2.zip › GSEA_time/CMV-UV_HCMV_6HRS_DN.xls]

NAME	PROBE	GENE SYMBOL	GENE_TITLE	RANK IN GENE LIST	RANK METRIC SCORE	RUNNING ES	CORE ENRICHMENT
row_0	OLFM4	null	null	0	2.965219259262085	0.12503801	Yes
row_1	RARRES1	null	null	113	0.8795630931854248	0.15666367	Yes
row_2	NR2F2	null	null	115	0.8752350211143494	0.19352199	Yes
row_3	GPRC5A	null	null	151	0.7997339367866516	0.22553787	Yes
row_4	TCF7L2	null	null	246	0.6843183636665344	0.24980853	Yes
row_5	C6ORF111	null	null	348	0.6083363890647888	0.27053368	Yes
row_6	CDC42EP3	null	null	350	0.607855498790741	0.2961171	Yes
row_7	ZF	null	null	351	0.607855498790741	0.32174927	Yes
row_8	SOCS2	null	null	404	0.5794824957847595	0.34364817	Yes
row_9	GAS1	null	null	498	0.5352398753166199	0.36168125	Yes
row_10	TRIB2	null	null	573	0.5068668723106384	0.37944484	Yes
row_11	ZNF292	null	null	582	0.5049432516098022	0.4003471	Yes
row_12	PDE4B	null	null	685	0.47608935832977295	0.41544685	Yes
row_13	SR140	null	null	698	0.474646657705307	0.43487644	Yes
row_14	COL13A1	null	null	733	0.466471403837204	0.452888	Yes
row_15	RUNX1	null	null	822	0.4405028820037842	0.46717012	Yes
row_16	NUP210	null	null	847	0.4337702989578247	0.4842906	Yes
row_17	ADM	null	null	932	0.41741976141929626	0.49779448	Yes
row_18	MTUS1	null	null	1289	0.35634568333625793	0.4954534	Yes
row_19	SOCS5	null	null	1350	0.3467276990413666	0.5071472	Yes
row_20	NCK1	null	null	1399	0.3409569263458252	0.51918304	Yes
row_21	WEE1	null	null	1417	0.33855244517326355	0.53262985	Yes
row_22	DYRK2	null	null	1584	0.3197973966598511	0.53801674	Yes
row_23	EPM2AIP1	null	null	1720	0.3063322603702545	0.54434824	Yes
row_24	SIAH1	null	null	1724	0.3058513402938843	0.5570991	Yes
row_25	CDKN1B	null	null	1916	0.2909435033798218	0.56004965	Yes
row_26	KLF10	null	null	2047	0.27988284826278687	0.56550974	Yes
row_27	BRWD1	null	null	2091	0.27651655673980713	0.5750722	Yes
row_28	ARL4C	null	null	2355	0.25776150822639465	0.573111	Yes
row_29	RANBP6	null	null	2359	0.25776150822639465	0.583834	Yes
row_30	KLF7	null	null	2569	0.24381546676158905	0.58391917	Yes
row_31	NR2C1	null	null	2743	0.23371659219264984	0.5853347	Yes
row_32	KLHL9	null	null	2849	0.22746491432189941	0.58980405	Yes
row_33	SMAD3	null	null	2926	0.22313682734966278	0.59550565	Yes
row_34	CRSP9	null	null	3052	0.2164042592048645	0.5985329	Yes
row_35	MYO10	null	null	3066	0.2154424637556076	0.6069835	Yes
row_36	CAMK2G	null	null	3156	0.21111437678337097	0.61154395	Yes
row_37	DUSP10	null	null	3267	0.20582449436187744	0.61485684	Yes
row_38	CSTF1	null	null	3286	0.2043817937374115	0.6225971	Yes
row_39	RND3	null	null	3338	0.2024582028388977	0.6286464	Yes
row_40	MGMT	null	null	3512	0.1933211386203766	0.6283585	Yes
row_41	COIL	null	null	3668	0.18803125619888306	0.62872577	Yes
row_42	RBM16	null	null	3972	0.1745661050081253	0.6213049	No
row_43	KIRREL	null	null	4262	0.1625436395406723	0.61406016	No
row_44	SOS2	null	null	4297	0.16110093891620636	0.6191948	No
row_45	KCNJ2	null	null	4377	0.15821555256843567	0.62201244	No
row_46	MEIS1	null	null	4440	0.15629196166992188	0.62557834	No
row_47	ERCC5	null	null	4609	0.15004028379917145	0.6237093	No
row_48	PIM1	null	null	5180	0.13224704563617706	0.6014784	No
row_49	KIAA0376	null	null	5351	0.12791895866394043	0.598579	No
row_50	MATN2	null	null	5576	0.12214817851781845	0.59280187	No
row_51	ZNF148	null	null	5767	0.11782009154558182	0.5885009	No
row_52	DNMBP	null	null	5861	0.11589650064706802	0.58885103	No
row_53	BDKRB2	null	null	6062	0.11108752340078354	0.5837784	No
row_54	PPYR1	null	null	6354	0.10435494035482407	0.5739823	No
row_55	MYC	null	null	6440	0.10291224718093872	0.5741752	No
row_56	FPRL1	null	null	6723	0.09714146703481674	0.56451404	No
row_57	PRR3	null	null	6847	0.09425608068704605	0.5624881	No
row_58	EMG1	null	null	7609	0.0798291265964508	0.5287287	No
row_59	GLI3	null	null	7763	0.07646284252405167	0.5244889	No
row_60	HOXA11	null	null	8002	0.07261565327644348	0.51594007	No
row_61	ITPKB	null	null	8720	0.061554986983537674	0.48355672	No
row_62	DKFZP564O0823	null	null	8818	0.06011229380965233	0.4813594	No
row_63	ASB1	null	null	9159	0.05434151366353035	0.4670639	No
row_64	VPS13D	null	null	9389	0.05097522959113121	0.4580416	No
row_65	KIAA1462	null	null	9757	0.04568534344434738	0.4420639	No
row_66	STARD13	null	null	9948	0.04279995337128639	0.4345995	No
row_67	ID2	null	null	10102	0.04039546474814415	0.42883876	No
row_68	RUNX1T1	null	null	10223	0.03847186639904976	0.4246068	No
row_69	FGF7	null	null	10279	0.03799096867442131	0.42352563	No
row_70	AURKA	null	null	10284	0.03751007467508316	0.4249122	No
row_71	ZNF205	null	null	10657	0.03222018852829933	0.40812278	No
row_72	ADORA2B	null	null	10853	0.02933480031788349	0.39984664	No
row_73	ETFB	null	null	11137	0.025968510657548904	0.38713548	No
row_74	RNF113A	null	null	11193	0.025006715208292007	0.38550678	No
row_75	ASNS	null	null	11419	0.02164042741060257	0.37544262	No
row_76	DOK1	null	null	11709	0.017793236300349236	0.362094	No
row_77	C14ORF132	null	null	11783	0.016831442713737488	0.35924244	No
row_78	NR1D2	null	null	11988	0.013946052640676498	0.3498783	No
row_79	HARSL	null	null	12248	0.010579762049019337	0.33768907	No
row_80	HOXA9	null	null	12432	0.007694372907280922	0.32908583	No
row_81	HSPB3	null	null	12451	0.007213477045297623	0.32851186	No
row_82	PTPRS	null	null	12560	0.005289882887154818	0.32346612	No
row_83	LRRC17	null	null	12808	0.0014426950365304947	0.311477	No
row_84	FRMPD4	null	null	12844	9.617970208637416E-4	0.30981007	No
row_85	PPP1R3C	null	null	13583	-0.009617968462407589	0.27421215	No
row_86	CXCL12	null	null	14323	-0.021159527823328972	0.2390521	No
row_87	ZNF217	null	null	14331	-0.021159527823328972	0.23960286	No
row_88	HSPB6	null	null	14612	-0.025006717070937157	0.2269975	No
row_89	TCF21	null	null	14736	-0.0274112056940794	0.22215278	No
row_90	COLEC10	null	null	14769	-0.027892103418707848	0.22176781	No
row_91	CDC42EP2	null	null	14838	-0.029334798455238342	0.21968742	No
row_92	ZNF187	null	null	14926	-0.030296597629785538	0.21672066	No
row_93	PIWIL1	null	null	15527	-0.0399145632982254	0.18913263	No
row_94	NFATC4	null	null	15760	-0.04424264654517174	0.17968008	No
row_95	RNF144	null	null	16165	-0.05193702131509781	0.16216093	No
row_96	C16ORF51	null	null	16268	-0.0538606196641922	0.15945604	No
row_97	MN1	null	null	16342	-0.055784206837415695	0.15824704	No
row_98	PIK3R4	null	null	16535	-0.06011229008436203	0.15141511	No
row_99	JARID1B	null	null	16557	-0.06011229753494263	0.15292545	No
row_100	SNAI2	null	null	16833	-0.06636396795511246	0.14230795	No
row_101	BCL7A	null	null	17625	-0.08752349764108658	0.10740953	No
row_102	ARPC1A	null	null	17798	-0.09233248233795166	0.102911964	No
row_103	ABCA6	null	null	18099	-0.10195045173168182	0.09257545	No
row_104	DDIT4	null	null	18623	-0.1226290762424469	0.07223182	No
row_105	CDC25B	null	null	18779	-0.12984254956245422	0.07014534	No
row_106	RRS1	null	null	19234	-0.15581105649471283	0.05456711	No
row_107	NR1H3	null	null	20189	-0.2909435033798218	0.02029455	No
