# Supplementary material for: The rapamycin-regulated gene expression signature determines prognosis for breast cancer
Source: Mol Cancer. 2009 Sep 24;8:75. doi: 10.1186/1476-4598-8-75 (PMC2761377; doi:10.1186/1476-4598-8-75)
Supplement: Additional file 2 — Gene set enrichment analysis of in vivo data, time series. The data provided represent the time series of GSEA. This compressed file contains "Time" shortcut file and "GSEA_time" folder. Clicking on "Time" shortcut opens the index file providing access to analysis files contained in the "GSEA_time" folder. [file 1476-4598-8-75-S2.zip › GSEA_time/CMV_HCMV_TIMECOURSE_14HRS_DN.xls]

NAME	PROBE	GENE SYMBOL	GENE_TITLE	RANK IN GENE LIST	RANK METRIC SCORE	RUNNING ES	CORE ENRICHMENT
row_0	EMP1	null	null	15	1.5494544506072998	0.14301364	Yes
row_1	TRIM2	null	null	76	0.9646821022033691	0.22958972	Yes
row_2	NR2F2	null	null	115	0.8752350211143494	0.30893755	Yes
row_3	PMP22	null	null	191	0.739621639251709	0.37390533	Yes
row_4	HNRPDL	null	null	207	0.7165385484695435	0.4396493	Yes
row_5	MID1	null	null	400	0.5818870067596436	0.48429477	Yes
row_6	TBC1D8	null	null	553	0.5140803456306458	0.52459484	Yes
row_7	ADM	null	null	932	0.41741976141929626	0.54493815	Yes
row_8	ETV1	null	null	1427	0.33759063482284546	0.55223507	Yes
row_9	ARHGAP29	null	null	1593	0.31883561611175537	0.57379013	Yes
row_10	SMAD6	null	null	1630	0.3149884045124054	0.60126114	Yes
row_11	TRAF3IP2	null	null	1682	0.3101794421672821	0.62755656	Yes
row_12	ACSL3	null	null	1999	0.2842109203338623	0.6385569	Yes
row_13	ANP32A	null	null	2538	0.2452581524848938	0.6351486	Yes
row_14	IGF2BP3	null	null	3018	0.2183278501033783	0.6321109	Yes
row_15	MAP3K5	null	null	3190	0.20919078588485718	0.6432024	Yes
row_16	C11ORF41	null	null	3484	0.19476382434368134	0.6470232	Yes
row_17	AHR	null	null	4047	0.17168070375919342	0.635622	No
row_18	STK17A	null	null	6186	0.1086830273270607	0.5417415	No
row_19	DENND3	null	null	6606	0.09906506538391113	0.5305574	No
row_20	ARNT2	null	null	6940	0.09233248233795166	0.5229305	No
row_21	TP53I3	null	null	7036	0.09040889143943787	0.52669823	No
row_22	BAG2	null	null	7222	0.08704259991645813	0.52577734	No
row_23	PCF11	null	null	7637	0.07934822887182236	0.51300716	No
row_24	FAS	null	null	7653	0.07886733114719391	0.5195943	No
row_25	LDB2	null	null	9047	0.05626510828733444	0.4570776	No
row_26	GABBR2	null	null	10240	0.03847186639904976	0.40268406	No
row_27	SYNE1	null	null	10896	0.028853900730609894	0.37351063	No
row_28	PRIM2A	null	null	11241	0.02452581562101841	0.35905844	No
row_29	ARHGEF17	null	null	11814	0.01635054312646389	0.33276102	No
row_30	NR1D2	null	null	11988	0.013946052640676498	0.32564247	No
row_31	IRS1	null	null	12296	0.00961796659976244	0.31160644	No
row_32	UBL3	null	null	14647	-0.025968510657548904	0.19974373	No
row_33	ICK	null	null	15067	-0.03270108997821808	0.18240298	No
row_34	FGF5	null	null	15342	-0.03702917322516441	0.17251459	No
row_35	C6ORF32	null	null	16836	-0.06636396795511246	0.1060721	No
row_36	SIPA1	null	null	17991	-0.09858416020870209	0.059103005	No
row_37	APEX1	null	null	18220	-0.10627853870391846	0.057875678	No
row_38	BLVRB	null	null	18773	-0.12984254956245422	0.043079462	No
row_39	ST5	null	null	19046	-0.14378860592842102	0.043192387	No
row_40	HSPA4	null	null	20344	-0.3510558009147644	0.012691549	No
