# Supplementary material for: The rapamycin-regulated gene expression signature determines prognosis for breast cancer
Source: Mol Cancer. 2009 Sep 24;8:75. doi: 10.1186/1476-4598-8-75 (PMC2761377; doi:10.1186/1476-4598-8-75)
Supplement: Additional file 2 — Gene set enrichment analysis of in vivo data, time series. The data provided represent the time series of GSEA. This compressed file contains "Time" shortcut file and "GSEA_time" folder. Clicking on "Time" shortcut opens the index file providing access to analysis files contained in the "GSEA_time" folder. [file 1476-4598-8-75-S2.zip › GSEA_time/CMV_HCMV_TIMECOURSE_6HRS_DN.xls]

NAME	PROBE	GENE SYMBOL	GENE_TITLE	RANK IN GENE LIST	RANK METRIC SCORE	RUNNING ES	CORE ENRICHMENT
row_0	TSC22D2	null	null	98	0.9074552059173584	0.075383276	Yes
row_1	GPRC5A	null	null	151	0.7997339367866516	0.14349006	Yes
row_2	RBM4B	null	null	282	0.6660442352294922	0.19599378	Yes
row_3	C6ORF111	null	null	348	0.6083363890647888	0.24656284	Yes
row_4	ZF	null	null	351	0.607855498790741	0.30015454	Yes
row_5	F3	null	null	371	0.5963139533996582	0.3518997	Yes
row_6	GAS1	null	null	498	0.5352398753166199	0.3930447	Yes
row_7	SOCS5	null	null	1350	0.3467276990413666	0.3822664	Yes
row_8	BACH1	null	null	1355	0.3462468087673187	0.41265413	Yes
row_9	WEE1	null	null	1417	0.33855244517326355	0.43958905	Yes
row_10	YTHDC1	null	null	1524	0.3260490894317627	0.46323028	Yes
row_11	DYRK2	null	null	1584	0.3197973966598511	0.48860598	Yes
row_12	CDKN1B	null	null	1916	0.2909435033798218	0.4981997	Yes
row_13	KLF10	null	null	2047	0.27988284826278687	0.5165956	Yes
row_14	KLF6	null	null	2275	0.26257050037384033	0.52874315	Yes
row_15	RANBP6	null	null	2359	0.25776150822639465	0.5474719	Yes
row_16	KLF7	null	null	2569	0.24381546676158905	0.5588386	Yes
row_17	MLLT11	null	null	2893	0.22457952797412872	0.5629599	Yes
row_18	CRSP9	null	null	3052	0.2164042592048645	0.57438684	Yes
row_19	DUSP10	null	null	3267	0.20582449436187744	0.5821547	Yes
row_20	CSTF1	null	null	3286	0.2043817937374115	0.599331	Yes
row_21	KIAA0241	null	null	3545	0.19187843799591064	0.60372645	Yes
row_22	TSPYL5	null	null	3568	0.1913975477218628	0.6195613	Yes
row_23	ZBTB24	null	null	3656	0.1885121464729309	0.631979	Yes
row_24	PPP2R1B	null	null	3747	0.18466496467590332	0.6439108	Yes
row_25	RBM16	null	null	3972	0.1745661050081253	0.6484313	Yes
row_26	FBXL5	null	null	4311	0.1606200486421585	0.64617366	No
row_27	CSTF2T	null	null	4715	0.1466739922761917	0.6395218	No
row_28	ZNF629	null	null	4998	0.1375369280576706	0.63794976	No
row_29	GCNT1	null	null	5162	0.1327279508113861	0.6417427	No
row_30	RAD17	null	null	6048	0.11156842112541199	0.6085397	No
row_31	AMOTL2	null	null	6429	0.10291224718093872	0.59914154	No
row_32	MYC	null	null	6440	0.10291224718093872	0.60774475	No
row_33	GNRH1	null	null	6836	0.0947369709610939	0.59689474	No
row_34	TSPYL4	null	null	7770	0.07646283507347107	0.55825573	No
row_35	GADD45A	null	null	8579	0.06347858160734177	0.52455145	No
row_36	PATZ1	null	null	8771	0.06059319153428078	0.52061075	No
row_37	RUNX1T1	null	null	10223	0.03847186639904976	0.45341423	No
row_38	CITED2	null	null	10789	0.030296597629785538	0.42860162	No
row_39	ADORA2B	null	null	10853	0.02933480031788349	0.42812753	No
row_40	PRKAB1	null	null	11671	0.018274135887622833	0.38999265	No
row_41	CYR61	null	null	11770	0.016831442713737488	0.38671136	No
row_42	BHLHB2	null	null	12438	0.007694372907280922	0.35493988	No
row_43	HMGB2	null	null	13259	-0.004808985162526369	0.3154697	No
row_44	SKIV2L	null	null	13631	-0.010579762980341911	0.29835415	No
row_45	NTF3	null	null	13958	-0.015388746745884418	0.2838527	No
row_46	ZNF217	null	null	14331	-0.021159527823328972	0.26762295	No
row_47	GTF2E1	null	null	14470	-0.023083120584487915	0.26294777	No
row_48	UMPS	null	null	15453	-0.03895276412367821	0.21861169	No
row_49	SNAI2	null	null	16833	-0.06636396795511246	0.15738173	No
row_50	SNUPN	null	null	18962	-0.13897962868213654	0.06612498	No
row_51	RRS1	null	null	19234	-0.15581105649471283	0.066702254	No
