# Supplementary material for: The rapamycin-regulated gene expression signature determines prognosis for breast cancer
Source: Mol Cancer. 2009 Sep 24;8:75. doi: 10.1186/1476-4598-8-75 (PMC2761377; doi:10.1186/1476-4598-8-75)
Supplement: Additional file 2 — Gene set enrichment analysis of in vivo data, time series. The data provided represent the time series of GSEA. This compressed file contains "Time" shortcut file and "GSEA_time" folder. Clicking on "Time" shortcut opens the index file providing access to analysis files contained in the "GSEA_time" folder. [file 1476-4598-8-75-S2.zip › GSEA_time/CORDERO_KRAS_KD_VS_CONTROL_UP.xls]

NAME	PROBE	GENE SYMBOL	GENE_TITLE	RANK IN GENE LIST	RANK METRIC SCORE	RUNNING ES	CORE ENRICHMENT
row_0	IGFBP7	null	null	2	2.165485143661499	0.105443306	Yes
row_1	CCL2	null	null	11	1.6292835474014282	0.18446116	Yes
row_2	CALD1	null	null	72	0.9795899391174316	0.22928183	Yes
row_3	TAGLN	null	null	95	0.9108214378356934	0.27260166	Yes
row_4	PLEKHC1	null	null	129	0.8516709804534912	0.31250286	Yes
row_5	SGK	null	null	172	0.7694373726844788	0.34795788	Yes
row_6	PGLS	null	null	484	0.5390870571136475	0.35908464	Yes
row_7	LAMP2	null	null	564	0.5111949443817139	0.38015145	Yes
row_8	TGFB2	null	null	630	0.49003541469573975	0.40086883	Yes
row_9	SERPINE2	null	null	849	0.43328940868377686	0.4113688	Yes
row_10	TPM1	null	null	870	0.4284804165363312	0.43127784	Yes
row_11	COL4A2	null	null	901	0.42319053411483765	0.45044202	Yes
row_12	SOX4	null	null	910	0.42126694321632385	0.47058395	Yes
row_13	ITGAV	null	null	940	0.41645798087120056	0.48946872	Yes
row_14	SPARC	null	null	969	0.41116809844970703	0.5081444	Yes
row_15	ATP2B4	null	null	974	0.41020628809928894	0.52794206	Yes
row_16	TGFBI	null	null	1142	0.37942880392074585	0.5383009	Yes
row_17	DFNA5	null	null	1342	0.34865128993988037	0.5456012	Yes
row_18	COL4A1	null	null	1344	0.3481703996658325	0.56252146	Yes
row_19	JUN	null	null	1522	0.3260490894317627	0.5697917	Yes
row_20	IGFBP3	null	null	1528	0.32556816935539246	0.5854156	Yes
row_21	DICER1	null	null	1679	0.3101794421672821	0.5932273	Yes
row_22	TUFT1	null	null	1744	0.3044086694717407	0.60494643	Yes
row_23	GLIPR1	null	null	1753	0.30344685912132263	0.6193461	Yes
row_24	ADCY7	null	null	1786	0.30056145787239075	0.6324362	Yes
row_25	RSU1	null	null	1925	0.2904626131057739	0.6398715	Yes
row_26	SLC16A4	null	null	2174	0.27074578404426575	0.6409883	Yes
row_27	P4HA2	null	null	2642	0.23948737978935242	0.62991536	Yes
row_28	INPP4B	null	null	2807	0.2293885052204132	0.63310766	Yes
row_29	MAP3K8	null	null	2810	0.2293885052204132	0.64419013	Yes
row_30	GADD45B	null	null	2916	0.22361773252487183	0.64997476	Yes
row_31	NCK2	null	null	3081	0.21496155858039856	0.652464	Yes
row_32	TMEPAI	null	null	3232	0.2072671800851822	0.65526	Yes
row_33	PDXK	null	null	3385	0.20005370676517487	0.6576071	Yes
row_34	MGEA5	null	null	3941	0.17600879073143005	0.6391544	No
row_35	COL1A1	null	null	4112	0.16831442713737488	0.6390779	No
row_36	JAK1	null	null	4177	0.165429025888443	0.6440234	No
row_37	CHST3	null	null	4222	0.16398634016513824	0.6498727	No
row_38	NALP1	null	null	4868	0.14138410985469818	0.6253491	No
row_39	ACVR1B	null	null	4923	0.1394605189561844	0.629516	No
row_40	SLC22A5	null	null	5427	0.12551447749137878	0.61113495	No
row_41	MATN2	null	null	5576	0.12214817851781845	0.6098799	No
row_42	COL7A1	null	null	6058	0.11156841367483139	0.5918907	No
row_43	NCF2	null	null	6161	0.10916392505168915	0.5922432	No
row_44	MUC3B	null	null	6715	0.09714146703481674	0.5700441	No
row_45	NPTX1	null	null	6768	0.0956987664103508	0.5721756	No
row_46	C1S	null	null	7521	0.08127181977033615	0.53951085	No
row_47	ADAM19	null	null	8098	0.07117295265197754	0.5149259	No
row_48	GABARAPL1	null	null	8208	0.06924936175346375	0.51299214	No
row_49	WASPIP	null	null	8373	0.0668448656797409	0.50826246	No
row_50	MYL9	null	null	8586	0.06347858160734177	0.5010309	No
row_51	IGSF4	null	null	8780	0.06059318780899048	0.49458414	No
row_52	TIMP3	null	null	10734	0.031258393079042435	0.4009878	No
row_53	BMP1	null	null	10951	0.027892105281352997	0.39182702	No
row_54	ULK1	null	null	11083	0.026449410244822502	0.38673583	No
row_55	DKK3	null	null	11768	0.016831442713737488	0.3542423	No
row_56	CDH4	null	null	11834	0.01635054126381874	0.3518734	No
row_57	EPHB2	null	null	12098	0.012503356672823429	0.33967352	No
row_58	FLRT2	null	null	12364	0.008656170219182968	0.3271887	No
row_59	BHLHB2	null	null	12438	0.007694372907280922	0.3240083	No
row_60	SNAI1	null	null	12895	4.8089699703268707E-4	0.30182248	No
row_61	COL5A1	null	null	13102	-0.0028853879775851965	0.29193	No
row_62	WISP2	null	null	13504	-0.008656170219182968	0.2728214	No
row_63	ECE1	null	null	13619	-0.010098867118358612	0.2677613	No
row_64	JUNB	null	null	13719	-0.011541562154889107	0.26350203	No
row_65	EVL	null	null	13986	-0.01586964540183544	0.2513201	No
row_66	HSPG2	null	null	14854	-0.02933480031788349	0.21052305	No
row_67	MSC	null	null	17271	-0.07694373279809952	0.09660313	No
row_68	SERPINE1	null	null	18412	-0.11397290974855423	0.046634827	No
row_69	CLDN4	null	null	18535	-0.11878189444541931	0.046482034	No
row_70	ST5	null	null	19046	-0.14378860592842102	0.028650684	No
row_71	GPR56	null	null	19992	-0.23900647461414337	-0.0057264105	No
row_72	DNAJB2	null	null	20081	-0.25968509912490845	0.0026440453	No
row_73	HSPB1	null	null	20498	-0.4683949947357178	0.005211474	No
