# Supplementary material for: The rapamycin-regulated gene expression signature determines prognosis for breast cancer
Source: Mol Cancer. 2009 Sep 24;8:75. doi: 10.1186/1476-4598-8-75 (PMC2761377; doi:10.1186/1476-4598-8-75)
Supplement: Additional file 2 — Gene set enrichment analysis of in vivo data, time series. The data provided represent the time series of GSEA. This compressed file contains "Time" shortcut file and "GSEA_time" folder. Clicking on "Time" shortcut opens the index file providing access to analysis files contained in the "GSEA_time" folder. [file 1476-4598-8-75-S2.zip › GSEA_time/CROONQUIST_IL6_RAS_DN.xls]

NAME	PROBE	GENE SYMBOL	GENE_TITLE	RANK IN GENE LIST	RANK METRIC SCORE	RUNNING ES	CORE ENRICHMENT
row_0	CDC2	null	null	1184	0.37317711114883423	0.019070588	No
row_1	CDKN3	null	null	1274	0.35826927423477173	0.08828309	No
row_2	WEE1	null	null	1417	0.33855244517326355	0.15087354	No
row_3	MKI67	null	null	4043	0.17168070375919342	0.058573306	No
row_4	CDC25C	null	null	5343	0.12791895866394043	0.02171595	No
row_5	CCNB2	null	null	5447	0.12503357231616974	0.042375382	No
row_6	OIP5	null	null	6340	0.10483583807945251	0.020554658	No
row_7	CCNB1	null	null	12244	0.010579762980341911	-0.26407778	No
row_8	BUB1B	null	null	13178	-0.0038471869193017483	-0.308619	No
row_9	SBNO2	null	null	14710	-0.02693030796945095	-0.37747678	No
row_10	TRAIP	null	null	14940	-0.030777491629123688	-0.38228577	No
row_11	GALE	null	null	16035	-0.04905163124203682	-0.4253709	No
row_12	SPBC25	null	null	17350	-0.07934822887182236	-0.47292647	No
row_13	CDC20	null	null	18350	-0.11108752340078354	-0.4986627	No
row_14	UBE2C	null	null	18987	-0.14042231440544128	-0.50074106	Yes
row_15	KIF2C	null	null	19275	-0.15869644284248352	-0.482112	Yes
row_16	MCM3	null	null	19468	-0.17600879073143005	-0.4553138	Yes
row_17	FOXM1	null	null	19610	-0.189473956823349	-0.42327392	Yes
row_18	KIF22	null	null	19929	-0.2293885052204132	-0.3916411	Yes
row_19	EXO1	null	null	19934	-0.22986941039562225	-0.34465352	Yes
row_20	CDC6	null	null	20126	-0.26978397369384766	-0.2985589	Yes
row_21	MYBL2	null	null	20456	-0.43425121903419495	-0.22541136	Yes
row_22	CENPA	null	null	20463	-0.43809840083122253	-0.13578084	Yes
row_23	POLD1	null	null	20588	-0.6948981285095215	8.2600093E-4	Yes
