# Supplementary material for: The rapamycin-regulated gene expression signature determines prognosis for breast cancer
Source: Mol Cancer. 2009 Sep 24;8:75. doi: 10.1186/1476-4598-8-75 (PMC2761377; doi:10.1186/1476-4598-8-75)
Supplement: Additional file 2 — Gene set enrichment analysis of in vivo data, time series. The data provided represent the time series of GSEA. This compressed file contains "Time" shortcut file and "GSEA_time" folder. Clicking on "Time" shortcut opens the index file providing access to analysis files contained in the "GSEA_time" folder. [file 1476-4598-8-75-S2.zip › GSEA_time/CROONQUIST_IL6_STARVE_UP.xls]

NAME	PROBE	GENE SYMBOL	GENE_TITLE	RANK IN GENE LIST	RANK METRIC SCORE	RUNNING ES	CORE ENRICHMENT
row_0	CDKN3	null	null	1274	0.35826927423477173	5.936509E-5	No
row_1	PTTG1	null	null	1329	0.3500939905643463	0.058005325	No
row_2	WEE1	null	null	1417	0.33855244517326355	0.11235041	No
row_3	TK1	null	null	2459	0.2500671446323395	0.10501494	No
row_4	CHEK1	null	null	2641	0.23948737978935242	0.1376514	No
row_5	TOP2A	null	null	3342	0.20197731256484985	0.13857089	No
row_6	GINS1	null	null	4252	0.16302454471588135	0.12259211	No
row_7	PLK4	null	null	4867	0.14138412475585938	0.117208436	No
row_8	CCNB2	null	null	5447	0.12503357231616974	0.11069717	No
row_9	OIP5	null	null	6340	0.10483583807945251	0.085477315	No
row_10	CSNK1G1	null	null	6981	0.09185158461332321	0.070260085	No
row_11	SPP1	null	null	7970	0.07309655100107193	0.034882624	No
row_12	RRM2	null	null	9889	0.04376174882054329	-0.05077502	No
row_13	CCNB1	null	null	12244	0.010579762980341911	-0.1633664	No
row_14	BUB1	null	null	12250	0.010579762049019337	-0.161779	No
row_15	CDC45L	null	null	13121	-0.0028853900730609894	-0.20356824	No
row_16	BUB1B	null	null	13178	-0.0038471869193017483	-0.20562464	No
row_17	CENPE	null	null	13614	-0.010098867118358612	-0.22502162	No
row_18	ZWINT	null	null	15930	-0.04712803661823273	-0.32939398	No
row_19	KIF11	null	null	15959	-0.047608938068151474	-0.32251805	No
row_20	MAD2L1	null	null	16264	-0.0538606159389019	-0.3279761	No
row_21	SPBC25	null	null	17350	-0.07934822887182236	-0.36698687	No
row_22	CDC20	null	null	18350	-0.11108752340078354	-0.3963261	No
row_23	UBE2C	null	null	18987	-0.14042231440544128	-0.40294555	Yes
row_24	KIF2C	null	null	19275	-0.15869644284248352	-0.38943934	Yes
row_25	KIFC1	null	null	19315	-0.1615818440914154	-0.36337927	Yes
row_26	FOXM1	null	null	19610	-0.189473956823349	-0.34488842	Yes
row_27	LIG1	null	null	19746	-0.20486269891262054	-0.31600654	Yes
row_28	KIF22	null	null	19929	-0.2293885052204132	-0.28516594	Yes
row_29	CDC6	null	null	20126	-0.26978397369384766	-0.2480169	Yes
row_30	MYBL2	null	null	20456	-0.43425121903419495	-0.18887769	Yes
row_31	CENPA	null	null	20463	-0.43809840083122253	-0.11337267	Yes
row_32	POLD1	null	null	20588	-0.6948981285095215	8.263236E-4	Yes
