# Supplementary material for: The rapamycin-regulated gene expression signature determines prognosis for breast cancer
Source: Mol Cancer. 2009 Sep 24;8:75. doi: 10.1186/1476-4598-8-75 (PMC2761377; doi:10.1186/1476-4598-8-75)
Supplement: Additional file 2 — Gene set enrichment analysis of in vivo data, time series. The data provided represent the time series of GSEA. This compressed file contains "Time" shortcut file and "GSEA_time" folder. Clicking on "Time" shortcut opens the index file providing access to analysis files contained in the "GSEA_time" folder. [file 1476-4598-8-75-S2.zip › GSEA_time/CROONQUIST_IL6_STROMA_UP.xls]

NAME	PROBE	GENE SYMBOL	GENE_TITLE	RANK IN GENE LIST	RANK METRIC SCORE	RUNNING ES	CORE ENRICHMENT
row_0	IGFBP7	null	null	2	2.165485143661499	0.18154125	Yes
row_1	RGS2	null	null	70	0.9887269735336304	0.26121724	Yes
row_2	FSCN1	null	null	88	0.9358282089233398	0.33888698	Yes
row_3	CXCL2	null	null	203	0.7227902412414551	0.3939715	Yes
row_4	TPM2	null	null	322	0.6275723576545715	0.4408748	Yes
row_5	NR4A2	null	null	353	0.6068937182426453	0.49032184	Yes
row_6	MICAL2	null	null	374	0.5953521728515625	0.539287	Yes
row_7	DUSP1	null	null	672	0.4794556498527527	0.56506395	Yes
row_8	NNMT	null	null	813	0.442426472902298	0.59536785	Yes
row_9	ACTA2	null	null	923	0.41838157176971436	0.625162	Yes
row_10	SPARC	null	null	969	0.41116809844970703	0.6574626	Yes
row_11	TGFBI	null	null	1142	0.37942880392074585	0.68092656	Yes
row_12	IGFBP3	null	null	1528	0.32556816935539246	0.6895173	Yes
row_13	TGM2	null	null	1588	0.3197973966598511	0.7134732	Yes
row_14	FER1L3	null	null	1615	0.31643110513687134	0.73875105	Yes
row_15	LOX	null	null	2848	0.22746491432189941	0.6979346	No
row_16	CTGF	null	null	3167	0.21063347160816193	0.70014215	No
row_17	CSPG2	null	null	4202	0.1644672304391861	0.6636676	No
row_18	SULF1	null	null	4510	0.15388746559619904	0.6616502	No
row_19	SLC25A4	null	null	4536	0.15292567014694214	0.673262	No
row_20	IL6	null	null	4954	0.1384987235069275	0.6646059	No
row_21	COL6A1	null	null	5412	0.12599536776542664	0.65295637	No
row_22	IER3	null	null	6090	0.1106066182255745	0.62932026	No
row_23	SPTBN1	null	null	6719	0.09714146703481674	0.60693705	No
row_24	RPS4Y1	null	null	7931	0.07357744872570038	0.5542336	No
row_25	LOXL1	null	null	8180	0.0697302594780922	0.54802555	No
row_26	NFKBIA	null	null	9034	0.05626510828733444	0.5112748	No
row_27	GABBR2	null	null	10240	0.03847186639904976	0.4559185	No
row_28	LAMA4	null	null	10458	0.03510558232665062	0.44831324	No
row_29	FOS	null	null	11075	0.026449410244822502	0.4205838	No
row_30	CCL4	null	null	14768	-0.027892103418707848	0.24342996	No
row_31	COL6A3	null	null	16068	-0.04953252896666527	0.1844314	No
row_32	NOTCH3	null	null	16320	-0.05530330911278725	0.17686737	No
row_33	COL1A2	null	null	16667	-0.06251678615808487	0.16528977	No
row_34	THBS2	null	null	16783	-0.06492127478122711	0.16514435	No
row_35	SERPINE1	null	null	18412	-0.11397290974855423	0.09555604	No
row_36	FOSB	null	null	18812	-0.13128525018692017	0.08716998	No
