# Supplementary material for: The rapamycin-regulated gene expression signature determines prognosis for breast cancer
Source: Mol Cancer. 2009 Sep 24;8:75. doi: 10.1186/1476-4598-8-75 (PMC2761377; doi:10.1186/1476-4598-8-75)
Supplement: Additional file 2 — Gene set enrichment analysis of in vivo data, time series. The data provided represent the time series of GSEA. This compressed file contains "Time" shortcut file and "GSEA_time" folder. Clicking on "Time" shortcut opens the index file providing access to analysis files contained in the "GSEA_time" folder. [file 1476-4598-8-75-S2.zip › GSEA_time/CROONQUIST_RAS_STROMA_DN.xls]

NAME	PROBE	GENE SYMBOL	GENE_TITLE	RANK IN GENE LIST	RANK METRIC SCORE	RUNNING ES	CORE ENRICHMENT
row_0	IGFBP7	null	null	2	2.165485143661499	0.2955887	Yes
row_1	FSCN1	null	null	88	0.9358282089233398	0.4192424	Yes
row_2	TPM2	null	null	322	0.6275723576545715	0.49361637	Yes
row_3	NR4A2	null	null	353	0.6068937182426453	0.57502735	Yes
row_4	DUSP1	null	null	672	0.4794556498527527	0.6250479	Yes
row_5	ACTA2	null	null	923	0.41838157176971436	0.6700322	Yes
row_6	SPARC	null	null	969	0.41116809844970703	0.72398925	Yes
row_7	TGFBI	null	null	1142	0.37942880392074585	0.7674435	Yes
row_8	IGFBP3	null	null	1528	0.32556816935539246	0.79319704	Yes
row_9	CTGF	null	null	3167	0.21063347160816193	0.74239314	No
row_10	SULF1	null	null	4510	0.15388746559619904	0.69821894	No
row_11	IL6	null	null	4954	0.1384987235069275	0.6956118	No
row_12	GJA1	null	null	5552	0.1226290836930275	0.6833573	No
row_13	RPS4Y1	null	null	7931	0.07357744872570038	0.5778941	No
row_14	FOS	null	null	11075	0.026449410244822502	0.42883646	No
row_15	POSTN	null	null	14049	-0.016831442713737488	0.2867232	No
row_16	COL6A3	null	null	16068	-0.04953252896666527	0.19546358	No
row_17	COL1A2	null	null	16667	-0.06251678615808487	0.17495246	No
row_18	CD81	null	null	18539	-0.11926278471946716	0.10035459	No
