# Supplementary material for: The rapamycin-regulated gene expression signature determines prognosis for breast cancer
Source: Mol Cancer. 2009 Sep 24;8:75. doi: 10.1186/1476-4598-8-75 (PMC2761377; doi:10.1186/1476-4598-8-75)
Supplement: Additional file 2 — Gene set enrichment analysis of in vivo data, time series. The data provided represent the time series of GSEA. This compressed file contains "Time" shortcut file and "GSEA_time" folder. Clicking on "Time" shortcut opens the index file providing access to analysis files contained in the "GSEA_time" folder. [file 1476-4598-8-75-S2.zip › GSEA_time/DIAB_NEPH_DN.xls]

NAME	PROBE	GENE SYMBOL	GENE_TITLE	RANK IN GENE LIST	RANK METRIC SCORE	RUNNING ES	CORE ENRICHMENT
row_0	IGFBP7	null	null	2	2.165485143661499	0.024530584	Yes
row_1	MYLK	null	null	5	1.989957332611084	0.047064777	Yes
row_2	CRIM1	null	null	16	1.4955939054489136	0.06358085	Yes
row_3	ARF6	null	null	55	1.0454729795455933	0.07359346	Yes
row_4	BIRC3	null	null	61	1.013252854347229	0.084870696	Yes
row_5	CALD1	null	null	72	0.9795899391174316	0.095517926	Yes
row_6	PDGFA	null	null	74	0.970933735370636	0.10651155	Yes
row_7	NTRK2	null	null	79	0.9555450081825256	0.11718186	Yes
row_8	NEDD9	null	null	100	0.9045698046684265	0.12648158	Yes
row_9	DLG5	null	null	112	0.8805248737335205	0.13595265	Yes
row_10	PRKAR2B	null	null	122	0.8675405979156494	0.1453749	Yes
row_11	PLEKHC1	null	null	129	0.8516709804534912	0.15476494	Yes
row_12	RHEB	null	null	140	0.8189699053764343	0.16358532	Yes
row_13	GPRC5A	null	null	151	0.7997339367866516	0.17218694	Yes
row_14	NBN	null	null	159	0.7862687706947327	0.18078369	Yes
row_15	CXCL2	null	null	203	0.7227902412414551	0.1868791	Yes
row_16	HNRPDL	null	null	207	0.7165385484695435	0.19488046	Yes
row_17	CROP	null	null	212	0.709805965423584	0.20275582	Yes
row_18	CD47	null	null	228	0.6968216896057129	0.20993982	Yes
row_19	VEGF	null	null	252	0.6809520721435547	0.2165479	Yes
row_20	PAM	null	null	257	0.6785475611686707	0.22406775	Yes
row_21	CSDA	null	null	274	0.6694105267524719	0.23089056	Yes
row_22	IFITM1	null	null	275	0.6689295768737793	0.23849872	Yes
row_23	UGCG	null	null	335	0.6174734830856323	0.24260546	Yes
row_24	TOMM34	null	null	349	0.6083363890647888	0.2488819	Yes
row_25	CDC42EP3	null	null	350	0.607855498790741	0.25579545	Yes
row_26	CFLAR	null	null	360	0.6011229157447815	0.26218754	Yes
row_27	F3	null	null	371	0.5963139533996582	0.26847553	Yes
row_28	NEK7	null	null	386	0.5905431509017944	0.2745002	Yes
row_29	HSP90B1	null	null	416	0.5732308030128479	0.27958652	Yes
row_30	DNAJB9	null	null	422	0.5689027309417725	0.2858099	Yes
row_31	PTGER4	null	null	453	0.5520712733268738	0.29060614	Yes
row_32	RGS10	null	null	456	0.5515903830528259	0.29678088	Yes
row_33	GAS1	null	null	498	0.5352398753166199	0.30084202	Yes
row_34	TRIB2	null	null	573	0.5068668723106384	0.30294937	Yes
row_35	NDRG1	null	null	599	0.500134289264679	0.30740204	Yes
row_36	TOMM20	null	null	602	0.49917247891426086	0.3129806	Yes
row_37	MXRA7	null	null	655	0.4833028316497803	0.3159073	Yes
row_38	DUSP1	null	null	672	0.4794556498527527	0.32056963	Yes
row_39	PDE4B	null	null	685	0.47608935832977295	0.32539138	Yes
row_40	CDKN1C	null	null	693	0.47512757778167725	0.3304493	Yes
row_41	SERINC5	null	null	719	0.47031858563423157	0.3345629	Yes
row_42	STX7	null	null	727	0.4688758850097656	0.33954972	Yes
row_43	PODXL	null	null	755	0.46118152141571045	0.34346053	Yes
row_44	FAT	null	null	757	0.4607006311416626	0.34865093	Yes
row_45	NAB1	null	null	769	0.45829612016677856	0.35331973	Yes
row_46	LANCL1	null	null	774	0.4554107189178467	0.3583017	Yes
row_47	DDX17	null	null	778	0.4539680480957031	0.36331668	Yes
row_48	FBXO21	null	null	784	0.4515635371208191	0.36820546	Yes
row_49	DSTN	null	null	840	0.4356938898563385	0.37044242	Yes
row_50	GNE	null	null	890	0.4246332347393036	0.37285015	Yes
row_51	ADM	null	null	932	0.41741976141929626	0.37557122	Yes
row_52	ITGAV	null	null	940	0.41645798087120056	0.37996188	Yes
row_53	NAPG	null	null	945	0.41549617052078247	0.3844899	Yes
row_54	CALU	null	null	952	0.41405346989631653	0.3889026	Yes
row_55	DNM1L	null	null	970	0.41116809844970703	0.39273885	Yes
row_56	FAM98A	null	null	1017	0.4015501141548157	0.3950323	Yes
row_57	WWP1	null	null	1018	0.4015501141548157	0.39959937	Yes
row_58	BIRC2	null	null	1020	0.4015501141548157	0.40411705	Yes
row_59	NPTN	null	null	1026	0.4010692238807678	0.40843153	Yes
row_60	BCAR3	null	null	1036	0.39914563298225403	0.41252643	Yes
row_61	CD55	null	null	1041	0.3977029323577881	0.41685203	Yes
row_62	CTBP1	null	null	1057	0.3948175311088562	0.42060116	Yes
row_63	SEPT10	null	null	1081	0.3909703493118286	0.4239111	Yes
row_64	ARHGAP5	null	null	1106	0.38519957661628723	0.42710596	Yes
row_65	SUB1	null	null	1121	0.3818332850933075	0.43075684	Yes
row_66	CAST	null	null	1143	0.37942880392074585	0.43403435	Yes
row_67	CAMSAP1L1	null	null	1144	0.37942880392074585	0.43834984	Yes
row_68	PAK1	null	null	1156	0.37750521302223206	0.44209975	Yes
row_69	TAX1BP1	null	null	1168	0.37558162212371826	0.44582778	Yes
row_70	SCHIP1	null	null	1171	0.375100702047348	0.4499952	Yes
row_71	IARS	null	null	1186	0.37317711114883423	0.4535476	Yes
row_72	PDLIM5	null	null	1228	0.3650018572807312	0.4556725	Yes
row_73	ACBD3	null	null	1250	0.36259734630584717	0.4587586	Yes
row_74	PLS3	null	null	1277	0.3577883839607239	0.46154284	Yes
row_75	HMGN3	null	null	1282	0.35730746388435364	0.46540904	Yes
row_76	CALM2	null	null	1318	0.3510558009147644	0.46767187	Yes
row_77	KIF5B	null	null	1377	0.34336140751838684	0.4687104	Yes
row_78	FNBP1L	null	null	1411	0.3399951457977295	0.4709463	Yes
row_79	MORC3	null	null	1479	0.3318198621273041	0.47140872	Yes
row_80	ATXN1	null	null	1489	0.33037716150283813	0.47472146	Yes
row_81	FGFR2	null	null	1536	0.32460638880729675	0.47613978	Yes
row_82	TOB1	null	null	1542	0.3241254985332489	0.47957915	Yes
row_83	AASDHPPT	null	null	1570	0.32075920701026917	0.48189282	Yes
row_84	N4BP1	null	null	1576	0.3202782869338989	0.4852884	Yes
row_85	GYG1	null	null	1598	0.31883561611175537	0.48787677	Yes
row_86	PLSCR1	null	null	1622	0.31546932458877563	0.49032798	Yes
row_87	EPS15	null	null	1632	0.31450751423835754	0.49346024	Yes
row_88	PTPN11	null	null	1675	0.31066033244132996	0.49491766	Yes
row_89	AKAP10	null	null	1681	0.3101794421672821	0.4981984	Yes
row_90	PCMT1	null	null	1709	0.3072940409183502	0.50035894	Yes
row_91	PAFAH1B1	null	null	1731	0.3053704500198364	0.50279415	Yes
row_92	PALLD	null	null	1754	0.30344685912132263	0.50515807	Yes
row_93	TLK1	null	null	1757	0.30344685912132263	0.5085105	Yes
row_94	ARL1	null	null	1759	0.3029659688472748	0.51190686	Yes
row_95	PLCG2	null	null	1781	0.301042377948761	0.5142929	Yes
row_96	KIAA0232	null	null	1789	0.3000805675983429	0.5173599	Yes
row_97	PBEF1	null	null	1807	0.2991187870502472	0.5199217	Yes
row_98	ITGB5	null	null	1900	0.29286709427833557	0.5187054	Yes
row_99	SET	null	null	1914	0.29142439365386963	0.52137744	Yes
row_100	TLE4	null	null	1921	0.2904626131057739	0.5243845	Yes
row_101	COL4A3	null	null	1981	0.2851727306842804	0.5247118	Yes
row_102	PFN2	null	null	1990	0.28469181060791016	0.52755433	Yes
row_103	ACSL3	null	null	1999	0.2842109203338623	0.5303914	Yes
row_104	LOC151162	null	null	2010	0.28373003005981445	0.5331242	Yes
row_105	RABGAP1L	null	null	2088	0.276997447013855	0.5324688	Yes
row_106	CEBPD	null	null	2123	0.27459296584129333	0.5339114	Yes
row_107	ATP13A3	null	null	2146	0.2731502652168274	0.53593075	Yes
row_108	SRGAP2	null	null	2229	0.2664176821708679	0.5349079	Yes
row_109	MRCL3	null	null	2331	0.25968509912490845	0.5328694	Yes
row_110	PAWR	null	null	2337	0.2592042088508606	0.5355703	Yes
row_111	GMFB	null	null	2388	0.25583791732788086	0.53600883	Yes
row_112	RDX	null	null	2399	0.25487613677978516	0.5384134	Yes
row_113	SDC2	null	null	2411	0.25391432642936707	0.54075766	Yes
row_114	CDS1	null	null	2420	0.2534334361553192	0.5432447	Yes
row_115	PRKAR1A	null	null	2467	0.24958623945713043	0.5438098	Yes
row_116	HNRPC	null	null	2500	0.2471817582845688	0.5450395	Yes
row_117	PSMA3	null	null	2554	0.2442963570356369	0.5451984	Yes
row_118	VPS26A	null	null	2604	0.2414109706878662	0.5455222	Yes
row_119	CYP51A1	null	null	2618	0.24093006551265717	0.54761994	Yes
row_120	PREPL	null	null	2623	0.24044917523860931	0.550157	Yes
row_121	TBCA	null	null	2630	0.23996828496456146	0.5525897	Yes
row_122	DUSP14	null	null	2651	0.23900647461414337	0.55431956	Yes
row_123	SKP1A	null	null	2693	0.23612108826637268	0.55497867	Yes
row_124	CD164	null	null	2696	0.23564019799232483	0.55755985	Yes
row_125	SMARCA2	null	null	2755	0.23275479674339294	0.5573404	Yes
row_126	GTF2A2	null	null	2758	0.23275479674339294	0.55988884	Yes
row_127	ING1	null	null	2767	0.23179300129413605	0.56212974	Yes
row_128	CXADR	null	null	2770	0.23179300129413605	0.5646672	Yes
row_129	SMARCC1	null	null	2815	0.22890761494636536	0.56509596	Yes
row_130	SART3	null	null	2828	0.2284267097711563	0.5671009	Yes
row_131	OPTN	null	null	2842	0.22794581949710846	0.5690509	Yes
row_132	KLHL9	null	null	2849	0.22746491432189941	0.57134145	Yes
row_133	ACTG1	null	null	2865	0.22650311887264252	0.5731762	Yes
row_134	EXPH5	null	null	2875	0.22602222859859467	0.57530206	Yes
row_135	RAI14	null	null	2899	0.22457952797412872	0.5767195	Yes
row_136	FNBP1	null	null	2965	0.22073234617710114	0.5760173	Yes
row_137	DYRK1A	null	null	2967	0.22073234617710114	0.5784784	Yes
row_138	WDR42A	null	null	3040	0.2173660546541214	0.5773919	Yes
row_139	CCDC6	null	null	3076	0.21496155858039856	0.5781069	Yes
row_140	CTGF	null	null	3167	0.21063347160816193	0.57605416	Yes
row_141	CREB3L2	null	null	3169	0.21063347160816193	0.57840043	Yes
row_142	TMED10	null	null	3194	0.20919078588485718	0.5795934	Yes
row_143	SSBP2	null	null	3203	0.20870988070964813	0.5815718	Yes
row_144	ULK2	null	null	3209	0.20822899043560028	0.583693	Yes
row_145	ZC3HAV1	null	null	3282	0.20486269891262054	0.58246434	Yes
row_146	LETMD1	null	null	3392	0.19957281649112701	0.57934666	Yes
row_147	ATP9A	null	null	3395	0.19957281649112701	0.5815177	Yes
row_148	NFASC	null	null	3400	0.19957281649112701	0.58358985	Yes
row_149	CD2AP	null	null	3440	0.19764922559261322	0.5839102	Yes
row_150	SEMA3C	null	null	3448	0.19716832041740417	0.5858067	Yes
row_151	KIAA0143	null	null	3535	0.1923593431711197	0.5837439	Yes
row_152	NFE2L1	null	null	3596	0.1904357373714447	0.5829442	Yes
row_153	HNRPA1	null	null	3607	0.18995484709739685	0.5846104	Yes
row_154	SPOCK2	null	null	3633	0.18899305164813995	0.5855243	Yes
row_155	TRIM37	null	null	3675	0.18803125619888306	0.58563644	Yes
row_156	ABI1	null	null	3679	0.187550351023674	0.5876213	Yes
row_157	CACNB2	null	null	3697	0.18706946074962616	0.5889087	Yes
row_158	COL4A4	null	null	3706	0.18658855557441711	0.5906354	Yes
row_159	SLK	null	null	3744	0.18514585494995117	0.59091246	Yes
row_160	AQP3	null	null	3777	0.18370316922664642	0.5914202	Yes
row_161	SACM1L	null	null	3797	0.18274137377738953	0.59255946	Yes
row_162	LITAF	null	null	3807	0.18177957832813263	0.59418213	Yes
row_163	PLOD2	null	null	3812	0.18177957832813263	0.59605193	Yes
row_164	GLUL	null	null	3828	0.18129867315292358	0.59737253	Yes
row_165	CANX	null	null	3877	0.17889419198036194	0.59703475	Yes
row_166	CTDSPL	null	null	3921	0.17697058618068695	0.5969222	Yes
row_167	SEPT11	null	null	3939	0.17600879073143005	0.5980838	Yes
row_168	TRAM2	null	null	3969	0.1745661050081253	0.5986359	Yes
row_169	MTSS1	null	null	3994	0.1736043095588684	0.5994242	Yes
row_170	HMGN1	null	null	3995	0.1736043095588684	0.60139865	Yes
row_171	AXL	null	null	4024	0.1726425141096115	0.6019783	Yes
row_172	STAT1	null	null	4141	0.1673526167869568	0.5981482	No
row_173	CSPG2	null	null	4202	0.1644672304391861	0.59705323	No
row_174	RAD23B	null	null	4243	0.16302454471588135	0.5969303	No
row_175	UBE2D2	null	null	4263	0.1625436395406723	0.59783995	No
row_176	ADD3	null	null	4379	0.15821555256843567	0.59395534	No
row_177	RNF11	null	null	4420	0.15677286684513092	0.5937614	No
row_178	SULF1	null	null	4510	0.15388746559619904	0.5911127	No
row_179	ALDH3B1	null	null	4546	0.1524447798728943	0.59111655	No
row_180	PARD3	null	null	4848	0.14234590530395508	0.57785815	No
row_181	GMDS	null	null	4984	0.1375369280576706	0.57274985	No
row_182	PAPSS1	null	null	5060	0.1356133371591568	0.57058525	No
row_183	MYO1B	null	null	5116	0.1346515417098999	0.5693983	No
row_184	ANXA1	null	null	5196	0.1317661553621292	0.5669922	No
row_185	PRKACB	null	null	5252	0.13032345473766327	0.565756	No
row_186	NY-REN-7	null	null	5278	0.12984254956245422	0.5659971	No
row_187	AKAP11	null	null	5399	0.12647627294063568	0.5615044	No
row_188	XPO1	null	null	5413	0.12599536776542664	0.5622949	No
row_189	COL4A6	null	null	5428	0.12551447749137878	0.5630305	No
row_190	GJA1	null	null	5552	0.1226290836930275	0.55834574	No
row_191	OAS2	null	null	5619	0.12118638306856155	0.55646193	No
row_192	SNX19	null	null	5626	0.1207054853439331	0.5575382	No
row_193	RSBN1	null	null	5716	0.11878189444541931	0.5544902	No
row_194	MECP2	null	null	5751	0.11782009899616241	0.55414975	No
row_195	ANKRD15	null	null	5803	0.11685829609632492	0.5529581	No
row_196	CG018	null	null	5839	0.11637739837169647	0.5525518	No
row_197	ATP2A2	null	null	5878	0.11541560292243958	0.5519863	No
row_198	PPFIA4	null	null	5910	0.11493470519781113	0.55176127	No
row_199	PRDX6	null	null	6003	0.11301110684871674	0.54849935	No
row_200	GULP1	null	null	6078	0.11108751595020294	0.54610527	No
row_201	UAP1	null	null	6117	0.11012572050094604	0.5454796	No
row_202	FYN	null	null	6142	0.1096448227763176	0.5455404	No
row_203	GSTA4	null	null	6425	0.10291224718093872	0.5327726	No
row_204	EXOC7	null	null	6541	0.10098864883184433	0.5282371	No
row_205	CDC14A	null	null	6560	0.10050775110721588	0.5284906	No
row_206	MGAT5	null	null	6572	0.10002685338258743	0.52908456	No
row_207	OTUD4	null	null	6746	0.09617967158555984	0.52162766	No
row_208	RARRES2	null	null	6751	0.09617967158555984	0.5225239	No
row_209	F2R	null	null	6930	0.09233248978853226	0.51477605	No
row_210	ARID5B	null	null	6935	0.09233248233795166	0.5156285	No
row_211	GHR	null	null	6956	0.09233248233795166	0.51569015	No
row_212	RBBP4	null	null	7022	0.09088978916406631	0.5135112	No
row_213	PEX14	null	null	7106	0.08944708853960037	0.5104261	No
row_214	CLIC5	null	null	7183	0.08800439536571503	0.5076706	No
row_215	KIAA0350	null	null	7245	0.08656170219182968	0.5056401	No
row_216	PTPRD	null	null	7393	0.08367631584405899	0.49932608	No
row_217	CHD3	null	null	7398	0.08367631584405899	0.50008005	No
row_218	CBLB	null	null	7419	0.08319541811943054	0.5000378	No
row_219	XRCC5	null	null	7454	0.0827145203948021	0.49929804	No
row_220	SEPT2	null	null	7457	0.0827145203948021	0.50013995	No
row_221	GAB2	null	null	7474	0.0827145129442215	0.50028986	No
row_222	C1S	null	null	7521	0.08127181977033615	0.49894062	No
row_223	PLA2R1	null	null	7572	0.08031002432107925	0.4973827	No
row_224	DPYSL3	null	null	7667	0.07838643342256546	0.49362814	No
row_225	PLCE1	null	null	7685	0.07838642597198486	0.4936794	No
row_226	RAB21	null	null	7691	0.07790553569793701	0.49431837	No
row_227	RHOBTB2	null	null	7742	0.07694373279809952	0.49272215	No
row_228	TSPYL4	null	null	7770	0.07646283507347107	0.4922573	No
row_229	CAPN2	null	null	7857	0.07502014189958572	0.48885986	No
row_230	CORO2B	null	null	7863	0.07502014189958572	0.48946598	No
row_231	LOC202134	null	null	7910	0.07405834645032883	0.48803467	No
row_232	HSPA12A	null	null	7939	0.07357744872570038	0.48748755	No
row_233	SEMA5A	null	null	8016	0.07213475555181503	0.48455155	No
row_234	PTHR1	null	null	8030	0.07213475555181503	0.48472944	No
row_235	MCM6	null	null	8047	0.07165385782718658	0.48475358	No
row_236	LOXL1	null	null	8180	0.0697302594780922	0.47902235	No
row_237	CLIPR-59	null	null	8202	0.06924936175346375	0.478772	No
row_238	EXOSC7	null	null	8229	0.0687684640288353	0.47826907	No
row_239	MAGI2	null	null	8309	0.0678066685795784	0.47513556	No
row_240	TMED5	null	null	8401	0.06636397540569305	0.47139254	No
row_241	TGFBR3	null	null	8482	0.06492127478122711	0.4681768	No
row_242	MAPK10	null	null	8543	0.06395947933197021	0.46593866	No
row_243	GADD45A	null	null	8579	0.06347858160734177	0.4649307	No
row_244	TMEM123	null	null	8798	0.06011229380965233	0.45483938	No
row_245	NMI	null	null	8892	0.058188702911138535	0.45090452	No
row_246	ANXA2P1	null	null	9043	0.05626510828733444	0.44413048	No
row_247	MXRA8	null	null	9077	0.055784206837415695	0.44313386	No
row_248	HPGD	null	null	9136	0.0548224113881588	0.44089064	No
row_249	GRIK2	null	null	9247	0.05337971821427345	0.43606085	No
row_250	DSCR1	null	null	9255	0.053379714488983154	0.43632197	No
row_251	MYO1E	null	null	9266	0.052898820489645004	0.43642935	No
row_252	VPS13D	null	null	9389	0.05097522959113121	0.43097907	No
row_253	FGF9	null	null	9542	0.04905163124203682	0.42402413	No
row_254	PSMB9	null	null	9544	0.04905163124203682	0.4245326	No
row_255	SCRN1	null	null	9570	0.04857073351740837	0.42384934	No
row_256	UBR2	null	null	9580	0.04857072979211807	0.42395693	No
row_257	PCID1	null	null	9638	0.047608934342861176	0.4216811	No
row_258	ST3GAL6	null	null	9680	0.04712803661823273	0.42019063	No
row_259	SYNPO	null	null	9795	0.045204441994428635	0.41507012	No
row_260	PDIA3	null	null	9881	0.04376174882054329	0.41136658	No
row_261	LRIG1	null	null	10086	0.0408763587474823	0.40174848	No
row_262	TBC1D9B	null	null	10180	0.039433661848306656	0.3976003	No
row_263	KLK7	null	null	10299	0.03751007094979286	0.39219457	No
row_264	TRIM23	null	null	10322	0.037510067224502563	0.39153382	No
row_265	PLXNB2	null	null	10389	0.036067381501197815	0.3886819	No
row_266	SURB7	null	null	10486	0.03462468087673187	0.38433072	No
row_267	YWHAZ	null	null	10493	0.03462468087673187	0.38442796	No
row_268	PSMA2	null	null	10547	0.034143783152103424	0.3821967	No
row_269	USP46	null	null	10624	0.03270108625292778	0.3788122	No
row_270	CYP1B1	null	null	10729	0.031258393079042435	0.37402734	No
row_271	CITED2	null	null	10789	0.030296597629785538	0.37145576	No
row_272	LASS6	null	null	11028	0.02741120383143425	0.36000398	No
row_273	DPP6	null	null	11054	0.0269303061068058	0.35907462	No
row_274	ATXN10	null	null	11084	0.026449408382177353	0.35794207	No
row_275	GALC	null	null	11252	0.02404491975903511	0.3499613	No
row_276	MTX2	null	null	11433	0.02115952968597412	0.34130517	No
row_277	HIRA	null	null	11500	0.020678626373410225	0.3382782	No
row_278	CMAH	null	null	11561	0.019716832786798477	0.33553684	No
row_279	SLIT1	null	null	11589	0.01923593506217003	0.3344211	No
row_280	TMEM23	null	null	11590	0.01923593506217003	0.3346399	No
row_281	TOM1L2	null	null	11691	0.017793240025639534	0.3298996	No
row_282	CYR61	null	null	11770	0.016831442713737488	0.32623577	No
row_283	CTNNA1	null	null	11833	0.01635054126381874	0.32335728	No
row_284	CASP1	null	null	11989	0.013946052640676498	0.31585476	No
row_285	FOSL2	null	null	12117	0.012022461742162704	0.30971432	No
row_286	DAG1	null	null	12130	0.012022458016872406	0.30925792	No
row_287	SEC61G	null	null	12179	0.011541558429598808	0.30701673	No
row_288	IRS1	null	null	12296	0.00961796659976244	0.3013926	No
row_289	HOXA9	null	null	12432	0.007694372907280922	0.29480752	No
row_290	TOP2B	null	null	12494	0.006732575129717588	0.29186907	No
row_291	CHST2	null	null	12566	0.005289882887154818	0.28841996	No
row_292	IQGAP2	null	null	12641	0.0043280827812850475	0.28481162	No
row_293	TIAL1	null	null	12659	0.0038471869193017483	0.28401512	No
row_294	OSMR	null	null	12869	4.809020028915256E-4	0.2736904	No
row_295	KIAA0960	null	null	12873	4.808999947272241E-4	0.2735476	No
row_296	TSPAN3	null	null	12944	-4.8089699703268707E-4	0.2700932	No
row_297	NEBL	null	null	12958	-4.808979865629226E-4	0.26945612	No
row_298	RAB1A	null	null	12978	-9.617970208637416E-4	0.26852795	No
row_299	PRKCI	null	null	12982	-9.617970208637416E-4	0.26839063	No
row_300	TYRO3	null	null	13090	-0.0024044921156018972	0.26312932	No
row_301	AGRIN	null	null	13257	-0.004808985162526369	0.2549792	No
row_302	TNNT2	null	null	13260	-0.004808985162526369	0.25493503	No
row_303	NPHS1	null	null	13567	-0.00961796659976244	0.23991987	No
row_304	AIF1	null	null	13617	-0.010098867118358612	0.23761283	No
row_305	TUSC3	null	null	13669	-0.011060661636292934	0.23521787	No
row_306	NDN	null	null	13980	-0.015869643539190292	0.2200761	No
row_307	POSTN	null	null	14049	-0.016831442713737488	0.21690652	No
row_308	CRI1	null	null	14076	-0.017312340438365936	0.21581833	No
row_309	AASS	null	null	14220	-0.01923593319952488	0.2089691	No
row_310	AP3B1	null	null	14247	-0.019716832786798477	0.20790826	No
row_311	COL3A1	null	null	14444	-0.022602222859859467	0.19847772	No
row_312	TCF21	null	null	14736	-0.0274112056940794	0.18440633	No
row_313	PTPN7	null	null	14756	-0.02741120755672455	0.18377899	No
row_314	LPL	null	null	14779	-0.027892107143998146	0.18300883	No
row_315	PSMA6	null	null	15054	-0.03270108625292778	0.16983786	No
row_316	B3GNT1	null	null	15168	-0.034143783152103424	0.16464098	No
row_317	BMP7	null	null	15242	-0.03558647632598877	0.16143759	No
row_318	MEGF9	null	null	15529	-0.04039545729756355	0.147761	No
row_319	WARS	null	null	15538	-0.04039546102285385	0.14782503	No
row_320	ECM2	null	null	15763	-0.04424264654517174	0.13725667	No
row_321	HNRPA3P1	null	null	15928	-0.04712803661823273	0.12968671	No
row_322	TSC22D3	null	null	16172	-0.05193702131509781	0.118266754	No
row_323	PTPN14	null	null	16255	-0.0538606122136116	0.11482636	No
row_324	C3ORF37	null	null	16275	-0.05434151366353035	0.11450531	No
row_325	PHYHIP	null	null	16283	-0.05434151366353035	0.114777386	No
row_326	GRK5	null	null	16307	-0.0548224113881588	0.1142641	No
row_327	TAPBP	null	null	16473	-0.058669593185186386	0.10677599	No
row_328	WT1	null	null	16641	-0.06203588843345642	0.09922732	No
row_329	PNMA2	null	null	16732	-0.06395947933197021	0.09550637	No
row_330	KBTBD11	null	null	16776	-0.06492127478122711	0.094119415	No
row_331	ENPEP	null	null	17013	-0.07021115720272064	0.08325328	No
row_332	USP9X	null	null	17313	-0.07838643342256546	0.06936625	No
row_333	PHLPPL	null	null	17330	-0.07886733114719391	0.06947243	No
row_334	ATP6AP2	null	null	17393	-0.0807909220457077	0.067326866	No
row_335	PPP2CB	null	null	17427	-0.0817527174949646	0.06662561	No
row_336	ARMCX2	null	null	17550	-0.08511900901794434	0.06156367	No
row_337	COLQ	null	null	17663	-0.08848530054092407	0.057034288	No
row_338	C17ORF25	null	null	17893	-0.0956987664103508	0.046804026	No
row_339	BST2	null	null	17902	-0.0956987738609314	0.047497056	No
row_340	MSH2	null	null	17995	-0.09858416020870209	0.044071063	No
row_341	YWHAE	null	null	18103	-0.10243134200572968	0.039947428	No
row_342	DNAJA1	null	null	18123	-0.10339314490556717	0.040184278	No
row_343	DDN	null	null	18275	-0.1086830273270607	0.033956975	No
row_344	UNG	null	null	18333	-0.11108751595020294	0.032403126	No
row_345	SERPINE1	null	null	18412	-0.11397290974855423	0.029844133	No
row_346	CAND2	null	null	18473	-0.11637739837169647	0.028202169	No
row_347	PTPRO	null	null	18496	-0.11733919382095337	0.028449355	No
row_348	ZNF185	null	null	18521	-0.11830099672079086	0.028608628	No
row_349	HSPA5	null	null	18613	-0.12214817851781845	0.02550007	No
row_350	APOL1	null	null	18686	-0.12503357231616974	0.023363438	No
row_351	ITGA3	null	null	18758	-0.12888075411319733	0.02131999	No
row_352	FRY	null	null	18989	-0.14042231440544128	0.011548972	No
row_353	TEAD4	null	null	19054	-0.14426951110363007	0.010026534	No
row_354	APOD	null	null	19065	-0.14475040137767792	0.011178606	No
row_355	WIT1	null	null	19101	-0.14619310200214386	0.011111421	No
row_356	PCK1	null	null	19140	-0.1495593935251236	0.010934241	No
row_357	HSP90AA1	null	null	19182	-0.15196387469768524	0.01063613	No
row_358	KLK6	null	null	19203	-0.15388746559619904	0.011397857	No
row_359	ADORA1	null	null	19213	-0.15436837077140808	0.012708747	No
row_360	PARP1	null	null	19491	-0.177451491355896	0.0010358328	No
row_361	GPNMB	null	null	19565	-0.18514586985111237	-4.6653132E-4	No
row_362	MTHFD2	null	null	19664	-0.19620652496814728	-0.0030787617	No
row_363	UBE2L6	null	null	19740	-0.2043817937374115	-0.0044611967	No
row_364	BCAM	null	null	19763	-0.20678628981113434	-0.0031966716	No
row_365	HTRA1	null	null	20114	-0.26593679189682007	-0.017471332	No
row_366	UGP2	null	null	20180	-0.289019912481308	-0.017396856	No
row_367	ISG15	null	null	20207	-0.2981569766998291	-0.015290822	No
row_368	TRIM22	null	null	20245	-0.3111412227153778	-0.013580801	No
row_369	BMP2	null	null	20258	-0.31546932458877563	-0.010585888	No
row_370	OAS1	null	null	20370	-0.36548274755477905	-0.011915379	No
row_371	FLNA	null	null	20402	-0.38327598571777344	-0.009088364	No
row_372	MME	null	null	20568	-0.6068937182426453	-0.010341175	No
row_373	IGFBP2	null	null	20605	-1.0656707286834717	1.4401394E-8	No
