# Supplementary material for: The rapamycin-regulated gene expression signature determines prognosis for breast cancer
Source: Mol Cancer. 2009 Sep 24;8:75. doi: 10.1186/1476-4598-8-75 (PMC2761377; doi:10.1186/1476-4598-8-75)
Supplement: Additional file 2 — Gene set enrichment analysis of in vivo data, time series. The data provided represent the time series of GSEA. This compressed file contains "Time" shortcut file and "GSEA_time" folder. Clicking on "Time" shortcut opens the index file providing access to analysis files contained in the "GSEA_time" folder. [file 1476-4598-8-75-S2.zip › GSEA_time/DNA_REPLICATION_REACTOME.xls]

NAME	PROBE	GENE SYMBOL	GENE_TITLE	RANK IN GENE LIST	RANK METRIC SCORE	RUNNING ES	CORE ENRICHMENT
row_0	ORC6L	null	null	1370	0.3448041081428528	-0.0059421905	No
row_1	DIAPH2	null	null	1534	0.3250872790813446	0.043345973	No
row_2	CDK2	null	null	2972	0.22073233127593994	0.0123086935	No
row_3	ORC2L	null	null	3532	0.1923593431711197	0.018977892	No
row_4	CDC7	null	null	3621	0.1894739419221878	0.04804559	No
row_5	CDT1	null	null	4246	0.16302454471588135	0.04639069	No
row_6	ORC5L	null	null	4368	0.15821555256843567	0.06835201	No
row_7	RPA3	null	null	4695	0.14715489745140076	0.0783968	No
row_8	POLD3	null	null	4752	0.14523130655288696	0.101234056	No
row_9	MCM5	null	null	4893	0.14090321958065033	0.11922437	No
row_10	RFC1	null	null	5393	0.12695716321468353	0.11730078	No
row_11	UBA52	null	null	5526	0.12310998141765594	0.13254854	No
row_12	ORC4L	null	null	6115	0.11012572050094604	0.123334244	No
row_13	RFC5	null	null	6565	0.10050775110721588	0.11918722	No
row_14	POLD4	null	null	6613	0.09906505793333054	0.13433692	No
row_15	ORC3L	null	null	6832	0.0947369709610939	0.14040856	No
row_16	UBB	null	null	6944	0.09233248233795166	0.15126078	No
row_17	RPA1	null	null	7444	0.08319541066884995	0.1416351	No
row_18	MCM6	null	null	8047	0.07165385782718658	0.124968894	No
row_19	NACA	null	null	8707	0.061554986983537674	0.103753164	No
row_20	PRIM1	null	null	9406	0.05097522586584091	0.0787787	No
row_21	POLE	null	null	9810	0.044723547995090485	0.067050785	No
row_22	RFC3	null	null	9814	0.044723547995090485	0.07477624	No
row_23	PRIM2A	null	null	11241	0.02452581562101841	0.009741551	No
row_24	UBC	null	null	11289	0.023564020171761513	0.011603052	No
row_25	RFC4	null	null	11971	0.014426947571337223	-0.01897715	No
row_26	PCNA	null	null	12857	9.617970208637416E-4	-0.061848436	No
row_27	RPA4	null	null	12904	4.808930098079145E-4	-0.064000934	No
row_28	CDC45L	null	null	13121	-0.0028853900730609894	-0.07399792	No
row_29	POLA2	null	null	13786	-0.012503357604146004	-0.10408991	No
row_30	MCM10	null	null	13909	-0.014426952227950096	-0.107484035	No
row_31	POLE2	null	null	13961	-0.015388746745884418	-0.10725592	No
row_32	MCM4	null	null	14787	-0.028372999280691147	-0.14238483	No
row_33	POLD2	null	null	15700	-0.04328085109591484	-0.17912105	No
row_34	RFC2	null	null	18307	-0.11012572050094604	-0.28647757	Yes
row_35	RPS27A	null	null	18420	-0.11397290974855423	-0.27186525	Yes
row_36	ORC1L	null	null	19002	-0.14138410985469818	-0.27523765	Yes
row_37	MCM7	null	null	19264	-0.15725375711917877	-0.26025426	Yes
row_38	RPA2	null	null	19317	-0.1615818440914154	-0.23434478	Yes
row_39	MCM3	null	null	19468	-0.17600879073143005	-0.21066222	Yes
row_40	GMNN	null	null	20087	-0.2601660192012787	-0.19492841	Yes
row_41	CDC6	null	null	20126	-0.26978397369384766	-0.14929447	Yes
row_42	MCM2	null	null	20168	-0.2851727306842804	-0.101097986	Yes
row_43	POLD1	null	null	20588	-0.6948981285095215	8.26784E-4	Yes
