# Supplementary material for: The rapamycin-regulated gene expression signature determines prognosis for breast cancer
Source: Mol Cancer. 2009 Sep 24;8:75. doi: 10.1186/1476-4598-8-75 (PMC2761377; doi:10.1186/1476-4598-8-75)
Supplement: Additional file 2 — Gene set enrichment analysis of in vivo data, time series. The data provided represent the time series of GSEA. This compressed file contains "Time" shortcut file and "GSEA_time" folder. Clicking on "Time" shortcut opens the index file providing access to analysis files contained in the "GSEA_time" folder. [file 1476-4598-8-75-S2.zip › GSEA_time/DNMT1_KO_DN.xls]

NAME	PROBE	GENE SYMBOL	GENE_TITLE	RANK IN GENE LIST	RANK METRIC SCORE	RUNNING ES	CORE ENRICHMENT
row_0	COL11A1	null	null	1835	0.297195166349411	0.014310034	No
row_1	HMGB1	null	null	1851	0.2962333858013153	0.11667776	No
row_2	HPS1	null	null	4395	0.15725375711917877	0.047899246	No
row_3	COL6A1	null	null	5412	0.12599536776542664	0.04240428	No
row_4	DNMT1	null	null	5950	0.11397290974855423	0.055988934	No
row_5	CKS1B	null	null	6871	0.093775175511837	0.043943033	No
row_6	COL6A2	null	null	8122	0.07069205492734909	0.007836462	No
row_7	GAS2	null	null	9863	0.04376175254583359	-0.061440453	No
row_8	LDLR	null	null	11599	0.01923593506217003	-0.13901009	No
row_9	COL5A1	null	null	13102	-0.0028853879775851965	-0.21095394	No
row_10	EFNB1	null	null	15683	-0.04279995337128639	-0.32136208	No
row_11	U2AF2	null	null	16361	-0.055784210562705994	-0.3348279	No
row_12	H19	null	null	17376	-0.0798291265964508	-0.35629267	No
row_13	JUP	null	null	20316	-0.3409569263458252	-0.38037077	Yes
row_14	CENPA	null	null	20463	-0.43809840083122253	-0.23499297	Yes
row_15	POLD1	null	null	20588	-0.6948981285095215	8.2570396E-4	Yes
