# Supplementary material for: The rapamycin-regulated gene expression signature determines prognosis for breast cancer
Source: Mol Cancer. 2009 Sep 24;8:75. doi: 10.1186/1476-4598-8-75 (PMC2761377; doi:10.1186/1476-4598-8-75)
Supplement: Additional file 2 — Gene set enrichment analysis of in vivo data, time series. The data provided represent the time series of GSEA. This compressed file contains "Time" shortcut file and "GSEA_time" folder. Clicking on "Time" shortcut opens the index file providing access to analysis files contained in the "GSEA_time" folder. [file 1476-4598-8-75-S2.zip › GSEA_time/DORSEY_DOXYCYCLINE_UP.xls]

NAME	PROBE	GENE SYMBOL	GENE_TITLE	RANK IN GENE LIST	RANK METRIC SCORE	RUNNING ES	CORE ENRICHMENT
row_0	STC1	null	null	12	1.592254400253296	0.18652125	Yes
row_1	PHLDA2	null	null	68	0.9964213967323303	0.30093697	Yes
row_2	SMAD7	null	null	253	0.679990291595459	0.3719	Yes
row_3	ATP1B1	null	null	270	0.672295868396759	0.45012334	Yes
row_4	GNG11	null	null	283	0.6660442352294922	0.52780646	Yes
row_5	TFPI2	null	null	563	0.5111949443817139	0.5743177	Yes
row_6	CD44	null	null	641	0.48715001344680786	0.6278202	Yes
row_7	THBS1	null	null	673	0.478493869304657	0.6825411	Yes
row_8	CRYAB	null	null	696	0.474646657705307	0.7372472	Yes
row_9	SPARC	null	null	969	0.41116809844970703	0.7723446	Yes
row_10	AKAP12	null	null	2720	0.23467838764190674	0.71487504	No
row_11	COL1A1	null	null	4112	0.16831442713737488	0.66705376	No
row_12	GRIK1	null	null	4615	0.15004028379917145	0.6602887	No
row_13	ARHGAP25	null	null	6424	0.10291224718093872	0.5845167	No
row_14	GK	null	null	6675	0.09810326248407364	0.58389527	No
row_15	ITGB3	null	null	6725	0.09714145958423615	0.592929	No
row_16	GSN	null	null	10561	0.033662885427474976	0.41051152	No
row_17	PRSS1	null	null	12105	0.012503356672823429	0.33699414	No
row_18	REN	null	null	12918	6.00999985451223E-17	0.29753262	No
row_19	CD69	null	null	13127	-0.0028853919357061386	0.2877633	No
row_20	ACVR1	null	null	13608	-0.010098865255713463	0.265623	No
row_21	ITGA2B	null	null	14037	-0.01635054685175419	0.24674441	No
row_22	TNFRSF9	null	null	14598	-0.025006713345646858	0.22246808	No
row_23	PRSS3	null	null	15230	-0.03510557860136032	0.19592799	No
row_24	COL6A3	null	null	16068	-0.04953252896666527	0.16107203	No
row_25	MT4	null	null	17335	-0.07886733114719391	0.10881466	No
row_26	IL13RA2	null	null	18264	-0.1086830198764801	0.07648701	No
row_27	SERPINE1	null	null	18412	-0.11397290974855423	0.08273597	No
row_28	DUSP5	null	null	19722	-0.2024582028388977	0.042911936	No
