# Supplementary material for: The rapamycin-regulated gene expression signature determines prognosis for breast cancer
Source: Mol Cancer. 2009 Sep 24;8:75. doi: 10.1186/1476-4598-8-75 (PMC2761377; doi:10.1186/1476-4598-8-75)
Supplement: Additional file 2 — Gene set enrichment analysis of in vivo data, time series. The data provided represent the time series of GSEA. This compressed file contains "Time" shortcut file and "GSEA_time" folder. Clicking on "Time" shortcut opens the index file providing access to analysis files contained in the "GSEA_time" folder. [file 1476-4598-8-75-S2.zip › GSEA_time/DOX_RESIST_GASTRIC_DN.xls]

NAME	PROBE	GENE SYMBOL	GENE_TITLE	RANK IN GENE LIST	RANK METRIC SCORE	RUNNING ES	CORE ENRICHMENT
row_0	TMEM106B	null	null	202	0.7232711315155029	0.12541643	Yes
row_1	CLIC4	null	null	303	0.6463273763656616	0.24140103	Yes
row_2	KIAA1033	null	null	315	0.6347858309745789	0.35955048	Yes
row_3	C1ORF121	null	null	496	0.5366825461387634	0.45114958	Yes
row_4	NFAT5	null	null	803	0.44435006380081177	0.5193659	Yes
row_5	WWP1	null	null	1018	0.4015501141548157	0.5840484	Yes
row_6	TJP1	null	null	1663	0.31162214279174805	0.6110325	Yes
row_7	RB1CC1	null	null	1771	0.3020041584968567	0.66230017	Yes
row_8	ATP2B1	null	null	1819	0.2981569766998291	0.7157628	Yes
row_9	CEBPD	null	null	2123	0.27459296584129333	0.75238585	Yes
row_10	ASXL2	null	null	2667	0.23756378889083862	0.770429	Yes
row_11	TBL1X	null	null	4946	0.13897962868213654	0.68577194	No
row_12	NCOA3	null	null	5249	0.13080434501171112	0.69556	No
row_13	PCYOX1	null	null	6882	0.09329428523778915	0.63373727	No
row_14	PSAT1	null	null	7100	0.08944708853960037	0.63992125	No
row_15	PTP4A2	null	null	8083	0.07117296010255814	0.6055328	No
row_16	NR1D2	null	null	11988	0.013946052640676498	0.41852447	No
