# Supplementary material for: The rapamycin-regulated gene expression signature determines prognosis for breast cancer
Source: Mol Cancer. 2009 Sep 24;8:75. doi: 10.1186/1476-4598-8-75 (PMC2761377; doi:10.1186/1476-4598-8-75)
Supplement: Additional file 2 — Gene set enrichment analysis of in vivo data, time series. The data provided represent the time series of GSEA. This compressed file contains "Time" shortcut file and "GSEA_time" folder. Clicking on "Time" shortcut opens the index file providing access to analysis files contained in the "GSEA_time" folder. [file 1476-4598-8-75-S2.zip › GSEA_time/edb/gene_sets.gmt]

BCNU_GLIOMA_NOMGMT_48HRS_DN	na	FBN1	EPHX1	AQP8	ACTC1	ATP1A3	HMGN2	ACTN1	PMS2L11	INSL3	YWHAH	NRTN	TUBG1	SHOX	PFN1	IRS1	KRT17	INSIG1	MAP4K2	INPPL1	PPM1G	ADRA1B	WASPIP	GTF2F1	ITGA3	LOXL1	ADCYAP1	AMH	LRCH4	FYN	MDK	ATP5D
FATTY_ACID_SYNTHESIS	na	MYO5B	ACACB	ACAA2	PRKAG3	FASN	ACACA	PRKAA2	PRKAG2	ACLY	SLC25A1	PC	PRKAB1	SCD	PRKAG1	PRKAA1	PRKAB2
ADIPOCYTE_PPARG_UP	na	LIPE	AGT	RETN	AEBP1	FASN	CFD	PPARG	PC	ACSL4	ADRB3	CEBPA	ADIPOQ	ABP1	GAPDH	NR1H3
TCA	na	ACO2	SUCLA2	MDH2	SUCLG1	CS	IDH2	SDHA	SDHB	OGDH	IDH3B	SDHD	IDH3A	SDHC	FH	IDH3G
UVC_TTD_4HR_UP	na	PPIF	FLNA	CA5BL	CNP	FGFR3	TREX1	EPHX1	TPBG	RELA	CLTB	MYBL2	ZFPL1	ABCB6	MRPL28	PIM2	STX16	OSR2	STK25	HOXD9	KISS1	RPS6KB2	MRPS12	LENG4	IGFBP6	EIF2S3	PLCB3	GNL1	MVD	ERCC2	CDKN2B	CBX4	GALNT2	PCTK1	HEXIM1	ERBB2	TNFSF9	SMARCD2	KCNJ4	C21ORF33	RHOB	BSG	TSPYL2	PLD3	TRIM25	AAMP	PGF	TMEM109	ADD1	BAD	PLEKHQ1	ASNA1	CDC34	AES	ACAA1	AMACR	PTRF	MDK	BRD2
CITRATE_CYCLE_TCA_CYCLE	na	ACO2	SUCLA2	MDH1	DLST /// DLSTP	MDH2	SUCLG1	CS	ACO1	IDH2	SDHA	SDHB	IDH3B	SUCLG2	IDH1	PC	IDH3A	PCK1	FH	IDH3G	DLD
CROONQUIST_IL6_RAS_DN	na	TRAIP	GALE	SBNO2	MCM3	CENPA	FOXM1	EXO1	CDC25C	CCNB2	MYBL2	WEE1	KIF2C	CDKN3	POLD1	CDC20	CDC6	KIF22	SPBC25	UBE2C	BUB1B	CDC2	MKI67	CCNB1	OIP5
TGFBETA_C2_UP	na	MMP3	MARCKSL1	JUP	COL6A3	COL1A2	FN1	COL3A1	CDH6	WNT2B	ICAM1	RHOG	DVL1	TIMP1	ARHGDIA	ITGB2	LRP1	COL6A1	MMP14
ALANINE_AND_ASPARTATE_METABOLISM	na	ADSS	GPT2	ASL	DARS	AGXT	GAD2	GOT1	ADSL	AGXT2	ASPA	AARS	GAD1	ABAT	GOT2	NARS	GPT	PC	CRAT	DDO	ASNS	CAD
CANCER_UNDIFFERENTIATED_META_UP	na	PSMD14	CKS1B	CKS2	FOXM1	MTHFD2	MAD2L1	IFI30	NME1	NCAPD2	SLC16A1	RAD21	MYBL2	ILF2	CCT6A	YBX1	DLG7	TOP2A	MCM6	ADRM1	SSBP1	H2AFX	CDKN3	GCLM	PRDX4	TRIP13	CDC6	NCAPH	EIF2S2	GGH	KIF23	DPM1	KIAA0101	TMSB10	POLR2K	KIF14	MCM2	MCM3	CENPA	GARS	CEBPG	EZH2	PSMD2	CTSL	BIRC5	KIF2C	SLC7A5	GPSM2	CDC20	HMGB2	H2AFZ	CCNA2	TUBB4	COL1A2	PCNA	TUBB	PSMB7	RPA3	GAS6	CDC2	UBE2C	MELK	SEC61B	CCNB1	TAP1	CXCL9	NUDT1	RFC4
NO2IL12PATHWAY	na	CD3E	IL12B	STAT4	IFNG	NOS2A	JAK2	CD2	IL12RB1	IL12RB2	IL12A	CD4	TYK2	CXCR3	CD3G	CD3D
SHIPP_FL_VS_DLBCL_DN	na	CENPA	ATIC	IFI30	MTHFD2	CCT3	NME1	IDH2	SLC29A1	GM2A	ALDOA	PLOD1	SLC1A5	PRDX1	TRAP1	PSMC1	DLG7	CCT5	CTSD	HSPD1	HSP90AB1	CLTA	PSME2	CDKN3	LDHA	EXOSC7	MCM7	PKM2	BCL2A1	PFKP	MELK	HSP90AA1	TFRC	CCNB1	P4HB
CROONQUIST_IL6_STARVE_UP	na	CDC45L	CENPA	CENPE	FOXM1	MAD2L1	CCNB2	MYBL2	WEE1	TOP2A	KIFC1	KIF2C	PLK4	CHEK1	POLD1	CDKN3	CDC6	CDC20	KIF22	KIF11	CSNK1G1	LIG1	BUB1	SPBC25	UBE2C	BUB1B	ZWINT	RRM2	SPP1	CCNB1	TK1	PTTG1	OIP5	GINS1
CALRES_MOUSE_UP	na	FBP2	THBD	PSMC3	ACTC1	CLTB	PPARG	SLC1A5	EEF1G	MYBPH	GIP	ADIPOQ	GLUL	FZD6	ADFP	TKT	SSR4	PSME1	MYL3	LOC129607	FASN	PPARD	GUCA1A	PPP1R2	DDIT3	ALDOC	PEX5	PRKCSH	CTNNA1	ACTB
MTA3PATHWAY	na	TUBA6	ESR1	GREB1	TUBA2	MTA3	HSPB2	HSPB1	PDZK1	TUBA3	ALDOA	TUBA4	TUBA8	MTA1	CTSD	TUBA1
BECKER_TAMOXIFEN_RESISTANT_UP	na	ARL4A	PTK6	EBAG9	TSPAN3	DECR1	EPHX1	SNX1	CRABP1	PROCR	GAGE1 /// GAGE2 ///	ISGF3G	RNASE4	BTG3	NNAT	LGALS3BP	SEPHS2	NMI	GTF2E2	TUSC3	SCGB2A2	CPE	ID3	E2F1	ISG15	BST2	PPP2R2A	ACTA1	UGT2B15	IFI44	ID1	BCAS1	CXADR	PITX1	IFI6	SEPP1	NMT1	IFIT1	TAGLN	CACNB3	B2M
DNMT1_KO_DN	na	COL5A1	CKS1B	CENPA	COL6A2	JUP	HMGB1	GAS2	U2AF2	EFNB1	DNMT1	HPS1	H19	COL6A1	COL11A1	POLD1	LDLR
POD1_KO_MOST_UP	na	HMMR	FAP	COL8A2	DCN	LHFPL2	STARD10	CCND2	LBP	HOMER2	CLDN6	SOX11	NCAM1	CFH	EPHA4	CYP7B1	SERPINF1	CSPG2	CDKN1B	COL6A2	RBP1	PHGDH	DKFZP762E1312	PTN	COL3A1	CDH6	NOPE	LUM	COL6A1	IGFBP2	IGSF4	PENK	MDK
GALE_FLT3ANDAPL_DN	na	NAPG	DRAP1	DEGS1	HLA-A /// HLA-H ///	RABAC1	HLA-B	HLA-G	ST3GAL5	ARF1	OASL	HLA-C	BAD	LOC641807	GPR137	PQBP1	NDUFB7	NDUFV1	P4HB
PROTEASOME_DEGRADATION	na	RPS27A	PSMA4	PSMC6	PSMC3	PSMA1	PSMB6	PSMD8	UBA52	PSMD2	PSMD5	PSMA6	PSMC1	H2AFX	UBE2D3	PSME2	PSMC2	UBE2D1	UBE1L	PSMB9	IFNG	PSMD3	H2AFZ	UBC	PSMB7	PSMD4	MKI67	UBE2D2	PSMC5	PSMD1	PSMA7	UBE1
BENNETT_SLE_UP	na	IFIT3	LGALS3BP	SERPING1	S100A8	IFI35	IRF7	MX2	RNASE2	C2	FPRL1	APOBEC3C	OAS1	IFITM3	LY6E	ISG15	CAMP	TDRD7	TNFSF10	PLSCR1	STAT1	MX1	CKAP4	IFI44L	OAS2	OASL	TAP1	BIRC4BP	AGRIN
IDX_TSA_UP_CLUSTER5	na	MAPK6	TALDO1	RREB1	RASD1	PHB	PEX14	USMG5	BCL2L13	ACSL1	C20ORF45	C18ORF8	TYSND1	FAM82C	MKNK2	PTGES2	CHP	NDUFB10	C22ORF13	GYS1	C2ORF7	PHB2	LOC642393	GPHN	ABHD5	MRPL34	COX6A1	COX4NB	IFNGR1	JAGN1	COQ9	C6ORF72	RPP14	GK	PRPS1	HBLD1	SIPA1	PIM3	G6PD	GPI	TBL2	DBI	AK2	XBP1	GNPAT	CBR3	TIMM8A	SLC5A6	TXNDC14	TIMM17A	PSMA1	PPARG	MRPL12	LRRC59	COX17	PLA2G12A	UQCR	TOMM40	ESRRA	NDUFAB1	ETFB	ACO2	PRDX3	ACADM	IVD	SORBS1	CYC1	MRPS34	PDIA6	SDHD	PEX11A	KIAA1161	ADAM12	MRPL18	MRPS2	MTX2	MRPL15	GRPEL1	NDUFA8	ALDOA	TIMM23	PPA1	BRP44	ORMDL3	MGST3	TMEM97	MRPS26	BCAP31	ARL6IP2	TIMM9	ECHS1	ATP5G1	PSMA5	POR	PC	PDCD8	DNAJB9	LPIN1	ZNRF2	CRAT	FAM73B	NRIP1	PTRF	LMAN2	FDX1
XPB_TTD-CS_DN	na	EFNB2	RIMS2	EPB41L3	GNG4	LHX2	MEST	E2F5	HOXB5	PCDH7	ISG20	TGM2	IGSF3	CXCL12	NNMT	PTX3	IGFBP6	ANPEP	PTPRN	ADORA1	CTSH	IGFBP2	RASSF2	MDK	NMB
LYSINE_DEGRADATION	na	SHMT2	ALDH3A2	HADHA	PLOD1	GCDH	TMLHE	SDS	ALDH1A2	EHHADH	ACAT1	ALDH1B1	ALDH1A3	SHMT1	AASDHPPT	DOT1L	ALDH9A1	PLOD3	DLST /// DLSTP	ALDH2	ECHS1	ACAT2	AASS	PLOD2	ALDH1A1	EHMT1	BBOX1	AADAT	AASDH	ALDH3A1	EHMT2
VEGF_HUVEC_30MIN_UP	na	CYR61	PCDH17	TAC1	C2	TRIB1	EGR3	CD1B	APOE	SCRN1	HDC	AURKC	ALAD	MYO7A	VARS	DSCR1	PPY	TKTL1	EGR1	DBC1	DUSP5	GZMK	ELAVL4	EGR2	NR4A1
TSA_HEPATOMA_CANCER_UP	na	CASP9	TP53I11	CD36	QSCN6	JUNB	FOSB	MMP13	ARHGDIB	PDGFRB	NGFR	MMP19	TRIP6	ITGA7	FASTK	CD8B	PLA2G6	KRT7	CDKN2C	VTN	CTGF	ANK1	JUP	GLRX	BSG	MMP11	CAV2	COL1A2	HBEGF	VEGFC	ITGA3	TIMP2	BAD	CD9	RHOG	LUM	EFNB3	IGFBP2	FBN2	TGFB1
OXSTRESS_RPETHREE_DN	na	PIK3R2	COMT	C6ORF108	HMGA1	DAPK1	AMPH	CASK	BNIP3	ITGA5	ZNF91	ITGB6	POLD1	CDH3	CUTL1	JUND	CCNA2	RBL2	MCM4	ID1	CAPNS1	NFIX	NFKB1	GNAS	ARHGDIA	ADORA1	IGFBP2	NF2	LCAT
ADIP_DIFF_CLUSTER4	na	GRWD1	MRPL18	INTS2	ASS1	HMGA1	ABCF2	FEN1	DUT	SMC2	CHAF1B	MCM5	SNX5	DNMT1	NAP1L4	MCM6	CDCA7	ABCF1	SERPINA3	POLD1	CSPG2	CDC6	HMGB2	MCM7	HELLS	IFRD2	PRPS1	ECM1	MCM4	ASF1B	RRM2	POLA2	HAT1	DDX21	RAD51
AGUIRRE_PANCREAS_CHR19	na	ZNF211	LOC126208	PRMT1	EPN1	AP2S1	NUCB1	EHD2	GIPR	NR1H2	IRF3	ZNF460	ZNF331	PSMD8	FBXO17	GRLF1	MAP4K1	NFKBIB	SNRP70	EML2	FUT1	DBP	ZNF444	ZDHHC24	KDELR1	NAPA	NOSIP	MRPS12	PAF1	LENG4	ZNF580	SNRPD2	RPL18	SYT5	PRPF31	RPS9	GYS1	ZNF264	DMPK	SARS2	TSEN34	PPP1R13L	EIF3S12	ZNF419A	SIRT2	RUVBL2	ZNF134	GRWD1	PAK4	KLK13	RPL13A	U2AF2	ZNF304	SLC1A5	NUP62	STRN4	DPF1	BAX	DKKL1	ZNF146	PRKD2	PPP5C	LIG1	CD3EAP	ZNF573	NCR1	SIX5	KIR2DL1	HNRPL	C5AR1	OPA3	LHB	PLEKHA4	CNOT3	RCN3
UVC_TTD_ALL_UP	na	PPIF	FLNA	CA5BL	LHX2	CNP	FGFR3	FAM8A1	TREX1	EPHX1	RELA	TPBG	CLTB	MYBL2	ZFPL1	ABCB6	CEBPD	MRPL28	PIM2	RNF103	EFNA1	STX16	OSR2	TMEM24	STK25	HOXD9	KISS1	SHOX2	RPS6KB2	GABARAPL1	MRPS12	LENG4	IGFBP6	MTX1	EIF2S3	PLCB3	MVD	GNL1	ERCC2	CDKN2B	CBX4	GALNT2	PCTK1	CTSL2	HEXIM1	GCH1	ERBB2	TNFSF9	TP53I3	GLUL	SMARCD2	C21ORF33	KCNJ4	RHOB	SLC30A3	CDKN1C	BSG	PLD3	TSPYL2	TRIM25	DMN	AAMP	TMEM109	PGF	ADD1	BAD	PLEKHQ1	PER2	CDC34	ASNA1	ACAA1	AES	RSL1D1	PTRF	AMACR	MDK	BRD2
PENG_LEUCINE_DN	na	SF3B4	DHRS1	PSMD14	EIF2B4	GLO1	AMD1	ETF1	PSMD11	HSPA5	FKBP2	ADRM1	CAD	TRIP13	UNG	PSMD3	ACAT2	OGFR	MCM4	FDPS	EMD	TOP1	PTPN6	PIK3R3	ILF3	NUP98	POLG	SQLE	VDAC1	HBD	EIF5	EMP3	NXF1	TNFRSF1A	PAPOLA	WDR1	PTMS	PSMD2	GCDH	KIAA0152	FKBP4	TUBA1	MTHFD1	AHSA1	GSPT1	CTSC	HSPE1	TCP1	NOL1	UBC	COPB2	VRK1	BST2	SSB	FASN	CCNA2	MRPL3	PSMB7	ARMET	EIF4G1	PTBP1	SFRS2	SEC61B	DYRK1A	CCNB1	TK1	MLF2	NUTF2	DDX21	PSMD1	LIMK2	NBL1	ME2	PFKM	ERH	IDI1	PGK1	TIMM17A	SLC29A1	GGA2	NOL5A	PSMF1	BYSL	CCT6A	MRPL12	NP	CCT5	SCD	UBE2N	DHX9	MRPL28	KIAA0179	TOMM40	HSPC111	LDHA	HPRT1	DNAJA1	RBM14	PDCD4	MRPS12	SPINT2	CYC1	CYCS	RNF126	HSPA4	EI24	TFRC	MMP15	SNRPA1	RASSF2	TGFB1	EIF4G2	SRM	CALR	DHCR24	HSPA8	UMPS	ALDOA	CCT4	XPO6	TDG	LDHB	CSE1L	CDC20	PSME4	CCT2	EBP	DDX1	XRCC5	NCL	PSMA5	DNAJB6	POLRMT	PPIB	TCEB1	ALG8	NMT1	GART	PSMA7	BRD2
TGFBETA_EARLY_UP	na	MMP3	MARCKSL1	IGF2R	CD44	EPHB3	PXN	SPARC	PLAT	FN1	IGFBP3	RHOA	MMP19	PAK1	NID1	TIMP1	RHOQ	SERPINE1	CSPG2	CD59	RHOB	JUP	COL6A3	NOTCH2	BSG	COL1A2	ZYX	ITGA3	TCF7L2	RND3	COL3A1	CDH6	WNT2B	ADAM9	HSPG2	ITGB5	RHOG	ICAM1	IGFBP5	LAMA4	DVL1	ARHGDIA	ITGB2	LRP1	COL6A1	IGFBP2	LRRC17	MMP14
KREBS_TCA_CYCLE	na	PDK4	MDH1	DLAT	PDK2	IDH2	PDHA1	PDHB	SDHB	PPM2C	IDH3A	FH	PDK3	PDP2	DLD	ACO2	PDK1	SUCLA2	PDHA2	MDH2	SUCLG1	PDHX	CS	SDHA	IDH3B	OGDH	SUCLG2	PC	SDHD	SDHC	IDH3G
TSA_CD4_UP	na	CD82	IGFBP4	HSPA1B	RARA	MIF	BYSL	HSPA1A	ENO2	PA2G4	YWHAH	FKBP4	HSP90AB1	ITGB4BP	CD6	MYC	COX8A	SSR4	CD2	HMGN1	USF2	SELPLG	EIF4A1	TP53	PSMB4	TGFB1
OVARIAN_INFERTILITY_GENES	na	ATM	MSH5	NCOR1	ZP2	DMC1	PTGER2	SMPD1	ESR2	CCND2	PRLR	EGR1	LHCGR	INHA	VDR	CEBPB	CDKN1B	FSHR	PGR	MLH1	NR5A1	BMPR1B	GJA4	CDK4	NRIP1	DAZL
BRENTANI_REPAIR	na	FEN1	DDB1	ERCC5	EXO1	RAD51L1	XPA	FRAP1	BRCA2	MSH3	RAD17	APEX1	RAD54L	OGG1	XRCC3	RAD9A	RAD23A	BRCA1	POLD1	RAD52	MSH6	ERCC1	PMS1	XPC	XRCC5	MLH1	PCNA	ERCC4	RAD50	RAD23B	RAD1	MSH2	ERCC3	CHEK2	RAD51	DDB2
BRCA1_SW480_UP	na	KRT2	PCTK1	IGFBP4	RAC1	LFNG	MET	RHOA	XRCC6	GADD45A	SOD1	TIMP1	TOP2A	GAPDH	UBE2B	MAPRE2	PCNA	TOP1	TIMP2	CDK4	DDIT3	ARHGDIA	CDC34	IGFBP2	CDKN1A	CTNNA1
HPV31_DN	na	DSG1	SAMD9	DMKN	CBFA2T2	SLPI	LYST	CTSL2	KLK6	UBE3B	TRIM22	SULT2B1	GPA33	PRIM1	MXD1	KLK7	HMGCS1	MX2	IFI27	ENTPD3	PLA2G1B	BPGM	TRIB1	DEGS1	SPRR1A	AR	IFITM1	MX1	ACVR2B	STAT1	PHF7	TNRC6C	OAS2	LAMA3	DSP	SMCP	THRB	SERPINB2	SFN	SNRPA1	DSC2	IFIT1	IL1R2	NMT2	PTPRU	LRP1	C13ORF16	MVD
RADAEVA_IFNA_UP	na	E2F2	CACNA2D2	HLA-B	PHB	CASP3	LGALS3BP	IFI35	IRF7	IFI27	SOCS1	BCL2	PSME1	TNFSF10	IFITM1	EIF2AK2	KLK3	IFIT2	IFI44	IFI44L	IFI6	RSAD2	KIAA0409	MXD4	UBE2L6	HLA-E	CALR	NTRK1	IRF1	ADAR	RFC2	VCAM1	CXCL10	IFITM2	AKR7A2	BAX	MX2	CXCL11	UBE2D3	CDKN1B	OAS1	IFITM3	ISG15	IL12RB2	BST2	TUBB	PLSCR1	MX1	STAT1	VAT1	PIAS4
TFF2_KO_UP	na	RBP2	MS4A1	PTPN22	TCF8	ABCG2	CCL8	IRF7	DPEP1	DGKA	CD52	TFF3	CRIP1	OGFR	ZG16	PSMB8	BCAT2	SLC2A2	LTB	TAP1	GNB1	APOA4	KDELR2	SAMHD1
STRESS_ARSENIC_SPECIFIC_DN	na	CRSP2	FUT4	JUNB	DLC1	TIMM17A	RALGDS	NKTR	CCT8	SH2B1	RPUSD2	PEX11B	SPARCL1	ESRRA	TRIP13	RRAGA	ID3	MMD	HYAL2	MAPK7	PTPRB	CLK2	HNRPAB	AKAP1	PAXIP1	CLEC2B	FJX1	DAG1
GLUTATHIONE_METABOLISM	na	GSTA3	GSTA1	GSTP1	GSTA4	IDH2	MGST2	GSTM1	GSTA2	GPX5	GSTM3	MGST3	GPX2	PGD	GSTT2	GSTZ1	GSTM4	GCLM	GSTM2	GPX3	GSTT1	MGST1	GCLC	GSS	GPX4	GGT1	GPX1	G6PD	ANPEP	IDH1	GSTO2	GSTM5
IFNALPHA_NL_HCC_UP	na	E2F2	UBE2L6	PSME1	ISG15	IRF1	BST2	RFC2	IFITM1	PLSCR1	KLK3	MX1	STAT1	VCAM1	AKR7A2	LGALS3BP	KIAA0409	MX2	IFI27
ELECTRON_TRANSPORTER_ACTIVITY	na	TSTA3	SARDH	MTHFD2	ALOX15B	PHYH	MTRR	GPX5	PGD	GPX2	CYP24A1	COX5A	MB	ALDH9A1	ALDH2	CDO1	PDHX	GPX4	CYP4F11	PAM	AKR1D1	AKR1A1	P4HB	ALDH5A1	TXN	CYP26A1	ALDH1A2	ADH5	DDO	GPX3	ME1	PHGDH	QDPR	ALDH1A1	IDH3B	NNT	TXNDC5	WWOX	SRD5A2	COX11	ME2	NCF2	DAO	CYP11A1	LOXL2	QSCN6	CYP39A1	KMO	NCF4	CYP19A1	DHCR7	HMOX2	AKR1B10	ME3	UQCR	ALOX12B	COX15	NOX4	GRHPR	ETFB	KIAA1833	UGDH	CYP1B1	EPX	CYC1	ADH6	AOC3	CYCS	LOXL1	GLDC	AOC2	ADH7	SDHD	RRM2B	INDO	DHRS4	BLVRA	ADH1A	DHRS3	SRD5A1	SPR	AKR7A2	TXNL2	AKR7A3	HSD17B8	TXNDC2	CYP1A2	HPGD	P4HA2	MAOB	ALDH4A1	HNRPM	GSR	HAAO	AKR1C4	SDHA	ZFP90	ADH1B	AKR1C1	PRDX2	ASPH	TXN2	PRDX5	AKR1C3	AKR1C2	ALDH3A1	NQO2	AKR1B1	ADH1C	H6PD	DHDH	DHRS2	PPOX	TXNDC3
BILE_ACID_BIOSYNTHESIS	na	ADH1A	HADHB	CYP7A1	CYP27A1	BAAT	ALDH3A2	SRD5A1	ALDH1A2	ALDH1B1	ALDH1A3	ADH4	ACAA2	ALDH9A1	ALDH2	AKR1C4	SOAT2	ADH6	ADH1B	ALDH1A1	AKR1D1	ALDH3A1	CEL	ADH7	ADH1C	SRD5A2	ACAA1	ADHFE1
AGED_MOUSE_HYPOTH_DN	na	DNM1	APOE	DDB1	GNAI2	STIP1	AP2M1	GDI1	RAB18	MAGED1	EEF1A1	EPRS	GRIA1	VSNL1	ACHE	ATP9A	VTI1B	FSTL1	ACO2	PTGDS	CANX	PRKACB	CAMK2G	UBC	DHX30	CS	GPX4	PLD3	ATP6AP1	DNAJA2	DLG4	PPP2R1A	KIF5B	MGAT2	ATP2A2	EPAS1	ATP6V0C	SARS	ATP6V1E1
IFNALPHA_NL_UP	na	UBE2L6	E2F2	HLA-E	CALR	NTRK1	IRF1	RFC2	VCAM1	AKR7A2	LGALS3BP	IRF7	MX2	IFI27	UBE2D3	PSME1	ISG15	BST2	TNFSF10	IFITM1	PLSCR1	KLK3	STAT1	MX1	IFI44L	RSAD2	KIAA0409	PIAS4
BUT_TSA_UP	na	GSTT1	CDC20	HSPB1	GATA2	EPHB3	NET1	CXCR4	POR	RHOA	GADD45A	MAPRE1	PRKCD	PRDX1	TOB1	RNH1	ICAM1	CDKN1A	NR4A1
DNA_REPLICATION_REACTOME	na	ORC2L	POLE	CDC45L	MCM3	RPS27A	POLD3	PRIM2A	RFC2	RFC1	ORC1L	UBA52	RFC3	PRIM1	MCM5	POLD2	MCM6	MCM10	RPA1	POLD1	POLE2	CDC6	MCM7	DIAPH2	RFC5	CDT1	ORC5L	RPA2	UBC	CDK2	ORC6L	RPA4	MCM4	PCNA	GMNN	RPA3	CDC7	NACA	ORC3L	POLD4	POLA2	RFC4	MCM2	ORC4L	UBB
ADIP_DIFF_CLUSTER3	na	FOSL1	UAP1	RRAS2	GSTO1	HSPH1	CD44	SLC16A1	PRDX6	EREG	TSC22D3	KLF5	PPA1	ITGA5	SCD	BCL3	VDR	CEBPB	IL1RL1	SLC7A6	TUBB2C	TEAD4	XPO1	POR	TOP1	TIAM1	UCP2	PLAC8	SLC23A2	PPP1R2	SRXN1	PRR5	RCL1	SAMHD1
BUTANOATE_METABOLISM	na	ALDH5A1	AACS	PDHA1	ALDH3A2	GAD1	PDHB	HADHA	SDHB	OXCT1	EHHADH	ALDH1A2	SDS	ACAT1	ALDH1B1	ACADS	ALDH1A3	ALDH9A1	PDHA2	GAD2	ALDH2	ECHS1	ACAT2	HMGCL	ALDH1A1	ABAT	L2HGDH	ALDH3A1
DOX_RESIST_GASTRIC_UP	na	HMMR	NCAPG	ATAD2	PRC1	CENPA	FOXM1	FOSB	DCC1	MAD2L1	CDCA8	TPX2	ABCC1	KIAA0286	PBK	NQO1	TOP2A	NCAPG2	TYMS	PLK4	CDKN3	CDC6	CDC20	HMGB2	BUB1	MCM4	RRM1	ASF1B	LMNB1	KIAA1794	DKFZP762E1312	CDC2	BARD1	CENPM	MKI67	RRM2	NPIP	KIAA0101	POLA2	DTYMK	RFC4	KIF4A	OIP5	PLK1	GINS1
CHESLER_BRAIN_NEURAL_HIGH_GENES	na	CACNA1C	GPR162	NECAP1	RHO	SPSB2	COPS7A	CIDEC	ENO2	PHC1	CD4	LEPREL2	GDF3	PLXND1	IL17RA	ATP2B2	BMS1L	RET	MLF2	USP5	LAG3	ATP6V1E1	WNT5B	LRRC23
CIS_RESIST_GASTRIC_UP	na	LZTFL1	C14ORF78	RAC2	FAM46A	GRN	JUP	DALRD3	SF3B3	HSPA1B	IGFBP6	ZDHHC3	IER5	TFPI	C10ORF116	CDKN1A	MDK
BIOGENIC_AMINE_SYNTHESIS	na	COMT	PNMT	DBH	GAD2	AANAT	HDC	GAD1	DDC	PAH	TPH1	MAOA	SLC18A3	ACHE	CHAT	TH
LAL_KO_3MO_UP	na	STEAP4	APOBEC1	SNX6	CLEC4E	SLC11A1	IL8RB	CTSB	CXCL3	PLA2G7	HMOX1	MAFB	RGS1	ACP5	MMP19	LY9	UTRN	CD68	TLR7	SLC40A1	MSR1	MARCO	MPEG1	FABP7	SEMA7A	SLC15A3	S100A9	MMP8	CD5L	FKBP5	NEU1	IGSF6	MS4A7	CAMP	CD244	GPNMB	TREM2	SPIC	TNFAIP2	MMP12	C20ORF4	GDF15	DNMT3A	CCR1	IL1R2	MYO5A	FCER1G
LIAN_MYELOID_DIFF_TF	na	MAX	HMGA1	BHLHB2	TFDP1	MPDU1	NFE2	IRF1	GATA2	RELA	PBX1	MXD1	CEBPD	YBX1	CEBPA	STAT3	LYL1	MYC	CEBPB	SREBF1	MYB	USF2	KLF2	PAM	ID1	TP53	SF1	TRIM28	NFKB1	ZFAND5	RARG	LITAF	ID2	AES	PML
IFNA_UV-CMV_COMMON_HCMV_6HRS_UP	na	TREX1	C1ORF38	IFIT3	GCH1	RBCK1	RARRES3	ISG20	PSCD1	TRIM21	CCL8	MYD88	MX2	IRF7	IFI27	STX11	OAS1	TDRD7	TNFSF10	MX1	TLR3	IFI44L	OAS2	BAZ1A	KIF5C	OASL	RSAD2	BIRC4BP	INDO	SAMHD1
ZMPSTE24_KO_DN	na	ZAP70	INMT	DC2	ALDOB	FABP1	SERPINA12	ALDH3A2	CCRN4L	VNN1	C11ORF54	G0S2	LYZ	EHHADH	CD1D	TMEM176A	PHLDA1	IFI27	CCDC58	HADH2	RDH16	CAT	SULT1B1	TP53INP2	ALDH1A1	LASP1	REEP6	BPHL	AKR1C2	FMO1	INPP5B	SLC31A1	S100A10
CMV_8HRS_UP	na	HLA-E	GCH1	BRCA2	TRIM21	MSX1	RIPK1	MX2	WARS	LGMN	OAS1	DNAJA1	GTF2B	ISG15	IRF2	PLA2G4A	IFNB1	SLC39A14	IFITM1	NR4A3	CCL5	MX1	PBEF1	PSMB8	OAS2	IFI6	TNFAIP3	GMPR	PML	BCL7B	IL6	HIST2H2AA3	INDO
BCNU_GLIOMA_MGMT_48HRS_DN	na	KRT31	FBN1	EPHX1	ALOX15B	AQP8	GOLGA2	STAM	PRM2	CD68	BAIAP2	YWHAH	NRTN	TLE3	H2AFX	IRS1	COX6A2	SORBS2	AKT2	GPR25	CTF1	LAMB3	NPBWR2	PPM1G	ADRA1B	HOXA4	ADCYAP1	CKM	BRF1	OMP	HCFC1	BLK	TEGT	CRYBB1	AMH	ATP6V0C	CHRM4	LAD1	FYN	KIF5A	PCYT1A	GABRA2	CDX4	MYOG	FOXJ1	SPRR2B	CHRNG	PCBD1	FKBP1A	EZH2	CRABP1	ACTN1	SGCA	PMS2L11	INSL3	PBX2	MYD88	ARTN	GABRA6	ISLR	ITIH1	MAD1L1	ZBTB17	MAP4K2	IKBKG	SLC30A3	VGF	LMX1B	GHSR	GRB7	CEACAM3	TRAF1	APC2	LRMP	CALB2	SPEG	MDK	BMP7	PFKM	POLR2E	AGTRL1	SFPQ	MAT1A	ATP4B	CDK8	PCDHGC3	CYP19A1	MYBPH	CA6	BECN1	TUBG1	TCF21	RAD9A	ADAMTS4	ADAM15	PFN1	ITGB4BP	RAD23A	HAGH	DHX16	SRY	MYOD1	TAC1	GRN	PAX8	NPAS1	TCF1	FTL	PAEP	WASPIP	NDUFC1	ITGA3	NKX2-2	LOXL1	B4GALT5	CD79A	MAPK10	IDS	HADH	GFAP	MVD	ATXN2L	DNASE1L2	SHMT2	IER3	ALAD	FTH1	CD151	ATP1A3	HMGN2	MSR1	MGAT3	SHOX	GP1BB	PRL	KRT17	INSIG1	CEBPB	BICD1	INPPL1	PCOLCE	SRP14	GTF2F1	GPR32	KCNH2	ARPC2	BAIAP3	PFKFB2	CHRNB3	RGR	ASMTL	GAMT	COL9A1	DVL1	UPF1	ACTG2	CRAT	CST5	PTPN3
ROS_MOUSE_AORTA_UP	na	PPARA	PEX6	VEGFB	CES1	SLC25A5	AQP7	SDHB	NDUFB6	COX17	HSPD1	CIB2	THEM2	AKT2	IARS2	UBE2M	TYSND1	ATP5G3	UQCRQ	MRPL4	NDUFB10	NDUFS3	FABP3	PNPLA2	CYP4B1
IFNALPHA_HCC_UP	na	UBE2L6	MXD4	E2F2	IRF1	ADAR	RFC2	PHB	IFITM2	VCAM1	AKR7A2	CASP3	LGALS3BP	MX2	IFI27	SOCS1	CDKN1B	IFITM3	BCL2	PSME1	ISG15	BST2	IL12RB2	TUBB	IFITM1	PLSCR1	KLK3	MX1	STAT1	KIAA0409
SANA_IFNG_ENDOTHELIAL_UP	na	CASP1	HLA-DQB1	CD274	SAMD9L	HLA-B	RARRES3	IFIH1	CFH	IL23A	HLA-A	LGALS3BP	IFI35	SEPT4	MMP25	C1S	SSPN	NOD27	C17ORF27	PLA1A	CD74	GBP3	SLC25A28	IL18BP	TNFSF10	IFI44L	DTX3L	GBP1	LGALS9	MLKL	PARP9	INDO	SAMHD1	DHRS8	UBE2L6	HLA-E	GOLPH2	CX3CL1	ETV7	HLA-DPA1	GATA5	HLA-DRB4	ATP6V0A4	TRIM22	BATF2	CXCL10	SERPING1	LIPG	RAC3	HLA-DQA1	CXCL11	PARP14	HLA-DRB1	WARS	APOL3	LAP3	TNCRNA	PPP3CA	OAS1	FLJ20035	APOL2	CEACAM1	BST2	APOL1	KCNH2	MX1	STAT1	VAMP5	OAS2	HLA-DMB	HLA-C	APOL4	ST8SIA4	CXCL9
INOS_ALL_UP	na	FEN1	PICK1	HSPH1	PABPC4	MIF	ZNF259	MCM5	STAM	YWHAH	SMAD2	PTPN14	MCM6	APRT	TYMS	RBBP7	POLR1D	CDK7	CDK2	MCM4	RRM1	IFITM1	ANKIB1	CCNE1	IL1RN	SMS	DNAJB1	MCM2	SRM	IFRD1	HSPA8	RPS12	RAC1	ADM	PPA1	PCSK7	IER2	CSN3	RPL17	NGFB	HMGB2	ACTG1	H2AFZ	EED	RAN	LIG1	GTF2F1	CSRP1	ACLY	NEDD8	EIF4E2	EEF1B2	PDCD2	ATP6V1C1
GLYCOGEN_METABOLISM	na	PYGM	PPP2R2C	PHKB	PPP2R1B	PPP2CB	CALM1	PPP2R5A	GSK3A	CALM2	CALM3	AGL	PPP2R5C	GSK3B	UGP2	PPP2R3A	PYGB	GYG2	PPP2R2A	PHKG2	PPP2R5D	PYGL	GYS2	PPP2R2B	PPP2R1A	PHKG1	PGM1	PPP2R5E	PHKA1	GYS1	PPP2CA	GBE1	PPP2R4	PHKA2	PPP2R5B
MONOAMINE_GPCRS	na	HTR4	HTR1A	DRD1	CHRM5	DRD4	ADRA2C	HTR1B	HTR2C	HTR6	DRD3	HTR1D	CHRM3	ADRB3	ADRB1	DRD2	ADRA1D	HTR2A	HRH1	ADRA1A	ADRB2	HTR1F	DRD5	CHRM1	HTR2B	HTR1E	ADRA1B	CHRM2	HRH2	HTR5A	ADRA2A	CHRM4	HTR7
IL3PATHWAY	na	RAF1	CSF2RB	STAT5A	JAK2	SOS1	GRB2	HRAS	STAT5B	IL3	MAPK3	IL3RA	PTPN6	MAP2K1	FOS	SHC1
MMS_HUMAN_LYMPH_HIGH_24HRS_UP	na	TNFSF7	BTG1	LRP10	FASN	BTG2	TRIM22	UBE2C	TNFSF9	KLK1	FDXR	GDF15	FAS	ACTA2	PLXNB2	TOP2A	ANXA4	LAPTM5	CDKN1A	DDB2
VEGF_HUVEC_2HRS_UP	na	PDCD1	APOE	HERPUD1	DSCR1	TKTL1	ZCCHC14	PPAP2B	EIF1	UPP1	ELAVL4	XPO7	NR4A1	CYP1A1	CUTL1	CDR1	BPI	CD1B	CD3EAP	AURKC	RAPGEF1	PPL	PPY	CARS	PRKCD	SERPINB2	RDBP	TNFRSF14	LAD1	CDKN1A	LDLR
TSA_RKO_UP	na	PPP1R12A	GSTA3	C13ORF7	TRADD	PDIA5	TFDP1	MBNL1	GNAI2	ARFIP2	TRIM32	PRKCBP1	AVIL	EMR1	RAD23B	ADK	FABP4	C1ORF105
DIAB_NEPH_UP	na	CCDC69	ICAM2	IMPA2	ATP10B	SLC22A6	ADAMTSL2	RAMP2	PTPRM	EML1	ENO1	GPR56	FAM53B	CRHBP	PPAP2B	ENG	CLU	MYC	HYAL1	AQP1	ACSM2	CRIP1	ACY1	STARD8	ID1	AKR1A1	TEK	PHF16	IGFBP5	GDPD5	SLC6A7	ACVRL1	ASS1	HPN	TIE1	ARHGEF15	LTK	PPP3CC	CLEC3B	GPR116	MAP4	CCND1	PDE2A	TLE2	ALDH4A1	NOTCH4	HYAL2	GAS2L1	BBOX1	PECAM1	GAS6	C10ORF56	AKR1C3	PTPRB	CD34	BPHL	ABP1	GPLD1	CTSH	CTAGE5	SEMA6A	CYP4F2
CHOLESTEROL_BIOSYNTHESIS	na	NSDHL	IDI1	LSS	HMGCR	FDPS	CYP51A1	MVK	SC5DL	DHCR7	PMVK	SC4MOL	HMGCS1	FDFT1	SQLE	MVD
POMEROY_MD_TREATMENT_GOOD_VS_POOR_UP	na	RRP22	GTF3C1	NDN	ECH1	IRF3	CRMP1	C19ORF57	GPS2	PLOD1	MLL	AMT	DYNLT1	NUP62	REEP5	AIP	ZNF167	SRP54	ETV4	SLCO2A1	LOC23117 /// DKFZP54	USP4	DVL3	COL6A2	APOD	ACCN2	AP3B2	REG1A	AES	NBL1
PROTEASOME	na	PSMB1	PSMB5	PSMB9	PSMA4	PSMB2	PSMA1	PSMB7	PSMB6	PSMA5	PSMA2	PSMB8	PSMB3	PSMA6	PSMB10	PSMA3	PSMB4	PSMA7
INOS_ALL_DN	na	CD36	PRPSAP1	SLC6A8	FABP1	SOX4	MGAT1	FKBP3	SRCRB4D	CFH	EEF1A1	SORD	CD81	GCLM	EIF3S9	GALK1	GNB2	DYNC1H1	HSPB1	JUP	EIF2S2	AP1B1	MAN2A1	EFS	YWHAQ	ALOX5AP	MAP2K2	ATP6V0C	SARS	RRAS	EIF4G3	F12	CACNB3	EEF2	AZGP1	VDAC1	PCYT1A	PDIA4	HPN	MYH9	DDB1	AP2A1	STARD10	TSPAN4	CD151	SOX17	RABAC1	ZFP36L1	MYL2	PRSS15	HP	EEF1G	CP	IFNAR2	RARS	VWF	SERPING1	RIPK1	ATP1A1	APOB	PDIA3	STAT3	EIF5A	PKM2	UBC	NFIA	FZD4	APP	HSPB8	CTSZ	PPP2R1A	AKR1C2	PPP1CA	SLC6A13	PEA15	ACTB	ATP5D	FDX1
SHIPP_DLBCL_CURED_UP	na	FAAH	CYP4A11	GNA15	CLCNKB	SLC11A1	CES1	DNAH12	FXYD2	SOX4	ARC	MLC1	GPR12	MMP1	NPTX2	AKT3	NTF3	ZNF91	FUT1	HTR2B	RORA	PRKCG	APLP1	DRP2	NR4A3	AKR1C1	SLC38A3	SERPINB8	CHD8	LTA	ITGAD
CPR_LOW_LIVER_UP	na	CES2	GCK	TCEA3	CYP7A1	AQP8	CYP2B6	FDPS	ETHE1	CYP51A1	ZNF236	DHCR7	SC4MOL	CYB5B	SCD	HMGCS1	SQLE	CYP2C9
IGFR_IR_UP	na	TMEM97	LOC642393	ST6GAL1	EBNA1BP2	ST3GAL4	GNL3	HSPA4	BNC1	SRXN1	SERP1	CORO1C	USP10	DDX21	ADRM1	ARL4C	RCL1	GREM2	WDR77
LEE_DENA_DN	na	MYH1	MAT1A	FABP1	NDRG2	CYP7A1	WNT10B	PRODH	BAAT	ALDH3A2	CYP2E1	NETO2	PHYH	PNLIPRP1	ACOX1	CPT2	ACSL1	CA3	HOXA5	CYP7B1	ALOX12B	IL1RAP	PADI4	CSAD	PLA2G1B	CA5A	AASS	SELENBP1	TNNC2	SLC2A2	PCK1	REG1A	LACTB2	PEX11A	PNLIP	ELA2	CTRC	HPD	GSTO1	HSD3B2	GLYAT	EPHX2	RORC	OAT	GCDH	TNNI2	PAH	SLC27A5	KRT4	EHHADH	MCM10	ACADSB	BHMT	GPR37	TRPV2	C4BPA	DCXR	LIPC	ME1	SLC1A2	RGN	ABCD3	OTC	AKR1C1	ALDH1A1	PON1	SLC25A13	TNNT3	CYP2F1	G6PC	DPYS	NR1H3	CYP4F2
FLECHNER_KIDNEY_TRANSPLANT_WELL_DN	na	USP22	GPAA1	KRT7	FPRL1	USP9X	TMEM11	GSS	IGSF4C	ATP5B	AP1B1	EIF2AK2	XRCC6	RBMS1 /// C2ORF12 //	C1QL1	BLMH	BAX	FOS	PAXIP1	CYP2A13	PCF11	BRD2	MYC
LIAN_MYELOID_DIFF_RECEPTORS	na	M6PR	EBI3	PLAUR	TNFRSF1A	IL2RG	GRINA	SCARB1	IFNGR2	CRHR1	DRD2	IFNGR1	NR4A1	TOMM70A	FCGR2B	SELL	TSPO	P2RX1	CXCR4	CSF2RA	HTR5A	RPSA	RARG	CR2	CCR1	IL1R2	FPR1	GRID1	LDLR	FCER1G
WALLACE_JAK2_DIFF	na	TRY6	CES2	PRSS3	TCEB3	POLE	ARS2	POLR2J2	TFDP1	SQSTM1	OBSL1	TMPO	GNB2L1	H1FX	FAM50A	PPIH	EEF1A1	MRPL12	PRPF6	PAK1	MGST3	GAPDH	BIN1	C14ORF1	CSF3	KIF22	CDC25B	ATP5B	LOC51035	TMEM109	EPHB6
XU_CBP_UP	na	PRMT1	TSTA3	NME4	ADSL	PROM1	HMOX1	GNL3	RCN1	LRG1	LMBR1L	KTN1	LGMN	SMARCA3	XPOT	S100A6	LRRN1	RAD1	NVL	PPAN	MCM2	ALG3
BCNU_GLIOMA_MGMT_24HRS_DN	na	GABRA2	STXBP2	SPRR2B	TSPAN4	PZP	GOLGA2	ACTN1	MSR1	PPARBP	NRTN	TNFRSF11B	ICAM5	TLE3	ARTN	PFN1	HAGH	DHX16	GPR37	SORBS2	IKBKG	SLC30A3	ADRA1B	GTF2F1	ARPC2	RGR	COL9A1	TRAF1	RIT2	RAD51	HADH	SPEG	MDK
GOLDRATH_CELLCYCLE	na	MAPK6	AURKB	CDC45L	CKS1B	CKS2	MAD2L1	CHAF1A	RAD21	INCENP	CCNB2	AURKA	GSG2	TACC3	PLK4	CHEK1	DUSP1	CDC6	CDKN2C	NEK2	NCAPH	BUB1	CCNA2	CCNF	GMNN	S100A6	ECT2	FYN	PLK1
PROTEASOMEPATHWAY	na	PSMB1	PSMD14	PSMB5	PSMA4	RPN2	PSMC3	PSMB2	PSMA1	PSMB7	PSMB6	PSMA5	UBE2A	RPN1	PSMA2	PSMB3	PSMA6	UBE3A	PSMA3	PSMB4	PSMA7	UBE1
DAC_IFN_BLADDER_UP	na	OAS1	CXCL2	SLPI	IFIT3	TNFSF10	CCL5	MX1	STAT1	OAS2	IL13RA2	ICAM1	TNFAIP3	IRF7	CCL20	MX2	C1S
ARGININE_AND_PROLINE_METABOLISM	na	ASL	NOS2A	ALDH3A2	AMD1	GOT2	GATM	OAT	ARG2	NOS3	RARS	ALDH1A2	GLUD1	ALDH1B1	P4HA2	ALDH1A3	MAOB	ALDH9A1	ALDH4A1	ALDH2	GOT1	CPS1	OTC	ALDH1A1	AOC3	CKM	ALDH3A1	AOC2	PYCR1	GAMT	P4HA3	CKMT2	SMS	MAOA	ARG1	ABP1	AGMAT	P4HA1	NOS1	ODC1	P4HB	DAO	CKB
HCC_SURVIVAL_GOOD_VS_POOR_UP	na	DIO1	EPHX1	KHK	F13B	SERPIND1	ACADS	HYAL1	HADH2	MST1	CYP4F11	ABCA6	PKLR	SLC25A10	CABC1	GLYAT	RHBG	SLC27A5	INSR	VPREB1	MASP2	ALAS1	LOC162427	AQP9	C1QTNF4	MUCDHL	CCL16	ABCG5	RBP5	NDRG2	BAAT	LOC94431	AOX1	HAGH	MTSS1	LOC149703	TTBK1	SELENBP1	CYP2J2	KLK3	AMFR	NF1	UGT1A6	CRYL1	F12	MRPL46	APOA5	HPD	STARD10	GJB1	KIAA0888	SERPINF1	C4BPB	ALDH4A1	RGN	ECHS1	CUTL2	F10	CPN2	PC	LOC158402	LPIN1	HAO1	DSG1	NDUFS2	CPB2	APCS	ITPR2	ABHD6	AGL	CDO1	UGT2B15	IL6R	SLC38A3	SLC2A2	PCK1	CES1	FLJ12331	ABCG8	SERPING1	EHHADH	ANXA9	SALL1	ITIH1	MSRA	RPIB9	DCXR	ASGR1	OTC	G6PC	APOC3	SERPINC1	MYRIP	ABCC2	PCCB	PRDX6	MAP4K1	ENPP5	CPT2	C2	ACF	IVD	PIPOX	PINK1	FLJ20581	UGT2B4	CYP2D6	ACOX2	SEC14L2	CES2	SPINK2	CABIN1	SULT2A1	SRD5A1	MPDZ	CYP3A4	AMT	PAH	SGPL1	RDH5	FMO3	SLC6A12	INSIG1	USH3A	PCYT2	WNT11	EGLN2	SLC35D1	FLJ30679	PPAP2A	AR	UNKL	MGC24039	MVK	CRAT	DPYS	AMACR
AGUIRRE_PANCREAS_CHR8	na	HAS2	TSTA3	SPFH2	C8ORF55	VPS28	GPR172A	PPP2CB	C8ORF32	EEF1D /// LOC126037	ASH2L	BAG4	RBM13	DCTN6	EXOSC4	MYC	CPSF1	TAF2	PTK2	TMEM66	BRF2	DERL1	CYC1	PSD3	RBPMS	ATP6V1B2	WDR67	NAT1	NRG1	SHARPIN	UBXD6	LEPROTL1	RC74	ZC3H3	C8ORF30A	DGAT1 /// LOC642255	ANXA13	WHSC1L1	ZNF623	GTF2E2	MRPL13	KIAA0196	DDHD2	DDEF1	GPAA1	NDRG1	GPR124	PHF20L1	GSR	C8ORF41	FAM49B	GSDMDC1	CYHR1	SLC39A4	PROSC	OPLAH	EXTL3	RNF139	SCRIB	LSM1	LOC653754	PVT1
IL6_SCAR_FIBRO_UP	na	DNM1	TMEM158	MOXD1	CIC	MYO1D	TPX2	MAF	CLEC3B	ADCY9	MME	LTBP1	IRS1	FCHO1	PBX3	TNC	MGRN1	CDC25B	PPL	LARP1	NT5E	PKIG	PLEC1	AGRIN	CENTB2
UREA_CYCLE_AND_METABOLISM_OF_AMINO_GROUPS	na	ASL	CPS1	ACY1	OTC	ALDH18A1	GATM	CKM	OAT	ARG2	PYCR1	GAMT	NAGS	CKMT2	SMS	GLUD1	ARG1	ODC1	CKB
TAVOR_CEBP_DN	na	THBD	ICAM2	GATA2	PFN2	H1FX	GAL	HLA-B	CRADD	SERPINB1	TBXAS1	KLRK1	RIN1	MC1R	IFI27	LYL1	FXR2	MYC	FOXO1A	ISG15	TNFSF10	A2M	PLOD2	GJA1	OAS2	AKR1B1	IFI6	ITGB5	GP9	SULT1A3	MMRN1	ZBTB48
HOFFMANN_BIVSBII_IMVM	na	CD36	UCK2	JAK2	APOE	CD93	TUBA3	RAB6B	QKI	HCK	PCK2	ATP5C1	MEA1	COX6A2	HES1	ABCD1	EIF2AK3	GGH	TAX1BP3	VPS45A	ARL2	RHOH	NEDD4	LTB4DH	GDPD5	CENPA	CCND2	TTC23	EMID1	PSME3	CIITA	ZFPM2	GRID2	IBTK	LIPC	VPREB3	CDK5R1	LHB	SIAE	PEPD	FXYD5	MYL4	WDR13	GAD1	CMAH	TGFBR3	HBS1L	GALK1	STAT4	BCL2	MYB	DOLPP1	LRFN4	FOXN2	PACS1	TGFB1	PLD4	CDC45L	STXBP2	RABAC1	ZFPM1	ARRB1	CSF1	CFP	OXA1L	RPA1	SELL	PBX3	PAX2	FCGRT	STOM	USF2	ENTPD6	CUTL2	RBP4	GIMAP4	NGEF	ATP1B1	CR2	LHX8	RELN	PPP1R14B
CARBON_FIXATION	na	TKT	GPT2	FBP2	MDH1	ME1	PKM2	MDH2	GOT1	ALDOB	PGK1	TPI1	ALDOA	GOT2	RPE	PKLR	GPT	ME3	ALDOC	ME2	FBP1	RPIA
FERRANDO_T_CELL_DIFFERENTIATION_PATHWAY	na	SELL	TMSL8	CD1B	CRIP1	TRA@ /// TRD@	CD1C	LSP1 /// LOC649377	DNTT	CD34	PTPRF	FCGR3B	CD1D	CD1E	MME	ITGB2	CD6	TCF7	CD1A
TYROSINE_METABOLISM	na	TAT	COMT	DBH	ADH1A	HPD	DDC	GOT2	AOX1	ALDH3B1	GSTZ1	ALDH1A3	MAOB	TH	FAH	PNMT	ADH4	GOT1	DCT	ADH6	ADH1B	AOC3	ALDH3A1	ALDH3B2	TPO	AOC2	ADH7	MAOA	ADH1C	ABP1	ADHFE1	TYR
GPCRDB_CLASS_A_RHODOPSIN_LIKE	na	P2RY14	CCR6	AVPR1B	GALR1	AVPR2	DRD4	GPR17	GPR83	ADRA2C	CCR3	CCR10	OXTR	NPY5R	GPR50	HTR2C	CCR8	DRD3	OPN3	LHCGR	GALR3	PPYR1	NMBR	CHRM3	P2RY13	MC1R	CCR9	GALR2	GPR174	AVPR1A	MAS1	P2RY10	BDKRB1	FPRL1	HTR2B	CHRM1	GPR87	ADRA1B	CHRM2	EDNRA	HRH2	BRS3	CMKLR1	CCR7	OPRK1	OR2H1	P2RY12	GALT	CNR1	OR7C1	CHML	CHRM4	GPR173	CHRM5	GPR63	CCBP2	GRPR	SSTR4	GPR35	ADORA3	IL8RB	F2R	NMUR1	CNR2	FPRL2	P2RY5	GPR77	OR10A5	HTR1D	CXCR3	AGTR1	P2RY2	GPR23	NTSR2	GPR92	ADRA1D	HTR2A	GPR37	ADRA1A	ADRB2	DRD5	FSHR	PTGIR	F2RL2	CXCR4	EDNRB	CCR4	LTB4R	GHSR	CCKAR	MLNR	NMUR2	OR5V1	P2RY6	ADRA2A	OPRL1	OR8B8	ADORA1	HTR7	F2RL1	GPR85	NPY1R	OPRD1	AGTRL1	HTR4	MC5R	MTNR1A	NTSR1	PTGER2	GNB2L1	HCRTR2	CCR2	OR5V1 /// OR12D3	IL8RA	ADRB3	PTGER4	AGTR2	MTNR1B	HRH1	SSTR2	HTR1F	PTGER1	NPY2R	OR1Q1	CCRL1	OR12D3	RRH	HTR1E	MC4R	HRH3	GPR27	ADORA2A	CX3CR1	SSTR1	BDKRB2	GPR30	BLR1	FPR1	C3AR1	SSTR3	OPRM1	NPY6R	DRD1	HTR1A	RHO	ELA3A	HTR1B	TBXA2R	HTR6	MC3R	OR1F1	P2RY11	OPN1SW	OR7A5	GPR4	OR11A1	P2RY1	OR1C1	DRD2	ADRB1	PTGFR	GPR44	GPR6	CCKBR	PTGDR	SUCNR1	TRHR	HCRTR1	GPR3	HTR5A	RGR	GPR37L1	CCR1	PTAFR	ADORA2B
CCR3PATHWAY	na	PIK3C2G	RAF1	NOX1	GNAQ	CCL11	GNGT1	PTK2	PRKCA	HRAS	PRKCB1	PPP1R12B	CCR3	MAPK3	CFL1	PLCB1	ROCK2	MYL2	LIMK1	GNAS	MAPK1	GNB1	MAP2K1
PHENYLALANINE_METABOLISM	na	TAT	HPD	GOT1	LPO	EPX	PRDX6	AOC3	PRDX2	DDC	GOT2	PRDX5	ALDH3A1	ALDH3B2	TPO	AOC2	PRDX1	MAOA	MPO	ALDH3B1	ABP1	ALDH1A3	MAOB
IGF1RPATHWAY	na	RAF1	IGF1R	SOS1	GRB2	HRAS	MAPK3	AKT1	PIK3CA	PIK3R1	BAD	YWHAH	MAPK1	MAP2K1	SHC1	IRS1
TSADAC_HYPERMETH_OVCA_UP	na	C20ORF50	ZNF675	LACTB	ZNF215	HIST1H2BJ	EIF1AX	SMG5	KRT36	DDX43	CYP27B1	INTS7	CCDC123	CHEK1	TMEM79	HSPA2
CPR_LOW_LIVER_DN	na	FABP2	MGLL	MTAP	HSDL2	HADH2	FGL1	ELOVL5	RETSAT	HSPH1	GRN	PTP4A2	ATF5	RAD51L1	VNN1	SLC22A5	EGR1	EHHADH	RAB30	APOA4	CYP7B1	SSH2	DHRS8
VALINE_LEUCINE_AND_ISOLEUCINE_DEGRADATION	na	ACADL	HADHB	PCCA	MCCC1	ALDH3A2	PCCB	HADHA	BCKDHB	OXCT1	EHHADH	ALDH1A2	SDS	ACAT1	AOX1	ALDH1B1	ACADS	ALDH1A3	BCAT1	ACADSB	ACAA2	ALDH9A1	BCKDHA	ALDH2	MCCC2	ALDH6A1	ACAT2	ECHS1	ACADM	IVD	HMGCL	ALDH1A1	MUT	MCEE	ALDH3A1	HIBADH	ACAA1
TIDPATHWAY	na	TNF	IFNG	JAK2	NFKBIA	TNFRSF1A	RELA	WT1	TNFRSF1B	DNAJA3	TP53	IKBKB	LIN7A	HSPA1A	IFNGR2	NFKB1	RB1	USH1C	IFNGR1
CDMACPATHWAY	na	RAF1	TNF	NFKBIA	PRKCB1	HRAS	PRKCA	RELA	JUN	MAPK3	PLCB1	NFKB1	MAPK1	MAP2K1	FOS	MYC	CUZD1
HOGERKORP_CD44_DN	na	NUCB2	MNAT1	SLC18A1	AUH	HTR1A	EFNA3	ELL	SNCA	NR4A3	LYZ	CCNG2	TERF1	USP6NL	FXN	MEF2A	PAFAH2	PRKACA	PIK3R3	GCG	MX2	APOC3	PLK1
HDACI_COLON_CLUSTER7	na	MYST2	MMRN2	PTGDS	EIF2C2	ZNF593	STK3	LARP2	TMEM77	BGN	NCKAP1	TP53	PCBP1	ARHGEF2	DDX21	NFKB2
HSP27PATHWAY	na	CASP9	TNF	FASLG	BCL2	HSPB2	HSPB1	IL1A	ACTA1	CYCS	MAPKAPK3	FAS	CASP3	MAPKAPK2	DAXX	APAF1
GPCRS_CLASS_A_RHODOPSIN_LIKE	na	AVPR1B	GALR1	AVPR2	GPR17	DRD4	CCR3	OXTR	ADRA2C	NPY5R	GPR50	HTR2C	CCR8	TSHR	DRD3	OPN3	GALR3	LHCGR	PPYR1	NMBR	MC1R	CCR9	GALR2	AVPR1A	MAS1	BDKRB1	FPRL1	HTR2B	CHRM1	GPR87	ADRA1B	CHRM2	EDNRA	CCR7	CMKLR1	OPRK1	P2RY12	CNR1	OR7C1	CHRM4	GPR63	CCBP2	CHRM5	GRPR	ADORA3	IL8RB	GPR35	F2R	VIPR1	CNR2	FPRL2	P2RY5	PTGER3	HTR1D	CXCR3	AGTR1	P2RY2	GPR23	NTSR2	GPR92	ADRA1D	HTR2A	GPR37	ADRA1A	ADRB2	FSHR	PTGIR	F2RL2	CXCR4	EDNRB	CCR4	LTB4R	CCKAR	GHSR	P2RY6	OPRL1	ADRA2A	ADORA1	NPY1R	GPR85	HTR7	F2RL1	OPRD1	AGTRL1	HTR4	MTNR1A	NTSR1	PTGER2	HCRTR2	CCR2	IL8RA	ADRB3	PTGER4	AGTR2	MTNR1B	HRH1	PTGER1	HTR1F	NPY2R	CCRL1	RRH	HTR1E	GPR27	HRH3	BCL9L	ADORA2A	CX3CR1	BDKRB2	BLR1	GPR30	FPR1	C3AR1	NPY6R	OPRM1	DRD1	HTR1A	HTR1B	TBXA2R	OR1F1	GPR4	P2RY1	DRD2	ADRB1	PTGFR	GPR44	CCKBR	PTGDR	TRHR	HCRTR1	FBXW2	HTR5A	RGR	CCR1	PTAFR	ADORA2B
GPCRDB_OTHER	na	NTSR1	GPR17	DRD4	CCR3	GPR132	CELSR2	VN1R1	TSHR	CCR2	GPR56	SMO	GHRHR	CELSR3	IL8RA	CHRM3	P2RY13	LPHN3	SSTR2	GPR18	GRM1	CELSR1	CHRM2	EDNRA	OR2M4	GNRHR	OR7E19P	ALG6	LPHN2	GRPR	ADORA3	IL8RB	F2R	GPR88	GPR77	ELA3A	GPR116	LGR6	CXCR3	P2RY11	EMR2	LTB4R2	CIDEB	OR5E1P	HRH4	PTGFR	GPR133	FSHR	GPR135	GPR84	GPR143	CCKBR	TAAR5	EMR3	EDG1	GPR61	GPR55	OR8G2	EBI2
GLYCEROLIPID_METABOLISM	na	PNLIP	DGKH	ADH1A	DGKB	ALDH3A2	PNLIPRP1	ALDH1A2	LIPG	DGKG	PPAP2B	PNLIPRP2	ALDH1B1	ALDH1A3	GLA	AGPAT4	PPAP2C	DGKA	GLB1	AGPAT1	ALDH9A1	ADH4	LIPC	DGKZ	ALDH2	GK	PPAP2A	ADH6	ADH1B	ALDH1A1	AGPAT2	AKR1A1	ALDH3A1	DGKD	CEL	ADH7	AKR1B1	ADH1C	AGPAT3	DGKQ	LCT	DGKE	LPL	ADHFE1	LIPF
BETA_ALANINE_METABOLISM	na	ACADL	ALDH3A2	GAD1	HADHA	UPB1	EHHADH	ALDH1A2	MLYCD	SDS	ALDH1B1	ALDH1A3	ACADSB	ALDH9A1	GAD2	ALDH2	ACADM	ECHS1	AOC3	ALDH1A1	ABAT	AOC2	ALDH3A1	SMS	DPYD	ABP1	DPYS	CNDP1
HUMAN_TISSUE_LIVER	na	MBL2	TAT	CPN1	IGFALS	DDT	CTH	CRYGA	FMO3	GCKR	SLC6A12	C4BPB	RXRA	RDH16	CRP	LIPC	C8A	DHODH	GCGR	AKR1C4	CYP4F11	SLC25A20	LPA	ARID1A	LECT2	ITIH2	CPN2	SEC15L2	SLC22A1	ARG1	UGT2B4	HAO1	HABP2	FLJ34306	SPP2	F12	APOF	CYP3A7
PEPTIDE_GPCRS	na	OPRD1	CCR6	TACR2	CXCR6	AVPR1B	GALR1	MC5R	NTSR1	AVPR2	TACR3	OXTR	CCR3	CCR10	GNB2L1	ATP8A1	NPY5R	CCR8	TSHR	CCR2	GALR3	LHCGR	PPYR1	NMBR	IL8RA	TACR1	MC1R	GALR2	AGTR2	AVPR1A	SSTR2	BDKRB1	FPRL1	NPY2R	TAC4	EDNRA	BRS3	MC4R	CCR7	OPRK1	MC2R	GALT	CX3CR1	BDKRB2	SSTR1	GNRHR	BLR1	FPR1	C3AR1	SSTR3	NPY6R	OPRM1	GRPR	SSTR4	IL8RB	FPRL2	GPR77	ELA3A	MC3R	CXCR3	AGTR1	NTSR2	FSHR	CCKBR	CXCR4	TRHR	EDNRB	CCR4	CCKAR	GHSR	OPRL1	CCR1	NPY1R
UVB_NHEK4_6HRS_DN	na	IL13	KRT10	VTN	NOTCH4	TGFB2	RFC2	MAP3K14	SMO	EGR1	IFI6	NINJ1	RARG	DSC2	AGC1	IL6	EDN2	ITGB7	TGFB1	CDK5
RELAPATHWAY	na	EP300	TNF	HDAC3	TRADD	CHUK	NFKBIA	IKBKG	FADD	TNFRSF1A	RELA	TNFRSF1B	IKBKB	NFKB1	RIPK1	TRAF6	CREBBP
WANG_HOXA9_VS_MEIS1_DN	na	TNFRSF7	CALCRL	NRGN	CD93	SATB1	MEIS1	GPR56	IL7R	LY86	TSPAN2	TSC22D1	PTPRCAP	GEM	CD244	EDNRA	CD34	EBF1	TMSB10	ERG	NRIP1	CXXC5	ITGB7	FLT3
TSA_CD4_DN	na	CD3E	RARB	WNT4	LAT	FGF18	ENTPD2	CD247	NOTCH2	ALPL	WNT7A	OGDH	NOTCH1	CX3CR1	ICAM1	METAP2	CD3D	IL2RA	SLC3A2
UVB_NHEK4_24HRS_DN	na	DSG1	IL13	TRAIP	KRT10	VTN	NOTCH4	RFC2	MAP3K14	SMO	DSP	IFI6	EGR1	RARG	DVL1	IL6	EDN2	ITGB7	TGFB1
GHPATHWAY	na	STAT5A	GHR	JAK2	SLC2A4	SOS1	PRKCB1	GH1	MAPK3	INS	PIK3R1	INSR	PLCG1	MAP2K1	SHC1	IRS1	SOCS1	RAF1	SRF	PRKCA	TCF1	GRB2	STAT5B	HRAS	PIK3CA	PTPN6	RPS6KA1	MAPK1
LEE_MYC_TGFA_DN	na	IGFALS	FABP1	PSEN2	AQP8	BAAT	CMAH	KHK	NETO2	ACOX1	CPT2	CA3	ORM1 /// ORM2	CYP7B1	SLC25A22	RGS16	CRISP2	IL1RAP	KYNU	HADH2	ELOVL5	CA5A	DCT	AASS	ABAT	IGF1	TNNC2	HAL	PCK1	HSD11B1	EGFR	HPD	PXMP2	EPHX2	G0S2	OAT	ABCG2	SLC27A5	ETNK2	C14ORF140	MCM10	TDO2	BHMT	GPR37	FABP2	TRPV2	PTP4A3	KLF15	C4BPA	HLA-DMA	LIPC	GOT1	MMD	RGN	OTC	ALDH1A1	MOSC1	CYP2F1	MAPKAPK2	G6PC	HAO1	ALAS2	NR1H3	CYP4F2
ELECTRON_TRANSPORT	na	CYP4A11	CYP11A1	CYP39A1	CYP7A1	PTGIS	CYBRD1	CYP2B6	CYP2E1	CYP2C18	CYP19A1	FADS2	CYP27B1	CYP8B1	CYP7B1	HCCS	FADS1	CYP24A1	CYB561	CYP2S1	CYP2A13	UQCRB	SMOX	SCO2	FADS3	UGDH	CYP1B1	DHODH	EIF2AK3	SCO1	CYP3A5	CYP4F11	CYP2J2	CYP51A1	STEAP2	PGRMC1	MAOA	CYP20A1	CYP2D6	CYP21A2	CYP17A1	CYP4B1	CYP11B2	CYP26A1	CYP4F12	CYP27A1	PAOX	UQCRH	CYP3A4	TBXAS1	NUP62	SUOX	CYP1A2	ERN1	MAOB	OXA1L	CYP1A1	SURF1	CYP4F8	CYP3A43	AOF1	FDXR	PGRMC2	CYP4F3	CYP2C8	CYP2F1	CYP2A6	ALAS2	KIAA0090	CYP46A1	UQCRC1	PPOX	CYP2C9	CYP3A7	CYP4F2
SMALL_LIGAND_GPCRS	na	PTGER1	MTNR1A	PTGIR	EDG6	PTGER2	CNR2	PTGDR	TBXA2R	CNR1	EDG1	DNMT1	PTGER4	PTAFR	PTGFR	MTNR1B	EDG2	EDG5
ANDROGEN_AND_ESTROGEN_METABOLISM	na	CYP11B2	SULT2A1	HSD3B2	UGT1A8 /// UGT1A9	SRD5A1	SULT1E1	ARSD	HSD17B8	ARSB	HSD17B3	HSD11B2	STS	HSD3B1	UGT1A10	ARSE	AKR1C4	UGT2B15	CYP11B1	AKR1D1	HSD17B2	UGT1A6	UGT2B4	SRD5A2	HSD11B1
P53PATHWAY	na	ATM	BCL2	E2F1	CDK2	TIMP3	PCNA	CCNE1	MDM2	GADD45A	TP53	CCND1	BAX	CDK4	RB1	CDKN1A	APAF1
AGUIRRE_PANCREAS_CHR7	na	ASL	PDK4	PON2	KCTD7	TAF6	GARS	MICAL-L2	ATXN7L1 /// ATXN7L4	TRRAP	ARPC1A	RCP9	SLC26A4	RASA4 /// FLJ21767 /	SMURF1	ZNHIT1	INTS1	HSPC047	MGC13098 /// POLR2J2	ACN9	DLD	PON3	SYPL1	LOC641799 /// LOC641	GNB2	MAD1L1	SHFM1	FIS1	PLOD3	BET1	C7ORF42	MAFK	LMTK2	AP4M1	MYLC2PL	CYP3A5	RABGEF1	SLC25A13	RASA4 /// FLJ21767	SLC12A9	CBLL1	TMEM142B	CASD1	GPR30	ZFP95	ARPC1B /// LOC653888	ASNS	DOCK4	OR7E37P
CTLA4PATHWAY	na	CD3E	IL2	HLA-DRA	PTPN11	ICOS	CTLA4	GRB2	TRA@	LCK	CD86	PIK3CA	PIK3R1	CD3G	CD80	ITK	CD3D	HLA-DRB1	CD28
GLYCINE_SERINE_AND_THREONINE_METABOLISM	na	AGXT	PLCB2	PISD	CTH	SARDH	GARS	SHMT2	GATM	PSPH	AMT	DMGDH	PLCG1	TARS	MAOB	BHMT	DLD	PEMT	SHMT1	ALAS1	AGXT2	CHKB /// CPT1B	AOC3	GLDC	CHKA	CHDH	CBS	AOC2	PLCG2	GAMT	MAOA	SARS	ALAS2	ABP1	GCAT	DAO
TRYPTOPHAN_METABOLISM	na	KMO	ACMSD	CYP2B6	ALDH3A2	CYP2E1	HADHA	CYP2C18	CYP19A1	TPH1	AOX1	ALDH1B1	KYNU	ALDH9A1	ALDH2	AANAT	ACAT2	CYP3A5	AOC3	CYP2J2	CYP51A1	CYP2C19	AOC2	MAOA	CYP2D6	WARS2	CYP4B1	INDO	ASMT	DDC	GCDH	CYP3A4	SDS	ALDH1A2	EHHADH	ACAT1	CYP1A2	ALDH1A3	WARS	MAOB	TDO2	CYP1A1	CAT	CYP4F8	ECHS1	HAAO	ALDH1A1	ALDH3A1	CYP2C8	CYP2F1	CYP2A6	CYP2C19 /// CYP2C9	ABP1	CYP3A7	CYP2C9
RASPATHWAY	na	RAF1	CASP9	CDC42	RALA	CHUK	HRAS	RALGDS	RAC1	RELA	MAPK3	AKT1	RHOA	MLLT7	PIK3CA	PIK3R1	BAD	RALBP1	NFKB1	MAP2K1	BCL2L1	H2AFX	ELK1
ERM_KO_SERTOLI_DN	na	ANGPTL2	CXCL12	GBF1	THBD	CD36	ELAVL2	CD53	IGFBP4	GPNMB	CLEC7A	MMP12	KIAA1199	CXCL5	GCG	PLEK	IL6	CCL7	SEC24D
FETAL_LIVER_VS_ADULT_LIVER_GNF2	na	CYP4A11	ASL	ABCC3	IGFALS	HLA-DQB1	CYP2B6	CYP2E1	UPB1	C8G	APCS	SIGIRR	RARRES2	NRTN	GPD1	CD81	PTGDS	NNMT	ACY1	APOC4	IFITM1	IGF1	PKLR	SLC25A10	SLC22A1	HAMP	PCK1	HSD11B1	GPR30	DCPS	AZGP1	ABHD2	CES2	COMT	CLPP	HPD	CES1	NDUFA7	RAB26	SHMT2	CYP27A1	STAP2	CD151	ITIH4	CD14	NKG7	GSTM1	ENDOG	HGFAC	SLC27A5	SDS	PPP1R1A	CYP1A2	HLA-DQA1	GSTZ1	MYH7B	GSTM2	LGALS1	FLJ10847	MGC10334	ECHS1	DEXI	AQP9	CYP2C8	ADH1C	CYP2A6	UQCRC1	MUCDHL	IGLC2	CYP2C9	TXNRD2
RNA_TRANSCRIPTION_REACTOME	na	POLR2E	TAF6	GTF2H1	POLR2H	TAF13	POLR3B	GTF2H2	CCNH	ILK	POLR3D	TAF7	POLR2C	GTF2F2	POLR1B	GTF2H4	POLR2B	GTF2E2	POLR2J	MNAT1	TAF9	GTF2B	CDK7	POLR2A	POLR3E	POLR2I	TBP	TAF12	GTF2E1	ERCC3	GTF2A2	POLR2F	POLR3H	TAF5	POLR2K	POLR1A	POLR2G	POLR3K
RARRXRPATHWAY	na	HDAC3	RXRA	GTF2B	RARA	POLR2A	NCOA3	GTF2F1	GTF2A1	NCOA2	TBP	GTF2E1	ERCC3	NCOA1	NCOR2	PCAF
CXCR4PATHWAY	na	RAF1	PIK3C2G	CXCL12	GNAQ	GNAI1	GNGT1	PTK2	HRAS	PRKCB1	PRKCA	BCAR1	CXCR4	CRK	PXN	MAPK3	RELA	PIK3CA	PIK3R1	PLCG1	PTK2B	NFKB1	MAPK1	GNB1	MAP2K1
STRESS_GENOTOXIC_SPECIFIC_UP	na	ZNF211	CDC45L	SLC9A1	FGF18	SIVA	GAB1	RASD1	PPP4R2	EGR1	PHLDA3	IER2	CTSD	ELF3	GEM	MT1X	CDKN2C	KISS1	SCAMP2	TOR1A	RHBDD3	PCNA	NR4A3	DARC	DDX3Y	SAC3D1	CLN5	BMP1	RARG	DUSP5	FOS	PPP2R4	AMACR	C16ORF7	DDB2
PARK_RARALPHA_UP	na	THBD	PLCB2	LBR	IRF1	LPO	PKN1	IER3	ST3GAL1	TNFRSF1B	CD38	SLA	FGR	TLE3	CEBPA	FLNB	UPP1	SLC2A5	SMOX	PIM1	NDRG1	JUND	MERTK	TNFAIP2	IGFBP6	TOP1	GYPC	PSAP	IDH1	ALOX5AP	RARG	HOXA1	SPI1	LITAF	CEBPE	PLEK	ELF4	PIK3CG	C9ORF164
FATTY_ACID_METABOLISM	na	PPARA	CYP4A11	DCI	CD36	PCCA	FABP1	ALOX15B	CYP2B6	ALDH3A2	CYP2E1	HADHA	ABCD2	CYP2C18	CYP19A1	ACOX1	CPT1A	CPT2	FABP7	ACSL1	ALDH1B1	ACADS	ACSL3	ACSL5	ALDH9A1	ALDH2	CYP4A11 /// CYP4A22	ACAT2	ACADM	ADH6	CHKB /// CPT1B	CYP2J2	CYP3A5	CYP51A1	ASAH1	CYP2C19	ADH7	CYP2D6	CYP4B1	ADHFE1	ACOX2	FAAH	ACADL	LIPE	HADHB	ADH1A	ALOX12	DHRS3	GCDH	CYP3A4	ALDH1A2	SDS	EHHADH	SC4MOL	ACAT1	ACSL4	CYP1A2	ACOX3	PECI	ALDH1A3	ACADSB	FABP2	CYP1A1	ACAA2	ADH4	CYP4F8	ECHS1	FASN	ADH1B	ALDH1A1	PECR	CROT	ALDH3A1	CYP2C8	ADH1C	CYP2F1	CYP2A6	CYP2C19 /// CYP2C9	ACAA1	LPL	CYP2C9	CYP3A7	GNPAT
TARTE_BCELL	na	MOBK1B	MS4A1	RPS4Y1	SATB1	GIT2	HHEX	TRIM22	GCH1	SERPINB1	CD83	CIITA	AHR	LYL1	IL4R	IFNGR1	BIN1	ITPR1	GPR18	MMD	NFKBIE	MAPRE2	AIM1	AXIN1	TGFBR2	CD37	IRF8	HLA-DMB	BLK	RHOH	REL	NFKB1	LTB	RHOG	BLR1	CCND3	LPGAT1	KIAA0430	ELF4
TPA_RESIST_EARLY_UP	na	FAP	CLCN6	DDC	AKAP7	ALDOA	NDUFS4	GC	CCL7	CASP10	HTR2A	GSTM2	ADD2	SSR4	PRKCA	HBE1	THOC1	MRE11A	GATA6	ELN	GAK	SFRS2	DDX3X	HD	ALOX5AP	AKAP1	GTPBP6	MAPK1	TJP1	CSF1R	CHL1
NUMATA_G_CSF_DIFF	na	MADCAM1	BCL2	MKNK1	RORA	FLI1	KIF3B	IL17RA	HTR3A	PTPN13	TFRC	EVI1	NINJ1	CEBPA	MST1R	ITGAL	SRPK1	BLNK	MAP2K7
GH_EXOGENOUS_MIDDLE_UP	na	ATP10A	ADRA2C	SPINK7	NDRG4	GPR12	CDC73	ZFHX1B	FBLN5	FLJ12334	TRH	SLC17A7	C14ORF132	BDKRB1	IL1RAPL1	MST1	SOHLH2	VTI1A	TULP1	CDGAP	SCRG1	ARHGEF4	UCP3	GOLPH4	SPRY3	RHOH	MC2R	LOC285692	PKMYT1	SLC44A5	HIST1H2BL	IL10	SCAMP5	NR3C2	FBP2	TCF7L1	IL8RB	LOC283174	GNG7	FAM80B	CCDC49	TNRC18	MARCH6	CNTNAP1	CDCA2	FLJ14126	C4ORF24	LRRN5	PRM1	C2ORF43	FZD7	TNMD	KLK2	SLC30A3	AXL	GNG3	TM6SF2	APOA2	ALPP	CYLD	MTHFD2L	GATA4	MAP3K4	RNF24	TRAF1	IFNA21	SELP	LTBP2	FLJ21687	LEREPO4	ICK	PLEK2	CACNG3	GML	MUC17	FLJ43663	LRRTM2	FRMPD3	RAPH1	PSORS1C2	KIAA2002	PCTK3	SELPLG	INSRR	AOC2	C5ORF4	TMEM30B	TCF7	RBPSUHL	OPRM1	HTR1A	CENTG1	FLJ10986	TBXAS1	PPA1	GRIA1	FLJ13224	OLFML3	CPNE6	MAGEB2	FLJ25006	TREM1	KIAA1239	PBX3	SCN3B	FNDC8	CAMK2A	ZNF179	DRP2	LOC147645	LRRC15	IQSEC2	PARVA	PAX4	PROP1	CSN1S1	HOXB9	FLJ23172	CTNND2	EXPH5	USP18	REXO1	KBTBD2	PAX5	RPS6KA6	RNF39
GLUTAMATE_METABOLISM	na	NADSYN1	GPT2	ALDH5A1	GLS2	ALDH4A1	GMPS	GAD2	GCLC	GOT1	GSS	CPS1	QARS	GAD1	ABAT	GOT2	GLS	GFPT1	GPT	EPRS	PPAT	GLUD1	GLUL	CAD	GCLM
FALT_BCLL_UP	na	VDAC1	SBNO2	CALR	HMGA1	STXBP2	PTPN7	SAFB	PCTK1	VCP	CXORF9	YKT6	SMG5	BAT2	KIAA0664	E2F4	PTPN1	RGS10	SMARCD1	TOMM40	TYMS	UBTF	BCR	PPP5C	EGFL8 /// LOC653870	SLC7A6	ENPP2	MYO9B	ACTN4	KCNAB2	MLH1	SLC25A42	POR	ARHGEF1	EIF4G1	LOC644165	JARID1C	PKMYT1	DVL1	TK1	PRKCSH	SRC	TOP3B	CNOT3	ZBTB48	KIAA1539
IL12PATHWAY	na	CD3E	IL12B	STAT4	IFNG	JAK2	IL12RB1	IL12RB2	MAPK14	TRA@	IL12A	MAP2K6	TYK2	JUN	IL18	CXCR3	CD3G	ETV5	CD3D	MAPK8	IL18R1
GENOTOXINS_ALL_24HRS_REG	na	ATF4	CASP1	MTHFD2	SERPINB9	HERPUD1	C14ORF92	RPL10A	GZMB	EIF1B	PTP4A1	EIF4EBP1	SLC1A4	LSM8	SLC7A5	IARS	UBAP2L	DNAJA1	ISG15	BAG3	BANF1	DDR1	C19ORF56	HMGB3	TUBB2A	SNFT	EEF2	TMOD3	IMP3
GALACTOSE_METABOLISM	na	PFKM	FBP2	GALK1	GLB1	GALE	GCK	HK1	PFKP	PGM3	GALK2	B4GALT2	GANAB	GALT	PGM1	HK3	AKR1B1	B4GALT1	LCT	HK2	G6PC	GAA	LALBA	GLA
PITX2PATHWAY	na	EP300	GSK3B	LEF1	PITX2	WNT1	TRRAP	AXIN1	HTATIP	FZD1	HDAC1	PPARBP	DVL1	LDB1	APC	CTNNB1	CREBBP
DAC_FIBRO_UP	na	MMP3	AQP1	SCG5	TIMP3	CCND2	COX7A1	TNFSF4	HIST1H2AC	ASAH1	STAT1	MYH3	KRT8	MFAP5	PRG1	ALDH1A3	IFI27	LGMN
BYSTROM_IL5_UP	na	NUCB1	DOK2	HDGF	HDAC2	ETF1	IL3RA	CBX3	GGA1	SLC18A2	LYL1	CTDSP2	CAMP	VAMP8	RPL41	EPX	TACSTD2	ALOX15	PRG2	GATA1	POLR2L	GTF3C1	GATA2	PTPN2	CD63	PRG3	BRD4	STX3	VCAM1	GORASP2	HIP1R	RAF1	RBBP4	SMARCD2	NUCB2	E2F1	PERP	SERPINB2	NFKB1	SET	RDBP	CTSH
CELL_CYCLE_CHECKPOINT	na	ATM	HUS1	MAD2L1	TIMP3	MSH3	RAD17	GADD45A	RAD9A	MCM6	CHEK1	RPA1	BRCA1	LCMT2	ABL1	MCM7	RPA2	MCM4	MRE11A	RPA3	RAD50	TP53	CHEK2	RAD51	MXD3
GOLUB_ALL_VS_AML_DN	na	PPIF	FAH	LEPROT	NFKBIA	SQSTM1	LYN	CD33	ZYX	CFD	HOXA9	CST3	ATP6V0C	CTSD	MCL1	PRG1	LGALS3 /// GALIG
ST_GA12_PATHWAY	na	PLD1	RAF1	EPHB2	VAV1	PTK2	F2RL2	MAPK7	BTK	JUN	PLD3	F2	DLG4	MYEF2	PLD2	RASAL1	TEC	SRC	MAPK1	MAP2K5	MAPK8	F2RL1
PEART_HISTONE_UP	na	BLM	QSCN6	CKS2	TREX1	GPR21	BTG2	GRLF1	STAMBP	PRDX1	TOB1	BLZF1	TUSC2	TPD52L2	CDKN3	MXI1	CDC6	RAP1A	ID3	CDK2	APRIN	SLC12A6	CCNE1	HDAC5	CCNG2	ANLN	ID2	SIRT2	ORC4L	CETN2	CGRRF1	RECK	NDN	CCNG1	PPP1CC	APBB2	DCTN1	CDC37	CDC25C	TNFSF9	DCTN3	KIF2C	DUSP1	INSIG1	HDAC3	BTG1	NEK2	MAPRE2	CCNF	STIM1	ING1	SESN1	CDC34
INFLAMMATORY_RESPONSE_PATHWAY	na	IL2	ZAP70	COL1A1	TNFRSF1A	LAMB1	THBS3	LCK	IL4	LAMC2	IL2RG	CD40LG	FN1	LAMC1	TNFRSF1B	CD86	CD40	IL5RA	IL4R	IL2RA	LAMA5	VTN	IL2RB	IFNG	IL5	LAMB2	COL3A1	THBS1	CD80	CD28
CMV_IE86_UP	na	BLM	DDX23	POLD3	FOXM1	MAD2L1	SLC29A1	MYBL2	PPIH	MCM5	NP	BTG3	CASP3	MCM6	H2AFX	TYMS	DLEU1	UNG	NUP214	RRM1	RAD51C	CSPG5	CCNE1	MSH2	DCK	KIAA0101	TFAM	MCM2	RAB27A	MCM3	NASP	RFC2	TPX2	EZH2	UMPS	RFC3	POLA1	RPA1	TOPBP1	HMGB2	MCM7	CDT1	KIF11	TMEM106C	PCNA	DNAJC9	CDC2	BARD1	FLAD1	PTTG1
CALRES_MOUSE_DN	na	ITGAE	STARD3	H3F3B	DDB1	FBN1	TAF6	FBLN2	ALDH3A2	PSMD8	DDX56	SS18	ART1	POLB	CYP3A4	IRAK1	PFKFB1	DGCR2	EIF1B	ATP5S	S100A9	EZH1	RIT1	HMGN1	CYP1B1	KPNB1	RAD50	NEDD8	CPLX2	PEBP1	GALT	ALOX5AP	DYRK1A	NPEPPS	CISH	SARS	DNAJA4	RELB	TEAD3	FGF6
LEE_CIP_DN	na	MBL2	CYP7A1	WNT10B	GSTA4	PRODH	CMAH	SLC17A3	BAAT	CYP2E1	NETO2	RNASE4	PNLIPRP1	DPP4	CA3	CYP7B1	TNFRSF10B	IL1RAP	KYNU	CA5A	SELENBP1	PIPOX	ABAT	TNNC2	HAL	SLC2A2	PCK1	HSD11B1	REG1A	EGFR	PNLIP	BCL6	ELA2	CTRC	HPD	CYP26A1	HSD3B2	OAT	TNNI2	PAH	KRT4	ETNK2	MCM10	ACADSB	BHMT	GPR37	TRPV2	KRT13	MCM7	C4BPA	SLC37A4	SULT1B1	SLC1A2	PPP1R3C	OTC	AKR1C1	PON1	HBP1	TNNT3	LECT2	EFNA4	MAPKAPK2	CYP2F1	G6PC	SERPINA6	NR1H3
AGED_MOUSE_CEREBELLUM_UP	na	APOE	NFYA	NOTCH1	PTPRO	TGFBR3	LGALS3BP	CD68	MPEG1	CTSD	CAPN2	EIF2B5	BDNF	IRF7	IFI27	TYMS	GNB2	SLC7A3	LMNB1	SELPLG	EFS	EPS15	UBE2H	SPP1	LGALS3	ITGB5	TBX6	MYH8	PGLYRP1	GFAP	B2M	PIGF	IRGM	DNAJB2	SEZ6	SLC11A1	CST7	F2	NOS3	GNG11	EPRS	ACADVL	SNTA1	APC	IARS	THBS2	MNAT1	GCK	AGT	AXL	CTSS	TBC1D1	HEXB	CTSZ	CDK4	RHOG	SIPA1L2	PTBP2	WDFY3	CTSH	TRAPPC5
IDX_TSA_UP_CLUSTER4	na	UCHL5	EIF2B1	BCL6	ABCF2	C16ORF61	ADIPOR2	CCT3	ZNF706	EPHB4	IDH3A	COL4A2	GLUL	CSE1L	FKBP4	COX4NB	AGTR2	DPEP1	LDHA	ATP6V1F	MAP3K1	SREBF1	NOL1	POLE4	COL6A2	MRPS12	ZNF385	PPM1G	ST3GAL4	ENTPD6	LSM3	PLXND1	COL18A1	ANGPTL4	RHOU	DDX51	SNRPA1	COL6A1	H19	RCL1	NOLA2
HOFMANN_MANTEL_LYMPHOMA_VS_LYMPH_NODES_DN	na	CASP9	PDCD1	MAGEB1	HIST1H1E	MAD2L1	TNFRSF1A	RARA	XPA	PRKAA2	CRADD	PRKG1	IL9R	CCNA1	TGFBR3	TAF1	RIN1	CASP10	IFIT5	MAD1L1	ARID4A	PMAIP1	RORA	FADD	HRAS	IL12RB2	IL15RA	MAPK7	IFITM1	IFNAR1	TAL1	IL11RA	RARG	DAXX	KIR3DL1	CDC34	IL1RL2	TNFRSF25	PPP2R5B	IL18R1
HEARTFAILURE_VENTRICLE_DN	na	GTF3A	ADAM23	PLTP	IMPA2	TIMP3	KCNJ8	AMD1	EMP2	SERPINB1	IRAK1	ABCB6	CEBPD	RAB9	DAAM1	TMEM147	PFN1	IFI27	TTC15	HYAL1	PPP2R5C	HADH2	C1QB	MPI	SLC39A14	IFITM1	F13A1	ABCC5	TFRC	PTDSS1	C5ORF15	AIF1	CSRP2	FCER1G	POLR2L	BCL6	MCRS1	EMP3	PSMB6	NKX2-5	GRK5	IFITM2	TLR2	CDKN2D	PSME2	WARS	STAT3	AGPAT7	TSC22D1	CXCL12	ART3	CD59	IFITM3	ISG15	PTP4A2	PDE4D	IFRD2	TUBB	MPG	DEXI	PBEF1	SLC31A2	VAT1	ATP2A2	IDH1	PQBP1	CCR1	HSPB3
TNFALPHA_ADIP_DN	na	IRX3	SLC2A4	TALDO1	RASD1	ABCD2	PPARG	SCARB1	ACOX1	PFKFB1	ACSL1	ADIPOQ	ACADS	ITGA6	PLA2G6	FAM62A	BCKDHA	NNMT	ACADM	TST	TPP2	SORBS1	SELENBP1	MUT	HIPK3	AP3S1	PEX11A	CBX4	COL15A1	ECH1	CEBPG	ALAD	AATK	DHRS3	AQP7	G0S2	CIDEC	REEP5	CIB2	NFS1	CDKN2C	ME1	ALAS1	RNF11	RETN	FASN	IDH1	PC	LTC4S	ENTPD5	LAMA4	DBI	RGS2	AK2	NRIP1	UCK1	NR1H3	IDH3G
DFOSB_BRAIN_8WKS_UP	na	GRIA2	MXD4	HCN2	CRY2	KCNH1	ARNT2	ADAR	SLC25A5	ADCYAP1R1	SSR3	MAP2	TSPAN5	RCC2	SYT6	CDH2	AFF4	ARF3	DNAJB5	KIF1B	ACTR2	NDST1	BAT3	KCNB1	CALM3	MID1IP1	CLCN4	GAD2	IMPAD1	CAMK2A	USP2	SYNGR1	UHMK1	ACP1	ST6GALNAC6	ADORA2A	CHD8	IDS	ARHGEF2	RASSF2	GRIN1
TRNA_SYNTHETASES	na	KARS	DARS	LARS	GARS	HARSL	YARS	AARS	QARS	KIAA1522	NARS	CARS	EPRS	RARS	SARS	IARS	TARS	MARS	WARS	HARS
PROSTAGLANDIN_AND_LEUKOTRIENE_METABOLISM	na	CBR3	PGDS	LPO	ALOX12	LTA4H	PTGIS	PRDX6	CYP4F3 /// CYP4F2	TBXAS1	PRDX1	PLA2G3	PTGS1	CBR1	PLA2G6	PTGDS	PTGS2	PLA2G1B	PLA2G4A	EPX	PTGES2	PRDX2	GGT1	AKR1C3	PRDX5	PLA2G2A	ALOX15	TPO	CYP4F3	ALOX5	MPO	PLA2G2E	PLA2G5	CYP4F2
MATRIX_METALLOPROTEINASES	na	MMP3	MMP10	MMP28	TIMP4	MMP21	MMP16	MMP13	MMP27	TIMP3	MMP9	TCF20	MMP1	MMP19	MMP20	MMP7	TIMP1	MMP2	MMP25	ARAF	MMP8	TNF	MMP17	BSG	MMP11	MMP24	MMP12	TIMP2	MMP26	MMP15	MMP14
TPA_SKIN_UP	na	XK	STK35	KBTBD11	RRAD	ANXA6	LRRC29	CRNKL1	RORB	ADAR	RALGDS	GCH1	PTBP1	TMCO5	SELS	PDPN	LSM8	FLJ22662	EDF1	MAT2A	S100A9
SA_TRKA_RECEPTOR	na	NGFB	AKT2	NTRK1	SOS1	GRB2	HRAS	AKT1	PIK3CA	NGFR	AKT3	PIK3CD	MAP2K2	MAP2K1	SHC1	CDKN1A	ELK1
STATIN_PATHWAY_PHARMGKB	na	APOC2	LIPC	APOE	CYP7A1	HMGCR	ABCA1	APOC1	SOAT1	CETP	SCARB1	APOA1	APOA4	LRP1	LPL	APOC3	LCAT	LDLR
GNATENKO_PLATELET_UP	na	PPBP	HLA-E	NRGN	FLNA	HIST1H2BM	FTHP1	H3F3A	FTH1	SPARC	HLA-B	RGS10	ITGA2B	YWHAH	CD99	TUBA1	GAPDH	TAGLN2	CLU	PF4	DYNLL1	NCOA4	PTMA	PKM2	UBC	RPL41	MYL6	CFL1	CCL5	HIST1H2AC	F13A1	MRCL3	HIST2H2BE	GPX1	HBA1	PGRMC1	MLH3	OAZ1	TLN1	GNAS	TOP3B	HBB	ITM2B	ACTB	B2M
IFNA_HCMV_6HRS_UP	na	CASP1	RABGAP1L	TREX1	ECGF1	C1ORF38	RBCK1	RARRES3	ISG20	CCL8	NMI	IRF7	IFI27	STX11	TNFSF10	TLR3	IFI44L	BAZ1A	OASL	RSAD2	BIRC4BP	PML	INDO	SAMHD1	UBE2L6	IFIT3	ZBTB20	TRIM14	IL15	GCH1	TRIM22	MAP2	PSCD1	TRIM21	MYD88	MX2	WARS	IFIT5	OAS1	PSMB9	ISG15	BST2	IL15RA	TDRD7	GBP2	PLSCR1	STAT1	MX1	MELK	OAS2	KIF5C	PDZD2	GMPR	RGL1
GNATENKO_PLATELET	na	PPBP	HLA-E	NRGN	FLNA	HIST1H2BM	FTHP1	H3F3A	FTH1	SPARC	HLA-B	RGS10	ITGA2B	YWHAH	CD99	TUBA1	GAPDH	TAGLN2	CLU	PF4	DYNLL1	NCOA4	PTMA	PKM2	UBC	RPL41	MYL6	CFL1	CCL5	HIST1H2AC	F13A1	MRCL3	HIST2H2BE	GPX1	HBA1	PGRMC1	MLH3	OAZ1	TLN1	GNAS	TOP3B	HBB	ITM2B	ACTB	B2M
DER_IFNA_UP	na	MAP3K10	CSRP3	SKP1A	HLA-B	XRCC6	HLA-A	NMI	IFI35	TAS2R5	C1S	SHFM1	COL16A1	DDX17	ELAC1	PSME1	IRF2	IFITM1	CYCS	EPS15	IFI44	FAS	GBP1	IFI6	OASL	LIPA	PML	EIF2B1	HLA-E	IRF1	ADAR	IFIT3	PDXK	TRIM14	SDCBP	TRIM22	ATP6V0B	ZFP36L2	TRIM21	CASP8	BBC3	CD164	PSMB10	MX2	POLR2B	PPP3CA	RBBP4	BTG1	PMAIP1	OAS1	TEAD4	ISG15	SRP9	BST2	PYHIN1	VEGFC	PLOD2	RHOC	MX1	STAT1	OAS2	PSMB8	SFRS2	TAP1	GMPR	IL6	BAG1
FRASOR_ER_UP	na	GREB1	EGR3	EPB41L3	AP1G1	IGFBP4	RAB31	SLC22A5	ADCY9	AREG	TOP2A	MYBL1	PEG10	CXCL12	CDC6	CA12	GLRB	PDZK1	SLC39A6	CALCR	PTGES	RASGRP1	SDC2	MAPT	TFF1	SIAH2	WISP2	FOS	RET	NRIP1	RFC4
CMV_HCMV_6HRS_UP	na	POLG2	C12ORF22	ATF3	OTUD3	TAF13	ZC3HAV1	IFIT3	GCH1	RBM38	PSCD1	RIPK1	SLC7A5	H2AFX	TRIM24	NR4A1	PMAIP1	ISG15	BTRC	NR4A3	MX1	OASL	IL11	RSAD2	NR4A2	CREM
LEE_E2F1_DN	na	MDS025	KLK5	MDH1	GHR	FABP1	ADIPOR2	AQP8	BAAT	CYP2E1	NETO2	PNLIPRP1	CFH	ACSL1	REPS1	ORM1 /// ORM2	IL1RAP	KYNU	HADH2	ELOVL5	DCT	AASS	AKAP11	ZG16	IGF1	HAL	PCK1	RARRES1	REG1A	HSD11B1	PNLIP	EGFR	ELA2	PXMP2	HPD	CTRC	GSTO1	OAT	ABCG2	C14ORF140	MCM10	BHMT	SERPINF1	TDO2	C1ORF160	GPR37	ITPR1	C4BPA	ME1	GOT1	RGN	OTC	ALDH1A1	AKR1C1	MOSC1	PPCS	LECT2	EFNA4	MAPKAPK2	CYP2F1	DBI	HAO1	NR1H3
ZHAN_MULTIPLE_MYELOMA_VS_NORMAL_UP	na	PFKM	ATF3	CASP1	QSCN6	CTSO	SMPD1	HGF	MICA	PHB	PURA	CAPN1	MLLT3	CD200	DNMT1	COX17	UCHL1	EIF3S9	HYAL1	ABL1	KIAA0020	COX6B1	GCN5L2	CHES1	NEB	ZNF76	HIST2H2BE	CARS	ICT1	HIST1H1C	TROVE2	DNASE1L1	ILF3	PTPRK	PPP2R4	EVI2A	FARSLA	ALG3	RBM10	ECH1	SNX1	LAMC1	ZNF136	HIST1H2AE	SNRPN	SSRP1	MVP	MTA1	NAP1L4	APC	USP4	CD47	ARID5A	TSC1	EWSR1	LSR	HIST1H2BE	MAPKAPK3	NKRF	CDC34	CDKN1A	GART	EXTL2
OXSTRESS_RPE_H2O2HNE_DN	na	TANK	CCNT1	MARCKSL1	F2R	SPRY2	HGF	DDR2	PHB	UBE2A	MYBL2	CDK9	CDKN2D	ITGA7	CDH2	NFE2L1	CTNNB1	MYC	CDC20	GNB2	GTF2B	CDC25A	TSC2	CSNK1G2	IL18	CCR1	ARHGDIA	HINT1	FECH	ELK1	FGFR1	PAIP1
ASTIER_BCELL	na	EIF2S1	ITGAE	COPS5	LOC283761	GJB3	CORO1A	SFTPD	LGALS8	CASP7	PFAAP5	ACSL3	MDN1	ODF1	TOR1A	CHRNB4	JUND	GFRA2	DPF2	VPS45A	GPX1	CD79A	MTCP1	GDPD5	RASSF2	VAV2	DLGAP4	STARD3	ACACB	PLEKHC1	C19ORF29	PIK3C3	SQSTM1	GATA2	U2AF2	SPRY1	FRAP1	CCT4	ABCA4	TMEM131	KRT4	PSMC1	MLXIP	HHLA1	ZBTB7A	ETV4	TTTY2	PART1	NUP88	ZYX	LYPD1	IK	SDCCAG1	EPB41L1	NUP205	FOS	GAA	LIMK2	RRAGD	KIF21B	USP13
PYRUVATE_METABOLISM	na	MDH1	LDHD	DLAT	GLO1	PDHA1	ACACA	ALDH3A2	PDHB	ALDH1A2	ACAT1	ME3	LDHB	ADH5	ALDH1B1	ALDH1A3	HAGH	GRHPR	LDHA	DLD	ALDH9A1	PDHA2	PKM2	ME1	MDH2	ALDH2	ACAT2	HAGHL	ACYP2	ALDH1A1	LDHC	PKLR	ALDH3A1	PC	AKR1B1	PCK1	ACYP1	ME2
KLEIN_PEL_DN	na	GSTP1	HLA-DQB1	KIAA0922	CCDC6	GPX7	BTG2	NCF4	CD24	CD40	BLNK	C6ORF32	LOC90925	CD79B	ETS1	SYPL1	FADS3	CD22 /// MAG	BIRC3	ID3	SPIB	IRF8	ZHX2	PTPN6	CD79A	SWAP70	BLR1	RASSF2	TNFRSF7	BCAR3	ALDH5A1	CD19	POU2F2	DEK	MS4A1	SCRN1	MSL3L1	PAWR	GATM	SH3BP5	KIAA0746	CD52	ST6GAL1	TRAF5	HLA-DMA	MMD	MAPRE2	BCL11A	CD72	SIT1	HLA-DMB	PKIG	VNN2	STX7	DBI	AES	CTSH	LRMP	CAPG
S1P_SIGNALING	na	SDCCAG8	MAPK6	PLCB2	GNAI2	MAPK3	AKT1	PIK3C2B	MAPK4	AKT3	DNMT1	EDG5	RACGAP1	MAPK12	SPHK2	MAPK7	GNAI3	SPHK1	PLCB1	ASAH1	SERPINH1	EDG1	EDG8	MAPK1	PLCB3
ZHAN_MULTIPLE_MYELOMA_SUBCLASSES_DIFF	na	EIF2S1	EIF2B1	PSMD14	CKS1B	CSNK2B	FNTA	CHAF1A	MTIF2	SUMO1	EZH2	FKBP1A	CCT4	XRCC6	PRIM1	TMEM131	POLD2	UBE2V2	MAZ	TYMS	ACO2	CDC6	PRKDC	EWSR1	SNRPC	UGP2	RANBP1	C1D	GGT1	MSH2	DFFA
GOLDRATH_CYTOLYTIC	na	CASP1	MS4A1	CD44	CCR2	CXCR3	GZMB	CASP3	CD24	GZMA	FGL2	CD74	IFNG	PERP	GZMM	EMR1	PRF1	LAG3
CPR_NULL_LIVER_UP	na	CES2	CD36	DHCR24	CYP7A1	CYP26A1	AQP8	CYP2B6	HMOX1	ZNF236	C11ORF54	ANXA5	SC4MOL	CYB5B	TMEM176A	SCD	HMGCS1	AHR	TMEM97	LGALS1	CSAD	UGDH	ACTG1	FDPS	ETHE1	CYP51A1	SLCO1A2	GADD45B	ENTPD5	LPL	ASNS	SQLE	CYP2C9	HSPC159
ABBUD_LIF_UP	na	RGS4	IRF1	TNFRSF1A	HAS1	TSPAN4	KLF10	SOCS3	LBP	ST3GAL1	AHSG	CXCL14	PTPN1	RASA3	LRG1	VWF	NMI	SQRDL	LCN2	BCL3	UPP1	STAT3	CYB561	FGG	RPL7A	PLD1	GPX3	CEBPB	ACAA2	SCT	GRAMD3	TAPBP	PSMB8	KNG1	RNPEP	RHOU	ALDOC	MPO	XBP1	IL1R1	FBP1
CMV_HCMV_TIMECOURSE_12HRS_UP	na	RRAD	IFIT3	RARRES3	PRPF19	TNFAIP6	ISG20	IRF7	MX2	OAS1	ISG15	RHOB	CH25H	SOD2	GBP2	TNFSF10	NR4A3	CCL5	MX1	B4GALT5	OAS2	OASL	RSAD2	ZNF264	IL6	NCF2	CBX4
RORIE_ES_PNET_DN	na	GATA3	MYCN	DBH	DCX	SFRP1	GATA2	CRMP1	DDC	TMOD1	CHGA	ELAVL3	SCG2	CD24	DLK1	C5ORF13	MLLT11	ISL1	ENPP2	RGS5	CHGB	FEV	GAP43	RENBP	INA	APC2	PRPH	TRIB2
LAL_KO_6MO_UP	na	STEAP4	RP1	PAPPA	CLEC4E	MYRIP	CTSB	HMOX1	RGS1	MAFB	MMP19	LY9	CD68	MPEG1	FABP7	KIF1A	CD84	MMP8	CAMP	CD244	MS4A7	SPIC	TNFAIP2	MMP12	C20ORF4	FCER1G	C3AR1	SNX6	APOBEC1	SLC11A1	IL8RB	MMP13	ADAM8	CXCL3	PLA2G7	ACP5	UTRN	MSR1	SLC40A1	CLCA2	TLR7	MARCO	SEMA7A	SLC15A3	GALC	BEX1	S100A9	FKBP5	CD5L	NEU1	SLC6A2	IGSF6	GPNMB	TREM2	GDF15	DNMT3A	CCR1	IL1R2	MYO5A	CLCA1	LIPF	DST
SPPAPATHWAY	na	RAF1	GNAI1	GNGT1	PTK2	PRKCA	PRKCB1	HRAS	F2R	PLA2G4A	MAPK3	F2	PLCB1	ITGB1	TBXAS1	SRC	PTGS1	MAPK1	GNB1	MAP2K1	SYK
GRANDVAUX_IFN_NOT_IRF3_UP	na	IRGM	IFITM3	IRF1	ADAR	GBP2	IFITM1	EIF2AK2	STAT1	MX1	ISG20	ISGF3G	IFI6	IFI35	MX2	IRF7
ST_B_CELL_ANTIGEN_RECEPTOR	na	CD19	PPP1R13B	VAV1	NFKBIA	SOS1	AKT1	CSK	SOS2	NFKBIB	NFAT5	PIK3R1	AKT3	PIK3CD	MAP2K1	SHC1	BLNK	NFKB2	ITPKB	BCR	RAF1	EPHB2	AKT2	SERPINA4	NFKBIL2	NFKBIE	LYN	GRB2	BTK	PIK3CA	PLCG2	BAD	PI3	MAP2K2	NFKB1	ITPKA	MAPK1	NFKBIL1	SYK	DAG1
TH1TH2PATHWAY	na	IL2	IL12B	HLA-DRA	IFNG	IL12RB1	IL12RB2	IL12A	IL4	IL18	CD86	IFNGR2	IL4R	HLA-DRB1	IFNGR1	IL2RA	CD28	IL18R1
HDACI_COLON_TSA48HRS_UP	na	C14ORF122	FZD8	CD36	PI16	LIN28B	IL10RA	ECHDC2	KCNA1	WIPI1	RBCK1	HTF9C	COL4A3	KIAA0556	HSF1	AHSA2	C7	SCYL3	LUZP2	HLA-DQB2	RYBP	AVPR1A	GPX3	FKBP5	BCKDK	C9ORF6	ODZ3	C9ORF74	LOC134145	SF3A2	TCHP	VGLL1	SLC27A1	ALG12	ZNF76	LASP1	GMCL1	JARID1C	ZNF521	GRAMD1C	MTFR1	GLYCTK	FBN2
HADDAD_CD45CD7_PLUS_VS_MINUS_UP	na	CSTA	KCNE1L	HGF	TRAF4	CFD	PALLD	DNTT	CEBPD	AZU1	S100A8	CD24	MME	HCK	CCR9	BLNK	LGMN	BZRAP1	TNF	SPON1	CRIP1	MCM4	TRGC2 /// TRGV2 ///	CCR7	IL6R	TYROBP	IRF8	F13A1	PRTN3	HAL	RRM2	LTB	MPO	CCL3 /// CCL3L1 ///	MS4A3	ITGB7	TRIB2	RNASE6	ELA2	CTSG	KIF15	CST7	SCN3A	G0S2	RAB31	NPTX2	IL7R	LY86	ARHGEF10	VPREB1	SLC2A5	IGJ	SERPINF1	CSPG2	LGALS1	CDC20	CD7	LEF1	ZWINT	NRXN2	PLEK	CSF1R	LYZ /// LILRB1	MS4A6A	EBI2
ADIP_HUMAN_DN	na	SNN	DCN	SPARC	FN1	ROM1	MMP9	LRP5	E2F4	COL4A2	LOC374395	PPARBP	THBS2	PTGDS	LRP3	COL6A3	NUMA1	LOXL1	CD37	PPARD	COL3A1	PPP2R1A	PSG9	LUM	PTPRN	ADORA1	AGTRAP	COL6A1
HADDAD_HSC_CD7_UP	na	CSTA	KCNE1L	HGF	TRAF4	CFD	PALLD	DNTT	CEBPD	AZU1	S100A8	CD24	MME	HCK	CCR9	BLNK	LGMN	BZRAP1	TNF	SPON1	CRIP1	MCM4	TRGC2 /// TRGV2 ///	CCR7	IL6R	TYROBP	IRF8	F13A1	PRTN3	HAL	RRM2	LTB	MPO	CCL3 /// CCL3L1 ///	MS4A3	ITGB7	TRIB2	RNASE6	ELA2	CTSG	KIF15	CST7	SCN3A	G0S2	RAB31	NPTX2	IL7R	LY86	ARHGEF10	VPREB1	SLC2A5	IGJ	SERPINF1	CSPG2	LGALS1	CDC20	CD7	LEF1	ZWINT	NRXN2	PLEK	CSF1R	LYZ /// LILRB1	MS4A6A	EBI2
VANTVEER_BREAST_OUTCOME_GOOD_VS_POOR_UP	na	FGF18	KRT18	BTG2	RAI2	CIRBP	ACADS	RPS4X	TGFB3	FUT8	FBP1	SEC14L2	WISP1	PIB5PA	RAB27B	KIF3B	KIAA1683	GSTM3	BBC3	KIAA1324	PECI	QDPR	AP2B1	MATN3	GCN1L1	RBP3	PEX12
XU_ATRA_UP	na	PIM1	CDKN2C	PSMB9	ALAS1	WASPIP	WAS	EIF2C1	RCBTB2	REL	PTK2B	PGD	ADD3	ITM2B	COL9A2	ELF4
CELL_CYCLE_KEGG	na	E2F2	CDAN1	MAD2L1	ESPL1	HDAC4	ORC1L	CCNH	CCNB2	HDAC2	MCM5	E2F3	MPEG1	MCM6	CHEK1	CDC6	MAD2L2	HDAC7A	PRKDC	EP300	ABL1	GSK3B	BUB3	ORC5L	CDC25A	CDK2	CDC25B	ORC6L	MCM4	TBC1D8	E2F6	CCNE1	BUB1B	HDAC5	MDM2	TP53	CDKN2A	CDC14A	CHEK2	CCNE2	HDAC6	DTX4	ORC4L	MCM2	TGFB1	PLK1	ATM	ORC2L	CDC45L	MCM3	TFDP1	PTTG2	PTTG3	E2F5	CCND2	SMAD4	CDC25C	CCNA1	E2F4	GADD45A	WEE1	HDAC1	SKP2	HDAC3	MPL	MAD1L1	CDC20	MCM7	E2F1	HDAC8	BUB1	CCNA2	PCNA	CCNB3	CDC7	CDC2	CDH1	RBL1	CDK4	CDC14B	RB1	CCNB1	ORC3L	PTPRA	CCND3	PTTG1	CDKN1A
CARM_ERPATHWAY	na	ESR1	CARM1	HDAC4	HDAC2	CCND1	HDAC1	PELP1	PPARBP	BRCA1	HDAC3	EP300	SRA1	MEF2C	GTF2F1	POLR2A	GTF2A1	NR0B1	GRIP1	HDAC5	TBP	GTF2E1	ERCC3	HDAC6	NRIP1	NCOR2	CREBBP
ZHAN_TONSIL_PCBC	na	EGR3	FOXM1	STCH	HADHA	IRF4	ITGA6	ETS1	MYC	TNF	SNRPC	ID3	HRAS	SPIB	VCL	LMNB1	TERF2	ELF1	BLK	CCNG2	GBP1	MSH2	LTB	SPI1	BLR1	RUNX3	CIITA	OGG1	CASP10	RPA1	IL4R	CDC20	SLC7A6	TRAF5	EED	LIG1	BMI1	CCNF	ABCD3	PECAM1	CSTF2	REL	XBP1	RAE1
BCNU_GLIOMA_MGMT_48HRS_UP	na	SMPD2	SNAPC3	SNAPC1	CTNNAL1	SLC6A2	CLTCL1	TUBB	SLC10A1	UGT8	GCM1	SLC16A2	GPR65	SMARCD1	GNRHR	PIK3R3	GOLGA4	CNTNAP1	SNRPB2
NADLER_OBESITY_HYPERGLYCEMIA	na	PTPN18	ACADL	MKRN2	VAV1	SORBS3	RRAS2	POLR2H	GTF2H1	LGTN	CACNA1S	WNT1	HR	DLX5	CLTB	DNAJB12	DYNLT1	PABPN1	BTG3	ACP5	POLR1E	NQO1	ADRB3	SUB1	UBE2E3	DSCR3	SERPINE1	FOXD1	FCGR2B	TUBB2C	DVL3	GUCA2A	ACYP2	NPTX1	SNRPB	GAP43	SERPINH1	PPP1R2	CISH	HPS1	SEPW1	FYN	FLT3
OLDAGE_DN	na	HAS2	CENPA	NASP	CKS1B	PPP1CC	SAFB	FOXM1	PSMC6	APPBP1	CKAP5	CDH11	DDX39	MYBL2	PSMD11	CSE1L	KIF2C	H2AFX	CDC20	PSMC2	CTSC	HMGB2	HADH2	PTGS2	CENPF	UGCG	H2AFZ	KIF11	NUP88	CDC25B	IL8	CCNA2	RANBP1	CCNF	ATR	PSMD12	UBE2C	PSMA2	BARD1	KIF23	PARP1	PKMYT1	PSMA3	KIF14	MCM2	FBN2	POSTN	PLK1
PASSERINI_EM	na	MMP3	COL15A1	SOD3	COL17A1	LTBP2	DCN	FN1	COL10A1	EFEMP1	PPFIA1	COL7A1	ILK	PCOLN3	FBLN5	TIMP1	P4HA2	ITGA6	CSPG2	COL5A1	COL16A1	CTGF	COL12A1	COL9A3	CA5A	COL6A3	DTX2	PLOD2	MMP12	SPP1	LUM	FMOD	COL6A1	P4HB	MFAP1	TFPI2
SANSOM_APC_5_DN	na	DHRS1	ERCC5	CORO1A	GPR12	CD5	LY75	NR1I3	NUDT5	SLC5A1	ZNHIT3	GPX4	CD48	IKBKE	CLGN	GNPDA1	AADAC	SLC6A4	IRF1	GALM	SLC5A11	CIDEC	CXCL14	ANK3	CD3G	RGS10	CHPT1	CUL4B	ST6GAL1	NALP6	CDK2AP2	SIPA1	TEP1	FAHD1	SLC27A4	PEPD	ZNF467	ATP6V0A1	SIRPA	CNTROB	NPR3	FLT4	TOB1	CASP7	TCF21	ICAM5	NPDC1	HAGH	VDR	GSTK1	GSTT1	MAP3K1	WDTC1	NUMB	GHRL	ITGA3	CD8A	RASSF2	IFNA1	VAV2	TGFB1	INDO	DPT	SETDB1	ALDOB	HNRPA1	CD53	CST7	CMA1	CYB5R3	CGGBP1	MOCOS	MOV10	UPP1	IGJ	CD7	PDZK1	PCSK5	GALNT10	POU2AF1	LCT	RGS2	SMPD2	KCNJ11	ITGAE	BARX2	JAK2	SDF4	PTPRC	KEAP1	GIP	MYH14	SLC35C2	TAX1BP3	ZDHHC14	FAS	SRXN1	AGR2	ADAM19	LSP1	ZAP70	VAV1	CX3CL1	ENTPD2	CTSW	MCFD2	REG3A	ACP5	GGTLA1	SYNPO	SLC2A5	CAPN3	ADH4	IL12RB1	SLC7A8	CYFIP2	LTB4R	MOGAT2	G6PC	GCG	ABP1	ACY3	TLL1	PLEKHO1	ABCC3	WBP2	ICOS	LAT2	ARG2	ACOX1	GPD1	CD79B	MXI1	S100A13	GPSM3	PAX8	USP2	SPIB	EDN3	TGFBI	PIPOX	DTX1	PRG1	SEC14L2	SST	RBP2	CITED2	CD82	GABRB1	ATP6V0B	GRINA	CLCN2	IQGAP2	MGST3	CD3D	GZMA	SLC35B1	SLC11A2	PTPRE	TNFSF7	COL4A5	IL4I1	ABHD8	TCTA	SOAT2	PPAP2A	SLC4A4	ERO1LB	RBP4	GIMAP4	SLC22A4	LAPTM5	ITGB2	ADORA2B	CASP1	PRPSAP1	RUNX2	PLTP	CENPJ	OGN	IRF4	CASP3	LDB3	MERTK	KSR1	MYT1L	HIC1	SOD3	ANXA6	CAPN9	CXCL13	CHRNG	EPHX2	CCNA1	HMHA1	GSTM1	MTF2	CDKN2D	CIDEB	RFXANK	DAB1	DNASE1	CLCA3	IL12RB2	MEP1B	FGD3	OGDH	PSMB8	NAPSA	STK10	PAFAH2	ST8SIA4	NBL1	MUCDHL	PPARA	ICAM2	CASP6	BASP1	LTBP4	CYP27B1	ATP6V0A2	SEPT4	CD6	CYP2S1	PRRG2	C1QB	CD2	ST3GAL4	POLR2I	TM4SF5	PDE9A	PLD4	SLC22A18	RORC	SULT2B1	SAR1B	NDFIP2	MGAT3	THEM2	CD52	CDR2	SPHK2	TRIM47	PCOLCE	PAPSS2	RHOC	VAMP5	FCGBP	SEC14L1	RRAGD	FABP1	TCEA3	ABR	DDR2	PRLR	CCK	ARSA	TCAP	CCL25	LYL1	XDH	SOX18	ABCD1	COL18A1	BCAT2	SLC2A2	GPR89A	LRP1	CD160	BMP4	SIRT2	ITGB7	PPAPDC1A	GBF1	RAC2	NKIRAS1	SLPI	ARHGDIB	CD302	CNTNAP1	DGKA	IL2RB	CD72	TNFRSF17	SLC7A9	CD28	CD3E	ADIPOR2	GSTA4	ABCC2	GDI1	BTD	CYB5A	GZMB	TPH1	TMEM50B	CPT2	FABP7	EDN2	GGT1	ATP2A3	TYROBP	ACE	CD79A	EVI2A	CDKN2B	INPP5D	ITGAX	GNAZ	MYO7A	DDC	MGST2	PIK3CD	RDH5	DPEP1	MAPRE3	GNA11	NFIA	CCL5	IL18	ATP1B1	DNAJB9	ENTPD5	ABCB9	CRAT	FMNL1	ITGAL	NR1H3
TNFALPHA_TGZ_ADIP_DN	na	IRX3	SLC2A4	ALAD	DHRS3	RASD1	AQP7	ABCD2	PPARG	PFKFB1	CIB2	ADIPOQ	PLA2G6	CDKN2C	RETN	RNF11	TST	FASN	TPP2	SELENBP1	MUT	IDH1	PC	AP3S1	RGS2	NRIP1	CBX4	IDH3G
MOUSE_TISSUE_TESTIS	na	KIF9	ZPBP	AKAP4	C14ORF94	TCEA2	NASP	ACRV1	H1FX	GMFB	ARSA	UBXD5	PPM1B	CSNK1D	ADAM2	COX6B2	MRPL54	CRISP2	THEG	PLA2G6	ODF2	STAT4	SLC2A3	PDHA2	TENR	TEKT2	DNAH8	C4ORF28	COIL	CCDC96	ZNF574	LYK5	CCDC101	SYCP1	DAZL
GH_AUTOCRINE_UP	na	TRPM2	PITX3	CASC1	PRC1	CENPJ	SPINK7	ARHGAP26	ABHD4	C4ORF18	GPR12	SOD1	CBX1	OBFC2A	CDC73	FLJ12334	TRH	C4ORF27	LOC91948	C14ORF132	NARG1	VTI1A	FLJ32110	CDGAP	RP1-93H18.5	SCRG1	MERTK	GGH	LAMA3	LTB4DH	OR7E19P	FLJ13137	HIST1H2BL	SCAMP5	NR3C2	EPOR	CDH18	C1ORF164	OMD	STEAP1	LOC283174	ROR1	C19ORF10	SLC14A2	MARCH6	PECI	CDCA2	RAB7B	C2ORF43	TSC1	DRD5	DAB1	H2AFZ	AXL	ZNF770	PHGDH	MOBKL2B	CRTC3	NHEJ1	MRCL3	MAP3K4	STK17A	EFCBP1	XBP1	FLJ22662	GNPAT	SNCG	CMIP	ALCAM	SLCO3A1	YAF2	OPHN1	LEREPO4	PIR	LOC400655	P2RX4	PLP2	UNC13C	SPARCL1	C6ORF27	ABCA12	SPATA7	TRPC2	SH3KBP1	RIMS1	SOX21	GABRA4	HERC5	TOM1L2	ADK	SFXN5	SLC43A1	SARS	C1ORF24	RBPSUHL	MRVI1	PMPCB	CTAGE1	SAR1B	C6ORF112	SLC25A6	PPA1	GRIA1	GALNT1	FLJ12716	KIAA1324	INSM1	CPNE6	CHCHD2	AGA	SSR4	FNDC8	CLDN2	PRRT1	PAX4	HOXB9	OR4D1	SEPP1	GMPR	AES	RNF39	EDC3	CDAN1	SARDH	ATP5J	SC5DL	PRDX1	IGFBP7	ZFHX1B	FLJ23577	NDUFA1	DOCK2	C14ORF143	TFF3	ID3	LOC134145	PSMB2	HYDIN	SNCA	ID1	UQCRQ	COL4A6	G3BP	OR10H1	ENTPD2	HAND1	CLEC7A	TNRC18	PPM1J	LOC283079	DKFZP434B061	ATP5L	CNTNAP1	HCN1	FLJ14126	LRRN5	PRM1	CRHR2	CPE	ABTB2	NUDT21	GNG3	TM6SF2	CXCR4	RASGRP1	CYLD	ZFY	MTHFD2L	MOGAT2	FAM83A	EHF	C4ORF20	A2BP1	OR8G2	BMP7	SLC26A2	RIMS2	FLJ21687	RPS6KA3	CYBRD1	ADAM29	FLJ25778	NOSTRIN	GML	FLJ43663	TECTA	MRPL28	UQCR	APRT	C8ORF72	MYOD1	PHF21A	PTPLB	SPIB	MBNL1	CFL2	PHC2	HOXC10	TFF1	NOS1	ANKRD46	HTR1A	DSCR1	OAT	LGR5	OLFML3	BLVRB	TLE2	PPA2	PBX3	DSCR8	BSG	SCGN	DBF4	TBP	FAM84A	FLJ23172	AXUD1	STMN2	SGCE
IDX_TSA_UP_CLUSTER3	na	WNT4	SLCO3A1	FEN1	PRC1	CKS1B	LMO4	CKS2	SLBP	MAD2L1	SMC2	HGF	CDCA8	USP1	INCENP	CCNB2	DTL	ILF2	MCM5	AURKA	DLG7	CDCA7	TYMS	TACC3	KIF20A	BRCA1	TRIP13	AQP1	CDC6	HELLS	NCAPH	NUSAP1	MCM4	IL13RA1	RRM1	CENPK	MAN2A1	MKI67	RRM2	RNASEH2C	FIGNL1	DCK	KIAA0101	E2F8	TUBB6	CSRP2	CCNE2	DTYMK	RAD51	MCM2	PLK1	CDC45L	MCM3	OSMR	CX3CL1	NASP	TFDP1	ADAM8	NUP85	EZH2	ABCA1	LRP5	PRIM1	POLA1	KLF5	NQO1	BIRC5	KIF2C	MCM10	TTK	PTGFR	TOPBP1	CDC20	MCM7	HMGB2	KIF22	RACGAP1	RFC5	KIF11	BUB1	RAD51AP1	CCNF	ASF1B	GAS6	CDC2	CSTF2	CCNB1	KIF4A	IMPDH2
ASTIER_FN_DIFF	na	EIF2S1	ITGAE	COPS5	LOC283761	GJB3	CORO1A	SFTPD	LGALS8	CASP7	PFAAP5	ACSL3	MDN1	ODF1	TOR1A	CHRNB4	JUND	GFRA2	DPF2	VPS45A	GPX1	CD79A	MTCP1	GDPD5	RASSF2	VAV2	DLGAP4	STARD3	ACACB	PLEKHC1	C19ORF29	PIK3C3	SQSTM1	RIF1	GATA2	U2AF2	SPRY1	FRAP1	CCT4	ABCA4	TMEM131	KRT4	PSMC1	MLXIP	HHLA1	ZBTB7A	ETV4	TTTY2	PART1	NUP88	ZYX	LYPD1	IK	SDCCAG1	EPB41L1	NUP205	FOS	GAA	LIMK2	RRAGD	KIF21B	USP13
PENTOSE_PHOSPHATE_PATHWAY	na	PFKM	FBP2	ALDOB	PGM3	TALDO1	ALDOA	PRPS1L1	RPE	PGD	RBKS	TKT	PFKP	PRPS1	PGLS	G6PD	PGM1	TAL1	GPI	PRPS2	ALDOC	H6PD	RPIA	FBP1
GOLUB_ALL_VS_AML_UP	na	RBBP4	DYNLL1	MCM3	TCF3	SRP9	IRF2	NUP88	ACADM	ADA	ATP2A3	CYFIP2	IL7R	CBX1	SMARCA4	TOP2B	PSMA6	CCND3	GTF2E2	ZNF22
AKTPATHWAY	na	FOXO1A	CASP9	PDPK1	GHR	CHUK	NFKBIA	GH1	RELA	AKT1	MLLT7	PIK3CA	PIK3R1	BAD	NFKB1	YWHAH	PPP2CA	FOXO3A
ROSS_MLL_FUSION	na	SIRPA	KCNE1L	CCL23	SNX10	GAS7	BLOC1S1	GBA /// GBAP	GGA2	ALDH3A2	RNPEP /// UBE2V1 ///	ANXA5	MLL	PYCARD	ADCY9	HOXA5	COL9A2	TRPM4	MICAL1	FCGR1A /// LOC440607	C2	MAGEF1	TPP1	CUL1	SYT17	MBNL1	RMND5B	MRPL33	WHDC1L1 /// WHDC1L2	SLC9A6	CPM	FEZ1	ALOX5AP	GUSB	HK3	RNPEP	RNH1	SOCS2	PRG1	SPG21	XAGE1 /// LOC653048	FBP1	STXBP2	ITGAX	CES1	DACH1	NKG7	SCPEP1	MRPL34	PGAM1 /// LOC642969	LY86	CTSL	AKR7A2	SAGE1	MVP	ITGA7	PREB	ALDH3B1	GOLGA8G /// GOLGA8D	APH1B	RNASE2	MFSD1	LGALS1	COX8A	PBX3	APOC2	MEF2C	RNASE3	RPL22	TDRD7	FES	DEXI	PLD3	HEXB	CCL5	LOC283683 /// LOC646	HOXA9	RPS6KA5	LRMP	AK2	FCGR1A	GLG1	CAPG	PHKA2
ANDROGEN_GENES	na	RWDD1	ARSD	CYP19A1	CRISP1	GPX5	AKR1B10	NR1I3	TGFB1I1	HSD11B2	HSD3B1	STS	NCOA4	RDH11	APRIN	SCGB2A1	UGT2B15	TMPRSS2	AKR1D1	RNF14	SHBG	UGT2B4	HSD11B1	NR3C2	ABHD2	CRSP2	CYP11B2	SULT2A1	NR3C1	HSD3B2	SRD5A1	SULT2B1	HSD17B8	RDH5	PPARBP	HSD17B3	FXR2	FGF8	PART1	FKBP5	RAN	ARSE	AKR1C4	PPAP2A	AR	CYP11B1	NSD1	TMEPAI	HSD17B2	UGT2B17	UGT2B28	SRD5A2	CRSP6
CHEN_HOXA5_TARGETS_DN	na	DDT	EHD2	FEN1	GEMIN4	TUBA3	GM2A	LOC63920	SLC29A1	SYNGR2	PCDHGC3	CCDC56	SKP2	CD24	MYL9	C16ORF53	NPTXR	ZNHIT4	H2AFX	UBTF	G6PC3	PPAP2C	TMEM97	KDELR1	MARCKS	TRIM34 /// TRIM6-TRI	ANP32A	TOMM22	AP1S1	LOXL1	ST6GALNAC4	CKAP4	AYTL2	SERPINH1	ANPEP	C14ORF139	AKAP1	SV2A	PRPF31	CXX1	CBX6	HMGB3	FZD2	LOC51334	FJX1	WNT5B	MAT2A	GLG1
ZHAN_MMPC_EARLYVS	na	EGR3	FOXM1	STCH	HADHA	IRF4	ITGA6	ETS1	MYC	TNF	SNRPC	ID3	MKNK1	SPIB	VCL	LMNB1	TERF2	ELF1	BLK	CCNG2	RHOH	GBP1	MSH2	LTB	SPI1	BLR1	RUNX3	CD1C	CIITA	CD1D	OGG1	CASP10	RPA1	IL4R	CDC20	SLC7A6	TRAF5	EED	LIG1	BMI1	CCNF	ABCD3	PECAM1	CSTF2	REL	RHOG	XBP1	ITSN2	RAE1
MYC_TARGETS	na	SRM	RPS15A	NME1	RPL6	CCND2	FN1	ENO1	EIF4E	APEX1	GADD45A	RPL23	RPL3	HSPD1	FKBP4	CAD	DUSP1	LDHA	MYC	HSPE1	FASLG	TERT	MGST1	PTMA	DDX18	NCL	FASN	CCNA2	HSPA4	CCNE1	THBS1	TP53	TFRC	PPAT	CDK4	TPM1	CDKN1A	RCC1	ODC1	NPM1	CDKN2B
PENG_GLUTAMINE_DN	na	IFI30	UBE2G2	SYNGR2	RNU3IP2	ILF2	PSMD11	HSPA5	COG2	FKBP2	ADRM1	CAD	TRIP13	KARS	FUS	KHSRP	PSMD3	GOLGA1	ACAT2	DDX18	LMNB1	PSMD12	TOP1	ERF	BMS1L	PTPN6	PPP1R10	SLC19A1	SRPK1	VDAC1	ARS2	EIF5	EMP3	SFRS1	RABGGTB	CCND1	MYD88	FKBP4	AHSA1	ABCF1	INHBC	HSPE1	CTSC	TCP1	XPO1	FASN	PRPS1	SRRM1	EIF4G1	ADCY3	HNRPL	SFRS2	SF1	MLF2	LIMK2	DDX21	ME2	XBP1	PPIF	SFPQ	SLC5A6	CHD4	PRODH	SLC29A1	PSMD8	NOL5A	CELSR2	BYSL	PABPN1	MRPL12	COPS3	METTL1	MAP3K11	KIAA0179	SSBP1	HSPC111	DNAJA1	PDCD4	CYCS	SMARCC1	PTDSS1	SNRPA1	DNAJB1	TGFB1	ALG3	SRM	PIK3R2	SURF5	HSPA8	ALDOA	GJB1	RBBP6	CLIC1	SACS	TDG	CTPS	NDUFS6	CSE1L	MYST1	SNRPB2	RNASEH1	EWSR1	CCT2	PRPF4	TXNIP	BCAP31	RANGAP1	XRCC5	PPP2R2A	EBNA1BP2	BTK	PAICS	RPLP2	PPIB	ALG8	IDH1	DOK4	SF3B4	EIF2B4	NME1	AMD1	HS6ST1	PHB	PSMB3	SNRP70	PRDX1	IMPDH1	PSMA6	PA2G4	EIF2B5	MAZ	DLEU1	PFKP	NUDC	HRAS	LAMB3	OGFR	PRKCBP1	ATP5G3	NOLC1	EEF1E1	HNRPAB	ZNF207	PIK3R3	NUP98	ADAM19	FDFT1	RUVBL2	SQLE	PSG7	HBD	MPHOSPH10	G3BP	SLC4A7	PTMS	PSMB6	POLR2C	GCDH	IDH3A	MORF4L2	TUBA1	MTHFD1	GSPT1	ATP1B3	PWP2H	C1QBP	UBE2M	NOL1	RQCD1	SSB	MRPL3	IFRD2	ARMET	ATR	STAT1	SLC29A2	SEC61B	ATP2A2	DYRK1A	PCBP1	CCNB1	TAP1	AK2	PSMD1	ODC1	GMPS	ERH	IDI1	ZMPSTE24	VCP	TIMM17A	SNRPF	HNRPA2B1	PSMF1	FBL	CCT6A	DHCR7	NP	TUBG1	CCT5	DHX9	UBE2N	SCD	MRPL28	L3MBTL	TOMM40	PFN1	PRDX4	LDHA	DKC1	RRS1	HPRT1	RBM14	GRIN2A	CDC25A	MRPS12	SYNCRIP	CYC1	HSPA4	RNF126	BAZ1A	TFRC	MMP15	EIF4G2	CALR	TBL3	DHCR24	UMPS	SGTA	SC4MOL	MRPL23	LDHB	YPEL1	CDC20	PSME4	EIF5A	EBP	NUP160	DDX1	PES1	MAPRE2	NCL	DNAJB6	ACLY	TCEB1	DDX48	NMT1	DHX15	TARDBP
LEE_MYC_E2F1_DN	na	MAT1A	GHR	FABP1	ADIPOR2	BAAT	CYP2E1	NETO2	SFTPD	PNLIPRP1	SLC27A2	ACSL1	REPS1	ORM1 /// ORM2	CYP7B1	RGS16	SLC25A22	IL1RAP	KYNU	ELOVL5	APOC4	DCT	AASS	IGF1	TNNC2	HAL	PCK1	RARRES1	HSD11B1	REG1A	IGFBP2	CPOX	EGFR	ELA2	CTRC	HPD	PXMP2	ALAD	EPHX2	G0S2	OAT	ETNK2	C14ORF140	MCM10	BHMT	TDO2	TRPV2	FABP2	C4BPA	ME1	GOT1	RGN	ABCD3	OTC	MOSC1	HBP1	CYP2F1	MAPKAPK2	G6PC	HAO1	NR1H3	CYP4F2
HSIAO_LIVER_SPECIFIC_GENES	na	ACSM3	EPHX1	CYP2E1	KLKB1	CYP2C18	C8G	F13B	SOD1	NAT2	RNASE4	SERPIND1	NR0B2	SEPHS2	FGB	SHMT1	KYNU	RGL2	MST1	ALDH2	RBM4	SERPINA4	C8A	ACAT2	PYGL	GYS2	PROC	LTB4DH	APOF	AADAC	HPN	SAA4	LBP	GATM	AGTR1	ACAT1	APOB	ACADSB	C4A	LPIN2	ACAA2	CAT	ALAS1	ID2B	PLOD2	SLC10A1	PBEF1	CYP2C8	CYP2A6	ARG1	HABP2	ACAA1	CYP2C9	LCAT	PCSK6	PZP	BAAT	UGT1A9	AOX1	SERPINE1	SERPINF2	CFHR2	APOC4	IL13RA1	CYP2J2	PGRMC1	CASC3	GGCX	F9	F12	CFB	HPD	C5	ALDOB	GJB1	HGFAC	SSRP1	PLGLA1	SERPINF1	BHMT	ADFP	PON3	FGG	C4BPA	LSR	RGN	C8B	ALB	AKR1C4	HMGCL	HPR	F7	KCNH2	CYP4F3	F10	CPN2	KNG1	SEPP1	ADH1C	CYP4F2	MBL2	IL13	F5	AGXT	ASGR2	GHR	FABP1	FGA	CYP2B6	F11	CPB2	HPX	AHSG	APCS	ACSL1	PCK2	ABCB4	C1S	MGST1	IGFBP1	NNMT	CDO1	TST	UGT2B15	MUT	AKR1D1	SERPINA7	TFPI	SLC38A3	CBS	SLC2A2	PCK1	CFI	BDH1	HSD11B1	SPP2	LGALS4	SERPINA5	ITIH3	FGL1	CES1	TAF6	IL8RB	CYP27A1	PCBD1	TM4SF4	FGFR4	GCH1	F2	NR1H4	FMO5	CP	SDS	SERPING1	CDH2	GSTZ1	MTHFD1	ITIH1	ADH4	VTN	APOC2	AGT	LIPC	CPS1	ALDH6A1	ASGR1	OTC	ALDH1A1	APOA2	LPA	APOC1	ITIH2	G6PC	PROS1	SERPINA6	APOC3	CYP4A11	SERPINC1	ASL	FURIN	DECR1	ABCC2	PCCB	FN1	CRADD	CYB5A	CRHBP	SORD	SUPT4H1	HNMT	TOMM40	HRG	PRDX4	C2	FAH	HMGCS2	SLC39A14	ABCC6	HSD17B4	HAL	SERPINA1	UGT2B4	CYP2D6	FCN2	LAMP2	ACOX2	AZGP1	FBP1	CES2	TAT	ASS1	DDT	GSTO1	DHCR24	SULT2A1	FST	APOH	MGST2	TF	CYP3A4	HP	GSTA2	SC4MOL	GLUD1	FMO3	SERPINA3	TDO2	PLG	CRP	HRSP12	DAB2	POR	AKR1C1	ATP13A3	RBP4	GPT	ORM1	CFHR1	APOA1	DPYS	CYP3A7
IL6PATHWAY	na	RAF1	CEBPB	PTPN11	SRF	JAK2	SOS1	GRB2	HRAS	JUN	MAPK3	JAK1	IL6ST	IL6R	JAK3	CSNK2A1	MAP2K1	FOS	SHC1	IL6	ELK1	STAT3
NGFPATHWAY	na	RAF1	NGFB	SOS1	KLK2	HRAS	GRB2	JUN	MAPK3	PIK3CA	DPM2	PIK3R1	NGFR	PLCG1	CSNK2A1	MAP2K1	FOS	SHC1	ELK1	MAPK8
GPCRDB_CLASS_B_SECRETIN_LIKE	na	CALCRL	SCTR	GIPR	GLP1R	ELTD1	LPHN1	CALCR	GLP2R	GCGR	VIPR1	ADCYAP1R1	GPR64	EMR1	PTHR1	GHRHR	VIPR2	CD97	EMR2	PTHR2	LPHN3	CRHR1	CRHR2	LPHN2
TALL1PATHWAY	na	TRAF2	TRAF5	CHUK	MAPK14	MAP3K14	TRAF3	RELA	TNFSF13B	TNFRSF13C	TNFRSF13B	TNFRSF17	NFKB1	TRAF6	MAPK8	TNFSF13
ADIP_VS_FIBRO_DN	na	THBD	ANXA3	DDB1	CD44	GAS7	FN1	ANXA2	ANXA5	ITGB1	CCND1	BAX	CCT5	FGF7	IL4R	CSPG2	THBS2	CCT2	PKM2	ECM1	TUBB	TNFAIP2	GAS6	THBS1	IL11RA	CD9	CDK4	PDCD2
POMEROY_DESMOPLASIC_VS_CLASSIC_MD_DN	na	SEPT8	SMAD5	SFRS2IP	NUCB1	PSMB5	CRABP2	ILVBL	RPN2	USP11	F8A1	DLX4	ALDOA	STX3	OLFM1	NOMO1 /// NOMO2 ///	ACOX1	PRDX1	DGCR2	SMAD2	TP53BP2	PDE4C	GABRB3	TMEM11	SURF1	BCAP31	CBX5	SLC1A2	CITED1	KIAA0247	BSG	APLP1	GABRG2	GNB3	ABL2	ACLY	HSP90AA1	THBS4	ANKRD15	NEUROG1	CHRM4	FPR1
UNDERHILL_PROLIFERATION	na	MCM7	CCNT1	CDK2	MCM4	CDC7	RAD17	CDC2L1	CLK2	MCM5	RBL1	CCND1	CDKN2D	PA2G4	CHEK2	POLG	CCNC	GAS5	POLD1
HIPPOCAMPUS_DEVELOPMENT_NEONATAL	na	USP22	L1CAM	ST8SIA2	CCT8	FN1	NCAM1	TBCA	CDH2	CCT5	UBE2E3	COL4A1	NRP1	TUBB2B	TNC	FASN	TUBB	VARS	H2-ALPHA	MYEF2	CCT7	TUBB6	IL31RA	LPL	CHL1	SQLE	MMP14	UBE1
GPCRS_CLASS_B_SECRETIN_LIKE	na	CALCRL	SCTR	GIPR	GLP1R	ELTD1	LPHN1	CALCR	GLP2R	GCGR	VIPR1	ADCYAP1R1	GPR64	EMR1	PTHR1	GHRHR	VIPR2	EMR2	CD97	LPHN3	PTHR2	CRHR1	CRHR2	LPHN2
MARCINIAK_CHOP_DIFF	na	AMPD3	CLCN3	RBM38	ERO1L	PRSS15	WFS1	ETS2	CDCA7	PTRH2	KITLG	SOAT2	PTX3	MTM1	CHKA	PARD6A	RAD1	ADH7	DDIT3	TCEA1	PPAN	POLR1A
ADIP_VS_PREADIP_DN	na	CYR61	IFRD1	THBD	ANXA3	CD44	GAS7	IER3	SOX4	PLAT	FN1	ANXA2	ANXA5	CCND1	CCT5	FGF7	IL4R	VDR	THBS2	CSPG2	CXCL12	CCT2	PKM2	ECM1	TUBB	TNFAIP2	SAE1	GAS6	AKR1B1	CD9	UCP2	CDK4	DNAJB1	IL1R1	BID	EEF2	SAMHD1	MMP14
BRCA1_OVEREXP_DN	na	FGFR3	SFRS11	VIL2	PKN1	SOX4	EMG1	RELA	JTV1	NARS	HSP90B1	SNRP70	NME3	CLTA	CAD	EIF3S9	EIF3S6	UBAP2L	SF3A3	HK1	TCOF1	CKAP4	CCNE1	NOLC1	HCFC1	PPM1F	BMS1L	RASSF7	FDFT1	FARSLA	POLG	MCM2	VDAC1	U2AF1	GCS1	ATIC	CHAF1A	SKIV2L	GAL	CCDC85B	CCND1	KIAA0152	RARS	WBSCR1	FKBP4	SLC7A5	MTHFD1	NSDHL	PWP2H	FASN	ARMET	EIF4G1	JARID1C	SCRIB	SCAP	PSMD1	RAE1	CHD4	SLC29A1	BYSL	GTF3C2	TRAP1	PRKACA	KIAA0179	KIAA0114	POLD1	DNTTIP2	CDC25B	MRPS12	SF3B2	NUP214	PHKG2	AGPAT2	SMARCA4	PPAT	SNRPA1	DDX11	RPIA	ALG3	LMNB2	TAF1C	DDT	DHCR24	SAFB	CDC37	H1FX	AP3D1	DNAJC7	HSF1	CTPS	SSRP1	DUSP1	DDX10	PDCD11	C10ORF7	RXRA	NDRG1	EIF2B2	ANXA11	FAM38A	XRCC5	SEC24C	PMPCA	POLRMT	RABEPK	SMAD6	NMT1	SON	MAP2K5	SLC1A3	BRD2
TESTIS_EXPRESSED_GENES	na	TSGA10	SCML1	SLC6A8	ADAM29	WT1	DNALI1	FAM12B	GRB14	DNAJC4	BRDT	ISYNA1	CRISP1	PRM2	CYLC2	CHODL	RNASE1	ADAM2	PTGDS	MAP7	USP2	PSORS1C1	DDX3Y	DDX4	TFDP2	TEX13A	TSKS	CXADR	DDX3X	CLGN	AMH	NUP98	SOX30	TEX14	TCP11	PPP2R1B	DKFZP434P211	TF	BAT2	DMRT1	HSD17B3	SPACA1	TTTY2	SOX5	GPR135	SPINLW1	MNS1	FLJ36166	EIF1AY	SSX2IP	COIL	TEX15	TTTY15	NR0B1	TUBA4	ALG8	DDX43	CTAG2	HSPA1L	CRAT	KCTD13	ACE2
IL2PATHWAY	na	RAF1	IL2	STAT5A	IL2RB	SOS1	GRB2	STAT5B	HRAS	LCK	JUN	MAPK3	IL2RG	JAK1	JAK3	CSNK2A1	MAP2K1	FOS	SHC1	SYK	ELK1	IL2RA	MAPK8
IDX_TSA_UP_CLUSTER6	na	TANK	ETFDH	RTN3	SLC2A4	NDUFB8	PSEN2	ABCD2	CCRN4L	C11ORF54	COQ5	LONPL	UQCRC2	IMPDH1	RARRES2	S100A8	CHCHD3	ADIPOQ	ACADS	ITGA6	DLD	PLA2G6	MGST1	NNMT	CAMP	TST	NDUFB9	HSD17B12	PDAP1	UQCRQ	SLC25A10	BCAT2	CCNG2	FXN	SLC19A1	NDUFB2	HSD11B1	POLN	ACADL	COL15A1	UNC119	MAP3K7IP3	MRAP	AQP7	BNIP3	SAMM50	G0S2	PPP2R5A	CIDEC	NDUFA9	CYB5B	CD1D	CHPT1	SCP2	S100A1	CBR1	MGLL	TKT	ACAA2	ME1	CAT	ANKRD57	ALAS1	RETN	CS	FASN	HBLD2	ACYP2	QDPR	C9ORF16	UCRC	OGDH	SDPR	COX7B	CA2	NDUFS3	DNAJC15	ACAA1	LPL	UCK1	PNPLA2	DKFZP564O0823	EHD1	PON2	TUFM	RETSAT	MOSC2	MPDU1	DLAT	GDF5	DECR1	ADCY6	PDHB	CYB5A	BCKDHB	ISOC1	SCARB1	DHCR7	NDUFB6	WFDC12	PLA2G12A	GPD1	NDUFB7	GRHPR	UQCRB	ACAD9	SFXN1	C10ORF58	FAH	PCYOX1	PEX19	SUCLG1	COX5B	TP53INP2	NDUFC1	REEP6	DBT	ATP5O	RAB3D	NDUFA5	MRPL51	AGPAT3	HIBADH	C9ORF72	C20ORF3	HADH	RBPMS	HADHB	SGCD	NDUFB5	MCCC1	ALAD	NDUFS1	SLC25A5	LIAS	ABCA1	SDHB	NDUFB3	HP	PHTF2	MAP4K4	REEP5	LDHB	CIB2	HIBCH	CDKN2C	SMAF1	COX7A2	RNF11	GSR	TSPAN12	SDHA	SLC25A1	C1QDC2	PGM1	ORM1	LTC4S	DHRS7B	SDHC	GBE1	UQCRC1	NR1H3	PCAF	ATP5D
CMV_HCMV_TIMECOURSE_24HRS_UP	na	HSPA4L	POT1	FURIN	CHMP7	SLC6A8	TRAF3	ADAMTS3	SMG7	DDX39	PAK3	PDE4A	TMEM110	TAF4	BAP1	KPNA6	BTG3	WWC1	IGSF3	YLPM1	EPHA2	DNAJA1	ZNF593	IL27RA	TGFBRAP1	RNF126	DLG4	LASS6	SOCS2	FXR1	DOCK3	ABCB1	CHST2	ATXN2L	ARRB2	MCM3	GRPEL1	E2F5	TNFSF9	KIAA0888	E2F4	PIGH	TLR2	PROSAPIP1	MFAP3L	GSTM3	RGS19	KIAA0672	NFE2L3	ETS2	ATP7B	NFKB2	PLS1	DDX10	CCDC86	KCNK1	ALAS1	LEF1	LYN	GSR	POP7	PLSCR1	KCNH2	EFNA4	TERF1	PRKCD	INA	GUCY1B3	DUSP7	MARK2	CCND3	DKFZP564O0823	PTPN3
INTEGRINPATHWAY	na	SOS1	BCAR1	PXN	JUN	MAPK3	CSK	ACTN1	CAPN1	ITGB1	MAP2K1	SHC1	BCR	RAF1	RAP1A	ACTN3	PTK2	ACTN2	GRB2	HRAS	CRKL	PPP1R12B	VCL	ACTA1	ZYX	ROCK1	CAV1	CAPNS1	MAP2K2	TLN1	SRC	MAPK1	FYN	MAPK8	CAPNS2
ZHAN_MM_CD138_CD1_VS_REST	na	TXNDC13	BGLAP	CSTA	CLEC2D	TRIB3	CTH	GPR63	SYTL1	PTGER2	ASB2	ATF5	G0S2	RAB31	VPS37A	RAB33A	INHBE	RGAG4	EIF4EBP1	STC2	PCK2	ERN1	C20ORF100	NSUN7	CEBPB	GPT2	TM6SF1	ALPK2	PHGDH	RBP1	SLC7A11	KLHL4	MTG1	MFAP4	TMC8	TBC1D16	ZNF70	SESN2	ITGAL	SNFT	TMC6	PCDH20	HADH	FYN	NID2
BRENTANI_DNA_METHYLATION_AND_MODIFICATION	na	DNMT2	HMGA1	TERT	OAS1	LIG1	TK2	MCM4	MBD2	S100A11	POLB	ADK	NME6	RFC3	TEP1	MLL	TERF1	LIG3	DNMT1	HMGA2	TERF2IP	MBD4	RFC4	PCAF
UV_UNIQUE_FIBRO_UP	na	PTPN18	CAB39	CEBPB	GPD2	ST6GALNAC2	CSF2RB	EPS8L1	HK1	CRYAB	C1ORF86	CD53	CD69	COPS7A	ACE	MINK1	IL11RA	SNX8	CNN1	PRKACA	LCN2	PRKAB2	TNFRSF10B
EPOPATHWAY	na	RAF1	EPOR	STAT5A	JAK2	SOS1	GRB2	STAT5B	HRAS	JUN	MAPK3	PTPN6	CSNK2A1	PLCG1	EPO	MAP2K1	FOS	SHC1	ELK1	MAPK8
IL2RBPATHWAY	na	STAT5A	SOS1	MAPK3	SOCS3	AKT1	IL2RG	PIK3R1	NMI	CFLAR	PPIA	SHC1	IRS1	SOCS1	IL2RA	RPS6KB1	MYC	RAF1	IL2RB	E2F1	BCL2	CBL	STAT5B	HRAS	GRB2	CRKL	JAK1	JAK3	PIK3CA	PTPN6	BAD	MAPK1	FOS	BCL2L1	SYK
BRCA2_BRCA1_UP	na	SF3B4	FKSG24	SLC9A1	TUFM	JARID1A	SPCS3	PEF1	CXCL5	TATDN2	DLG7	RNF167	ACTR1A	AFP	GNB2	UBAP2L	LOX	MPI	IL1B	PPP1CB	PPY2	PAF1	NOC2L	COVA1	IL17RA	NT5DC2	CTNNBL1	FDFT1	IL18R1	COPA	PISD	RUNX1	AKT1	PPP2R5A	MAPRE1	CALU	NCSTN	STRN3	RBBP4	MNAT1	RALY	NAGA	BAD	PAK2	TCEB2	GCAT	GART	GTPBP1	HARS
REFRACTORY_GASTRIC_UP	na	MPZL1	PPFIA3	C15ORF2	SLC16A5	WDR42A	ARMC6	ACVR1B	SLURP1	ZNF219	ANGEL1	MEF2D	DNAJC4	NCAM1	DOHH	CCL17	ABO	C21ORF2	BAIAP2	FABP7	WDR55	PCDHB17	H2AFX	MR1	UNG	FKBP8	PLXNB1	BCL2	CHKA	ITGB1BP2	ADAMTS8	TUBGCP2	ABC1	ECT2	POLG	EPHB1	JMJD2B	ALG3	C17ORF59	TADA2L	N-PAC	NPAL2	NENF	C6ORF137	PPP3CC	RAB27B	MYO7A	RPL13A	MOCS3	TNNI2	SGTA	PMS2L11	TARSL1	POLR1E	HHLA1	CG018	SLC11A2	CRYBB2	VAC14	RAB2	B3GAT3	ABCB8	SPDEF	IL12RB1	TNMD	PPP1R12B	IFRD2	POLR2A	MYLC2PL	PHGDH	MAPKAPK3	C16ORF72	MOSC1	ADCY3	PPP2R1A	RGR	C9ORF127	NEK9	SLC13A2	EHMT2	CRTC1	SLCO2B1	LDB1	NCR3	MYO5A	PMS2L1	IL1R1	DES
NKCELLSPATHWAY	na	LAT	VAV1	KLRD1	RAC1	MAPK3	IL18	ITGB1	KLRC4	PIK3CA	PTPN6	PIK3R1	HLA-A	PTK2B	PAK1	MAP2K1	SYK	KLRC3	B2M
AS3_FIBRO_C1	na	QSCN6	TUBA3	STCH	CDH11	ITGB4	RPL13A	CDC25C	VCAM1	HGFAC	HDAC1	CAPN2	SLC7A5	RPA1	DYNLL1	SRF	TPP1	MMP11	SPINT2	ZYX	TP53	SF1	RNH1	ITGB5	FMO1	TCEA1	RB1	ITGAL	BMP4	CTNNA1	CDKN2B	ACTB
IL7PATHWAY	na	EP300	STAT5A	BCL2	STAT5B	LCK	IL2RG	JAK1	JAK3	PIK3CA	PIK3R1	IL7R	PTK2B	IL7	NMI	FYN	CREBBP
HBX_HCC_UP	na	CASP4	HMGB2	UCK2	PMAIP1	CCNG1	GLRX	ACP2	SLC25A5	IGKC	ATP5J	EMR3	MMP1	FAS	IL6	CDKN3	CXCL1
TNFALPHA_30MIN_UP	na	CHD1L	HMGA1	ATF4	NFKBIA	JUNB	INADL	KLF10	PTMS	PHB	PIR	TMF1	CLIC1	CD5	PLP2	TRAP1	EGR1	KALRN	IER2	OPRS1	SLC39A1	MAP2K1	TUBA1	CTNNB1	CXCL1	DUSP1	NDUFA13	C10ORF7	MRPL36	MCM7	HSPB1	SF3B2	PSMB7	PRDX2	PPP2R1A	HNRPU	COPS2	PRDX5	TEGT	TNFAIP3	IGFBP5	ERGIC3	ATP5G2
AS3_FIBRO_C2	na	QSCN6	TUBA3	STCH	CDH11	ITGB4	RPL13A	CDC25C	VCAM1	HGFAC	HDAC1	CAPN2	SLC7A5	RPA1	DYNLL1	SRF	TPP1	MMP11	SPINT2	ZYX	TP53	SF1	RNH1	ITGB5	FMO1	TCEA1	RB1	ITGAL	BMP4	CTNNA1	CDKN2B	ACTB
CMV_HCMV_TIMECOURSE_1HR_DN	na	AGGF1	GCS1	RGS4	LOC51149	TAF13	EMG1	PIAS3	ABCA4	TNFRSF1B	CDH13	PIK3R4	AKT3	KIFC1	SOCS1	ODF2	NGFB	ZNF205	DUSP4	GRM5	GPSM3	GALK2	NCAPH	GRIA3	PAEP	THOC1	C16ORF51	GJA1	C17ORF25	TNRC21	SIX1	BBS4	SLC12A1	UTY	CDC40	INPP5B	THPO	RP4-691N24.1	ITSN2
HASLINGER_B_CLL_17P13	na	VDAC1	MAPRE3	GEMIN4	GNAI2	GABARAP	GPS2	EIF4A1	SENP3	TP53	ASMTL	RYR1	SCP2	PLD2	FXR2	PRDX4	HNRPDL
5FU_RESIST_GASTRIC_UP	na	LZTFL1	NOV	H3F3B	ARID5B	SRI	GPNMB	SF3B3	NR2F2	KNS2	BTG3	NQO1	DGUOK	HOXB6	CDKN1A	IGFBP2	TYMS	CRY1	MDK	CLU	DDB2	OSBPL3
ET743_HELA_DN	na	TEAD4	H1FX	GMDS	STAG1	STX8	LRBA	MCM5	ABCB6	HIST1H4C	PKP4	ARHGDIA	FARS2	PFTK1	CCDC86	DDX10
PROPANOATE_METABOLISM	na	ACADL	PCCA	ACACA	ALDH3A2	PCCB	HADHA	MLYCD	SDS	ALDH1A2	EHHADH	ACAT1	LDHB	ALDH1B1	ALDH1A3	ACADSB	LDHA	SUCLA2	ALDH9A1	ALDH2	ALDH6A1	SUCLG1	ACAT2	ACADM	ECHS1	ALDH1A1	LDHC	MUT	ABAT	SUCLG2	MCEE	ALDH3A1
DER_IFNG_UP	na	MAP3K10	CSRP3	FOSL1	SKP1A	HLA-B	SF3A1	XRCC6	CEBPD	HLA-A	NMI	IFI35	HIF3A	TAS2R5	C1S	SHFM1	COL16A1	PSME1	IFITM1	CYCS	EPS15	GBP1	FAS	PML	HADH	EIF2B1	HLA-E	HADHB	IRF1	ADAR	IFIT3	SDCBP	ATP6V0B	ZFP36L2	TRIM21	PRAME	ELK4	BBC3	PSMB10	CASP8	PHLDA1	PPP3CA	BTG1	RBBP4	PMAIP1	TEAD4	SRP9	ISG15	BST2	PYHIN1	IL15RA	VEGFC	RHOC	PLOD2	STAT1	PSMB8	SFRS2	VAT1	PARP1	ICAM1	TAP1	IL6	BAG1
CERAMIDEPATHWAY	na	RAF1	MAP2K4	TRAF2	TRADD	MAP3K1	BCL2	FADD	TNFRSF1A	SMPD1	RELA	MAPK3	CYCS	BAD	PDCD8	BAX	NFKB1	RIPK1	CASP8	MAPK1	MAP2K1	NSMAF	MAPK8
NAB_LUNG_DN	na	CYP4A11	VEGFB	CD300C	GMPS	CKS1B	TIMP3	PFKL	ABCC2	CLCN3	KIAA0960	SULT1E1	C7	MPP3	AQP1	TXK	CUL1	ALPK2	IRF2	HMGB1	STAT6	GRM3	ADH6	NPR1	PYGL	HSPG2	RNF141	NF2	ERCC2	DPP6	EIF4G2	ELA2	EMP3	ZNF137	ALAD	CDH11	ELK3	IFNAR2	CSF1	TUBA1	ATP7B	FSTL1	ACP2	COL6A3	FES	USP7	ALDH1A1	THBS4	F10	IL11	CDK4	G6PC	GAA	IL6	MYL4
NAKAJIMA_MCS_UP	na	IL17A	IL13	CCR6	CCL11	CCR3	CCL1	CCL2	CXCL5	TIMP1	CCL25	CCR9	HSP90AB1	PF4	TNF	GEM	CSF3	IFNG	IL1B	CRTAM	IL6R	IL17RA	LGALS3	IL10	IFNA16	CX3CL1	CD63	IL2RG	HIPK2	IL9R	ERO1L	CXCR3	IL7R	IL4R	IFNGR1	TPSAB1	LGALS1	IL2RB	IL5	IL8	CXCR4	CCR4	IL7	GADD45B	IL6	IL1R1	ASNS	CXCL6	CPA3	CAPG	CSF2RB	CYP11A1	PGDS	IL10RA	CCR2	IL3RA	CCL8	TPH1	CCL7	IL2RA	CLU	SMOX	IL12B	IL1RL1	CCL22	IFNB1	CX3CR1	SPP1	MAOA	IGFBP5	IL2	IL16	CTSG	HNRPA1	IER3	CMA1	IL1A	CSF2	CSF1	HPGD	FCER1A	KIT	CCL4	HDC	IL12A	IL3	CCL5	CSF3R	IL18	TNFRSF9	IL11RA	CCR1	CSF1R
TPA_RESIST_EARLY_DN	na	MN1	DCX	MAN1A1	MDH1	DAPK1	MAD2L1	PDK2	TUBA3	KCNA1	DDR2	TCL1A	CTSE	TLK2	DUSP2	SNRP70	ITGB8	ME3	PRKACA	GFI1	MYC	AQP4	ABL1	CTGF	UBE1L	SCAMP2	PRKCA	MLH1	RRM1	MUC1	RAD51C	OSTF1	GJA1	ITGB1BP1	IGLL1	MT1G	HCFC1	KDELR2	SPAG8	P4HB	PREPL	MFAP1	DPP6	C5	FANCA	INADL	MTF1	TNXB	PRIM1	GADD45A	RGS7	GSTM3	PAFAH1B1	OCA2	DTNB	ADFP	SELL	COL4A5	CDR2	RIOK3	HRSP12	HMGN1	GYG2	MLLT4	GTF2F1	DOCK1	CRYBA1	SEC61B	GDF10	TEC	COL6A1	SLC1A3	AP3B1	ATP5D	LDLR
OXSTRESS_RPE_H2O2TBH_DN	na	QSCN6	TUBA3	STCH	CDH11	ITGB4	RPL13A	CDC25C	VCAM1	HGFAC	HDAC1	CAPN2	SLC7A5	RPA1	DYNLL1	SRF	TPP1	MMP11	SPINT2	ZYX	TP53	SF1	RNH1	ITGB5	FMO1	TCEA1	RB1	ITGAL	BMP4	CTNNA1	CDKN2B	ACTB
NFKBPATHWAY	na	TNF	TRADD	MAP3K1	CHUK	NFKBIA	IKBKG	MAP3K7	FADD	TNFRSF1A	TLR4	MAP3K14	IL1A	RELA	TNFRSF1B	IRAK1	MAP3K7IP1	IKBKB	TNFAIP3	NFKB1	RIPK1	MYD88	IL1R1	TRAF6
CMV_UV-CMV_COMMON_HCMV_6HRS_UP	na	POLG2	PMAIP1	C12ORF22	ATF3	TAF13	IFIT3	BTRC	ZC3HAV1	GCH1	NR4A3	MX1	PSCD1	OASL	IL11	RSAD2	RIPK1	NR4A2	CREM	SLC7A5	NR4A1
MOOTHA_VOXPHOS	na	ATP5J2	NDUFS2	NDUFC2	NDUFA10	NDUFB8	UQCRFS1	ATP5J	NDUFA2	MBD3	NDUFB6	UQCRC2	UQCR	NDUFAB1	COX15	NDUFB7	COX5A	ATP5C1	NDUFA6	COX6A2	UQCRB	BCS1L	ATP5I	NDUFS7	NGFRAP1	NFKBIL2	NDUFC1	COX5B	ATP5B	CKAP1	COX7A1	CYC1	CYCS	NDUFS8	ATP5G3	ATP5O	SDHD	NDUFA5	ATP5F1	ATP5G2	NDUFB2	BCL2L1	COX7A2L	NDUFA7	NDUFB5	NDUFS1	COX6C	UQCRH	NDUFA8	SDHB	PET112L	NDUFB3	NDUFS4	NDUFA9	COX4I1	NDUFS6	ATP5L	COX7C	COX6A1	CNOT7	NDUFB1	COX7A2	NDUFA3	SURF1	ATP5H	NDUFS5	ATP5G1	SURF2	SDHA	NDUFA4	COX7B	COX10	NDUFS3	SDHC	COX11	UQCRC1	ATP5E	ATP5D
HG_PROGERIA_DN	na	HAS2	MMP3	CKS1B	NASP	CENPA	FOXM1	SAFB	DDX39	MYBL2	CBX1	KIF2C	H2AFX	HMGB2	PTGS2	ENPP2	UGCG	IL8	NUP88	CDC25B	RANBP1	CCNF	BARD1	PARP1	PKMYT1	MCM2
P53_BRCA1_UP	na	APOBEC1	CCNG1	SAT1	PLTP	ERCC5	EPHX1	ROBO1	PHLDA3	NQO1	TNFRSF18	COX6B2	DGKA	ENPP2	CTSF	EFS	FXYD3	MDM2	TP53	COL18A1	AK1	DDIT4	FAS	SRXN1	LPIN1	TAP1	PQLC3	CSRP2	ZMAT3	CTSH	CDKN1A	PITPNC1
RIBAVIRIN_RSV_UP	na	ASS1	PDLIM1	VTN	IFITM3	TFDP1	MYH11	IFITM1	GJA1	APOL1	MX1	STAT1	TIAL1	SOX9	GPX2	PIM2	LCN2	CD99	IRF7	CD81	IFI27	MDK	C1S
BASSO_GERMINAL_CENTER_CD40_UP	na	TCEB3	HLA-DQB1	IFI30	KCNN4	HTR3A	SYNGR2	IRF4	MAP3K8	HSP90B1	DUSP2	CFLAR	CD40	TNF	ELL2	IL1B	CHD1	CCR7	ARHGEF2	HLA-DRB1 /// HLA-DRB	LTA	RAC2	STAT5A	RAB27A	IRF5	UNC119	JUNB	ARID5B	NCKAP1L	LHFPL2	CD44	HLA-DRB4	ZFP36L1	ZNF364	PTP4A3	PHACTR1	LGALS1	LYN	STAT1	STK10	TRAF1	GADD45B	PTK2B	ICAM1	TAP1	PLEK	MTMR4	NCF2	EBI2	CAPG	ICOSLG	TCFL5	EHD1	RGS1	BATF	CD74	LRRC32	BCL2	MYB	CCL22	BCL2A1	DTX2	HLA-F	TNFAIP2	DDIT4	SNF1LK	BLR1	PRG1	IGH@ /// IGHG1 /// I	TMC6	SNN	SLAMF1	SH2B3	NFKBIA	IER3	ADAM8	FAIM3	CD58	TNFSF9	CD83	ISGF3G	PIK3CD	NFKB2	KRT7	RXRA	HLA-DMA	MEF2C	CCL4	NFKBIE	NEF3	TRIP10	PLXNC1	TNFAIP3	MAPKAPK2	CR2	LITAF	LAPTM5	TNFAIP8
CELL_CYCLE_REGULATOR	na	CDC45L	MPHOSPH10	CDK6	ZRF1	CDC37	BTG2	MPHOSPH1	WEE1	MCM5	SPIN	BTG1	CDC6	CDKN1B	BCL2	MPHOSPH9	CDK7	MPHOSPH6	CHES1	YWHAQ	CDK5R1	RGC32	SRPK1	CDKN1A	CDK5
NADLER_OBESITY_UP	na	HCLS1	PABPC1	FLNA	PLTP	FBLN2	IFI30	LEP	PPGB	CTSB	BASP1	CD68	MPEG1	CTSD	PFN1	LGMN	C1QB	CRYAB	GRN	CTSK	PSAP	SEC13L1	ALOX5AP	UCP2	LGALS3	TLN1	LRP1	FCER1G	PITPNA	COL1A1	MFGE8	CD53	TPM4	LBP	CTSL	CSTB	DUSP1	SERPINF1	ADFP	CTSS	CFL1	PLD3	CTSZ	TPD52	NEDD8	LAPTM5	FXYD5	DAD1	ATP6V1C1	CSF1R	PEA15	CAPG	POSTN
CMV_HCMV_TIMECOURSE_48HRS_UP	na	KIAA0649	ARFGEF2	APOE	RABGAP1L	CCK	BMP6	NP	RGS6	MSX1	PIM2	ARNTL	EYA2	TAC1	HSD17B6	TMSL8	MPHOSPH9	CDK2	PLA2G4A	RAD51C	GAP43	SAP30	IL1RN	HSPA12A	ABCC5	AQP3	CLGN	MAOA	BIRC4BP	CREM	ZNF204	ZNF202	RRAD	LAMP3	NASP	EYA4	CTSL2	APOM	SERPINI1	PRKAA2	KIAA0664	STIL	CTNNA2	PROX1	FZD5	HIST1H2AE	PDK3	NFKB2	CDS1	SOX5	TOPBP1	ITPR1	SUZ12	GPX3	CLPX	ABHD3	SLC25A13	KIAA1467	DBF4	MLF1	SLC29A2	PLXDC1	HRASLS3	RRAGD	HIST2H2AA3	TFEC	CD2AP
AMINOSUGARS_METABOLISM	na	HK1	GCK	HEXA	UAP1	CMAS	PGM3	GNE	HEXB	CYB5R3	GNPDA2	GFPT1	RENBP	HK3	HK2	GNPDA1
CITED1_KO_WT_UP	na	FBXO32	IQGAP1	SGCG	GBP3	WNT5A	MYB	MAP3K7	KIF18A	C12ORF35	NFIA	SPRR1A	SMARCA4	LACTB2	XIST	TRIM27	UCP1
ET743_RESIST_UP	na	VBP1	TJP2	AGT	DUT	ZNF24	ARHGDIB	CSF2RA	GDI1	RAD51C	YWHAQ	IFI6	AKAP12	ATP6V0C	IFIT1	DNAJB1	GLUL	CRIP2
ADIP_VS_PREADIP_UP	na	VEGFB	CD36	STAT5A	LIPE	GHR	SQSTM1	ANAPC1	CFD	PPARG	CIDEC	GADD45A	PPA1	ACADVL	ITGA7	SPARCL1	LDHB	SCP2	CPT2	ACSL1	ADIPOQ	ACADS	STAT3	GCLM	ADFP	BCKDHA	AGT	MNT	ALDH2	FASN	STAT1	FABP4	IGF1	PC	DDIT3	CRAT
NOUZOVA_CPG_METHLTD	na	LYPLA3	KCNA4	KLF11	WNT5A	COMMD9	IRX1	CGI-115	PCDHGC3	EPHA5	UXS1	DNAJB5	HOXB13	LPHN3	SSTR2	ZNF180	TAC1	VSTM2	GDNF	OSR1	MTERF	TTBK1	VPS37B	SMCHD1	CDH26	FBXO4	NKX2-3	HOXA1	FLCN	TRHDE	SUSD5	FLJ32312	GBF1	EFNA5	ZNF582	ENTPD7	ARRDC2	C6ORF118	VPS8	MMP16	GAB1	HAND1	ZNF266	ZNF304	C10ORF114	OR1F2	LOC285084	CFP	SETBP1	RARB	RPESP	RPIB9	SLC25A29	CPVL	MCTS1	HOXA7	TMED5	RSHL3	SLC7A8	NPAL3	LCOR	LOC440925	MARK2	GLT25D2	IGSF4
PASSERINI_OXIDATION	na	COX7A2L	GPX3	PTGS2	SOD3	COX6B1	SOD2	OLR1	POR	LOXL1	KCNH2	GPX1	TP53I3	NOS3	ACOX1	CPT1A	SEPP1	PGD	CRAT	NOS1
MITOCHONDRIA	na	FIBP	ATPIF1	MRPS10	POLR1B	UQCRC2	PEO1	SLC25A11	ACADS	CAD	DLD	PDK1	NGFRAP1	MRPS33	SOD2	AK3	GPX4	PKLR	SLC25A15	BCL2L1	CRY1	CABC1	DUT	GATM	MRPS18A	PRSS15	TOMM34	PDK3	PECI	ACADSB	HSPE1	ACAA2	ATP5H	MRPS30	SLC1A2	TIMM10	CS	SLC25A13	CYP11B1	TFB2M	G6PD	ACAD8	CASP2	COX11	BNIP3L	LCAT	APAF1	BIK	DNASE2	TUFM	MRPS16	CA5B	HADHA	MRPS28	SLC25A21	MRPS35	SSBP1	NDUFAB1	COX15	NDUFB7	UQCRB	BCS1L	MAP3K1	MRPL11	CYCS	AFG3L2	ATP5F1	WARS2	TFB1M	STARD3	TOMM20	SLC25A17	NDUFB5	NR3C1	NDUFS1	SLC25A5	MRPL15	UQCRH	NDUFB3	POPDC2	MRPL13	NDUFB1	GNLY	COX7A2	SPG7	TIMM9	ECHS1	HMGCL	MRPL19	VDAC3	MRPL49	PC	MRPS31	PTPRA	NDUFS2	DCI	MRPS15	ETFDH	SARDH	NDUFB8	UQCRFS1	MTHFD2	PDHA1	ATP5J	LARS2	CPT1A	COX5A	MB	BCKDK	TST	SUPV3L1	NDUFS8	MUT	ATP5G3	FPGS	LGALS3	UCP2	MRPS18C	BID	CPO	MTCH2	VAV1	YWHAE	GOT2	ERBB2	GCDH	NDUFS4	EHHADH	COX4I1	ATP5L	MRPL35	CASP8	COX7C	COX6A1	CNOT7	TOMM70A	MRPL2	GCK	C1QBP	MDH2	ABCB8	TIMM44	IDH3B	COX10	MRPL4	MRP63	ATP5J2	TIMM8A	NDUFC2	CYP11A1	TIMM17A	PCCB	HSPA9B	ARG2	MBD3	FH	TOMM40	NDUFA6	HMGCS2	BCKDHA	PRDX3	NFKBIL2	SUCLG1	ACADM	IVD	ETFA	MRPL33	FXC1	MTRF1	ABAT	MTX1	MAOA	SDHD	IMMT	TFAM	TAT	P53AIP1	MRPL42	SLC25A3	NDUFA8	MRPS7	SDHB	OAT	MFN2	AMT	TIMM23	ACADVL	GLUD1	CYBB	ATP5G1	NDUFA4	POR	SLC25A1	FDXR	STAR	GNAS	MRPL39	TXNRD2	NDUFA10	TK2	MRPL48	MRPS27	CYP2E1	HTATSF1	DCTN6	HCCS	ATP5C1	PLA2G1B	HK1	PYGB	ALDH2	MTERF	MRPS17	TNFSF10	CKAP1	SLC9A6	UCP3	SLC25A10	MPO	NDUFB2	CDC42BPB	POLG	ABCF2	CYP11B2	ADCK2	MTIF2	GLYAT	MRPS18B	COX6C	MRPL41	SLC25A14	ACAT1	CAT	ALAS1	SLC25A12	CLPX	SLC25A20	NNT	TIMM13	ACAA1	ATP5E	ME2	SLC30A9	SHB	DLAT	IDH2	PDHB	YME1L1	BCKDHB	HAX1	MRPL12	NDUFB6	CYP27B1	DGUOK	SLC25A22	CA5A	BCL2A1	DHODH	COX5B	ATP5B	MRPS34	CYP20A1	MPST	MRPL46	MRPL18	HADHB	MTX2	MTO1	PMPCB	SHMT2	SLC25A16	MRPL20	MYCBP	BAX	NDUFS6	OXA1L	ALDH4A1	SURF1	VDAC2	MRPL44	MRPS11	POLRMT	TXN2	PIN4	MRPL16	PRKCD	NDUFV2	UQCRC1	SLC1A3	ATP5D	FDX1	NME4	LYPLA2	CASQ1	ABCB7	NDUFA2	HSPD1	PCK2	ATP5S	COX6A2	ATP5I	PDHX	ATPAF2	COX7A1	TOMM22	SNCA	CPT1B	BCAT2	PLA2G2A	TP53	MRPL17	MRPS14	POLG2	ACADL	ANXA7	SIRT4	ACP6	CYP27A1	PET112L	MRPL34	DAP3	ENDOG	IDH3A	MTCH1	MTHFD1	COQ7	UCP1	NFS1	RAF1	RAN	CPS1	MRPL3	OTC	APP	DNM1L	COX7B	CROT	PYCR1	NDUFS3	AK2	GRB10	PCCA	DECR1	CYP7A1	ECGF1	TIMM17B	ME3	MRPL28	UQCR	ETFB	ACO2	SLC25A28	SLC1A1	BCL2	MRPS12	NDUFC1	CYC1	DBT	ATP5O	NDUFA5	CNNM4	ATP5G2	FECH	FAM3A	DIABLO	CLN3	GPD2	MRPS2	PDK4	NDUFA7	MRPS22	MAOB	MIPEP	NDUFA3	NDUFS5	MRPL22	TIMM8B	TIMM22	SDHA	GLUD2	NT5M	TPO	CKMT2	PDCD8	SDHC	CRAT	CYBA	MRPL9	MRPL24	PPOX	SLC25A4	AMACR
AGUIRRE_PANCREAS_CHR17	na	ATP6V0A1	SNX11	PDK2	NME1	LRRC37A /// FLJ10120	PHB	RPL27	TMUB2	NSF	LRRC59	CBX1	BECN1	WNT3	MPP3	SPATA20	G6PC3	EZH1	HLF	SNF8	SPAG9	NBR1 /// LOC653347	GRN	STAT5B	NPEPPS /// LOC649270	PSMC3IP	ITGA3	KPNB1	GOSR2	CDC27	AOC2	SPOP	FLJ20920	ZNF652	UBE2Z	AARSD1	NKIRAS2	PCTP	COX11 /// COX11P	ARL17P1	DUSP3	HEXIM1	RSAD1	UTP18	PSME3	CCDC56	KIAA0195	FAM117A	FLJ10120	LOC388397	SLC35B1	RAB5C	MYST2	KRT10	ANKRD40	MLX	XYLT2	MPP2	ATP5G1	LOC162427	CROP	ACLY	NME2 /// NME1-NME2	EPN3	SMARCE1	NMT1	NPEPPS	COX11	GPATC8	PNPO	CASKIN2
HCMVPATHWAY	na	MAP3K1	SP1	MAPK14	MAP2K6	MAPK3	RELA	AKT1	PIK3CA	PIK3R1	MAP2K2	NFKB1	CREB1	RB1	MAPK1	MAP2K1
DNMT1_KO_UP	na	HMGA1	JAK2	SFRP1	HSPH1	SLBP	GTF2H1	TRAF3	RELA	SOCS3	CSK	CYP2E1	TRAF4	PROCR	EREG	GPR12	ZFP36	ENG	CTNNB1	IRF7	CHEK1	RGS16	IL1RAP	BIN1	PTGS2	RAD52	EPHA2	CDC25A	TCTE3	EIF3S10	CXCR7	IL10RB	EIF2AK2	IGFBP6	HIF1A	CCNG2	TRIM28	CSH1	ECT2	DAZL	CYR61	TSG101	GATA2	SLPI	IFIT3	PDGFA	CXCL10	CSF1	REEP5	TDG	AHCY	PHLDA1	SIN3A	ETV4	IFNGR1	THBS2	ADFP	CEBPZ	RPA2	ISG15	ZFP64	POLR2A	MRE11A	KLF4	TRIM25	MX1	PARP1	SEMA3C	TK1	CDKN1A	CXCL6	FGFR1	BAG1
MARSHALL_SPLEEN_BAL	na	KLRG1	CKS2	TGIF	NFKBIB	GZMB	RASA3	TOB1	GZMA	TXK	SGK	PDLIM1	MYB	H2AFZ	CD7	EDG6	STAT5B	IL18RAP	PCNA	DTX1	RELB	ITGB7
ERK5PATHWAY	na	MEF2B	NTRK1	MEF2C	GRB2	HRAS	MAPK7	MAPK3	AKT1	MEF2D	PIK3CA	PIK3R1	PLCG1	MEF2A	CREB1	RPS6KA1	MAPK1	SHC1
CANCER_NEOPLASTIC_META_UP	na	TSTA3	FAP	CKS2	MTHFD2	NME1	SOX4	SNRPF	HNRPA2B1	TRAF4	SSR1	MMP9	ILF2	CBX3	IFNGR2	CCT5	HSPD1	NCBP2	TOP2A	SSBP1	TARS	CDKN3	LDHA	PRDX4	CANX	PPP2R5C	PTMA	RBM4	MRPS12	SMARCA4	KIAA0101	KDELR2	PLK1	CRIP2	MCM3	G3BP	NONO	E2F5	TPX2	TGIF	CCT4	PAFAH1B3	HDAC1	AHCY	IARS	PSME2	HSPE1	OGT	DVL3	COPB2	MRPL3	COL1A2	TUBB	ARMET	PAICS	ACLY	CDC2	SNRPE	DDX48	NUP205	SDHC	RFC4
PTDINSPATHWAY	na	PFKM	GSK3B	PDPK1	AP2A1	PFKP	LYN	PFKL	RAC1	AP2M1	BTK	AKT1	EEA1	ARF1	GSK3A	PLCG1	BAD	RAB5A	PRKCE	PRKCZ	GRASP	VAV2	RPS6KB1
G_PROTEIN_SIGNALING	na	GNG13	GNA15	AKAP9	KRAS	CALM1	PRKACG	PRKCZ	GNG5	CALM3	HRAS	GNA12	GNAI3	GNA13	ADCY5	AKAP1	PLCB3	GNGT1	GNG4	PRKCB1	GNGT2	PRKAR1A	GNG7	RHOA	PRKCH	PDE7B	PDE1B	GNAL	CALM2	GNB5	PDE4C	GNG10 /// LOC552891	PRKCG	GNG3	ADCY3	GNB3	ADCY2	PDE1C	USP5	PRKCI	PDE7A	SLC9A1	PRKD1	ADCY7	PDE1A	ADCY6	PDE4A	AKAP7	CHMP1B	ADCY9	AKAP6	PRKACA	PRKCE	GNAQ	GNB2	PRKACB	ADCY4	NRAS	PDE4B	PRKCA	IL18BP	AKAP3	AKAP11	ARHGEF1	PRKAR1B	AKAP12	RRAS	GNB1	AKAP4	GNAO1	PRKAR2A	GNAI2	GNAZ	PPP3CC	PRKAR2B	AKAP10	ADCY1	PRKD3	GNG12	AKAP5	GNA14	PPP3CA	PRKCQ	ITPR1	GNA11	PDE8A	PDE4D	AKAP8	PRKCD	KCNJ3	PDE8B	ADCY8
HYPOPHYSECTOMY_RAT_DN	na	SLC9A1	DCN	DECR1	AQP8	PPGB	SPARC	FN1	ENO1	AHSG	ACSL1	FBLN5	SCD	PADI4	LDHA	RAB3B	TFF3	PEX19	FTL	FDPS	COL3A1	AKR1A1	HADH	B2M	FBP1	PDK4	CALR	ALDOB	ECH1	FTH1	DDC	OAT	CYB5B	GLUD1	PDIA3	NPPA	TKT	LIMS2	ACAA2	ALAS1	MEP1B	PIM3	MGP	HBA1	PSMB8	IDH1	ATP2A2	ARF4	DAD1	ODC1
UVB_NHEK3_C6	na	ARL4A	ATF4	CKS1B	DHCR24	DUT	HNRPA1	TPBG	SEPT2	H1FX	CELSR2	MMP9	CYB5A	XRCC6	GADD45A	POLD2	PTGS1	CD99	STK25	TSC22D1	ACO2	TNC	JUND	ACY1	TGFBI	RBP1	PYGL	ITGB5	LTB4DH	CALB2	COMMD1
CROONQUIST_IL6_RAS_UP	na	LGALS1	RNASE6	SCGB2A2	XPNPEP2	CYBB	NRAS	CEACAM1	CCL4	ENAM	CCL5	CD48	OSBPL1A	CD86	FCER2	IGHM	CX3CR1	LY86	MSR1	HOMER3	SV2B	NCF2	DUSP6
ZHAN_MMPC_PC	na	TNFRSF7	CD19	BCL6	CD52	MS4A1	SDC1	BCL2A1	CD72	CXCR4	STAT6	CD63	PTPRC	CD38	CD83	IRF4	BLK	CIITA	CR2	BLR1	XBP1	MYC	CD79B
NF90_DN	na	MN1	MSX2	CUGBP2	NDN	ESPL1	CDH11	GAL	GATM	UGT8	TAF4	OLFM1	CYP19A1	POLD2	DMD	KIFC1	PCK2	HMGCS1	TROAP	SREBF2	CDC6	XK	RAD52	AXL	SFRS6	MAPK7	LMNB1	CXCR7	THBS4	HCFC1	PC	TEK	NMT1	IRX5	IGFBP5	ASNS	SLC1A3	ROR2	CREBBP
WIELAND_HEPATITIS_B_INDUCED	na	HLA-DQB1	PRC1	IFI30	SLC7A7	C1ORF38	RARRES3	CD38	ISG20	CD68	AURKA	TRBV19 /// TRBC1	MCM6	TYMS	GZMK	FCGR1A /// LOC440607	HLA-DRA	TAPBP	PSME1	SOD2	CD48	EMR1	SP110	UCP2	PLAC8	RAC2	RAB27A	ARHGDIB	COTL1	CXCL10	PBK	PSMB10	CXCL11	WARS	APOL3	LAP3	PSME2	LGALS3 /// GALIG	CTSC	CD5L	PSMB9	CXCR4	LPXN	GBP2	CECR1	STAT1	HLA-DMB	RAB20	S100A10	PTTG1	IFI16	LYZ /// LILRB1	DENND2D	IL10RA	GM2A	CTSB	HLA-B	IGL@ /// IGLC1 /// I	HLA-A	RFX5	FGL2	IFI27	PARP12	CD74	C1QB	TPP1	HLA-F	DRAM	TRGC2 /// TRGV2 ///	TYROBP	GABBR1 /// UBD	GBP1	RRM2	IGH@ /// IGHG1 /// I	PRG1	C3AR1	B2M	FCER1G	UBE2L6	HLA-E	HLA-DPB1	HLA-DPA1	CD53	GIMAP5	PPT1	TRIM22	CD83	RAB31	RNASET2	PIK3CD	C1ORF54	GZMA	CD3D	HLA-DRB1	HLA-DMA	VSIG4	IGSF6	GPNMB	CFL1	CCL5	UBE2C	HLA-C	CXCL9	RGL1	BTN3A3 /// BTN3A2	LAPTM5	KPNA2 /// LOC643995
ST_INTERLEUKIN_4_PATHWAY	na	PPP1R13B	INPP5D	JAK2	SOS1	IL4	AKT1	IL2RG	SOS2	AKT3	NR0B2	SHC1	IARS	IL4R	RPS6KB1	AKT2	SERPINA4	GRB2	IL13RA1	STAT6	TYK2	JAK1	JAK3	PIK3CA	PI3	CISH	SRC
HUMAN_TISSUE_TESTIS	na	ZPBP	HMMR	ZNF165	CLTCL1	GRK4	SYCP2	CCNB2	BRDT	ABCB6	NUP155	CYLC2	AURKA	VPRBP	CCT6B	ADAM2	CDKN3	SOCS7	DSCR2	HSF2BP	PIWIL1	SSX3	NCAPH	CAMP	PHKG2	TLE4	ZMYND10	SYCP1	TULP2	NF2	DAZL	MPP6	EZH2	FRAP1	TMF1	TTLL5	RAD17	RPL39L	PRAME	KIF2C	STAM2	SOX5	TOPBP1	ART3	TEKT2	GPR135	NEK2	BUB1	COIL	BRAF	MLF1	DBF4	CDC2	HNRNPG-T	SMCP	CLUAP1	GK2	IDE	C9ORF36	OIP5
WANG_MLL_CBP_VS_GMP_DN	na	CPOX	VDAC1	ALDH7A1	PITRM1	NMD3	DLAT	CCND2	CUL4A	PPIC	TMED10	IRAK1	DOCK8	TXNL2	FGF23	UXS1	GTPBP4	MINA	CCDC86	TOMM70A	TSC22D1	NRP1	CAT	GABARAPL1	RIC8A	DEGS1	LACTB	TRIAP1	AMOT	TTC27	KPNB1	CTSZ	ARD1A	TMEM109	PSMC5	STRAP	RASSF1	SEPW1	FTSJ3	NIPSNAP1	HARS
MPRPATHWAY	na	GNAI1	PRKAR2A	PRKACB	GNGT1	HRAS	PRKAR2B	CAP1	ACTA1	MAPK3	PRKAR1A	CDC25C	CDC2	PRKACG	ADCY1	PRKAR1B	PIN1	GNAS	CCNB1	SRC	RPS6KA1	MAPK1	GNB1	MYT1
ARFPATHWAY	na	ABL1	E2F1	POLR1D	TWIST1	RAC1	POLR1C	MDM2	TBX2	PIK3CA	TP53	PIK3R1	POLR1B	CDKN2A	RB1	POLR1A	MYC
YU_CMYC_DN	na	PYGM	MACF1	IL10RA	EVL	GGA2	GAD1	RAG1	GDI1	CMAH	PTPRC	UNC93B1	KLF3	SSPN	CD74	RGL2	MGST1	CD2	SPIB	ARHGEF1	CD37	BLK	LTB	GNS	PLD4	MS4A1	PRKCB1	MYO7A	RBMS1	ABCA1	HMHA1	OLFM1	ACP5	ARID3B	DGKA	BTG1	IL4I1	MAP4K2	SRPK3	KLF2	ERO1LB	SIPA1	GBP4	CTSH	LAPTM5
APOPTOSIS_KEGG	na	SFRS2IP	CASP1	TRAF3	CASP6	CD40LG	CRADD	NGFR	CASP3	CASP7	CD40	TRAF6	TNF	FASLG	BOK	TRAF2	BCL2	BCL2A1	CYCS	IKBKE	FAS	DAXX	MCL1	BCL2L1	LTA	HRK	CASP9	NFKBIA	NTRK1	NR3C1	TNFRSF1A	TNFRSF1B	PTPN13	BAX	RIPK1	CASP8	CASP10	NGFB	CASP4	TRADD	FADD	DFFB	TFG	BAD	TRAF1	BCL2L2	NFKB1	CASP2	DFFA	APAF1
EMT_UP	na	DCN	MTHFD2	PDGFRA	LAMB1	SPARC	DDR2	ADA	VLDLR	PROCR	PDGFRB	CFH	CD68	S100A8	CXCL5	PTGS1	IRF7	MMP2	HTRA1	BCL3	GALK1	TNC	CYP1B1	COL6A2	CDH15	CXCR7	MMP12	HIF1A	RRAS	B2M	SLC3A2	SRM	ADSSL1	SNAI1	PTPN22	SLPI	MMP13	IFIT3	TNXB	PPIC	PLA2G7	VIM	RNASET2	CDH2	PMP22	CSN3	GAS1	UPP1	IFITM3	ISG15	PCOLCE	PHGDH	DAB2	SDC2	STAT1	CTSZ	INHBA	IL11	FMO1	COL6A1	ASNS	CXCL6
CPR_NULL_LIVER_DN	na	FABP2	RETSAT	HSPH1	ATF5	RAD51L1	CCRN4L	VNN1	FGF1	EHHADH	SDS	RAB30	SDC4	BDH1	APOA4	CYP7B1	SSH2	DHRS8
FERRANDO_MLL_T_ALL_UP	na	PRSS3	CD3E	CSDA	FLNA	TUBA3	H3F3A	CREB3	RELA	GDI1	HLA-B	PRDX1	CBX3	FGR	HYOU1	MME	FKBP2	CCR9	SPTBN1	KIAA0125	BIN1	SREBF2	CBLB	ID3	FUT7	SMAD1	MRPS12	LENG4	ADCYAP1	TLE4	DDX5	CX3CR1	PRKAR1B	AKAP1	IL32	TPM2	DMPK	SERINC3	NFIL3	TCF7	PPT2	VDAC1	GATA3	DSTN	HLA-E	CHI3L2	AEBP1	RALGDS	LCP2	IL2RG	MBOAT5	VIM	MYOM2	IFITM2	SNRPN	PXDN	SLC35B1	SLC7A5	STAT3	TSC22D1	MAD1L1	BTG1	CD47	SELL	NUCB2	GPIAP1	SSR4	FCGRT	BMI1	USF2	IKZF1	PRDX2	CDH4	ALPP	WAS	G6PD	CD34	SPOCK2	HOXA9	TIAM1	TNFAIP3	PLEC1	LAPTM5	CTSH	TCF4	CLEC2B	NRIP1	SULT1A3
LIAN_MYELOID_DIFF_GRANULE	na	ELA2	CTSG	CTRC	MMP13	CTSB	MMP9	PRG3	CTSE	CTSL	CTSD	LCN2	MAN2C1	CTSC	SCARB2	CYBB	CAMP	CTSS	GUSB	MPO	PRG1	CTSH	FPR1	ITGB2	CPA3
ATMPATHWAY	na	ATM	ABL1	NFKBIA	MRE11A	RELA	JUN	RAD50	TP73	RBBP8	MDM2	GADD45A	TP53	NFKB1	CHEK2	RAD51	CHEK1	CDKN1A	BRCA1	MAPK8
PLATELET_EXPRESSED	na	PPBP	HLA-E	FLNA	FTHP1	H3F3A	SPARC	RGS10	ITGA2B	GAPDH	CD99	CLU	PF4	DYNLL1	NCOA4	UBC	CFL1	CCL5	HIST1H2AC	GPX1	MRCL3	F13A1	SLC7A8	PGRMC1	MLH3	OAZ1	GNAS	TLN1	TOP3B	HBB	HIST2H2AA3	ITM2B	B2M	ACTB
UV-CMV_UNIQUE_HCMV_6HRS_UP	na	EGR3	FGFR3	TREX1	C1ORF38	RP2	RBCK1	RARRES3	CD38	ISG20	IRF4	DUSP2	RGS6	IRF7	SOCS1	IL1RAP	GEM	CH25H	PLA2G4A	TNFSF10	TLR3	PIK3R3	IGFBP2	CCRK	CRY1	SAMHD1	CCL19	COL15A1	RRAD	JUNB	ZNF267	CCND2	AUTS2	AREG	MYD88	CDR1	RPIB9	GTF2B	RQCD1	HBEGF	ELN	ICAM1	CRYGD	IL6	PTTG1	RABGAP1L	PDE1A	ADAMTS3	DOPEY2	EPHA5	NP	CCL8	ACTL6B	BAMBI	MSX1	SPTBN1	IFI27	STX11	TAC1	COL9A3	IFI44L	ELF1	BAZ1A	CX3CR1	TROVE2	CHEK2	BIRC4BP	RELB	CREM	INDO	DPT	EGFR	PCDH9	NFKBIA	SOS1	TAF13	FGF2	RBBP6	BRCA2	TNFSF9	TCN1	TRIM21	IER2	CPEB3	MX2	NFKB2	TRADD	OAS1	MEF2C	TDRD7	GALNT3	CCL5	PPP1R16B	PFKFB2	OAS2	ING1	CSTF2	KIF5C	DNAJB9	TNFAIP3	AGTPBP1	EGR2	TFEC
XPB_TTD-CS_UP	na	HAS2	IRF5	DLC1	SOX4	RAMP2	ROR1	STAMBP	HMGN3	SSBP2	PDGFRL	CAND2	CNN1	PPAP2B	PRKCZ	CSPG2	DOK5	ENPP2	PPP2R3A	KAL1	LPXN	COL1A2	PTN	DMN	SERPINB2	MAP2K5	GULP1
AGED_MOUSE_NEOCORTEX_DN	na	HTR4	INMT	MTNR1A	MAP3K7	NR2F1	MPP1	NEUROD4	ACTC1	CCL1	FGF11	UFD1L	DYNLT1	LY9	PTPRR	REG3G	STRBP	MASP1	PRKDC	RAD52	GDNF	RAP80	CKM	FEM1B	ASIP	LTB	GLI3	FLNC	NMB	MYLPF	HSPA8	SEZ6	PAPOLA	APOH	FRAP1	EEF1G	CP	GSTM3	GSPT1	C5ORF13	CDC20	GPX3	HOXC4	VRK3	ECM1	TRIM10	NEDD8	CSTF2	WDFY3	RET	USP32	COL6A1	ZFP95	TAOK3	MYL4	NPY1R
HOFFMANN_BIVSBII_LGBII	na	CD36	NCALD	IFI30	SLC16A1	GPAM	XRCC6	RAB6B	RHOD	SDC4	HSPD1	CD40	RAG2	MYBBP1A	HES1	GLRX	MAPK8IP3	PTPN12	NEDD4	LTB	LTB4DH	MS4A1	MYOG	CNR2	CCND2	EZH2	AP4B1	IL7R	PRM1	LY6D	PLA2G4F	ZFP1	SERBP1	XPO1	PRPS1	NALP6	MYH11	APOC1	SIPA1	LHB	SEMA4D	PTPRS	ICAM1	CCNB1	PEPD	DAD1	APOC3	VEGFB	SFPQ	EHD1	LAT2	HOXC5	GGA2	RAG1	NCF4	IL6ST	GFPT1	ISYNA1	TGFBR3	SCD	FGL2	CDKN3	SREBF2	CD74	AQP4	HMBS	PRTN3	SUCLG2	RBMS2	SMARCA4	MFHAS1	BLR1	RAB36	GFRA1	SLC3A2	PLD4	MYH9	LEFTY1	ABHD14A	CD151	EFNB1	CD83	PSAT1	STX1A	EVI1	PTPRG	CFP	CDC20	IL4I1	SLC2A3	MEF2C	ZNF385	FES	GZMM	GIMAP4	DNMT3A	SEPP1	ZBED3	CTSH	CYBA	TRAPPC5	RELN
BYSTRYKH_HSC_BRAIN_CIS_GLOCUS	na	TCEB3	SKP1A	GLO1	ZMYM6	ZFP91	SC5DL	THUMPD1	TRMT1	DCTN6	PRKCE	IQGAP1	NOLA3	CUTL1	ALDH9A1	DPP7	KCNJ9	TMEM66	USP38	MLL5	KNS2	DYNLL2	PTPRF	CPSF2	GNB1	SPG21	ACADL	NDUFA7	ALAD	MTIF2	MYO7A	CCND2	PSMB6	MRPS7	SCOC	DAP3	PPARBP	MRPL35	SNRPB2	GFER	ARHGAP9	CTSC	SRP9	GATAD2A	MRPL44	PRDX2	ARL6IP1	GEMIN5	ZFAND5	AGTRAP	NECAP2	HARS
CMV-UV_HCMV_6HRS_UP	na	C12ORF22	EGR3	ATF3	FGFR3	TREX1	C1ORF38	RP2	RBCK1	RARRES3	CD38	ISG20	IRF4	RGS6	DUSP2	IRF7	SOCS1	IL1RAP	GEM	CH25H	PLA2G4A	TNFSF10	TLR3	PIK3R3	IGFBP2	CCRK	CRY1	SAMHD1	CCL19	POLG2	COL15A1	RRAD	JUNB	ZNF267	CCND2	GCH1	AUTS2	AREG	RIPK1	MYD88	SLC7A5	NR4A1	CDR1	RPIB9	PMAIP1	GTF2B	RQCD1	HBEGF	ELN	IL11	ICAM1	CRYGD	PTTG1	IL6	RABGAP1L	ZC3HAV1	PDE1A	ADAMTS3	DOPEY2	EPHA5	NP	CCL8	ACTL6B	BAMBI	MSX1	SPTBN1	IFI27	STX11	TAC1	COL9A3	IFI44L	CX3CR1	ELF1	BAZ1A	OASL	RSAD2	TROVE2	NR4A2	CHEK2	RELB	BIRC4BP	CREM	INDO	DPT	EGFR	PCDH9	NFKBIA	SOS1	TAF13	IFIT3	FGF2	RBBP6	BRCA2	TNFSF9	PSCD1	TCN1	TRIM21	IER2	CPEB3	MX2	NFKB2	TRADD	OAS1	MEF2C	TDRD7	BTRC	GALNT3	NR4A3	CCL5	PPP1R16B	MX1	PFKFB2	ING1	OAS2	CSTF2	KIF5C	DNAJB9	TNFAIP3	AGTPBP1	EGR2	TFEC
G1_TO_S_CELL_CYCLE_REACTOME	na	CREB3L4	POLE	E2F2	PRIM2A	CREB3	ORC1L	CCNH	MCM5	E2F3	MCM6	POLE2	MYC	ORC5L	CDC25A	CDK2	CDK7	ORC6L	MCM4	E2F6	TFDP2	CCNE1	MDM2	CCNG2	CREB3L1	TP53	NACA	CDKN2A	CREB3L3	CCNE2	POLA2	MCM2	ORC4L	CDKN2B	MYT1	ATM	ORC2L	CDC45L	MCM3	TFDP1	E2F5	CCND2	CCNA1	PRIM1	E2F4	GADD45A	WEE1	CCND1	CDKN2D	CREBL1 /// TNXB	RPA1	GBA2	MCM7	MNAT1	CDKN2C	CDKN1B	E2F1	RPA2	CDKN1C	PCNA	RPA3	RBL1	CDK4	CCNB1	RB1	ORC3L	CREBL1	CCND3	CDKN1A
AGED_MOUSE_MUSCLE_DN	na	WNT4	COL1A1	APBB2	NR2F1	PSMC3	PPP3CC	PLA2G7	RAI2	CLTB	IL6ST	PRSS15	EEF1G	PMP22	PTPRR	SIN3A	ABCB4	HNRPD	USP4	CALM3	GFER	ZNF32	TST	COL1A2	ADAM28	PSMB8	CDC2L1	PHOX2A	PPP1R2	PRKCSH	POLA2	FDFT1	S100A10
GAY_YY1_DN	na	AURKB	SPAG5	TDRD1	PRC1	FEN1	CENPE	GJB3	LEP	PCOLCE2	CCL2	GPR65	PTGS1	TOP2A	FGF7	TGFBR1	LIN7B	PLK4	TACC3	AVPR1A	FCGR2B	TRIP13	CDCA3	FUS	PLA2G1B	CRIP1	SUV39H2	ACAT2	LMNB1	ELOVL6	FDPS	DKK3	UCP3	DKK2	NKX2-3	TNFSF11	SLC25A26	MSH2	IL1RAPL2	CSH1	PIGA	HMGB3	WISP2	ATP6V1E1	RAB27A	SOD3	DUT	EXO1	STEAP1	CRABP1	POLH	LHX4	SNX5	CENPH	ELAVL3	FARS2	FOLH1	MYCBPAP	THBS2	HMGB2	CENPF	SOCS4	ANK1	KHDRBS1	H2AFZ	BUB1	ABHD3	UHRF1	PRPS1	CCNA2	SPTBN4	PER3	HOXD3	TERF1	HIST1H3F	GK2	LIG3	TK1	TUBB2A	IL1R1	NIPSNAP1	HMMR	RIPK4	MAD2L1	SLC29A1	RAB3C	CHRDL1	NT5C1B	PTPRO	ITGA4	TSPAN8	FADS2	EDG2	SFXN1	TAC1	PTGDS	HELLS	TTF1	DUSP9	THY1	API5	MRPL52	BUB1B	MKI67	MXD3	FN3K	TFB1M	NASP	SLC25A5	SLC22A18	PRELP	LRIG1	IFT80	KIF2C	TTK	RBBP4	XRCC4	RACGAP1	KIF11	COL6A3	PLCB1	MRPL19	THBS4	IDH1	HAS2	GREM1	NEURL	GALR1	MTHFD2	SMC2	CCNB2	INCENP	MCM5	AURKA	CXCL5	RAD18	MCM6	CYP7B1	SLC35C2	MCHR1	UNG	CDC6	APCDD1	MCM4	EDNRA	KIF23	UTY	LUM	FMOD	KLRA1	FDFT1	CHST2	SQLE	PLK1	COL15A1	MTCH2	VAV1	PVRL4	CENPA	FZD3	DLX3	ZRF1	STARD4	SOX7	ALDH18A1	PTDSR	PET112L	TNFRSF1B	NR1H4	CLEC3B	HSPB7	CHTF18	BCAT1	NSDHL	SLC4A10	MCM7	SPA17	GPR84	LIG1	RAD51AP1	OTC	SHCBP1	SFTPC	APOC1	CCNB1	RFC4	PCDHB19P	STEAP4	ASPM	MTNR1A	ADCY7	IDI1	FOXM1	PDGFRA	RPS6KA4	SCARB1	SCD	CLCN1	MYO1B	CCL7	KIF20A	PRDX4	IL1RL1	HMGB1	TGFBI	CYP51A1	ANP32E	AXIN2	SPP1	IGFBP5	GFRA1	MCM3	TRIB3	DHCR24	MMP13	PTPN2	CDC25C	MSH3	POLA1	POF1B	SC4MOL	GSG2	GZMA	HMGCS1	LGR5	BIRC5	TMEM45A	DIAPH3	B3GAT3	D4S234E	KIF22	CDT1	TNNI3	UTS2R	SLC4A4	PLSCR1	PFDN5	STMN1	REST	PRKG2	GNB4	CREB1	MATN2	LDLR
P21_ANY_DN	na	SMC4	CYR61	SPAG5	G3BP	CKS1B	SCYE1	ATG7	PLK2	PTPRC	RFC3	MYBL2	CHAF1B	DTL	PBK	ZNF629	ECSIT	KIF20A	CDKN3	TRIP13	CDC20	CDC6	PPP1R9B	CRYAB	BUB3	CENPF	C15ORF23	UHRF1	PCNA	RPA3	CROP	ARL6IP1	KIAA0101	F9	ACTB	PLK1
BREAST_DUCTAL_CARCINOMA_GENES	na	CENPA	CKS2	IDH2	UBE2N	TOP2A	BIRC5	TACC3	CDKN3	RACGAP1	NEK2	BUB1	RTN4	PSMD12	UBE2C	TCEB1	RRM2	ANLN	RAD51	S100A10
INOSITOL_PHOSPHATE_METABOLISM	na	PLCB2	PIP5K2B	PIK3C2B	PLCG1	PIK3CB	ITPKB	PIK3C2G	PIK4CA	INPP4B	OCRL	INPPL1	INPP4A	PIK3C2A	PLCD1	PLCB1	IMPA1	INPP5A	MIOX	PIK3CA	PLCG2	INPP1	ITPKA	PLCB4	PLCB3	PIK3CG
SMOOTH_MUSCLE_CONTRACTION	na	GNG13	ATF3	ATF4	HEAB	RGS4	OXTR	RGS18	CREB3	ATF5	ATF2	RAMP2	CALM1	RAMP1	RGS6	ITPR2	ACTA2	YWHAH	PRKCZ	CRHR1	RGS16	GNG5	CALM3	IGFBP1	IL1B	RYR3	RAMP3	RGS5	ACTA1	GJA1	YWHAQ	PLCG2	ADCY5	RLN1	CALCA	IGFBP2	PLCB3	CACNB3	GNGT1	GNG4	PRKCB1	PRKAR1A	GNG7	ADM	MYL2	PRKCH	GRK6	RGS10	RGS19	CALM2	ETS2	CREBL1 /// TNXB	CORIN	GNB5	SLC8A1	GNG3	MAFF	GNB3	ADCY3	ATP2A2	PKIG	ADCY2	ATF1	CREBL1	USP5	IL6	MYL4	RGS3	ADCY7	PRKD1	PKIB	ADCY6	GRK4	PKIA	RCP9	RGS1	ADCY9	PRKACA	GABPA	PRKCE	CRH	EDG2	GUCA2B	RYR2	RGS14	GNB2	GNAQ	PRKACB	ADCY4	PDE4B	PRKCA	IGFBP6	CNN2	ATP2A3	RGS20	GNG2	PRKAR1B	RYR1	GNB1	NOS1	CAMK2D	PRKAR2A	ARRB2	ADMR	GSTO1	RGS9	SP1	IGFBP4	RGS17	PRKAR2B	JUN	GRK5	IGFBP3	ADCY1	NOS3	RGS7	ARRB1	PLCG1	GNG12	CNN1	OXT	PRKCQ	GBA2	ITPR1	GUCY1A3	RGS11	CAMK2G	DGKZ	GUCA2A	PDE4D	CAMK2A	MYLK2	YWHAB	PLCD1	CAMK2B	PRKCD	NFKB1	SFN	GABPB2	GNB4	RGS2	FOS	ITPR3	ADCY8
CMV_HCMV_TIMECOURSE_20HRS_UP	na	ARL4A	FUBP1	FANCL	RNF40	SNRK	ZNF238	CAMTA1	ARFIP2	PRPF4B	AMD1	SLC30A4	LOC56902	USP6NL	PLAGL2	SLC6A6	MSX1	PRKACA	MOAP1	TRAF6	GPC4	GCLM	IL1RAP	GENX-3414	CDC6	DCTN5	ZNF131	DDX18	IL27RA	FOXK2	LIG4	GAPVD1	GNA13	ALKBH1	WWP1	BLMH	FAM49A	TROVE2	INPP1	CCRK	SAMHD1	RPIA	GBF1	HCN2	PCDH9	NAT1	KIAA0363	POLR2H	MPP6	SETD2	BMP2	PTDSR	PRUNE	CCNA1	KLHL18	TRIM21	PSCD1	YDD19	AGTR1	SEC23IP	PBX2	HOXB2	B3GALNT1	SMARCA3	ITPR1	FKBP5	PRPF4	TAF6L	BRAF	BTRC	ZNF508	HOMER1	THOC1	BTN2A1	CDR2L	76P	WDR68	KCTD2	CAMSAP1	DHX8	SMG1	DDX21	PTPN21	DLG3	PPP2R5B
UV-4NQO_FIBRO_DN	na	TCEA2	ARNT2	PPP2CB	BAP1	POFUT1	GGA3	AKAP6	RAB9	MTA1	KIFC1	HNMT	HNRPD	TOPBP1	PCDH1	PCYT2	KCNK1	ADAM11	RBM3	SLC9A6	TAL1	PTPRN2	DUSP5	PTPRK	EFNB3	LRP1	IL1R1	RBM5	C3AR1
SHEPARD_GENES_COMMON_BW_CB_MO	na	AURKB	ASPM	GTSE1	HMGA1	PRC1	SFRP1	FOXM1	NR2F1	POU3F1	POU3F2	HLX1	RTKN	POU3F3	DLG7	TACC3	CDCA3	DDX17	CKAP2	NUMA1	SOX21	TTN	BMS1L	KIF23	MKI67	UCP2	FBXO5	ANLN	TNRC9	MYH8	FLJ12547	KIF14	LHX1	ASCL1	GRIK3	ARID5B	TNXB	TPX2	FGFR4	OTP	SOX11	CTSL	GPSM1	ATP1A1	BIRC5	NOVA2	CDCA2	TTK	ELAVL4	PLP1	CDC20	HEY1	KIF11	TM7SF2	PCDH18	MASTL	NOTCH2	CCNB3	NDE1	CDC2	MELK	EDG1	MT2A	PTPRN	CDC14B	CCNB1	TK1	MDK	GOLGB1
AGED_MOUSE_MUSCLE_UP	na	ACTR1B	ATF3	HSPA8	ARHGDIB	DCTN1	POU3F2	TGIF	RAB1A	SOX17	U2AF2	GADD45A	TSPAN8	TFAP2B	MFAP5	SMARCC2	TGFB1I1	HTRA1	ETV4	RAB21	BUB3	GDF9	HSPB1	STARD7	ZFP90	ALDH1A1	ARF5	CKMT2	MECP2	HINT1	PLAGL1	AP3S2
CMV_HCMV_TIMECOURSE_16HRS_UP	na	UBE2G1	SNRK	ETFDH	TMEM113	STCH	STIP1	ZNF143	FBXL14	RBM38	CLINT1	ZNF10	HSMPP8	TARS	LOC55565	CDC6	CLCN5	CBLB	BPGM	GNL2	RORA	PITX2	KIAA0247	DDX3Y	ZCSL3	MBD1	CDC27	RMND5A	KPNA5	RLF	SYNJ1	CGRRF1	ARS2	STARD3	WASL	SLC9A3R1	SOS1	CEBPG	TAF13	BMP2	PNN	YKT6	ZNF263	PPARBP	ZNF443	RBBP5	FLJ13305	CDR2	UBE2M	HYPE	DHX30	GALNT3	RAB5A	DNAJB9	C10ORF137	KHDRBS3	SLC7A1	ASNS
POD1_KO_UP	na	CKS1B	MSI1	DTL	HSPBP1	CAD	BAZ2B	CDCA3	ZNF593	NCAPH	RANBP1	CENPK	PLCH1	HMGB3	DTYMK	SFRS4	LSM4	FAT3	BICC1	NRP2	CCND2	FRAP1	C17ORF81	PRIM1	FLYWCH1	CHAF1B	FRAS1	FKBP4	ZFPM2	PHACTR1	SPSB4	CASC5	UHRF1	CCNA2	GPC6	TCF2	TMEPAI	CDC2	CDCA1	SEMA3C	PDLIM4	FKBP10	TK1	PENK	HMMR	KRT18	ESPL1	VASH2	TNPO1	IPO13	C12ORF38	NCAM1	CDCA5	TRAPPC6A	HMGA2	KIAA0179	IGSF8	LTBP1	AGTR2	NDUFB7	POLD1	GALK1	HELLS	COL6A2	DGCR6L	GRIA3	HMG2L1	TGFB3	EFS	MGC2408	IGF1	RNASEH2C	POLE3	ETV5	KRT8	SERTAD4	VPS37D	THOP1	GRWD1	SRM	ESR1	WISP1	SYNE2	DCC1	STARD10	RGS17	TPX2	HOMER2	RFC3	KLF5	RCC2	CD276	BMPER	TTL	LOC92312	LSR	C1QDC2	SBK1	KNTC1	ACE2	PDZRN3	UBE2T	NEURL	DCN	CPXM1	C19ORF21	CDCA8	HOXB5	PHB	INCENP	CCNB2	MCM5	CFH	SNRP70	PA2G4	CYP7B1	CD99	SMCHD1	EDNRA	GJA1	FRAG1	PIN1	FXN	NT5DC2	HS6ST2	NUP98	LSP1	NOP17	C1ORF112	CENPA	LHFPL2	BACH2	ZNF692	AUTS2	C1QL1	VCAM1	MTMR7	WDR34	CSPG2	LGALS1	MCM7	TAF6L	ECM1	GATA6	CDCA7L	SEPW1	PYCRL	RCN3	IGSF4	MDK	POSTN	ASPM	SASH1	DNAJC17	MIF	POLD2	EPHA4	RHEBL1	LOC388564	C9ORF61	CLU	CD79B	SPON1	MFAP2	DCAMKL1	PAX8	ABHD11	RPL41	TGFBI	COL3A1	CDH6	FLJ37440	SPINT1	CTHRC1	MAOA	TMEM132A	SYCE2	LRRC56	C1ORF33	WFDC2	MCM3	XRCC1	GFOD1	ABHD14A	PDGFA	TIMELESS	CDC25C	SGTA	CFTR	AKR7A2	CLCN2	ARSB	YPEL1	SLIT2	C1ORF102	BNC2	KIF22	KCND3	KIAA1509	DKFZP762E1312	SRPX	CRIM2	GAS6	EXOSC5	TBC1D9	MATN2	FLJ21986	PPAN	PCDH8	NLGN2	PPP1R14B	MSI2	BLM	LDOC1L	SIX2	PLTP	KIAA1688	CKAP5	MEIS1	MRPS27	KCNK5	CLDN6	TYMS	TACC3	XRCC6BP1	DCAKD	PUS7	C15ORF23	LMNB1	SNRPB	LSM3	IQGAP3	PTPRK	FLNC	TBRG4	UNC119	BCL7A	ATIC	B4GALT2	LBP	EYA1	CACNB2	PTP4A1	WBSCR1	ADD3	COX4NB	SIPA1L1	SUV39H1	LAMA2	CBX5	PHGDH	PTN	MGP	XTP3TPA	ADCY2	RHOU	SLC38A1	LAMA4	PPP2CA	SESN2	TIMM13	PTTG1	CLEC11A	DKFZP564O0823	NOC4L	APBB1	NIPSNAP1	SSSCA1	PABPC1	ALCAM	FAP	COL8A2	PFKL	C9ORF26	EVC2	BAT5	METTL1	TRPM4	PTGDS	EPHB2	BOK	CYP1B1	SALL2	SAP18	RAD51	ANTXR1	FNDC4	FAM64A	GREB1	CCDC80	DSTN	NKD1	CDH11	TNFAIP6	PSAT1	PPA1	BMP5	VPS54	ALDH16A1	SERPINF1	C11ORF51	DDEF1	MNS1	PAPSS2	HNRPR	DNAJC9	BANF1	CPNE5	NOPE	NFATC4	ATXN7	SRL	COL6A1	SUMO3	UTP15	RELN	CLSTN2	MORN2	CNDP2	EMG1	SOAT1	NPHP1	APEX1	TNFRSF19L	FBLN5	RAD18	KCNT2	TMEM16A	APCDD1	PTPN12	HNRPU	LUM	SOCS2	FMOD	VPS72	BMP4	IGFBP2	MYCN	CXXC6	FZD3	PALM	BZW2	PAFAH1B3	CXXC4	SOX11	KIAA1804	CDKN1B	CA4	MMP11	SNAP91	BOC	PYCR1	TIAM1	NFIX	HUNK	WNT4	LOC284023	C16ORF61	ADIPOR2	NCAPH2	PRDX6	FN1	TSPAN33	PPIH	BEX2	RAB17	CDCA7	APRT	SPBC24	NOL10	PCBP4	GLRB	LOC130576	CELSR1	KIAA1543	LRFN4	GRIP1	SMC1A	PRR6	TEAD2	CAPN6	EXOSC8	C1ORF48	ATAD3B	CDC45L	FAM69B	PCDH9	ECHDC2	SRD5A1	GUK1	TGM2	SKP2	TRPS1	TMEM97	SLC4A3	TMEM176B	CDT1	FCGRT	BRUNOL4	NFIA	RBP1	MAPKAPK3	PRDX2	UBE2C	LGI2	CDH1	STMN1	EPB41L4A	MRPL9	GAS2L3	CYBA	COMP	ACTB
CALRES_MOUSE_NEOCORTEX_DN	na	EIF2S1	IL17A	CNTN3	USP9X	SKP1A	SLC6A8	DDR2	RELA	CYP19A1	SEC23A	EDN1	EEF1A1	CCL2	IFNGR2	PCK2	PTPN14	H2AFX	KIF20A	CALM3	IHH	BUB3	HSPB1	C19ORF53	XPC	STAT6	PHKG2	CHKA	GALT	GNG2	TFRC	ALOX5AP	MARCH9	ATP5F1	PML	POLR2G	CTNNA1	EEF2	LMNB2	KCNH1	RAC1	ITGB4	MSH3	FZD5	EPRS	PRPF6	CACNB2	GNG12	NAGLU	APOB	IARS	NFE2L2	EEF1D	FOXN1	COL4A1	ZBTB16	ZYX	RAP2B	EIF4A1	ACLY	KIF5B	ATP2A2	DUSP7	TOP3B	SERPINA6	GRIN1	MDK
HANSON_NFKAPPB_IND	na	PIP5K1B	CLCF1	ADRA2C	IBRDC3	CGREF1	KLF3	COL18A1	NPPB	CRISP1	PKP1	STK10	SERPINB2	TMOD2	LGALS7	ALDH1A3	SH3RF1	SOX5	TSLP
NING_COPD_UP	na	RPL32	RPS3	H3F3B	DCN	APOE	CALM1	SNRP70	EGR1	RARRES2	PGD	HIF3A	SNX4	TFF3	TM4SF1	RPLP0	VAMP8	SFRS6	RAMP3	RPS15	CLDN5	TNFSF10	GPX4	CKAP1	ACTA1	A2M	MAL	COL18A1	CAPNS1	SERF2	ABCA8	INPP1	ILF3	ARCN1	WWP2	APOF	RPL13	CYR61	CX3CL1	G3BP	NUP43	RPS23	RABGGTB	MAPK8IP1	VWF	RARS	EPRS	PTP4A1	ATP5L	MTCH1	UBE2E3	EGFL7	LGALS1	DDX52	CAPN3	COL4A1	CTSF	FASN	GTF2I	OGDH	PTBP1	SFRS10	MRPL4	SF1	INA	MRP63	IL1R1	NBL1	MAT2A	CPA3	ALCAM	INMT	NPC2	RPL14	CDC42EP2	GNB2L1	CYBRD1	CSK	MBD3	HAX1	NCKAP1	IGLJ3	FHOD1	ITGA5	CRI1	HEYL	SCO2	RPL4	CTGF	TRIM8	ACTN4	SDC1	SPTAN1	SPIB	TGFBI	ATP5B	DPYSL3	B4GALT5	GYPC	PNRC1	NDUFA5	TMSB10	TPM2	TGFB1	FARP1	HLA-E	BLVRA	PGM3	CDH5	IGFBP4	GGTLA4	IGHM	MAF1	MSLN	GRINA	SSRP1	WFS1	IGJ	OXA1L	ITPKB	S100A9	FGG	TLE2	KRT7	PNMT	PKM2	BCAP31	RPL22	FEZ2	KLF2	PKD2	HNRPA0	PGLS	MAPKAPK3	EIF4A1	ASPH	CDC2L1	RPL23A	DVL1	RPLP1	FOS	LAPTM5	CDKN1A	EDF1	ATP5D
AMINOACYL_TRNA_BIOSYNTHESIS	na	KARS	DARS	FARSLB	LARS	GARS	HARSL	YARS	AARS	QARS	LARS2	NARS	CARS	EPRS	RARS	SARS	FARS2	TARS	MARS	IARS	WARS2	WARS	MARS2	HARS
FRUCTOSE_AND_MANNOSE_METABOLISM	na	PFKM	FBP2	ALDOB	KHK	GMDS	ALDOA	GMPPB	SORD	PFKFB1	PMM1	HK2	PFKFB3	FPGT	HK1	GCK	MPI	PFKP	TPI1	PFKFB4	PMM2	HK3	AKR1B1	GMPPA	ALDOC	FBP1
CALCIUM_REGULATION_IN_CARDIAC_CELLS	na	GNG13	RGS4	ATP2B3	GJB3	CACNA1S	RGS18	CASQ1	CALM1	ITPR2	RGS6	GJB6	CHRM3	YWHAH	PRKCZ	RGS16	GNG5	CALM3	KCNB1	CHRM1	CASQ2	NME7	ATP2B1	RYR3	ADRA1B	KCNJ5	RGS5	CHRM2	GNAI3	GJA1	YWHAQ	ADCY5	CHRM4	CACNB3	PLCB3	PLN	CACNB1	CACNA1C	ANXA6	GNGT1	GNG4	CHRM5	PRKCB1	PRKAR1A	GNG7	PRKCH	GRK6	RGS10	RGS19	CALM2	GNB5	ADRA1D	ADRA1A	ADRB2	ATP1B3	CAMK1	SLC8A3	SLC8A1	PRKCG	GNG3	CAMK4	ADCY3	GNB3	GJB2	ATP2B2	ATP2A2	PKIG	ADCY2	USP5	PEA15	PRKD1	ADCY7	RGS3	FXYD2	GJA12	PKIB	ADCY6	GRK4	GJB5	PKIA	CACNA1E	RGS1	ADCY9	ADRB3	PRKACA	PRKCE	CACNA1D	RYR2	RGS14	GNB2	GNAQ	ADCY4	PRKACB	PRKCA	CACNA1B	ATP2A3	RGS20	GNG2	PRKAR1B	RYR1	GJB4	GNB1	CACNA1A	CAMK2D	GNAO1	ARRB2	PRKAR2A	CALR	RGS9	GNAI2	GNAZ	RGS17	ATP1A4	PRKAR2B	GRK5	GJB1	MYCBP	ADCY1	RGS7	GJA5	ARRB1	GNG12	ADRB1	PRKCQ	ITPR1	GNA11	CAMK2G	RGS11	CAMK2A	YWHAB	CAMK2B	GJA4	PRKCD	ATP1B1	SFN	GNB4	RGS2	KCNJ3	ITPR3	ATP1B2	ADCY8
PASSERINI_ADHESION	na	SIRPA	NEO1	COMT	COL17A1	PXN	SPOCK1	ITGB4	FN1	CTNND1	TNFAIP6	PPFIA1	ILK	TSPAN5	CDH13	GPR56	CCL2	VWF	PPFIBP1	SEMA5A	ITGA5	FBLN5	LIMA1	DCHS1	ADRM1	ITGA6	ESAM	CSPG2	CDH3	JUP	TSPAN6	ZYX	CNTN1	CDH1	EDG1	CD97	PTK2B	ITGAL
UVC_TTD-XPCS_COMMON_UP	na	SHOX2	LHX2	RHOB	SLC30A3	NXF1	CTSL2	RELA	TSPYL2	TP53I3	ABCB6	CEBPD	TOB1	ACYP1	GLUL	PIM2	RNF103	RSL1D1	EFNA1	AMACR	CCNT2	BRD2
HUMAN_MITODB_6_2002	na	HCLS1	FIBP	ATPIF1	MRPS10	UQCRC2	SLC25A11	ACADS	DLD	SHMT1	PDK1	NGFRAP1	MRPS33	SOD2	AK3	GPX4	AKAP1	SLC25A15	BCL2L1	CRY1	TXN	DUT	FRAP1	GATM	MRPS18A	PRSS15	TOMM34	NDUFA9	PDK3	ATP7B	ACADSB	HSPE1	ACAA2	SUCLA2	ATP5H	MRPS30	TIMM10	CS	SLC25A13	CYP11B1	ACAD8	TK1	COX11	BNIP3L	APAF1	DNASE2	TUFM	MRPS16	CA5B	HADHA	MRPS28	SLC25A21	MRPS35	RPL3	SSBP1	NDUFAB1	COX15	NDUFB7	UQCRB	BCS1L	MRPL11	CYCS	AFG3L2	ATP5F1	WARS2	TFB1M	STARD3	TOMM20	CLPP	SLC25A17	MCCC1	NDUFB5	NR3C1	NDUFS1	HSD3B2	SLC25A5	MRPL15	UQCRH	NDUFB3	POPDC2	OGG1	MRPL13	NDUFB1	SPG7	COX7A2	TIMM9	ECHS1	GSR	HMGCL	MRPL19	RPLP2	VDAC3	MRPL49	PC	MRPS31	PTPRA	NDUFS2	DCI	MRPS15	SARDH	ETFDH	NDUFB8	UQCRFS1	MTHFD2	PDHA1	ATP5J	LARS2	ABCB6	GALR3	CPT1A	COX5A	HSD3B1	BCKDK	TST	SUPV3L1	NDUFS8	MUT	ATP5G3	FPGS	UCP2	MRPS18C	BID	CPO	MTCH2	GOT2	BNIP3	GCDH	NDUFS4	RPS3A	COX4I1	SCP2	ATP5L	MRPL35	CASP8	COX7C	COX6A1	CNOT7	GRID2	TOMM70A	MRPL2	GCK	MDH2	ABCB8	TIMM44	IDH3B	COX10	MRPL4	MRP63	GCAT	ODC1	ATP5J2	TIMM8A	NDUFC2	CYP11A1	TIMM17A	PCCB	HSPA9B	ARG2	MBD3	TRAP1	FH	TOMM40	NDUFA6	HMGCS2	BCKDHA	PRDX3	NFKBIL2	SUCLG1	ACADM	IVD	ETFA	MRPL33	MTRF1	ABAT	MAOA	SDHD	IMMT	TFAM	TAT	BLVRA	MRPL42	SLC25A3	NDUFA8	AKAP10	MRPS7	SDHB	OAT	MFN2	AMT	TIMM23	HSPA1A	ACADVL	GLUD1	CYBB	NRF1	ATP5G1	NDUFA4	SLC25A1	FDXR	GPT	STAR	MRPL39	TXNRD2	OPA1	NDUFA10	TK2	MRPL48	MRPS27	PPM2C	HTATSF1	HCCS	ATP5C1	HK1	ALDH2	MTERF	MRPS17	CKAP1	SLC9A6	UCP3	SLC25A10	MPO	MUTYH	NDUFB2	POLG	COX7A2L	ABCF2	CYP11B2	MTIF2	GLYAT	MRPS18B	COX6C	SLC25A14	ACAT1	ALAS1	SLC25A12	CLPX	SLC25A20	OGDH	NNT	TIMM13	ATP5E	ME2	PPIF	DLAT	IDH2	PDHB	BCKDHB	HAX1	MRPL12	NDUFB6	CYP27B1	DGUOK	CA5A	BCL2A1	DHODH	COX5B	ATP5B	MRPS34	GLS	MPST	MRPL46	BCL2L11	MRPL18	HADHB	PMPCB	SHMT2	SLC25A16	MRPL20	BAX	NDUFS6	OXA1L	ALDH4A1	SURF1	VDAC2	MRPL44	MRPS11	POLRMT	TXN2	PIN4	MRPL16	NDUFV2	UQCRC1	SLC1A3	FDX1	IDH3G	ATP5D	AGXT	NME4	LYPLA2	CASQ1	ABCB7	NDUFA2	HSPD1	PCK2	CYP24A1	ATP5S	IVNS1ABP	COX6A2	ATP5I	NDUFS7	PDHX	COX7A1	TOMM22	CPT1B	BCAT2	PPID	MRPL17	MRPS14	POLG2	ACADL	ACP6	CYP27A1	PET112L	MRPL34	DAP3	ENDOG	SDS	IDH3A	MTCH1	MTHFD1	COQ7	UCP1	NFS1	RAF1	GOT1	CPS1	OTC	DNM1L	COX7B	PYCR1	MLH3	NDUFS3	HSPA1L	AK2	PCCA	DECR1	TIMM17B	CPT2	ME3	UQCR	ETFB	ACO2	SLC25A28	SLC1A1	HLCS	BCL2	MRPS12	NDUFC1	CYC1	DBT	ATP5O	NDUFA5	ATP5G2	UROS	FECH	DIABLO	CLN3	GPD2	MRPS2	PDK4	NDUFA7	MRPS22	MAOB	MIPEP	NDUFA3	NDUFS5	MRPL22	TIMM8B	TIMM22	SDHA	GLUD2	BAD	CKMT2	PDCD8	SDHC	CRAT	CYBA	MRPL9	MRPL24	PPOX	SLC25A4	AMACR	MFN1
HDACI_COLON_CLUSTER9	na	ADSS	RETSAT	CRADD	C6ORF85	C11ORF67	TUSC2	MBD4	CHI3L1	SNTB1	ODF2	CTGF	FBXO18	ID3	MYO9B	FNBP4	C18ORF8	CYP1B1	SMARCD3	TSPYL1	NAALADL1	ADK	HIST1H1C	GALT	SLC2A2	RBMS2	CALCOCO1	DGKQ	ID2	BAI2	MGC14376	C16ORF48	SYNJ1	GLI3	BCL2L1	BCAR3	UBE2E2	SLC25A16	DLX4	GGTL3	CNKSR1	ZNF777	ZUBR1	NOS3	ZFP36L2	CYB5B	TGM2	SLIC1	ARHGEF10	NCOA1	DUSP1	ESAM	RINT1	GNPTG	ISG15	CDKN1C	ZNF192	ABCD3	CENTB5	CORO7	GAK	GATS	PRKCD	DNAH17	MARK3	CHMP4B
ETSPATHWAY	na	E2F1	DDX20	HRAS	SIN3B	RBL2	JUN	HDAC5	HDAC2	E2F4	RBL1	CSF1	FOS	ETS2	NCOR2	SIN3A	ETV3	CSF1R	ETS1
CHAUVIN_ANDROGEN_REGULATED_GENES	na	MAN1A1	ADRA2C	GJB3	ALPL	ADAM7	PTPRO	GSTM1	ISG20	MYOM2	FKBP11	ISYNA1	BTG3	TPMT	GPX5	SC4MOL	GPC1	GLUL	CYB561	PEMT	NUCB2	FKBP5	CA4	EBP	KCNK1	KIAA0251	RAMP3	RRM1	FDPS	KCNK7	GLDC	ACE	STMN1	CA2	AGPAT3	AGR2	FDFT1	GFRA1	NCF2	INDO	ADCY8	TCF7	ENPP1	KLRB1
GH_EXOGENOUS_ANY_DN	na	PMCH	PYGM	MED12L	SP4	ICEBERG	ARSF	GALNT9	SPRY2	LBX1	FANCM	CYB5A	CEP192	PPEF2	FLJ21736	HS3ST1	CA6	CBX1	PPP1R2P9	NRTN	SLC23A1	RNF144	TAF2	SLC2A8	PPP1R3A	SORBS2	RASGRF2	HPSE	KIAA1411	PHOX2B	SYNPO2	FAM63B	GAD2	GLRX	PRDX3	PIK3C2A	DNAJC1	SCGB2A1	GBX2	ERCC4	METTL5	MLLT7	GPR171	KIAA0368	SH3BGRL2	SNAI2	PURG	CDC14A	MITF	C6ORF15	INTS6	ZNF419A	ZNF473	CACNA1C	ACADL	SMARCA1	PDCD1LG2	ITGB3	SLC4A7	SOX1	KIAA0363	LUZP4	APOM	BMP2	SLC35B3	UBXD6	SPPL2A	CPB1	TFDP3	FLJ12688	ADPRH	WFS1	APOBEC2	NOX3	C1ORF158	GPR180	ELAVL4	RFPL1	SGK	HMGB2	PLG	SLC17A1	KCNAB2	SNAP91	PFKFB4	MAN1C1	DBF4	OAS2	HIST1H2BK	PLCXD1	CYP4F3	LOC340069	SLC23A2	NDUFS3	GPLD1	ESRRG	TFEC
ST_T_CELL_SIGNAL_TRANSDUCTION	na	PAK4	LAT	ZAP70	VAV1	NFKBIA	SOS1	CTLA4	GRAP2	LCK	LCP2	PAK3	PTPRC	CSK	SOS2	NFAT5	NFKBIB	PAK6	NCK1	PLCG1	PAK1	ITK	CD3D	NFKB2	ITPKB	RAF1	EPHB2	RASGRP3	CBL	NFKBIL2	NFKBIE	GRB2	RASGRP2	PAK7	RASGRP1	NFKB1	ITPKA	PAK2	RASGRP4	MAPK1	DTYMK	FBXW7	NFKBIL1	DAG1	CD28
CMV_HCMV_TIMECOURSE_10HRS_DN	na	KIF11	KLHL9	JRKL	ANKMY2	XPC	JTV1	HOXA11	DNMBP	TLE4	STARD13	PEX11B	FZD2	TPM2	ARHGEF2	ADFP
MRNA_SPLICING	na	SF3B4	SNRPD1	SNRPG	DDX23	SFPQ	SFRS2IP	SFRS11	SNRPF	SMNDC1	SF3A1	USP39	SNRP70	IVNS1ABP	SF3A3	SNRPC	KHSRP	SNRPB	SNRPD2	SNRPD3	CDC40	SNRPA1	NOL3	SFRS4	SFRS7	MPHOSPH10	LSM4	U2AF1	PRPF8	NONO	LOC283849	PRPF3	LSM6	PRPF18	SNRPN	SRP19	SNRPB2	PRPF4	NCBP1	SF3B3	HNRPC	SF3A2	PPIG	FMNL3	SRRM1	PTBP1	SFRS10	SFRS2	LSM1	PPAN
GLEEVECPATHWAY	na	RAF1	MAP2K4	STAT5A	MAP3K1	BCL2	JAK2	SOS1	GRB2	STAT5B	HRAS	CRKL	JUN	MAPK3	AKT1	STAT1	PIK3CA	PIK3R1	MAP2K1	FOS	MAPK8	MYC	BCR
ROSS_AML1_ETO	na	C15ORF39	PELI2	BAALC	KLF11	MAN1A1	TMEM43	TWSG1	ACSM3	LAT2	HIST1H2BH	PGDS	FAM21C /// LOC653450	CACNA2D2	NCALD	ROBO1	ISG20	WFDC1	STK32B	RCBTB1	ADRM1	IL5RA	TRH	SCML2	HIST1H2BI	ENDOD1	TRAF3IP2	FAM21B /// RP11-56A2	CD244	AP1B1	PTPN12	MKNK2	RUNX1T1	RASA4 /// FLJ21767	CAV1	PSD3	HIST1H2BF	ARHGAP1	IL17RB	RPS6KA1	SLCO4A1	USP10	LCP1	JMJD2B	CD19	C17ORF48	DEPDC6	PALM	ITGB4	CD58	NARFL	TBXA2R	CCND1	PRAME	TCN1	CIITA	RASA4 /// FLJ21767 /	FBXO38	IER2	RGS10	POU4F1	SHC1	ARHGEF6	BEX1	EGFL7	ITPR1	DISC1	PTGIR	HYAL2	HIST1H2BD	TACSTD1	C11ORF9	FAM21B /// FAM21C //	SLC25A1	VAMP5	BAIAP3	CD34	ECOP	RASAL1	CLEC5A	LAPTM5	NIT2	LOC653754
BRCA1_SW480_DN	na	CD59	COL16A1	GRB2	ZYX	COL8A1	FZD1	PIN1	RXRB	BAX	KRT4	CCNB1	DVL1	GRB10	KRT5	SEMA3B	ACTB
UVB_NHEK2_UP	na	FUBP1	HEAB	ERCC5	SNRPF	HNRPA2B1	RPL10A	SOD1	PLP2	VIPR2	PSMA6	CD99	COX5A	SHFM1	DYNLL1	GRN	SRI	PRDX3	RPLP0	TAF10	COX5B	SPINT2	GPX4	GPX1	ATP5G3	SEC13L1	LOC51035	SAP18	RPS9	RPS5	CDH8	NAP1L1	POLR2L	IFNA16	TXN	RPS28	RPS4Y1	NXF1	CDC37	COX6C	GAL	GPS2	CCDC85B	PPP1R11	PIGH	IER2	COX4I1	RPS25	COX6A1	PLCL1	EEF1D	TSC22D1	PMAIP1	COX7A2	UBC	H2AFZ	NIFUN	ARMET	NDUFA4	ARF5	PRDX2	COX7B	PPIB	OAS2	MRPL49	MSN	DBI	ACOT7	HIST2H2AA3
TAKEDA_NUP8_HOXA9_16D_UP	na	PRSS3	ATP10A	CCR6	FHL2	KIAA1505	TGM5	NCALD	ASB2	SOX4	WT1	MEIS1	LGALS2	LOC387882	ABCD2	CD38	LOC283824	GPR82	IRF4	OPN3	FLNB	AHR	BTLA	ABCB4	GPR18	GNAI1	GEM	AP1S3	PTGS2	LBH /// LOC653743	PDLIM1	DCAL1	APCDD1	TNFSF10	ELOVL6	ZDHHC17	SLC45A3	IFIT2	C5ORF29	C5ORF20	LUM	CFI	IFIT1	PTPRK	ADAM19	CHST2	AFF3	HBG1 /// HBG2	ITGB7	HOXB3	SAMHD1	TFR2	HBD	HOXA3	CES1	NET1	ANKRD22	TRA@ /// TRD@	PRKAR1A	SLC12A8	CCNA1	AUTS2	CD1D	ITGA7	HOXB2	REN	TPSAB1	FKBP1B	GPR124	SLAMF7	ISG15	LY6E	NAPSB	C20ORF103	FCER2	METTL7B	HOP	C6ORF65	HBB	DKFZP564O0823	CPA3	IRX3	KIAA1913	NDRG2	PKIB	GPX7	CCR2 /// LOC653518	FN1	CFD	IL6ST	MEF2D	EDG7	PALLD	EREG	MAP4K1	CCR2	RAB33A	HOXA5	IFI27	ADAM15	LTBP1	LILRB1 /// LILRA1	HBA2	ABCB1 /// ABCB4	IFITM1	IFI44L	IFI44	CLEC4D	CDC42EP3	MPP7	EPSTI1	IFI6	OASL	RSAD2	MCOLN2	KIAA0748	BIRC4BP	LOC645919	IL31RA	CDH17	INDO	CD1A	BCL2L11	SLITRK4	B3GALNT2	SIGLEC6	LAMP3	LIF	SPINK2	ATP11A	NRG1	RAB27B	PRKAR2B	CD1C	HOMER2	LSP1 /// LOC649377	ASPHD2	SIGLECP3	PTENP1	CD1E	MX2	HPGD	CFP	PTGFR	TDRD9	TSLP	TOX	DUSP4	SMYD3	MRPS6	KIT	APH1A	FCAR	C15ORF48	NEGR1	OAS3	LOC129607	EDG3	IKZF1	HOXA7	MX1	PPP1R16B	MGC24039	HBA1	THBS1	DEFB1	OAS2	SMPDL3A	HOXA9	USP18	PCDH20	LOC404266	HLA-DPB2
YAO_P4_KO_VS_WT_UP	na	ARL4A	WNT4	KCNAB1	INMT	APOE	NDRG2	IDH2	MEIS1	CFD	CYP2E1	TENC1	RNASE4	CDH16	NCAM1	PIK3R1	RARRES2	SCD	CA3	ADIPOQ	LCN2	CCDC39	DBP	XDH	GSTT1	AQP1	GEM	SENP6	BCL2	CHERP	CLDN5	MEG3	THRSP	SLC27A1	ID1	DDX50	CRIP2	THBD	GSTA3	ATP1A2	KLF9	TNXB	KLF10	REM1	ADM	IGFBP3	PEG3	REG3A	FLT1	PDPN	LEPR	SHD	B3GALNT1	NR4A1	TBX3	ENPP2	PBX3	LAMA2	CDKN1C	HMGCR	RBP1	GDPD3	CSF3R	GAS6	ELN	SDPR	SERTAD1	PROS1	PRPF39	AKAP8L	NBL1	ACTB
PENG_RAPAMYCIN_DN	na	IFI30	ETF1	RNU3IP2	PSMD11	PSMD5	HYOU1	HSPA5	ADRM1	HCCS	TARS	TRIP13	HADH2	SF3A3	SNRPC	ACAT2	NPM3	RTN4	EMP3	NXF1	PAPOLA	RABGGTB	AATF	WBSCR22	NDUFA9	CALU	FKBP4	AHSA1	PSMC2	CD47	CTSC	HSPE1	TCP1	FASN	EIF4G1	MLF2	DDX21	LIMK2	COX11	RAB14	XBP1	PPIF	TGDS	PGK1	SLC29A1	NOL5A	PSMD8	BYSL	ARF1	MRPL12	JTB	ATP6V0E	KIAA0179	SSBP1	HSPC111	BCS1L	DNAJA1	GCN5L2	CHERP	PIP5K1A	CYCS	DDX3X	PTDSS1	SNRPA1	SRM	HSPA8	RTCD1	PITPNB	P2RX5	MYCBP	CCT4	RBBP6	SLC1A5	XPO6	CAPZA2	TDG	CTPS	CSE1L	CCNC	GORASP2	RNASEH1	ALDH4A1	CCT2	BCAP31	YARS	PPP2R2A	EBNA1BP2	BTK	WDR18	PPIB	EXTL3	CDK4	PSMD14	GLO1	EIF2B4	WNT10B	NME1	ATF5	AMD1	PHB	NARS	PA2G4	MARS	UCHL1	EIF3S9	ATP5G3	ICT1	BMP1	EEF1E1	POLR2F	ATP6V0C	NUP98	ID2	USP10	S100A4	SQLE	HBD	PSMB5	PTMS	RAB1A	GOT2	GCDH	DAP3	RARS	IDH3A	MORF4L2	SLC7A5	POLR2B	GSPT1	ATP1B3	C1QBP	NOL1	UBE2M	TIMM44	COPB2	ARMET	IDH3B	PTBP1	COX7B	GTF2A2	NDUFS3	HBB	AK2	ASNS	RAE1	PFKM	UBE2L3	IDI1	VCP	TIMM17A	GM2A	KPNA3	ZNF259	HSPA9B	CCT6A	NP	TUBG1	CCT5	SCD	TOMM40	CHUK	SREBF1	CDC25A	PRDX3	MRPS12	ETFA	SYNCRIP	SLC39A14	CYC1	HSPA4	TFRC	MMP15	ZNF294	ACVRL1	SLC3A2	EIF4G2	GTF3C1	DHCR24	SAFB	SDHB	PTPN1	LDHB	PICALM	EBP	EIF2B2	INPP5E	MAPKAPK3	NMT1	PTRF
OXIDATIVE_PHOSPHORYLATION	na	ATP6V0A1	NDUFS2	NDUFA10	ATP6V1G2	UQCRFS1	ATP4B	NDUFB6	ATP6V0E	NDUFA1	NDUFB7	COX5A	UQCRB	COX6A2	ATP6V1G1	COX6B1	ATP6V1B1	NDUFA11	COX5B	COX7A1	ATP6AP1	ATP6V1H	ATP6V0D1	ATP5O	NDUFA5	ATP6V0C	NDUFB2	ATP6V1E1	ATP6V1G3	ATP6V1B2	NDUFB5	NDUFS1	ATP6V0A4	COX6C	UQCRH	NDUFA8	SDHB	ATP6V0B	COX4I1	COX6A1	COX7C	ATP7B	ATP6V1A	NDUFV1	ATP12A	ATP6V1F	COX8A	PPA2	COX7A2	SDHA	NDUFA4	ATP6V1C2	COX7B	COX10	NDUFV2	ATP6V1D	UQCRC1	ATP5E	ATP6V1C1
HUMAN_TISSUE_THYMUS	na	SH2D1A	SLAMF1	ADAMDEC1	CD1B	MYB	MMP12	IRF8	PSCDBP	GNA13	IRF4	RHOH	PIK3CD	STK17A	CCR9	NCK2	ETS1
ELECTRON_TRANSPORT_CHAIN	na	NDUFS2	NDUFA10	ATPIF1	NDUFB8	UQCRFS1	ATP5J	NDUFA2	UQCRC2	NDUFA12	NDUFA1	ATP5S	ATP5C1	COX5A	COX6A2	KBTBD4	NARG1	ATP5I	NDUFS7	SALL3	COX7A1	NDUFS8	RNF113A	NDUFB9	UCP3	ATP5G3	UCP2	NDUFB10	NDUFB2	COX7A2L	COX11 /// COX11P	COX6C	NDUFS4	NDUFA9	SLC25A14	COX4I1	ATP5L	COX7C	COX6A1	UCP1	ATP5H	UCRC	COX7B	NDUFS3	COX11	ATP5E	ATP5J2	NDUFC2	NDUFB6	SLC25A27	COX17	UQCR	NDUFAB1	COX15	NDUFB7	UQCRB	NDUFA6	COX6B1	COX5B	SCO1	NDUFC1	ATP5B	CYCS	PTPMT1	AFG3L2	ATP5O	NDUFA5	SDHD	ATP5G2	ATP5F1	ATP5A1	NDUFA7	NDUFB5	NDUFS1	SLC25A5	NDUFV3	UQCRH	CD14	NDUFA8	SDHB	NDUFB3	SLC25A6	POPDC2	NDUFS6	NDUFV1	NDUFB1	NDUFA3	COX7A2	SURF1	NDUFS5	ATP5G1	SDHA	NDUFA4	NDUFV2	SDHC	UQCRC1	SLC25A4	15E1.2	ATP5D
ZHAN_MM_CD138_CD2_VS_REST	na	TNFRSF7	ADSSL1	MS4A1	TNFSF8	TGIF	RERE	LOC338758	PHLPPL	RGS13	APLP2	RCBTB2	METRNL /// LOC653506	DUSP22	NAGK	PPAP2B	SPAG4	B3GALNT1	PIK3AP1	ITPKB	ZNF608	TRAF5	DHTKD1	LAMA2	PDZRN4	ZNF395 /// FBXO16	SDC2	VPREB3	C2ORF24	DTX1	FCRLB	CNR1	CD79A	C1ORF165	SORT1	CLLU1	PRDM5	PLXNB2	SRC	PNOC	RNGTT
AMIPATHWAY	na	CD3E	PRKAR2A	HLA-DRA	ZAP70	GNGT1	PRKACB	TRA@	LCK	PRKAR2B	CD4	PRKAR1A	CSK	PTPRC	ADCY1	PRKACG	PRKAR1B	CD3G	GNAS	CD3D	GNB1	HLA-DRB1	CREBBP
GAMMA_UNIQUE_FIBRO_DN	na	HCLS1	MYO5B	BDH2	CHRNE	HLA-DQB1	CYP39A1	CKS2	PDHA1	MET	LRBA	SCD	SEC22B	PFN1	FADS1	TRAF6	AVPR1A	DOCK2	SLCO2A1	HOXD9	MYB	DDX18	DCT	SEC22A	C3ORF43	PRG2	RAB1B	CD8A	HIBADH	DSC2	MITF	RIT2	CHL1	FBLN1	RAB6A	NRK	CRABP2	TIE1	NRP2	AP1G1	INSL4	CCL13	ADAMTS2	LINS1	CACNA1I	APPBP2	NDEL1	DHRS7	SP3	FOLH1	CYBB	PTGFRN	LIPC	HELZ	C14ORF2	HSF2	PCSK5	HBEGF	EPHA1	RBP4	FRZB
HISTIDINE_METABOLISM	na	ASPA	ALDH3A2	DDC	ALDH1A2	HNMT	ALDH3B1	ALDH1B1	ALDH1A3	MAOB	ALDH9A1	ALDH2	HARSL	HDC	PRPS1	ALDH1A1	AOC3	AOC2	ALDH3B2	ALDH3A1	HAL	MAOA	PRPS2	ABP1	HARS	CNDP1
BADPATHWAY	na	CSF2RB	IGF1R	PRKAR2A	KITLG	PRKACB	KIT	BCL2	PRKAR2B	IL3	AKT1	PRKAR1A	IGF1	PRKACG	ADCY1	PIK3CA	PRKAR1B	PIK3R1	IL3RA	BAD	BAX	YWHAH	BCL2L1
ZHAN_MMPC_SIM_BC_AND_MM	na	CD3E	LOC644005	WNT10B	QARS	ANXA2	HADHA	COX17	CCT5	FGL2	SF3A3	SRI	CKAP1	BCLAF1	PSMD4	CUL7	FXR1	PSMC5	NAP1L1	PIK3R2	VDAC1	RABIF	OR1G1	SAFB	AEBP1	ATIC	GNAI2	SNX1	CTSL	HOXB2	BCR	TOPBP1	PPP3CB	C21ORF33	NUP160	GNB3	ATP13A3	WWOX	WDR18	DYRK1A	PTPRN	CDK4	CCNB1	MARK2	ELF4	AQP2
CPR_NULL-LOW_LIVER_UP	na	CES2	LGALS1	FGL1	ACTG1	RETSAT	CYP7A1	CYP2B6	HMOX1	VNN1	SLCO1A2	ANXA5	CYP2C18	GADD45B	ENTPD5	ASNS	CYP2C9	HSPC159
CORTEX_ENRICHMENT_LATE_UP	na	CALM3	CLPP	SEZ6	CORO1A	XPNPEP1	VLDLR	DLG4	MAP3K13	POLR2C	MAP4	TBCA	CDH2	USP21	ZIC1	CALB2	DHX32	XBP1	DAD1	DNPEP	CTTN
SCHRAETS_MLL_UP	na	HOXC8	RSPO2	THBD	GREM1	CD93	CD53	ARHGDIB	GSTA4	LIMK1	GAS1	TPSAB1	THBS2	MGLL	TWIST2	CDKN1B	AGT	ENPP2	COL6A2	FOXC2	ACADM	PITX2	COL6A3	CAP1	TGFBI	SPRR1A	TCF2	HSPB8	GATA6	MVK	MGP	IL1RN	DFFB	CTSH	COL6A1
STARCH_AND_SUCROSE_METABOLISM	na	PYGM	ENPP3	PGM3	GANAB	UGT1A8 /// UGT1A9	UCHL3	HK2	UXS1	UCHL1	GBA3	AGL	UGT1A10	HK1	GCK	UGDH	PYGB	UGT2B15	GYS2	PYGL	GUSB	PGM1	HK3	UGT1A6	GPI	SI	UGT2B4	G6PC	GYS1	GBE1	GAA	ENPP1
MANALO_HYPOXIA_DN	na	SNRPD1	DDX23	PRC1	MAD2L1	SNAPC5	NOL5A	USP1	USP39	RNU3IP2	MCM5	PSMD11	POLD2	PA2G4	MAZ	MLLT10	GTPBP4	MCM6	BRCA1	POLE2	TRIP13	CDC6	MPHOSPH9	RRS1	MRPS12	DDX18	ORC6L	RPP30	MCM4	RRM1	PPARD	DHX35	CCNE1	ID1	NOLC1	HNRPU	DNA2L	SNRPD3	RRM2	SNRPA1	ILF3	DDX11	CCNE2	POLG	TFAM	MCM2	POLR3K	HNRPDL	MRPL46	UCHL5	RPL39	MCM3	ATIC	CHAF1A	RFC2	UMPS	RFC3	MFN2	PSME3	MRPL40	CTPS	SKP2	MCM10	ZNF500	HNRPD	TSFM	PSME4	RFC5	PRPS1	CCNF	CDC2	CDC7	BARD1	ZWINT	SFRS2	NEK4	RB1	DDX21	ELK1
BRCA_PROGNOSIS_POS	na	PCSK6	PDIA4	WISP1	NEO1	FGF18	KRT18	PIB5PA	CCDC74B	RAB27B	EVL	KIF3B	BTG2	C20ORF28	CHPT1	MYLIP	GSTM3	STK32B	KIAA1324	BBC3	CIRBP	PECI	ACADS	SCUBE2	TBX3	ERGIC1	ALDH4A1	KIAA1217	ALDH6A1	RP5-860F19.3	QDPR	RPS4X	TGFB3	AP2B1	C20ORF103	LETMD1	MATN3	TBC1D9	RBP3	FUT8	PEX12	FBP1
PENG_GLUCOSE_UP	na	POU2F2	MS4A1	UNC119	DRAP1	IDH2	AARS	CORO1A	CLCN6	GM2A	ATF5	ADA	MGST2	TCF20	IGHM	SC4MOL	PRB4	FLJ22531	FKBP2	PCK2	TOMM40	WARS	OCLN	MS4A2	CEBPB	MYB	ACTA1	CARS	BCAT2	PYCR1	ASNS	LTBR	GART	MFNG	HNRPDL
HBX_NL_DN	na	MADCAM1	PMAIP1	KLF6	MAP3K1	ACP2	NCOA3	IGKC	EIF2AK2	PRKCD	MMP1	PTPN14	RYBP	PRKCI	IL6	TGFB1	LOC90925
ZHAN_MULTIPLE_MYELOMA_VS_NORMAL_DN	na	TNFRSF7	RNASE6	ELA2	S100A12	WNT10B	HHEX	PRKAR2B	PLA2G7	LYZ	VCAM1	CEBPD	ITGA2B	LST1	MSX1	CD24	GP5	HNMT	LCN2	TOMM40	CD99	PF4V1	S100A9	PF4	CXCL12	IGF2BP3	CD72	COL1A2	ALDH1A1	A2M	PYGL	APOC1	GLDC	SMPDL3A	LIPA	AIF1	ITGB2	CTSH	SYK	TCF7
CREB_BRAIN_8WKS_UP	na	CPLX1	SCHIP1	NR2F1	IFT20	ADCY6	BASP1	CDH13	TSPAN5	BTBD14A	MFSD4	ASH2L	FGF12	NDRG3	UQCR	BDNF	CD99	NEUROD6	STMN3	AQP4	TUBB3	PTGDS	ELAVL2	CTGF	SYT17	PTPRD	SYP	NDUFC1	CXCR7	HSD17B12	CADPS	SERF2	UTY	ACYP1	GNB1	CRYL1	NR2F6	CXXC5	ADARB1	DIO2	NOV	RALA	MMP16	SERPINI1	KLF10	OSBPL1A	OLFM1	NPY	TBR1	STX1A	TXNL2	LAPTM4B	SEMA7A	SMAP1	MGST3	TUBA1	BCAT1	PFTK1	FSTL1	TMEM160	TMEM14C	PLS3	AUH	MEF2C	MOBP	GABRA1	CAP1	C9ORF16	TRPC4	NEUROD2	HSPC152	STMN1	SIPA1L2	SH3GL2	ACOT7	STMN2
CK1PATHWAY	na	PPP1R1B	PRKAR2A	GRM1	DRD1	PRKACB	PRKAR2B	PRKAR1A	PLCB1	CDK5R1	PRKACG	PPP1CA	PRKAR1B	PPP2CA	CSNK1D	DRD2	CDK5	PPP3CA
SANSOM_APC_4_DN	na	IGSF9	PCDHB18	SLC6A8	RFK	SLC7A7	SUSD2	METRNL	SMPDL3B	OSBPL5	KCNK5	EDG7	MMP9	SLC41A2	GDA	CCR2	CASP7	CASP3	CCL28	MME	GDPD2	SLC23A1	HAGH	SCIN	XPNPEP2	IL13RA1	PIPOX	HKDC1	ABAT	ACE	IRAK1BP1	BCAT2	CREB3L2	AQP3	HNF4G	NR2F6	VAV2	SEC14L2	EFNB2	LIPE	HES2	IL2RG	MAP4K5	TMEM12	FAM3B	NAP1L5	SGPL1	SAMD8	IQGAP2	PLEKHF1	SLC2A5	PTPRE	ALDH4A1	ADH4	BST1	CA4	DNASE1	ABHD3	DNASE1L3	PCSK5	GDPD3	LTB4R	MLZE	STK10	SLC22A4	ME2	ABHD1	DST	SEMA6A
UVB_NHEK3_C0	na	PPIF	EIF2S1	QSCN6	HEAB	HSPH1	RELA	TRAF4	PPP2CB	HMOX1	RPS24	PCOLN3	TAF7	TRAM1	TPMT	BAMBI	NCBP2	CLTA	HCCS	TRAF6	SERPINB4	RAB21	DNTTIP2	DYNLL1	GNAI1	BPGM	DHX38	DNAJA1	CDK7	XPC	IL1RN	COPS2	PGRMC1	DR1	TFRC	SAP18	ANXA1	ATP6V0C	DSC2	POLR2K	WTAP	USP10	EIF4G2	EIF2B1	SPRR2C	CITED2	NFKBIA	PPP1CC	PSMA4	CDC37	PRSS8	ADM	MCFD2	DAZAP2	PKP1	GSK3A	PTP4A1	UBE2V2	SP3	RRAGA	TAF9	NEU1	RIT1	GTF2B	SLC39A6	NIFUN	NDUFA4	ARL6IP1	CTR9	MRPL49	TCEB1	GDF15	DDX48	GTF2A2	SET	PSMA3	IL1R2	SON	PSMD6	BAG1	TFPI2	BRD2	HARS
ADIP_DIFF_UP	na	IRX3	DCN	SLC2A4	TALDO1	RASD1	ABCD2	PPARG	ACOX1	SCARB1	PFKFB1	ACSL1	ADIPOQ	ACADS	ITGA6	PLA2G6	FAM62A	BCKDHA	NNMT	TST	ACADM	TPP2	SORBS1	SELENBP1	MUT	HIPK3	AP3S1	TAP2	PEX11A	CBX4	COL15A1	ECH1	CEBPG	ALAD	AATK	DHRS3	AQP7	ABCA1	G0S2	CIDEC	HP	CP	REEP5	CIB2	SERPINA3	IFNGR1	NFS1	CDKN2C	ME1	F11R	ALAS1	RNF11	RETN	FASN	GBP2	STAT1	IDH1	PC	LTC4S	ENTPD5	LAMA4	DBI	RGS2	NRIP1	AK2	UCK1	NR1H3	IDH3G
ROTH_HTERT_DIFF	na	ATM	HUS1	GTSE1	RAD21	RBBP8	RAD17	GADD45A	PPP1R15A	BAX	CIDEB	RAD9A	CHEK1	NBN	FANCG	BRCA1	MYC	ABL1	PCBP4	BCL2	MLH1	PCNA	ATR /// LOC648152	SMC1A	RAD1	SESN1	PDCD8	CDKN2A	RB1	BCL2L1	CDKN1A	APAF1
ROSS_PML_RAR	na	ALCAM	MOSC2	KRT18	PRODH	CHN2	HGF	CMAH	KIAA0652	ARFGEF1	CFD	FNDC3B	C18ORF1	ITPR2	HYOU1	HSPA5	STXBP1	MMP2	PTGDS	JAG1	MST1	CTGLF1	COL2A1	SMARCD3	NAALADL1	LRFN4	TLE1	RASL12	CSGLCA-T	AQP3	ARHGAP4	ALOX5	PRR14	MPO	PDE3B	ST3GAL6	IGFBP2	NDST2	P4HB	CALR	LOC653471 /// LOC654	AFF2	S100B	MSTP9	CST7	GCNT1	LTK	CTSW	MRC2	TMEM87A	CCNA1	FAM45B /// FAM45A	AUTS2	RCN1	MAP4	CLMN	SERPING1	KIAA0195	LASS4	PXDN	SEC31A	SLC1A4	STAB1	MAP1A	MXRA7	CDKN1C	NISCH	ARMET	MEGF6	TNFRSF4	ANXA8 /// LOC653107	SLC25A38	PGBD5	ANKFY1	CTGLF1 /// RP11-144G	GRB10	AGRIN	MEG3 /// LOC647251	ASNS	FGF13	CPA3
HDACI_COLON_BUT2HRS_UP	na	SAT1	IL10RA	ZNF331	C9ORF46	HTF9C	PBX1	AHSA2	OGFOD1	WDR44	C7	SCYL3	SERPINE1	AVPR1A	TSNAX	AQP1	MAP1LC3B	BCKDK	GLRX	LOC134145	STK11IP	PIP5K2C	ZNF609	ZNF76	SLC27A1	ALG12	VEGF	ROCK1	CDH24	RBMS2	EPB41	ETV5	PLCB4	CRYL1	ID2	GLYCTK	GNL1	CPEB4	FOSB	ECHDC2	TRIM52	GNAI2	MCART1	C20ORF74	CDH11	RHBDF1	HSF1	ZFP36L2	BIRC4	HSPB7	HSPA1A	CYB5B	CENTA2	TMEM63C	C14ORF43	GPX3	EPS8L1	FKBP5	NEU1	ISG15	NDUFS5	KIAA0251	C9ORF74	SF3A2	WWOX	PTBP1	CDH1	JARID1C	LOC342892	PER1	GRAMD1C	FOS	ATE1	RPL24	ESRRG	PLAG1
PENG_LEUCINE_UP	na	ATF4	MTHFD2	CLCN6	ATF5	ISG20	SSR2	DAAM1	PCK2	CIRBP	GCHFR	MARS	MEF2B	TNNT1	MAP1LC3B	CUTL1	TFF3	KHSRP	XPOT	ALDH2	AIM1	PRKCBP1	HDAC5	CARS	LOC51035	BMP1	PLXNB2	APOBEC3G	ERCC2	GBF1	APBB3	NCOR1	ITGB3BP	UNC119	BCL7A	GCDH	INS	NFE2L1	WARS	CAMK1	HIST1H2BE	PHGDH	FCER2	ANKRD15	PYCR1	MT2A	LRMP	ASNS	BNIP3L	CKB	BMP7	POU2F3	HMGA1	KIAA0922	DDX46	DECR1	AARS	LCK	IDH2	BTG2	RERE	CLIC4	S100A11	PSPH	HAX1	UBE2N	CD6	PPP2R5C	RASGRP3	SPAG9	PDCD4	SHOC2	IRF2	MTX1	PSAP	BACH1	SLC43A1	SWAP70	PCBP3	SARS	SLC3A2	TNFRSF7	MAG	VPS39	MGST2	SLC1A5	PRELP	IGHM	PSCD1	SLC1A4	KIF2C	CEBPB	PDE6D	TXNIP	SURF1	YARS	BMI1	SLC6A11	CSNK1G2	CPNE5	LAPTM5	GPLD1	CDKN1A	PNOC
WNT_SIGNALING	na	WNT10A	WNT4	FZD8	WNT5A	FOSL1	PRKD1	WNT10B	WNT1	WNT2	WNT3	PRKCZ	PRKCE	CTNNB1	MYC	FZD10	PPP2R5C	GSK3B	FZD9	PLAU	SFRP4	PRKCA	AXIN1	WNT2B	MAPK10	WNT5B	TCF7	FZD3	PRKCB1	RAC1	CCND2	JUN	WNT7A	RHOA	PRKCH	FZD5	CCND1	PAFAH1B1	FZD6	APC	FRAT1	PRKCQ	CSNK1E	DVL2	FZD7	DVL3	WNT11	PRKCG	MAPK9	FBXW2	FZD1	PRKCD	PPP2R5E	DVL1	FZD2	CCND3	WNT6	PRKCI	LDLR	WNT16
DISTECHE_XINACTIVATED_GENES	na	STS	USP9X	TBL1X	GRPR	ZFX	PCTK1	CA5B	EIF1AX	RPS4X	PIR	ARSD	ATP6AP2	DDX3X	PRKX	OFD1	EIF2S3	UTX	UBE1	INE1
PURINE_METABOLISM	na	ADSS	POLE	NT5C	NME1	SAC	ATP5J	ADA	GUCY2D	IMPDH1	POLR1B	NUDT2	ATP5C1	PFAS	ATP5I	AMPD2	GUCY2F	RRM1	ATP5G3	PKLR	ADCY5	DCK	POLR2F	POLR2K	PDE6G	AMPD1	POLG	POLR2G	ENPP1	POLR2L	ENTPD2	ADSL	POLR2H	ATIC	PDE6C	GUCY2C	PRUNE	PDE7B	PRPS1L1	POLR2C	ALLC	POLR2B	PDE4C	ITPA	ATP5H	PRPS1	POLR2A	PDE6B	ENTPD1	ADCY3	AK1	ADCY2	AK2	CANT1	FHIT	POLR2E	ATP5J2	GMPS	ADCY7	NPR2	ECGF1	PDE1A	ADCY6	PDE4A	POLB	GDA	NP	POLD2	AK5	DGUOK	APRT	POLD1	HPRT1	ADCY4	PDE4B	POLR2D	ATP5B	NPR1	POLR2I	ADK	PAPSS1	POLL	PDE9A	RRM2	NT5E	PRPS2	PPAT	ATP5G2	ATP5F1	GUCY1A2	ENPP3	ATP5A1	POLS	AMPD3	PDE5A	ADCY1	GUK1	POLR2J	GUCY1A3	PKM2	PDE8A	PDE4D	ATP5G1	PAPSS2	PAICS	POLRMT	POLQ	NT5M	GUCY1B2	ATP1B1	GUCY1B3	GART	IMPDH2	ADCY8	ATP5D
PARK_HSC_VS_MPP_UP	na	CUGBP2	PABPC1	RPGRIP1	HMGB1	RBM3	H2AFY	PRKAR1A	RAMP2	CYLN2	NEDD4	TMEM14A	CAPNS1	CCT7	NFIX	GIMAP6	HAT1
P21_P53_MIDDLE_DN	na	UBE2T	AURKB	ASPM	MCM3	ATAD2	CEP55	TUBA3	SMC2	EXO1	CCDC99	PBK	ZNF84	TYMS	TUBB3	HMGB2	MCM7	BUB1	CDC25B	TUBB4	MCM4	VEGF	ANLN	KNTC1	WDHD1	NCAPD3
NADLER_OBESITY_DN	na	GPD2	GSTA3	DDT	APOE	RASD1	CFD	ALDOA	TSHR	SOD1	HP	EEF1A1	PPA1	NNAT	LDHB	ADRB3	C2	CDKN2C	COX8A	AGT	PYGB	ALDH2	SREBF1	THRSP	RBP4	FABP4	BCAT2	RBMS2	FMO1	PCK1	DBI	GBE1	FDFT1	UCK1	UBB	ASNS	B2M
NKTPATHWAY	na	IL2	TGFB2	CCR3	IL4	CSF2	CCR2	CXCR3	IFNGR2	IL4R	IFNGR1	IL12B	IFNG	CCL4	IL12RB1	IL5	IL12RB2	IL12A	CXCR4	CD4	TGFB3	CCR7	CCR4	CCR1	CD28	TGFB1	IL18R1
RAY_P210_DIFF	na	NRGN	MARCKSL1	NUCB1	FGFR3	CD33	MMP9	MAP3K8	RPS6KA2	CREB5	TXNRD1	TOMM40	MMP8	TNF	GSTT1	ABL1	HSPB1	JUP	RAP1GAP	GPX1	ID1	PLCG2	PRG2	MCAM	BCL2L1	CTTN	CTNNA1	CDH8	TFDP1	CD44	PTMS	JUN	CDH11	IL2RG	TRIM22	RAB4A	P2RX5	CDC25C	PDE1B	MYLK	GADD45A	MMP1	HSPA1A	HIVEP2	NQO1	DNAJC8	PLCD1	PRKCD	GDF10	ICAM1	MARK3	ITGB2	PKD1	FGFR1
IRS_KO_ADIP_DN	na	HSBP1	THBD	ADAM23	GAS2	CNDP2	PAX3	HLX1	RAMP2	IL6ST	COL4A2	RAB9	POPDC3	PPAP2B	EDG2	TSC22D1	GSTT1	CDKN2C	NRP1	COL6A3	TGFBI	EBF3	TSPAN6	DKK3	GJA1	GHITM	SIX1	SFRP2	ITIH2	SESN1	SMS	SNAI2	CAPN6	FMO1	EPHB6	IL1R1	COL6A1	ENPP1	PHKA2	NMB
TARTE_PC	na	MAN1A1	ICAM2	TM9SF2	RPN2	AARS	TMED10	SSR1	PLOD1	IGL@	CD38	HSP90B1	NOMO1 /// NOMO2 ///	IRF4	TRAM1	RNASE4	HYOU1	FKBP2	HSPA5	FGL2	TRAM2	KIAA0103	HAGH	ITGA6	PRDX4	DDOST	ELL2	PDK1	CANX	KDELR1	TRIB1	PYGB	IGKC	SELPLG	IL6R	CKAP4	IGLC1	SPCS2	PDIA6	CAV1	SPN	GGCX	AQP3	FUT8	PRG1	KDELR2	P4HB	HDLBP	ALG3	TNFRSF7	CITED2	SERPINI1	PDXK	CXCR3	HSD17B8	ARID3A	SLC35B1	CASP10	LGALS3 /// GALIG	NUCB2	AGA	NEU1	PDIA5	IL15RA	STT3A	ARMET	HEXB	PLD3	RPN1	GAS6	TNFRSF17	PPIB	SEC61B	PYCR1	ARF4	YIF1A	SLC7A1	DUSP7	PRKCI	LMAN2	SEL1L
GLYCOGEN	na	AGL	PPP1R3A	PYGM	GSK3B	SLC37A4	PPP1CC	KIAA1026	PPP1CB	GYG2	GYS2	PYGL	PPP1CA	PPP1R2	G6PC	GYS1	GBE1	GAA	GCKR	PHKA2
CSKPATHWAY	na	CD3E	PRKAR2A	HLA-DRA	ZAP70	GNGT1	PRKACB	TRA@	LCK	PRKAR2B	CD4	PRKAR1A	CSK	PTPRC	ADCY1	PRKACG	PRKAR1B	CD3G	GNAS	CD3D	GNB1	HLA-DRB1	CREBBP
PYRIMIDINE_METABOLISM	na	POLR2E	POLE	NT5C	UCK2	ECGF1	TK2	NME1	POLB	UPB1	NP	POLR1B	POLD2	TXNRD1	NUDT2	TYMS	CAD	AK3L1	POLD1	UNG	CMPK	DHODH	POLR2D	RRM1	AK3	POLR2I	POLL	DCTD	RRM2	NT5E	DCK	POLR2F	POLR2K	CDA	DTYMK	POLR2G	POLG	POLR2L	DUT	POLR2H	POLS	UMPS	POLR2C	CTPS	POLR2B	UPP1	POLR2J	ITPA	POLR2A	ENTPD1	POLRMT	POLQ	NT5M	CTPS2	DPYD	TK1	DPYS	UCK1	CANT1
PHOTOSYNTHESIS	na	ATP6V1G1	ATP6V0A1	ATP6V1B2	ATP6V1G2	ATP6V1B1	ATP6V0A4	ATP6AP1	ATP6V1H	ATP6V0D1	ATP6V1C2	ATP6V0B	FDXR	ATP5O	ATP6V0E	ATP6V1D	ATP6V0C	ATP5E	ATP6V1E1	ATP6V1C1	ATP6V1A	ATP6V1F	ATP6V1G3
REOVIRUS_HEK293_DN	na	FLNA	PRPSAP1	ABCA2	IMPA2	ERCC5	OBSL1	CDK9	HYOU1	GPC1	PIM2	BZRAP1	CAD	ITGA6	PFAS	SHMT1	ADD2	LAMA5	MYO10	AYTL2	PLCG2	PTPRF	GYS1	POLG	FBN2	FLNC	HNRPDL	C10ORF10	AQR	SKIV2L	FLJ38984	NOTCH3	UBR2	MYOM2	PRAME	KIAA0152	KIAA0350	ITGA7	ATP7B	SBF1	TRIM27	GLB1	C10ORF95	AMOT	POLR2A	ARHGAP29	OGDH	C10ORF56	STK11	ANKRD15	CTNS	TCF25	RRBP1	FZD2	RIMS3	HIRA	SFRS2IP	RABL4	SLC5A6	KIAA1462	IGF2R	CHD4	SLC29A1	GGA2	CELSR2	DICER1	FADS2	SLC27A2	IGSF3	RAD54L	FSCN1	NCDN	FADS1	GRHPR	KIAA0100	CTDSP2	SCO2	EPHB2	TBC1D2B	MYO9B	LSS	TNFAIP2	PPARD	CSPG5	GLDC	ATXN1	PREP	GGCX	SERPINE2	MKI67	TCF7	PDIA4	SLC9A3R1	DBN1	HEXIM1	RBBP6	B3GNT1	EPHB4	SUOX	ITPKB	KIAA0859	KIAA0404	PMPCA	LASP1	PRKCD	GAMT	IDH1	CD9	PLEC1	NDUFAF1	SEC14L1	NUP210	STC1	SFRP1	FGFR3	PSEN2	ABCC10	HOXB5	ABR	GRLF1	ST3GAL1	ULK1	CAPN1	UFD1L	ABCB6	AHNAK	RGS16	MYC	EP300	UBAP2L	SEPT9	CCNE1	HSPA12A	COL4A6	PLXNB2	NUP98	POLA2	GNS	BDH1	KDELR2	TBCD	SQLE	PRMT2	CLSTN1	SRGAP2	ERBB2	ADAM17	LRP5	MAP4	PSME3	INTS1	LOC151162	SLC7A5	CSPG2	METTL7A	SLC37A4	OCEL1	MBTPS1	NISCH	LRP4	ATR	KIAA0310	DMN	JARID1C	ATP2A2	SV2A	C10ORF137	AGRIN	ARHGEF17	MAT2A	UNC50	KIAA0274	GM2A	FTSJ1	DOPEY2	SORL1	REEP2	DHCR7	ADCY9	COL4A2	DHX9	PEX1	STK25	TTC15	SPTBN2	H2AFV	TCF3	AP1G2	XPC	CCDC131	TFRC	ITGB5	IGFBP5	DAG1	PTK7	PITPNA	TBC1D9B	DHCR24	FANCA	GNAI2	ABHD14A	TUSC4	LOC89944	PCDH7	TMEM63A	MAGED1	ITSN1	ARHGEF10	WFS1	PARP4	ITPR1	FUCA1	MSH6	ENPP2	PCYT2	PDE8A	BCL11A	SLITRK5	MAPRE2	NPTX1	POR	MAPKAPK3	LAMB2	PODXL	FDXR	SARM1	ABCB9	ITPR3	BAG1	DDB2	PPP2R5B
FERRANDO_TAL1_NEIGHBORS	na	FOLR1	TMSL8	CRIP1	BCL2A1	RUNX1	TNFRSF1B	MYBL2	FCGR3B	CDA	DTYMK	ITGB2	CD6	CSF1R	LGALS3 /// GALIG	TCF7
CHEMICALPATHWAY	na	EIF2S1	ATM	CASP9	BCL2	PTK2	PRKCB1	PRKCA	PXN	CASP6	AKT1	CYCS	STAT1	TP53	CASP3	BAD	CASP7	BAX	TLN1	BCL2L1	BID	APAF1
VEGF_HUVEC_UP	na	THBD	CDR1	BPI	EGR3	SLC4A7	CD1B	MRE11A	HERPUD1	DSCR1	PODXL	PPY	ANGPT2	PPAP2B	EGR2	PCTP
ZHAN_MM_CD138_MS_VS_REST	na	DTNA	C10ORF38	FZD8	LOH11CR2A	FGFR3	MYRIP	LRP12	SPRY2	TRIM58	C18ORF4	RNF32	RAI2	WHSC1	PALLD	PBX1	MARK1	DSG2	TMEM176A	C10ORF30	ZNF503	CLIC6	TCEAL2	SLC22A17	BACE2	PPM1H	MAGI1	RPIB9	TMEM176B	MYO10	NGFRAP1	JAM3	KLHL13	PCSK5	WWC2	RMST	NAP1L3	TEAD1	CENTG2	LARP6	SERPINE2	CLGN	ZNF521	CST3	MITF	FZD2	NRIP1	CLEC11A
ICHIBA_GVHD	na	CASP1	DIO1	CTSE	CCL2	CD68	LGALS3BP	LY75	S100A8	PTGS1	C1QC	RPAP1	EIF1	IRF7	AVPR1A	ELA1	IQGAP1	NRP1	LPHN1	AIM1	SAA3P	ELOVL6	EMR1	IRF8	SLC25A10	PKLR	PPP1R2	IFIT1	POM121	NR2F6	SH3GL1	IRGM	IRF1	TSPAN4	LBP	STX3	CXCL10	FKBP11	LRG1	PDK3	GPX3	CTSC	NAT8	FKBP5	ISG15	SLC1A2	PBEF1	SULT4A1	PSMB8	LIFR	MT2A	UCK1	LPL	SIRPA	IGFALS	INMT	GDF5	PROM1	LCK	DCLRE1A	CASP6	OSBPL5	NCF4	S100A11	IL6ST	PROCR	CYP8B1	ADRB3	IFI35	CD74	C1QB	UBE1L	TRAF3IP2	BMPR2	SCMH1	SERPINA10	PRTN3	SCOTIN	IL1RN	TMSB10	CRYL1	FPR1	IL18R1	PLD4	NFKBIA	CD53	HSD3B2	IFIT3	PAX3	KLF10	CD14	CRYAA	GLTP	APBB1IP	CLIC1	CTPS	MSR1	MKLN1	CFP	S100A9	CD52	CD7	PDZK1	C1QA	PPP1R3C	PAPSS2	CTSS	PLD3	NFKBIZ	SMOC2	USP18	TLR6	CXCL9	ALAS2	LITAF	RELN	AKAP9	GHR	FABP1	SNX10	SPTLC2	PTPRC	PRM3	PRLR	SC5DL	FLJ21736	SLC26A1	ACSL1	SNX12	ITPK1	HCK	CYP7B1	LGMN	SOCS1	XDH	GLT25D1	UBAP2L	TFF3	NNMT	TAPBP	PSME1	CAMP	MCM4	SAAL1	FAS	LGALS3	PLAC8	TAP2	S100A4	PLK1	SAMHD1	ELAC2	SNX27	SLPI	CYP26A1	LCP2	CDC5L	CDC91L1	VCAM1	FLOT1	MARCO	PSMB10	WARS	PSME2	ATP1B3	CD5L	COL4A1	HES6	RDH16	PSMB9	LIPC	NOL1	ZIC3	GBP2	FBXO21	S100A6	STAT1	HSD17B2	NEK9	CDC42SE2	ICAM1	G6PC	TAP1	GBP4	SERPINA6	VEGFB	QSCN6	RETSAT	ELOVL2	NCOA3	SCD5	BTG2	VNN1	ADCY9	RBM13	RND2	FGL2	CCL7	CYB561	HMGCS2	MARVELD1	GRN	IL18BP	MMP12	TYROBP	NXN	GBP1	RRAS	EXOSC8	AIF1	SLC11A1	ATP11A	IBRDC3	OAT	HP	PTPN1	LY86	BIRC5	RPS6KC1	GAS1	MCM10	CXCL1	CYBB	ODZ3	PKM2	CCL4	RPL22	KLF2	CCL5	ACTL7B	PSCDBP	GIMAP4	ORM1	CCDC94	CCR1	LAPTM5	ITGB2	CYBA	CSF1R
INTEGRIN_MEDIATED_CELL_ADHESION_KEGG	na	SDCCAG8	MAPK6	ITGAE	RAP1B	GIT2	MAP2K6	PAK3	CSK	ILK	ITGA4	ITGB1	CAPN1	PAK6	ITGB8	ITGA5	CAPN2	ITGB6	TNS1	ITGA6	SHC3	PDPK1	CDC42	ITGA10	PTK2	GRB2	CAPN11	MAPK7	VCL	CAV2	RAPGEF1	SORBS1	ITGA3	VAV3	ROCK1	CAV1	CAPNS1	MAP2K2	MAPK10	ITGB5	CAPN6	TLN1	SRC	FLJ40125	FYN	ITGAV	ITGB7	VAV2	ITGAD	CAPN5	PIK3R2	CAPN10	RAC2	PAK4	ITGB3	ITGA2	ITGAX	CAPN9	SOS1	ITGA8	BCAR1	CRK	RAC1	PXN	RHO	ITGB4	AKT1	CAPN7	MAPK4	AKT3	PAK1	ITGA2B	ITGA7	RAC3	MAP2K1	SHC1	ITGAM	ITGA11	CAPN3	MAPK12	MYLK2	ZYX	ROCK2	DOCK1	CAV3	VASP	SEPP1	PAK2	ITGAL	ITGB2	ITGA9
CAMPTOTHECIN_PROBCELL_UP	na	UCHL5	C12ORF22	PVRL4	TPP1	TXNIP	TRAFD1	ABI1	LRRC2	ULK1	SLC7A14	CBS	EI24	TOB1	SERTAD1	NUDCD2	LPIN1	PMM1	CARHSP1	H2AFJ	CDKN1A	GRB10	TP53INP1
ASTON_DEPRESSION_DN	na	PSEN1	FGFR2	VAMP3	ABCA2	LMO4	CNP	PDK2	GOLGA2	TRIO	AMD1	SYNGR2	FAM53B	SYNJ2	PLAGL2	PIK3R1	PSMD11	DKFZP667G2110	DDX11 /// DDX12 ///	KIF1B	TAF11	RNASE1	GLA	EP300	SORBS2	PSPC1	NFASC	MDC1	CRYAB	SNX19	PPP2R3A	LDB3	PCSK2	APOD	APLP1	MAL	EEF1E1	TEGT	ABCA8	ARHGEF2	SCAMP5	COPA	CLDND1	ERBB3	SOX10	SPOCK1	TMEM87A	PRPF19	UGT8	PAR5 /// SNORD108 //	AKAP2 /// PALM2-AKAP	ZFP36L2	MOG	PMP22	FOLH1	LILRA4	BCAT1	GPR37	LOC440345	CAPN3	MCM7	SCARB2	JAM3	PTP4A2	CDKN1C	PDE6B	ZKSCAN1	SLC31A2	TIAM1	SF1	SEMA3C	PTK2B	TCF4	FUSIP1 /// LOC642558	RDX	CDC42EP1	HTR4	ADIPOR2	SPOCK3	STIP1	CNTN2	FRMD4B	NTRK2	LRP8	UBE2A	CDH19	DICER1	CDK8	CYP19A1	EPHA5	CACNG3	FADS1	ST18	EDG2	BIN1	NAPA	MYO9B	C10ORF6	IGSF4C	PCTK3	DIMT1L	TSPYL1	MAN2A1	NKX2-2	EFS	CAP2	RBM8A	WWP1	LIPA	NPC1	EVI2A	TMC6	P2RX7	MAPK8	LAMP2	ATM	LIPE	GABRB2	MAG	RALA	UNC13A	ASPA	KLK6	IBRDC3	TMEM63A	SS18	TF	PCBP2	KIF13B	ARHGEF10	DPH2	PLP1	PRKCQ	GPRC5B	COL4A5	ENPP2	PDE8A	SRPK3	MOBP	RASGRF1	OLIG2	MAPT	MTMR2	LOC255458	AAK1	PLLP	SLC4A2	LITAF	HSPA2	DFFA	BRD2
JECHLINGER_EMT_UP	na	ADSS	DCN	MTHFD2	PDGFRA	DDR2	SPARC	ADA	VLDLR	PROCR	PDGFRB	CD68	S100A8	CXCL5	PTGS1	IRF7	MMP2	BCL3	GALK1	GBP3	TNC	CYP1B1	COL6A2	CDH15	MMP12	HIF1A	RRAS	IFIT1	B2M	SLC3A2	SRM	SNAI1	SLPI	MMP13	PLA2G7	PPIC	VIM	RNASET2	CDH2	PMP22	GAS1	UPP1	CXCL1	IFITM3	PCOLCE	DAB2	PHGDH	SDC2	STAT1	CTSZ	INHBA	IL11	FMO1	COL6A1	ASNS
DER_IFNB_UP	na	MAP3K10	FUBP1	CSRP3	FOSL1	SKP1A	TMEM1	HLA-B	XRCC6	CEBPD	HLA-A	NMI	IFI35	HIF3A	TAS2R5	C1S	IQGAP1	SHFM1	DDX17	ELAC1	PSME1	IRF2	CALD1	IFITM1	CYCS	EIF2AK2	SFXN4	TEAD1	BCLAF1	EPS15	IFI44	IFIT2	HIF1A	ADAM9	ELF1	GBP1	IFI6	OASL	LIPA	PML	HADH	EIF2B1	HLA-E	PTPN11	PLAUR	HADHB	IRF1	ADAR	IFIT3	PDXK	ZRF1	TRIM14	TRIM22	ATP6V0B	GMFB	ZFP36L2	TRIM21	EPRS	ELK4	ARID3A	CASP8	PSMB10	CD164	MX2	PHLDA1	ETS2	POLR2B	PARP4	PPP3CA	IFIT5	RBBP4	BTG1	PMAIP1	OAS1	DDX1	ISG15	SRP9	BST2	PYHIN1	RBMX	PLOD2	RHOC	MX1	STAT1	OAS2	PSMB8	CTR9	SFRS2	PARP1	TAP1	DDX21	IL6	AP3M2	BAG1
LEE_MYC_DN	na	IGF2	KLK5	HSPH1	AQP8	ABCC10	HERPUD1	EFEMP1	NETO2	CFH	PNLIPRP1	MEOX2	PFKFB1	HSPA5	ORM1 /// ORM2	RGS16	SFXN1	KYNU	ELOVL5	DCT	TBC1D8	AASS	ZG16	IGF1	HAL	PCK1	RARRES1	REG1A	IGFBP2	PNLIP	EGFR	ELA2	CTRC	SATB1	G0S2	C8ORF4	C18ORF22	C14ORF140	BHMT	SERPINA3	TDO2	FGG	KLF15	FKBP5	SLC37A4	C4BPA	HRSP12	GOT1	PCOLCE	OTC	MOSC1	HBP1	MT2A	MAPKAPK2	CYP2F1	G6PC	HAO1	DPYD	IL1R1	POGZ
ZELLER_MYC_UP	na	CENTG1	RPS15A	RPL6	NME1	CCND2	EIF4E	ENO1	APEX1	RPL3	HSPD1	FKBP4	LDHA	FASLG	HSPE1	TERT	PTMA	DDX18	CCNA2	HSPA4	TP53	TFRC	CDK4	NPM1
SHEPARD_BMYB_MORPHOLINO_DN	na	AURKB	PRC1	APOE	SULF1	C8G	CEBPD	NR0B2	TACC3	CDCA3	DDX17	CKAP2	CDK2	ACAT2	TGM1	NUMA1	SYNGR1	GMNN	PYGL	BMS1L	MSH2	FBXO5	IQGAP3	MYH8	FLJ12547	ASCL1	MAB21L2	DUT	PRKCB1	TNXB	PRIM1	LIPG	CDCA2	ELAVL4	PCDH18	UHRF1	NDE1	NSD1	CDC2	PDCL	MELK	DAP	MT2A	P11	TK1	HMGA1	GTSE1	NR2F1	POU3F2	HLX1	RTKN	POU3F3	DLX2	GRHPR	SCIN	HELLS	CHERP	SOX21	DLX1	MKI67	ANLN	FLJ20920	EOMES	APOA4	ORC4L	LHX1	PVALB	TPX2	PSAT1	SFRS9	ATP1A1	TTK	GALC	PLP1	SFXN2	KRT17	FGG	TCN2	TXNIP	HEY1	KIF11	TM7SF2	NOTCH2	SEPT6	PFKFB4	F7	CLDN1	EDG1	CDC14B	MDM4	RGS2	SARDH	RGS4	SFRP1	FGA	CA1	MCM5	NR2E1	AQP1	CDC6	IGFBP1	KAL1	BHLHB5	MCM4	TTN	CCNG2	KIF23	AQP3	RAX	DCK	UCP2	PCK1	TNRC9	IGFBP2	MGAT4B	MCM2	ARID5B	AEBP1	FGFR4	COTL1	ITGB4	GCH1	SOX11	CTSL	PMP22	NOVA2	SLC2A5	GPT2	VTN	LIG1	MASTL	CCNB3	SLC29A2	CCNB1	MDK	SERPINC1	ASPM	DRAP1	FOXM1	POU3F1	PRODH2	HNRPA2B1	DNMT1	FABP7	DLG7	CENTB2	KIF14	LAMP2	GRIK3	COL1A1	MCM3	PTPN22	OTP	GPSM1	ARHGEF10	CEBPA	BIRC5	BLVRB	CDC20	COL4A5	CPVL	INPP4A	COL1A2	RBP4	TOP1MT	PTPRN	SLC4A2	SLC6A13	GOLGB1
PEART_HISTONE_DN	na	CD3E	HMGA1	POLD3	TUBE1	HDAC4	LCK	NME1	ATF5	WT1	NUBP1	RAD21	S100A11	HDGF	CCNB2	MCM5	PA2G4	LST1	GFI1	PLK4	RAD51L3	POLE2	MYC	REPIN1	ZNF330	RBM14	GRN	CUL1	NFIC	USP16	IFITM1	ZAK	TFDP2	TP53	NF1	TLK1	AIF1	ILF3	DTYMK	CCNE2	PLK1	CETN3	MCM3	TFDP1	EMP3	CTBP1	ZMYND11	TNFRSF8	IL2RG	KATNA1	CSE1L	BCAT1	PFDN1	CDK2AP1	MCM7	SUV39H1	VMD2	RIOK3	RAN	PMS1	IGHMBP2	BST2	IL8	IFRD2	CTCF	SIPA1	UBE2C	CDC7	PPP2R1A	ZWINT	LIG3	NCOA6	KNTC1	IFI16
MAMMARY_DEV_UP	na	ANGPTL2	PROM1	CPXM1	INHBB	PDGFRA	RSHL2	CTSB	OGN	FIGF	C8ORF42	NPR3	CFH	CCL8	SLC6A6	AOX1	LIMD2	NUDT5	DBP	PIK4CA	USP15	SFRP4	APOD	ELOVL6	EPS15	COL18A1	EPS8	HAL	SMS	CALML5	HSD11B1	ZHX1	NFIL3	ADARB1	LSP1	CYP4B1	COMT	RECK	SERPINB9	APBB1IP	REG3A	MSR1	MARCO	PRRX2	S100A9	THBS2	CXCL12	KRT10	CITED1	KLF4	PTN	FOXA1	IL1R2	CLCA1	PENK	PTEN
IRITANI_ADPROX_LYMPH	na	AURKB	PELO	OLFML2A	SPAG5	CEP68	CKS1B	LBR	TIMP3	RAMP2	CCNB2	CETP	ISG20	SLC26A4	TOP2A	PRKCZ	MCM6	RGS16	ACSL3	PDLIM1	TFF3	CH25H	CSNK1G1	APOD	RAMP3	LMNB1	PYGL	DSP	SOCS2	PPP1R2	CCNE2	IGFBP2	PLK1	GRAP	ARID5B	RAPGEF5	GAB1	GCH1	SPRY1	PROX1	TBX1	TUBA1	ADD3	CXCL12	LDB2	HMGB2	CENPF	CEACAM1	LYN	BUB1	CDKN1C	CCNA2	REEP1	ALDH1A1	CLEC4M	CDC2	MGP	IL7	CCNB1	TK1	PTTG1	SMC4	CALCRL	PCSK6	NOS2A	FOXM1	KIAA1462	PAQR3	HOXD10	EMP2	MYBL2	NP	CD200	FLT4	KNTC2	CDKN3	PTPLB	DCAMKL1	SLC39A14	ANKS1A	PDLIM3	BUB1B	FABP4	RMND5A	ANGPT2	LIPA	MAOA	CTDSPL	HIST1H4C	DUSP5	CSRP2	CREM	RBPMS	GINS1	ARRB2	LAMP3	DHCR24	HLA-DPB1	CRMP1	MAF	DYRK3	LMO2	EPB49	RAB31	NPTX2	PDPN	KALRN	IQGAP2	KIF2C	PEG10	CYP1A1	NDRG1	GPRC5B	KIF11	MEF2C	PDE8A	RBP1	PPAP2A	GMFG	UBE2C	SEPP1	LOC57228	BTBD3	ITGA9	USP13	RELN
STRESS_IONIZING_SPECIFIC_UP	na	PIK4CA	TGOLN2	INPPL1	LAMC1	LIMK1	MSH3	RTKN	RBL1	COX10	PTPN1	GGA1	GIT1	LIMK2	SYK	CAD
DRUG_RESISTANCE_AND_METABOLISM	na	GSTP1	EPHX1	CYP2B6	ABCC1	CYP2E1	NAT2	SOD1	TOP2B	TPMT	TOP2A	AHR	TYMS	BRCA1	RXRG	MYC	ERBB4	CDK2	CYP3A5	TOP1	CCNE1	ABCC5	TP53	MSH2	ERCC3	ABCB1	BCL2L1	TNFRSF11A	ERBB3	EPHX2	CRABP1	ERBB2	GSTM1	CCND1	GSK3A	CDKN2D	PPIA	RARB	CDKN1B	MGMT	CYP2C8	RXRB	RARG	RB1	SRD5A2	CYP2C9	PPARA	ABCC3	IGF1R	IGF2R	ABCC2	RARA	XPA	MET	PPARG	NFKBIB	BCL2	XPC	MLH1	ABCC6	PPARD	CYP2C19	HIF1A	BLMH	CDKN2A	RELB	CYP2D6	ATM	ESR1	EGFR	COMT	ESR2	RPL13A	FGF2	BRCA2	MSH3	CYP3A4	ABCG2	BAX	MVP	NQO1	CYP1A2	APC	NFKB2	CYP1A1	RXRA	NFKBIE	AP1S1	AR	ARNT	CDK4	NFKB1	FOS	CDKN1A	ELK1	ACTB
INSULIN_SIGNALING	na	LNPEP	DOK1	CSN2	SLC2A4	LEP	PIK3R1	EIF4EBP1	HK2	PCK2	PRKCZ	IRS1	RPS6KB1	SERPINB6	GSK3B	AKT2	PDPK1	IGFBP1	MKNK1	GRB2	HRAS	PIK3CA	PKLR	PTPRF	MAP2K2	UCP2	PIK3R3	BCL2L1	ACACB	AEBP1	PRKCB1	GAB1	CRK	AKT1	FRAP1	SOS2	INS	AKT3	GSK3A	INSR	PIK3CB	PPIA	MAP2K1	UCP1	RAF1	GCK	CBL	RETN	PRKCG	CAP1	SLC2A1	G6PD	G6PC	GCG	SLC27A4	PRKCI	NOS2A	PPARG	ACOX1	ADRB3	DUSP14	SERPINE1	SHC3	SREBF1	SORBS1	VEGF	RRAS	RPS6KA1	FBP1	PIK3R2	EIF2B1	PTPN11	RRAS2	SOS1	ACACA	JUN	RPL13A	EIF4E	NPY	BRD4	PTPN1	NCK1	CEBPA	SHC1	PRL	CEBPB	ERCC1	PKM2	TG	BRAF	IRS4	PPP1CA	IRS2	ORM1	MAPK1	FOS	NCK2	LDLR	ACTB
HDACI_COLON_CLUSTER5	na	FUS	KCNS2	MBTD1	EIF2C2	ATF4	ME1	PSMB5	CKS1B	XPOT	SMPD1	MLH1	PCBP2	ADK	INPP5A	STC2	DNAJA4	BTF3	BCL2L12	IFIT1	XBP1	TARS	ACADS	LAD1
O6BG_RESIST_MEDULLOBLASTOMA_UP	na	CYR61	ARSF	FER1L3	PPP2R1B	RABGAP1L	CDH11	GPR126	HSPA6	HTRA1	MT1X	SHOX2	SEMA3A	PRSS12	DARC	FBXO21	IGF1	MT1F	CA2	ID2	TPM1	MDK	SGCE	ENC1
ST_GA13_PATHWAY	na	RDX	NFKBIA	AKT1	TBXA2R	NFKBIB	AKT3	PIK3CB	NFKB2	PLD1	PDK1	MAP2K4	AKT2	CDC42	SRF	BCL2	MAP3K1	PTK2	IKBKG	SERPINA4	NFKBIL2	NFKBIE	PLD3	ARHGEF11	ROCK2	LPA	DLG4	ROCK1	GNA13	MAP3K5	PI3	NFKB1	PLD2	NFKBIL1	MAPK8	PHKA2
IFN_ALPHA_UP	na	MAP3K10	HLA-E	SKP1A	IRF1	ADAR	IFIT3	PDXK	TRIM14	SDCBP	TRIM22	XRCC6	TRIM21	NMI	CASP8	BBC3	MX2	C1S	PPP3CA	SHFM1	BTG1	RBBP4	DDX17	COL16A1	OAS1	TEAD4	ISG15	IRF2	BST2	IFITM1	VEGFC	PLOD2	MX1	EPS15	STAT1	OAS2	FAS	GMPR	PML	IL6	BAG1
SIG_CD40PATHWAYMAP	na	NFKBIA	MAPK14	TRAF3	MAPK3	MAPK8IP2	MAPK11	NFKBIB	MAPK8IP1	PIK3R1	PIK3CD	SYT1	NFKB2	TRAF6	MAP2K7	MAPKAPK5	DUSP1	MAPK13	MAP2K4	TRAF2	TRAF5	IKBKG	MAPK12	NFKBIL2	MAPK8IP3	NFKBIE	MAPK9	PIK3CA	MAPK10	GORASP1	NFKB1	MAPK1	NFKBIL1	MAPK8
FERRANDO_MLL_T_ALL_DN	na	AGTRL1	HMGA1	SLC9A1	LBR	SLC29A1	PRDX6	DDX39	MCM5	APLP2	PLP2	POLD2	SORD	PSMA6	LST1	TOP2A	TRIP12	TYMS	EIF3S9	DOCK2	MYC	FYB	HBZ	VBP1	KHSRP	HPRT1	CD2	CSNK1G1	CDK2	PSMB2	RANBP1	RRM1	LMNB1	KPNB1	TFDP2	BCLAF1	EPS15	ATP5G3	H2-ALPHA	PKMYT1	AP3S1	ITPKA	HIST1H4C	HPCA	POLA2	USP10	IGFBP2	HADH	MCM2	S100A4	PLCB2	TXN	RPS4Y1	DUT	CHAF1A	NUP93	HMGN2	GOT2	SLC1A5	TMEM131	PRRX2	CSE1L	GLUL	GAPDH	MX2	EEF1D	FKBP5	HMGB2	ACAA2	COX8A	RFTN1	PTP4A2	GCGR	PPP2R2A	SDHA	PCNA	MAPKAPK3	UBE2C	PSMA2	BARD1	TCEB1	HINT1	SFRS3	HBB
MAPK_CASCADE	na	KRAS	MAPK14	MAP3K3	MAP2K6	JUN	MAPK3	MAP2	RASA3	MBP	TIMP1	MAP2K1	MAP2K7	ARAF	RAF1	MAP2K4	MAP3K1	NRAS	MAPK12	HRAS	BRAF	MAP3K2	SIPA1	MAPK10	MAP2K2	MAP3K12	RRAS	MAPK1	ELK1	PLCB3
SA_CASPASE_CASCADE	na	CASP9	BIRC3	SREBF1	PRF1	GZMB	DFFB	CASP7	CASP3	BIRC4	SCAP	BIRC2	CASP8	DFFA	CASP10	APAF1	SREBF2
LEE_TCELLS6_UP	na	EFNB2	SLAMF1	BCL6	CPLX1	RIPK4	LHFPL2	TBC1D19	CYP2U1	LYST	RASD1	LOC644241	CD1C	RORC	ACSBG1	CD1D	CIB2	C3ORF52	LOC284757	CD8B	ELOVL4	SH2D1A	LOC283454	SLC7A3	DNMBP	MCTP1	RMND5A	CD8A
STRESSPATHWAY	na	TANK	NFKBIA	TNFRSF1A	MAPK14	MAP2K6	RELA	JUN	CRADD	IKBKB	RIPK1	TNF	MAP2K4	TRAF2	TRADD	MAP4K2	MAP3K1	IKBKG	CHUK	MAP3K14	NFKB1	ATF1	CASP2	MAPK8	LTA
TPOPATHWAY	na	RAF1	MPL	STAT5A	RASA1	JAK2	SOS1	PRKCB1	GRB2	STAT5B	HRAS	PRKCA	JUN	MAPK3	STAT1	PIK3CA	PIK3R1	PLCG1	CSNK2A1	THPO	MAP2K1	FOS	SHC1	STAT3
CMV_ALL_UP	na	STIP1	NUBP1	RAB2B	SSR1	ENO1	EMP2	PPM2C	SYNGR2	NP	EGR1	PSMA6	ENO2	MSX1	CD55	IFI27	LGMN	DNAJA1	PFKP	IRF2	PLA2G4A	PSMB2	RANBP1	IFNB1	SLC39A14	IFITM1	EIF1AX	LIG4	GGCX	IFI6	SNRPA1	POLR2K	PML	BCL7B	INDO	REC8L1	SFRS7	HLA-E	NFKBIA	ITGA8	GRPEL1	NUP93	TRIM22	GCH1	GAL	EIF4E	GMFB	BRCA2	PSMD2	TRIM21	IL7R	PSMC1	IDH3A	NAT12	RIPK1	FKBP4	CSE1L	SLC7A5	MX2	SNRPB2	WARS	GORASP2	NR4A1	MLLT11	SCARB2	OAS1	EIF5A	SRF	GTF2B	ISG15	TRIM5	ARMET	NR4A3	CCL5	MX1	PBEF1	PSMA2	OAS2	PSMB8	JARID1C	IL11	NFKB1	TNFAIP3	PSMA3	GMPR	LATS2	MARK2	PSMD6	IL6	ATP6V1C1	HIST2H2AA3	FGFR1	TFPI2	NPM1
HUMAN_TISSUE_PANCREAS	na	YTHDC1	RUNX2	KCTD7	ARHGEF15	HAS1	PAK3	C16ORF80	SERPINI2	PNLIPRP1	NCR2	B3GNTL1	CIB2	LOC143286	STX11	PRDM1	ABCB10	CCL27	VASH1	MAPK13	FSHR	CPA2	SPDEF	PMS2L5	MUC1	MEP1A	ALMS1	FOXH1	C1ORF77	KCND1	RANBP6	EPB41	SEC15L2	CTDSPL	CEP152	GCG	ZBTB25	FLJ20152	PML	SEL1L	ERCC2
HBX_NL_UP	na	PPP5C	CASP4	HMGB2	UCK2	CDC42BPA	CCNG1	TGFB2	GLRX	SLC25A5	APRIN	ATP5J	YWHAE	CSNK1G2	EMR3	ANPEP	FAS	HSPA1L	BCL2L1	RAB5C	CDKN3	CXCL1	STK25
SANSOM_APC_LOSS4_UP	na	UBE2T	TXNRD3	IMPA2	MSI1	SOX4	SLC12A2	NR2E3	ZC3H8	POLI	RNASE4	DTL	TNFRSF19	PASK	HS3ST1	EGR1	MTAC2D1	GNB1L	MCM6	UNG	CLCN5	SNAPC2	MYCL1	MEG3	ZNF318	ASCL2	GTF3C4	GGH	TCOF1	ABCC5	CCDC101	INTS7	DTYMK	ECT2	MCM2	MYL7	TNNI1	PVRL4	CD44	CCND2	TGIF	BCAS2	TNFRSF12A	KCNQ1	RNF43	ETS2	CCDC86	SUZ12	MAD1L1	GRHL2	MCM7	HES6	TUBB2B	RPP14	CITED1	SP5	BMP8A	PIWIL2	TIAM1	EHF	HUNK	ADAT1	RPL14	MARCKSL1	SAMD9L	CYBRD1	EMP2	RECQL	MSX1	CDCA7	TRPC2	AQP4	EPHB2	TRIB1	CHRNB4	GCN5L2	EIF2S2	SLC39A14	FOXA3	TGFBR2	QSER1	AXIN2	NPC1	SOX9	REC8L1	TCF7	CPN1	MCM3	HNRPA1	EPHB3	WDFY1	IGFBP4	CDC37	SOX17	TNFSF5IP1	DYRK3	LRIG1	PSAT1	CTPS	SLC40A1	TLR7	SKP2	GLUL	SLC1A4	ETV4	DIAPH3	DLK1	MT4	PAICS	PRDX2	CD320	SHF	GOLGA3	PARP1	PAXIP1	IMPDH2
DAVIES_MGUS_MM	na	PPBP	TNFRSF7	PITX3	RNASE6	NPC2	CTSG	DOK1	MYH9	ITGA8	SLC7A7	UBE2G2	RPS6KA4	ACTN1	TLR1	S100A8	GLUL	PFTK1	RING1	LILRB1	FAT	MARCKS	VCL	HIST1H2BG	MERTK	LY96	LASP1	FRZB	ADD1	VNN2	ARHGAP1	PDE6G	LITAF	MFNG	SGCE	FCER1G
UEDA_MOUSE_LIVER	na	PSEN2	AQP8	ATF5	HERPUD1	CCRN4L	ST3GAL1	CPT1A	TMEM150	DNAJB11	HTATIP2	ARNTL	TARS	ABCB4	AVPR1A	MESDC2	THRAP3	MGEA5	ELOVL5	GABARAPL1	GNE	ELOVL6	SPATA13	FDPS	MKNK2	ETHE1	CHKA	HIST1H1C	ST3GAL5	GALT	COL18A1	SLC2A2	HNRPAB	HMGB3	ID2	NFIL3	CRY1	CRIP2	PAK4	ERBB3	SQSTM1	F2R	TSPAN4	BNIP3	TNFRSF1B	TRIP6	CYB5B	FKBP4	TUBA1	IL4R	CHORDC1	LPIN2	BTG1	CD47	COL4A1	HES6	ADH4	SLC37A4	ALAS1	FASN	AQP9	FBXO21	ATXN2	TUBB2A	S100A10	AK2	PNPLA2	RCL1	TFPI2	PPARA	ONECUT1	ASL	ALCAM	CKS2	IDI1	MAPK14	CYP7A1	CHD4	SLC29A1	FGF1	DHCR7	CYP8B1	PLA2G12A	SERPINF2	AK3L1	DYNLL1	DNAJA1	BRI3	USP2	ANP32A	FOXA3	TLE1	GLDC	LMO7	PNRC1	LGALS9	NPC1	RBPMS	APOA5	PDIA4	SLC9A3R1	PLEKHC1	BHLHB2	KLF9	DHRS3	IRF6	RBMS1	RORC	DAZAP2	ISGF3G	CEBPA	HMGCS1	FBXO8	SLC11A2	MCM10	TSC22D1	CEBPB	LSR	PNKD	ARL6IP2	PPP1R3C	HMGCR	TUBB	POR	HSP90AA1	CLDN1	NR1D2	PCSK4	CD9	H6PD	PER2	LITAF	PCAF	FDX1
HOFFMANN_BIVSBII_BI_TABLE2	na	AURKB	PRC1	CKS1B	FEN1	CENPE	CKAP5	EVL	WT1	CASP3	CBX1	TRIM46	TOP2A	PIM2	PLK4	TRIP13	MDN1	CDCA3	TUBB3	TUBB2C	DBNDD2	NCAPH	NUSAP1	EIF2AK2	DDX19A	DNA2L	HMGB3	GDPD5	CRIP2	PSMC3	CHAF1B	ANK3	PPIA	SRF	XPO1	BAZ2A	CBX5	BUB1	ARL1	CCNA2	MYH11	SGOL1	STIM1	MELK	SCN1B	PTPRS	PPP2CA	TK1	WDHD1	HMMR	CKS2	TMPO	HOXC5	PKIB	AARS	SLC29A1	NUCKS1	CDCA5	RAD54L	SPIN	KIFC1	PRRG2	HELLS	CD2	ANP32A	AZIN1	ANLN	SBF2	RAD51	ANP32B	NASP	IER3	CD151	TBXA2R	BRCA2	RFC3	PSAT1	KIF2C	TTK	RACGAP1	HNRPA0	NFKBIZ	SEPP1	CDKN1A	KIF4A	RELN	ATP5D	UBE2T	TUBA6	PHF17	PSEN2	TUBA3	MTHFD2	SMC2	ABR	FHL1	CCNB2	INCENP	CAPN1	RAMP1	AURKA	HCK	PCK2	HSPD1	MCM6	H2AFX	BIRC3	HES1	NUDC	CAMP	ACTN2	RRM1	CCNE1	GALT	KIF23	NEDD4	NT5DC2	LGALS3	VPS72	ECT2	LSP1	ITGB7	SAMHD1	RABEP1	FBP2	NOP17	CENPA	GPHN	NELF	GSN	TUBA1	ANKS3	IL4R	PRM1	GSPT1	KIN	LIPC	RFC5	GOT1	NEK2	LIG1	COIL	HSPB8	RBL1	IDE	CCNB1	RPL10	CAPG	WDSUB1	SMC4	IL4	RAG1	DNMT1	CD55	DLG7	BCL3	KIF20A	HSD11B2	CDKN3	EDN2	LDHA	SREBF2	ACTN4	IGSF10	RRM2	ANP32E	E2F8	RAB4B	SPINK1	MMP14	CDC45L	CIT	AATK	JUN	RANBP5	ABCA1	CCDC99	CDC25C	COL4A3	POLA1	CLCN2	IDUA	MCM10	RPA1	CDC20	CDKN2C	KIF22	SSX2IP	TUBB	DBF4	UBE2C	RBP4	GJA4	PPP1CA	STMN1	SHROOM3	MYEF2	EFNB3
FERRARI_4HPR_UP	na	ATF3	BHLHB2	TRIM33	IRF1	DHRS3	CXCL3	HERPUD1	BMP2	SLC7A5	KLF7	SELE	PTGS2	TFF3	CXCL2	PPP1R3C	CD34	DDIT4	SEMA3C	NRIP1	CCL20	HSPA2	LDLR
AGED_MOUSE_CEREBELLUM_DN	na	NOS2A	CNP	LBX1	PTPRM	DOC2B	WNT8A	ACHE	FSCN1	LIN7B	USP46	GALK1	NAB2	TNC	PTPRD	CLIC3	MERTK	ACTA1	SNCA	HSPA4	ZIC2	SMARCA4	MEF2A	FARSLA	CYR61	ANXA7	TCEA2	COL17A1	SLC4A1	CSF2	FRAP1	CCND1	DPYSL2	BIRC4	HGFAC	OCA2	STAT3	CACNG1	CAMK2G	RPL22	CD4	THBS1	ITM2A	JRK	PRDM5	G6PC	MYL4	NPY1R
CANCERDRUGS_PROBCELL_DN	na	BCL2	EMILIN2	CXORF9	NDUFV3	OSTF1	ALDOA	FKBP3	ENO1	SLC25A1	LOC645619	ANXA4	PDK3	HIGD1A	BNIP3L	CTAGE5
CMV_HCMV_TIMECOURSE_14HRS_UP	na	DUSP8	NUPL1	PPP1R13B	OTUD3	HEAB	UBN1	MTF1	HERPUD1	EZH2	USP1	AMD1	ZC3H8	POLR2C	ZNF230	ZRSR2	ZBTB5	ZNF263	TIAL1	NDEL1	MIZF	ZBTB43	THUMPD1	TUSC2	SLC7A5	TAF5L	PIM2	H2AFX	RAB5C	STX11	DNAJA1	HBEGF	FOXK2	DNAJB6	ERF	CCNE1	SIAH2	DDX48	IL11	HIC2	PML	BCL7B	USPL1	PPM1D	ASMT	BRD2
CHESLER_BRAIN_HIGHEST_VARIANCE_GENES	na	ALDH7A1	ALAD	MTIF2	SC5DL	THUMPD1	MYOC	C10ORF89	RGS19	PHLDA1	FOLH1	ASB3	COL4A1	KCNJ9	MEF2C	RPP14	SCG5	CAP1	DARC	PAM	PRDX2	BCAT2	CPSF2	GNB1	PTTG1
ST_DICTYOSTELIUM_DISCOIDEUM_CAMP_CHEMOTAXIS_PATHWAY	na	ANGPTL2	PDE3A	GCA	MAPK3	AKT1	SGCB	PIK3R1	ITPR2	PIK3CD	PAK1	NR1I3	MAP2K1	ACTR2	ITPKB	PIK3C2G	ACTR3	ITPR1	DGKA	PSME1	ETFA	RPS4X	PIK3CA	VASP	PI3	ITPKA	PDE3B	MAPK1	PLDN	ITPR3	DAG1	ITGA9	RIPK3
GENOTOXINS_ALL_4HRS_REG	na	PRC1	CKS2	MTHFD2	TRAFD1	TNNC1	CDC25C	SMG5	MAPRE1	IFNAR2	AURKA	COMMD7	CDC20	KIF22	CDT1	HMGN1	ALAS1	NEK2	CUL1	ZSCAN21	BUB1	SYNCRIP	ANLN	PTTG1	ECT2	UCK1	ITGB7
G2PATHWAY	na	ATM	PRKDC	EP300	CDC25A	CDC25B	ATR	YWHAQ	CDC2	CDC25C	MDM2	GADD45A	WEE1	TP53	CDKN2D	CCNB1	YWHAH	CHEK2	RPS6KA1	CDC34	CHEK1	CDKN1A	BRCA1	MYT1
H2O2_CSBDIFF_C2	na	RBM10	DDB1	MMP16	GNB2L1	TRIM58	PSMB6	ALDH18A1	BNIP3	TP53I3	ZFP36L2	SH2B1	PLXNA1	COX6A1	PFN1	OAZ2	NEK3	RPL7A	UNG	FUS	CRYAB	TCF3	CLCN4	GAS2L1	CYP51A1	CSTF2	ATRX	SIAH2	PDZD2	MAPK1	BDH1	RPS5	ITM2B	NAP1L1
NITROGEN_METABOLISM	na	CA12	GLS2	CA4	CTH	CA5A	CPS1	CA9	CA5B	CA1	CA14	GLS	CA8	AMT	HAL	CA7	CA6	CA2	GLUD1	CA3	GLUL	ASNS
TAKEDA_NUP8_HOXA9_3D_DN	na	CD163	PPBP	LIF	RAPGEF5	CLEC10A	HGF	GPR97	PRG3	LOC284561	MAFB	NDFIP2	OSM	S100A8	CXCL5	ATP10D	CYP7B1	CCL7	FCGR2B	ETS1	S100A9	RAP1A	FCGR2C	ALB	HBE1	TGFBI	PPAP2A	TEX15	ENTPD1	ALOX5	APOL4
BCL2_FAMILY_AND_REG_NETWORK	na	BIK	BCL6	AKT2	BCL2	BCL2A1	IL3	AKT1	APBA2BP	IGF1	BAD	BAX	BCL2L2	SFN	MCL1	CASP8	NCBP2	BCL2L1	BID	BAG1	APAF1	ACTB
PGC	na	PYGM	MUC5AC	NDRG4	PHYH	HSPBP1	NR0B2	SLC25A11	HSPA5	ACADS	DLD	SHMT1	HADH2	MNDA	NME7	NGFRAP1	GABARAPL1	SOD2	RAMP3	GPX4	GHITM	CHP	GNA13	AKAP1	HMGB3	PIB5PA	USP8	FRAP1	ERO1L	MRPS18A	PRSS15	MRPL40	TARBP1	MAP2K1	ABCF1	FXR2	KCNN1	HSPE1	SUCLA2	ME1	CS	CTSF	PSMB7	MYH11	TFB2M	SF1	GPI	SCN1B	MT2A	CARHSP1	DBI	BNIP3L	TUFM	CKS2	PGK1	GTPBP2	ENO1	LRBA	NCAM1	COPS3	NDUFAB1	DHX16	UQCRB	NOLA3	UBE2B	MRPL11	CYCS	TCIRG1	SRC	CLPP	PUS1	ATP5A1	TBL1X	NDUFB5	SLC25A5	MRPL15	LATS1	NDUFB3	POPDC2	ATP1A1	UPP1	MRPL13	TCN2	COX7A2	MPP5	VDAC3	HBA1	PGM1	LPIN1	AES	DFFA	FAM18B	MTHFD2	PDHA1	SPTLC2	ULK1	NSF	ITPR2	CPT1A	PSMA6	ITPK1	KIAA0103	MARS	HLA-DRA	PTK9L	PFKP	EDNRA	PTGES2	SUPV3L1	EEF1A2	DOM3Z	PCK1	BID	IFRD1	HBD	MTCH2	CX3CL1	VIPR1	GCH1	PTDSR	GCDH	SLC20A1	ATP5L	PSMB10	S100A1	COX7C	COX6A1	CNOT7	F2RL2	UBC	MDH2	TIMM44	STARD7	GSS	GK	ARMET	FZD4	MRPL4	AK1	RXRB	POLR2E	TIMM8A	FOXM1	TIMM17A	HSPA9B	PDGFRB	PMM1	FH	SCD	TOMM40	BAT3	NDUFA6	S100A13	PRDX3	USP2	SUCLG1	ACADM	FXC1	DPYSL3	MTX1	SPINT1	TFRC	RRM2	SPP1	RNF5	AGPAT3	DDT	GRPEL1	NDUFA8	SDHB	RAB31	TIMM23	SGTA	LDHB	PHLDA1	DUSP1	PKM2	MGC5139	TNNI3	RPA3	APBA3	MAPKAPK2	UROD	LSM1	RANGNRF	EIF4A2	GRSF1	MRPL39	ABCA2	MKRN3	GOLPH3	HCCS	ATP5C1	NRP1	GLRX	VAMP8	MRPS17	RTN4	STK19	ACYP1	GYS1	DUSP6	SOD3	ADSL	PDCD6	MRPS18B	SKIV2L	EIF3S6IP	ABHD5	GTF2H4	CDKN2D	RAB40C	ALAS1	TSC2	SLC25A20	CRLF3	TIMM13	IFI16	TTC1	NDRG2	IDH2	PDHB	DNAJA3	NDUFB6	AKR1B10	SACM1L	LCN2	ESRRA	ACTR2	STK16	COX5B	MRPS34	SH3BGR	LRRFIP2	MRPL46	MRPL18	COMT	HADHB	MTX2	CRMP1	MRPL20	COL7A1	NPPB	P4HA2	THEM2	FASTK	PCOLCE	RANGAP1	PGLS	TXN2	NDUFV2	FOS	UQCRC1	GBAS	FDX1	IDH3G	ADSS	ARVCF	SLC2A4	SMPD1	HSPD1	LSM8	UNG	PSCA	PTPRD	PPM1G	RRM1	COX7A1	MAL	ICT1	POLR2F	SLC31A1	ID2	RUVBL2	PIGQ	ACADL	LRPPRC	GATA3	PSMB5	SLC12A7	PDXK	OSBPL1A	MYL2	LRP5	MRPL34	SNW1	PSME3	IDH3A	NFS1	NFYC	PTDSS2	FBS1	CA4	KIDINS220	ACYP2	COX7B	INHBA	NFIX	CA2	ATP6V1D	NDUFS3	NINJ1	PFKM	CHRNE	ECGF1	GABPA	GTPBP4	LDHA	ETFB	ACO2	MRPS12	PCTK3	EGLN1	MAT2B	NDUFC1	CYC1	ATP2A3	VEGF	ATP5O	NDUFA5	FABP3	MAPK8	MRPS2	PDK4	GSTO1	ARIH1	SEPX1	GUK1	PCYT2	NDUFS5	TIMM8B	BSG	TPI1	SDHA	PSMA5	PRDX2	ATP1B1	CKMT2	DNAJB9	PDCD8	CDC34	CRAT	SLC25A4	AMACR	MFN1
GH_GHRHR_KO_6HRS_DN	na	C4ORF19	APBB2	MAPK14	PHLPP	MKRN3	PLAGL2	SLC27A2	WDR19	SCYL3	MAP2K1	CCPG1	ZBTB44	TDRD9	PLD1	IGSF4B	SCIN	POLR3F	LOC134145	GTPBP9	SYNCRIP	TMED9	PVRL3	GARNL1	DHX35	CDC7	DUS1L	GNG2	ORAOV1	NEK4	EPHB6	USP10	MARK2	CASKIN2	NOC3L
AGUIRRE_PANCREAS_CHR22	na	MN1	DKFZP434P211 /// DKF	ATF4	TIMP3	KDELR3	SF3A1	IGL@	APOL6	MAP3K7IP1	GGA1	YWHAH	RBM9	EIF3S7	GSTT1	TUG1	JOSD1	ASCC2	TOM1	RPL41	TST	TOMM22	SFI1	IGLL1	SNRPD3	RUTBC3	POLR2F	CHEK2	MPST	PGEA1	RAB36	SEC14L2	DDT	PISD	MYH9	DMC1	UNC84B	THOC5	DEPDC5	HPS4	KCTD17	TFIP11	CRYBA4	RP5-1104E15.5	PDGFB	MGAT3	PATZ1	APOL3	BCR	CARD10	CSNK1E	APOL2	MMP11	TXN2	LOC91316	SH3BP1	GCAT	TI-227H /// TUG1	SMARCB1	MFNG	GTPBP1
FMLPPATHWAY	na	GNA15	GNGT1	NFKBIA	MAPK14	RAC1	PPP3CC	MAP2K6	MAPK3	RELA	CALM1	NFATC3	PAK1	SYT1	CALM2	MAP2K1	NFATC2	PPP3CA	CALM3	PIK3C2G	RAF1	PPP3CB	CAMK1	NFATC1	MAP3K1	HRAS	PLCB1	NFATC4	MAP2K2	NFKB1	MAPK1	GNB1	FPR1	CAMK1G	NCF2	ELK1
HOUSTIS_ROS	na	SOD3	PRDX6	FTH1	HMOX1	SOD1	HP	CP	PRDX1	TXNRD1	GPX5	GLRX2	HMOX2	SDC4	GPX2	GCLM	PRDX4	XDH	GPX3	TXNIP	CAT	PRDX3	GLRX	CYP1B1	SOD2	GPX4	PRDX2	TXN2	GPX1	MT2A	TXNRD2
ZHAN_MM_MOLECULAR_CLASSI_UP	na	DNAJC12	RTN3	MTHFD2	ASB2	CORO1A	LOC340061	TPBG	ATF5	VLDLR	SLA	LOC283143	RAB33A	EIF4EBP1	PCK2	MIRN21	KLHL4	SLC7A11	TRAF3IP3	FAM14B	NPAS3	HADH	C1ORF24	ASS1	WFDC2	TRIB3	GPR63	CEBPG	CPNE8	G0S2	RAB31	DMGDH	INHBE	RGAG4	ALDH1L2	STC2	SLC7A5	ERN1	WARS	CEBPB	GPT2	TM6SF1	PCDH18	KCNK12	STOM	GALNT3	RBP1	PHGDH	KLF4	SETD7	ARMCX1	C20ORF103	LOC162073	TBC1D16	C9ORF150	USP32	SESN2	ITGAL	PCDH20	ASNS	NID2	KIF21B	CTAGE5
BLOOD_CLOTTING_CASCADE	na	FGG	F5	PLG	F8	PLAU	FGA	F11	PLAT	F8A1	F2	F7	F13B	F10	VWF	SERPINB2	F9	F12	SERPINE1	SERPINF2	FGB
AS3_FIBRO_C3	na	CCNG1	QSCN6	TUBA3	STCH	RPL13A	CDH11	ITGB4	CDC25C	XRCC6	VCAM1	HGFAC	HDAC1	NEK6	CAPN2	SLC7A5	RPA1	CASP10	CDKN3	XK	DYNLL1	SRF	RFC5	TPP1	CDC25A	MMP11	CCNF	SPINT2	ZYX	GAP43	CDC2	MDM2	TP53	SF1	RNH1	ITGB5	FMO1	RB1	TCEA1	ITGAL	BMP4	RFC4	CTNNA1	ACTB	CDKN2B
DAC_BLADDER_UP	na	STC1	SLPI	IFIT3	STX3	IL13RA2	MMP1	IRF7	MX2	UCHL1	C1S	OAS1	CXCL2	TNFSF10	HBEGF	CCL5	HIST1H2AC	MX1	STAT1	IFI44L	OAS2	NT5E	TNFAIP3	ICAM1	BIRC4BP	CCL20	DHRS2	DAZL	HIST2H2AA3
TSA_HEPATOMA_UP	na	CYR61	HADHB	H3F3B	LYPLA2	TMEM55B	RHOA	PRPF3	PRDX1	TGM2	SDC4	PRKRA	CLU	DUSP1	TNCRNA	ZDHHC9	CTGF	OPTN	ID3	IFITM3	TPP1	H1F0	GRN	BSG	STAT1	C16ORF57	ANAPC13	JMJD1C	ATP6AP2	RRM2	ZBED3	ID2	DNAJB1	DHRS2	CDKN1A	NIPSNAP1	CYP4F2
REN_E2F1_TARGETS	na	FEN1	PRPSAP1	PRIM2A	MCM5	STAM	RAD54L	E2F3	TOP2A	MYC	UNG	PRKDC	OSR1	ID3	CDC25A	MLH1	RRM1	MSH2	KIAA0101	POLA2	SLC3A2	CALR	MCM3	DUT	RFC2	UMPS	RFC3	CALM2	MTHFD1	SMARCA3	CBX5	NCL	PCNA	RPA3	CDC2	RBL1	SFRS2	RB1	RFC4
GH_EXOGENOUS_ANY_UP	na	PITX3	CASC1	SPINK7	ARHGAP26	NDRG4	APOL6	DNTT	GPR12	CDC73	C14ORF93	FLNB	FLJ12334	LOC257407	TRH	LOC253970	SLC17A7	LOC91948	NARG1	C14ORF132	BDKRB1	NHLH1	CDC42	MST1	SOHLH2	VTI1A	TULP1	FLJ32110	CDGAP	SCRG1	ARHGEF4	COL20A1	UCP3	GOLPH4	IFIT2	MC2R	ARHGAP1	OR7E19P	OR9A1P	HIST1H2BL	ENC1	SCAMP5	NR3C2	EPOR	CHRNG	OMD	PCLO	LOC283174	FAM80B	CCDC49	SOS2	FLJ12825	ABCC9	MARCH6	CDCA2	FLJ23588	C4ORF24	RAB7B	C2ORF43	HSDL2	TSC1	DRD5	FSHR	FZD7	DAB1	TNMD	KLK2	SLC30A3	AXL	CRTC3	HIST1H3E	NHEJ1	ALPP	USP53	GATA4	HCRT	MAP3K4	EFCBP1	TAS2R1	IFNA21	SELP	SLCO3A1	LTBP2	FAP	PGK1	TWIST1	LEREPO4	HADHA	IKZF4	LOC400655	PLEK2	NCAM1	POU3F3	UNC13C	MUC17	SPARCL1	SPATA7	TRPC2	MTSS1	FRMPD3	C4ORF6	SYNPO2	RAPH1	PSORS1C2	SH3KBP1	SCMH1	GABRA4	TOM1L2	ADK	CA7	SFXN5	SLC43A1	TCF7	RBPSUHL	BTN1A1	MRVI1	OPRM1	POU2F2	CCDC15	PMPCB	CTAGE1	AP1GBP1	CD1C	GRK5	C6ORF112	TBXAS1	PPA1	GRIA1	FLJ13224	C1ORF95	TSHB	GALNT1	INSM1	CPNE6	VASH1	FLJ25006	TREM1	DRD1IP	KIAA1239	COL12A1	SLC17A4	C1ORF75	FNDC8	ZNF179	CLDN2	PRRT1	DRP2	LRRC15	IQSEC2	PARVA	PAX4	PROP1	HOXB9	OR4D1	EXPH5	KBTBD2	REXO1	USP18	MAP3K12	PAX5	RNF39	LOC283075	ATP10A	NEURL	CDAN1	ADRA2C	C1ORF178	FLJ42709	TAGAP	RTDR1	IGFBP7	ZFHX1B	FBLN5	ANGPTL1	CLASP1	NPTN	KIAA0644	IL1RAPL1	CASQ2	LOC134145	HYDIN	SNCA	SPRY3	RHOH	COL4A6	LOC285692	PKMYT1	PI4KII	SLC44A5	IL10	FBP2	HIST1H4E	OR10H1	TCF7L1	IL8RB	HAND1	GNG7	MAGEA6	TNRC18	FAM77C	FAM55D	HIVEP2	CNTNAP1	HCN1	FLJ14126	LRRN5	PRM1	CRHR2	MAGI1	IL2RB	UGP2	EPB42	ABTB2	ZNF668	GNG3	TM6SF2	CXCR4	APOA2	CYLD	ZFY	MTHFD2L	RNF24	SPOCK2	TRAF1	MOGAT2	FAM83A	CENPT	SPEG	FGF13	CALCOCO2	FLJ21687	LOC90784	GRM6	LOC91450	ICK	FLJ25778	OR1D2	CACNG3	GML	PAP2D	FLJ43663	TECTA	USH1C	LRRTM2	AAA1	PHF21A	SYT7	KIAA2002	PCTK3	HMGB1	SELPLG	INSRR	CDH6	USP40	CDC42EP3	AOC2	SERPINA1	DHX34	C5ORF4	TMEM30B	NOS1	EIF3S1	HTR1A	CENTG1	AFF2	GEMIN4	FLJ10986	MAF	MGC3207	BRD4	CXORF48	OLFML3	LGR5	MAGEB2	EPB41L4B	RNASE2	PRLHR	CDC42BPA	PBX3	SCN3B	CCL4	CAMK2A	EXOSC6	LOC147645	FRS2	CSN1S1	FLJ23172	CTNND2	CDC34	TNFRSF25	RPS6KA6	MS4A6A
NF90_UP	na	HLA-E	FAP	APOE	RGS4	CTSO	IFIT3	TRIM22	TSPAN8	BLZF1	MX2	IFI27	OAS1	ISG15	TUBB	IFITM1	HIST1H2AC	STAT1	MX1	TBX5	BDKRB2	NT5E	EMP1	PROS1	BIRC4BP	CLEC2B
ST_GAQ_PATHWAY	na	NFKBIA	AKT1	VN1R1	NFKBIB	AKT3	ITPR2	PIK3CB	NFKB2	ITPKB	ITPR1	PLD1	GNAQ	PDK1	AKT2	IKBKG	NFKBIL2	NFKBIE	PITX2	ADRBK1	PLD3	NFKB1	PLD2	ITPKA	NFKBIL1	ITPR3	DAG1	PHKA2
PRMT5_KD_DN	na	CYR61	METTL3	PVALB	TCF15	IL1A	KLF10	CCRN4L	TBC1D10A	DYNLT1	VCAM1	GZMA	SERPINE1	KRT17	EXOSC7	CANX	MLLT11	UTS2R	GATA4	PDIA6	CNR1	EFNB3	PPIE	CKB	MYT1L	SEL1L
CARDIACEGFPATHWAY	na	ADAM12	EGFR	AGT	EGF	PRKCB1	HRAS	PRKCA	RELA	JUN	EDNRA	EDNRB	EDN1	PLCG1	NFKB1	FOS	AGTR2	MYC
PORPHYRIN_AND_CHLOROPHYLL_METABOLISM	na	CPOX	UGT1A10	BLVRA	HMBS	ALAD	UGT2B15	UGT1A8 /// UGT1A9	HMOX1	CP	GUSB	EPRS	UGT1A6	HMOX2	UGT2B4	UROS	UROD	FECH	HCCS	PPOX	BLVRB
UVB_NHEK3_C8	na	SEPT8	ALCAM	PON2	R3HDM1	FGFR3	MTHFD2	LAMB1	RFC1	MRPS27	PRDX6	TMED10	FHL1	TTC3	EPHA4	ITPK1	FLNB	LTBP1	MYC	DSC1	ALDH9A1	HK1	ID3	PFKP	COL5A2	TNFSF10	ITGA3	VEGF	LAMA3	ATP5O	PTPRF	FXR1	HDHD1A	PTPRK	FDFT1	FBN2	CTNNA1	TOMM20	MYH10	COL17A1	SCRN1	PFN2	CCND2	PTPRZ1	PPP2R5A	TMEM131	EPRS	BRD3	SLC7A5	IL4R	PPP3CA	THBS2	ST6GALNAC2	GLB1	ME1	STK3	FASN	KIFAP3	SDHA	APP	GJB2	CSNK2A2	SLC2A1	PGM1	SEMA3C	CYFIP1	GLG1
FLAGELLAR_ASSEMBLY	na	ATP6V1G1	ATP6V0A1	ATP6V1B2	ATP6V1G2	ATP6V1B1	ATP6V0A4	ATP6AP1	ATP6V1H	ATP6V0D1	ATP6V1C2	ATP6V0B	ATP5O	ATP6V0E	ATP6V1D	ATP6V0C	ATP5E	ATP6V1E1	ATP6V1C1	ATP6V1A	ATP6V1F	ATP6V1G3
CAMPTOTHECIN_PROBCELL_DN	na	C17ORF48	CXORF9	SLC25A5	NDUFV3	ALDOA	FKBP3	ENO1	RCN1	PSAT1	PDK3	HIGD1A	KIAA0103	C9ORF119	FAM62A	BCL2	MYB	SSB	TUBB	RSU1	OSTF1	SLC25A1	CDC2	TAX1BP1	LOC645619	ANP32E	BAD	PLAC8	ANXA4	BNIP3L	CTAGE5
HSC_INTERMEDIATEPROGENITORS_SHARED	na	CHCHD4	SPFH1	SNUPN	MDH1	SPCS3	HDGF	FANCM	SLC35B2	APEX1	PYCARD	SSR2	SDC4	TEX2	AS3MT	GFM1	KLHDC4	BET1	GCNT3	PFKP	C1ORF107	VPS45A	ZAK	ATP6AP2	PLAC8	GYS1	GMPPA	UNQ755	DTX4	AP3S2	BID	ERCC8	C19ORF2	GTPBP8	TBRG4	LOC150223	NIPSNAP3B	RASSF4	C6ORF70	MASA	FLJ11506	WDR34	TETRAN	WDR77	GPT2	DDX52	BLOC1S2	HES6	CEBPZ	TXNDC4	RPN1	CTSZ	C1ORF121	MTG1	DBI	CPA3	GTF3A	SDF2L1	NPC2	PCCA	TNS3	ZNF706	QARS	SIGLEC5	PTCD2	NOSTRIN	NEBL	MRPL12	SCARB1	CASP7	CDADC1	MRPS35	UBPH	ITGB4BP	MRPS25	GALK1	DYNLL1	SCIN	OVOL2	DDX20	CGI-09	SCO1	C16ORF51	POLR3E	SFXN4	C5ORF14	KLHL23	GUSB	MAOA	E2F8	FAM58A	PLA2G4D	CFDP1	AGPAT5	CITED2	TSPAN31	CUL5	THOC5	ZNF583	ALDOA	NUP37	CCDC98	AHCY	NAT12	KIAA0319L	PLAA	GPR180	STATIP1	ATP6V1F	SURF6	C20ORF50	TMEM97	D4ST1	TCN2	PES1	MAPRE2	PAPSS2	RSU1	AFAP	MAPKAPK3	RABEPK	APIP	TMEM178	CLUAP1	WDR73	ELOVL3	C12ORF10	PARL	ISG20L2	EEF1B2	POLR3C	COMMD10	FLJ13611	LMAN2
AS3_FIBRO_UP	na	CCNG1	QSCN6	TUBA3	STCH	RPL13A	CDH11	ITGB4	CDC25C	XRCC6	VCAM1	HGFAC	HDAC1	NEK6	CAPN2	SLC7A5	RPA1	CASP10	CDKN3	XK	DYNLL1	SRF	RFC5	TPP1	CDC25A	MMP11	CCNF	SPINT2	ZYX	GAP43	CDC2	MDM2	TP53	SF1	RNH1	ITGB5	FMO1	RB1	TCEA1	ITGAL	BMP4	RFC4	CTNNA1	ACTB	CDKN2B
TYPE_III_SECRETION_SYSTEM	na	ATP6V1G1	ATP6V0A1	ATP6V1B2	ATP6V1G2	ATP6V1B1	ATP6V0A4	ATP6AP1	ATP6V1H	ATP6V0D1	ATP6V1C2	ATP6V0B	ATP5O	ATP6V0E	ATP6V1D	ATP6V0C	ATP5E	ATP6V1E1	ATP6V1C1	ATP6V1A	ATP6V1F	ATP6V1G3
HDACI_COLON_BUT16HRS_UP	na	CPEB4	MAN1A1	C5	SAT1	MT1H	SH3PXD2B	IGFBP3	PPM2C	DNM3	RHBDF1	ANXA5	PTPN1	BIRC4	SPARCL1	ZSWIM6	FLNB	TMTC3	TMEM63C	LOC348262	SERPINE1	CLU	TNCRNA	IL17RE	TSNAX	MAP1LC3B	FUCA1	GABBR1	NEU1	RHOB	TUBB4	INPP5E	CAP1	ROCK1	HIST1H1C	CDH1	MT1G	CALCOCO1	CRYL1	ID2	FOS	GNL1	PLAG1
GLYCOLYSIS	na	PFKM	DLAT	PGK1	PDHA1	ALDH3A2	PDHB	ENO1	ENO2	HK2	ALDH1B1	DLD	LDHA	HK1	BPGM	ALDH9A1	PDHA2	ALDH2	PFKP	ADH6	LDHC	AKR1A1	ALDH3B2	PKLR	HK3	ADH7	ACYP1	ALDOC	ADHFE1	FBP1	FBP2	ADH1A	ALDOB	PGM3	ALDOA	ALDH1A2	LDHB	ENO3	ALDH3B1	GAPDH	ALDH1A3	ADH4	GCK	PKM2	TPI1	ADH1B	ACYP2	ALDH1A1	ALDH3A1	PGM1	GPI	ADH1C	G6PC
GLUCONEOGENESIS	na	PFKM	DLAT	PGK1	PDHA1	ALDH3A2	PDHB	ENO1	ENO2	HK2	ALDH1B1	DLD	LDHA	HK1	BPGM	ALDH9A1	PDHA2	ALDH2	PFKP	ADH6	LDHC	AKR1A1	ALDH3B2	PKLR	HK3	ADH7	ACYP1	ALDOC	ADHFE1	FBP1	FBP2	ADH1A	ALDOB	PGM3	ALDOA	ALDH1A2	LDHB	ENO3	ALDH3B1	GAPDH	ALDH1A3	ADH4	GCK	PKM2	TPI1	ADH1B	ACYP2	ALDH1A1	ALDH3A1	PGM1	GPI	ADH1C	G6PC
ATP_SYNTHESIS	na	ATP6V1G1	ATP6V0A1	ATP6V1B2	ATP6V1G2	ATP6V1B1	ATP6V0A4	ATP6AP1	ATP6V1H	ATP6V0D1	ATP6V1C2	ATP6V0B	ATP5O	ATP6V0E	ATP6V1D	ATP6V0C	ATP5E	ATP6V1E1	ATP6V1C1	ATP6V1A	ATP6V1F	ATP6V1G3
GH_EXOGENOUS_LATE_DN	na	PMCH	PYGM	MED12L	SP4	GALNT9	SPRY2	LBX1	FANCM	CYB5A	CEP192	PPEF2	FLJ21736	HS3ST1	CA6	CBX1	PPP1R2P9	NRTN	SLC23A1	RNF144	TAF2	SLC2A8	PPP1R3A	SORBS2	RASGRF2	KIAA1411	PHOX2B	SYNPO2	FAM63B	GAD2	PRDX3	PIK3C2A	DNAJC1	ERCC4	METTL5	MLLT7	GPR171	KIAA0368	SH3BGRL2	SNAI2	CDC14A	MITF	C6ORF15	ZNF419A	INTS6	ZNF473	ACADL	CACNA1C	SMARCA1	ITGB3	PDCD1LG2	SOX1	KIAA0363	LUZP4	APOM	UBXD6	SPPL2A	CPB1	TFDP3	FLJ12688	APOBEC2	WFS1	NOX3	C1ORF158	GPR180	RFPL1	SGK	PLG	KCNAB2	SNAP91	PFKFB4	DBF4	OAS2	HIST1H2BK	CYP4F3	PLCXD1	SLC23A2	NDUFS3	GPLD1	TFEC	ESRRG
COLLER_MYC_UP	na	PPIF	C1QBP	EIF5A	CKS2	POLR2H	HLA-DRB6	HLA-DRB4	GRPEL1	SLC16A1	CCND2	HDGF	PBEF1	TFRC	AHCY	HSPD1	FKBP4	IARS	HLA-DRB1
HSC_INTERMEDIATEPROGENITORS_FETAL	na	CHCHD4	SPFH1	SNUPN	MDH1	RELA	SPCS3	HDGF	FANCM	SLC35B2	APEX1	PYCARD	IMPDH1	GIP	SSR2	SDC4	CAD	THRAP3	TEX2	AS3MT	GFM1	KLHDC4	BET1	CARD11	GCNT3	PFKP	C1ORF107	VPS45A	ZAK	ATP6AP2	PLAC8	GMPPA	GYS1	UNQ755	DTX4	AP3S2	BID	ERCC8	C19ORF2	GTPBP8	TBRG4	LOC150223	NIPSNAP3B	RASSF4	NUDT22	C6ORF70	MASA	FLJ11506	WDR34	WDR77	GSPT1	TETRAN	GPT2	DDX52	HES6	BLOC1S2	FIS1	CEBPZ	TIMM44	TXNDC4	CTNNA3	RPN1	CTSZ	C1ORF121	MTG1	NUDT16L1	DBI	GRHL3	PLEKHO1	CPA3	GTF3A	SDF2L1	NPC2	PCCA	TNS3	ZNF706	QARS	SIGLEC5	XPA	PSPH	PTCD2	NOSTRIN	NEBL	MRPL12	SCARB1	WNT2	CASP7	CDADC1	MRPS35	UBPH	ITGB4BP	MRPS25	GALK1	DYNLL1	SCIN	RAPH1	OVOL2	DDX20	CGI-09	SCO1	C16ORF51	POLR3E	SFXN4	C5ORF14	KLHL23	GUSB	PINK1	MAOA	E2F8	NTHL1	THOP1	FAM58A	PLA2G4D	CFDP1	AGPAT5	CITED2	TSPAN31	PITPNB	CUL5	RPUSD3	THOC5	ZNF583	RSAD1	ALDOA	NUP37	CCDC98	AHCY	NAT12	KIAA0319L	PLAA	GPR180	STATIP1	ATP6V1F	SURF6	C20ORF50	TMEM97	D4ST1	TCN2	PES1	MAPRE2	PAPSS2	RSU1	AFAP	MAPKAPK3	RABEPK	APIP	TMEM178	CLUAP1	WDR73	ELOVL3	C12ORF10	PARL	WDFY3	ISG20L2	COMMD10	EEF1B2	POLR3C	FLJ13611	LMAN2
UBIQUITIN_MEDIATED_PROTEOLYSIS	na	UBE2J1	UBE2L6	UBE2L3	UBE2G1	UBE2J2	UBE2G2	UBE2A	HIP2	UBE3A	UBE2N	UBE2E3	UBE2D3	UBE2D1	UBE2B	NRF1	UBE2M	UBE2E1	UBE2C	UBE2H	UBE2I	UBE2D2	CDC34	UBE1
FERNANDEZ_MYC_TARGETS	na	IL13	ATF4	GSTP1	IMPA2	LBR	SLC2A4	EPHX1	IRF3	MAN2A2	NME1	CLCN6	PDHA1	WT1	HERPUD1	AMD1	PHB	AHSG	SYNGR2	ISG20	ACHE	HSPD1	RNASEH2A	TGFBR1	FUT1	ITGA6	PSMB1	GSK3B	NAB2	ID3	ALDH2	PLA2G4A	ASCL2	MAGEA3	EIF5A2	TOP1	UCP3	GALT	AKR1A1	FXN	DCK	FPGS	AKAP1	PPID	LTB	SLC19A1	MPO	ID2	VAMP2	HNRPDL	CASP9	TXN	ACAD10	JUNB	ATP1A2	AEBP1	PEX3	CD63	FGFR4	GAL	PPP1R7	INSR	CASP8	ETS2	UCP1	HSPE1	MCM7	COL4A1	EPB42	CTSF	IFRD2	NIT1	RBM3	QDPR	APP	MSN	SLC9A3R2	ARF4	ICAM1	TGFB2	RABGAP1L	FOXM1	SLBP	RARA	HNRPA2B1	HMOX1	MET	ENO1	POLB	MYBL2	ITGB1	ARF1	ACOX1	POLD2	COL4A2	RPL19	MEN1	BCL3	HSD11B2	SERPINE1	CD79B	ACO2	DKC1	PRKDC	HMBS	BCL2	NRAS	HOXD13	IRF2	ACADM	STAT6	MUC1	TCF12	TGFB3	PRTN3	TCIRG1	MDM2	VHL	HIF1A	RPS6	TFRC	TPM2	MCL1	NTHL1	FECH	RPL27A /// LOC389435	TGFB1	CFDP1	CEACAM5	IL2	HSPA8	HNRPA1	AMPD3	RPL13A	JUN	SIM2	SRD5A1	UBA52	EIF4E	HMGN2	BRCA2	PKP1	BAX	GPR4	ACPP	CEBPA	OCA2	BBC3	ZNF146	CHRNB1	APC	CSTB	INSM1	NBN	LMNA	TERT	E2F1	ACTG1	CXCL2	CCKBR	NEF3	BSG	RPL22	PAICS	EIF4A1	STMN1	IL11RA	PI3	THRA /// NR1D1	PER1	ID2 /// ID2B	CR2	SLC4A2	NTN2L	CST5	UROD	RPL13A /// LOC283340	ELK1	PTEN
KERATINOCYTEPATHWAY	na	EGFR	NFKBIA	PRKCB1	SP1	MAPK14	TNFRSF1A	MAP2K6	MAPK3	JUN	RELA	TNFRSF1B	PRKCH	IKBKB	RIPK1	CEBPA	MAP2K1	PRKCE	ETS2	MAP2K7	PRKCQ	ETS1	RAF1	MAPK13	TNF	MAP2K4	TRAF2	BCL2	MAP3K1	CHUK	EGF	HRAS	PRKCA	PRKCG	HOXA7	MAP3K14	MAP3K5	PRKCD	NFKB1	DAXX	PPP2CA	MAPK1	FOS	MAPK8
GAMMA_HEXACHLOROCYCLOHEXANE_DEGRADATION	na	CYP2B6	ALPL	CYP2E1	CYP2C18	CYP3A4	CYP19A1	ACP5	CYP1A2	ACPP	CYP1A1	CYP4F8	ACP2	CYP3A5	CYP2J2	PON1	ALPP	CYP51A1	CYP2C19	ACP1	ALPPL2	CYP2C8	CYP2F1	CYP2A6	CYP2D6	ACPT	ALPI	CYP4B1	CYP2C9	CYP3A7
YAGI_AML_PROG_ASSOC	na	UCK2	CEP68	CDK6	LBR	LYST	NME1	TIA1	ATF2	PRLR	ARSA	GTF2F2	INPP5F	STAU2	CYLN2	APLP2	AZU1	CD68	TAF1	PGD	DMXL2	VPS11	TRAF2	TSPO	HARSL	CORO2A	BRD8	ARD1A	GTF2H3	PIK3R3	ENPP1	VDAC1	RRAD	MYST3	POLR2H	ADAM17	PRUNE	TIAL1	SLC9A7	PMS2L3	HOMER3	GTF2IRD2	SLC10A3	BCAT1	DDHD2	RARB	TKT	PDE4DIP /// LOC64253	HSPE1	BST1	OGT	PMS1	XPO1	PTP4A2	CALCR	ZYX	ADNP	TNFRSF17	TBCE	TTC22	MTG1	UBXD7	CREBL1	CEBPE	PMS2L1	PHACTR4	TLL1	MYL4	NPC2	PRKD1	ECGF1	GABARAP	SURB7	LRRC48	WIT1	ECE2	WSB2	STX11	UBE2D1	OVOL2	ORC5L	NUMB	KIF2A	GCN5L2	GRIK5	TTPA /// LOC649495	ZNF271	COL3A1	ANP32E	PRKAR1B	ENSA	TPM2	MGC14376	HADH	DIP	PREPL	PEX6	NFKBIA	TAF4B	CD14	ATP6V0B	LUZP1	APPBP2	LEPR	HNF4A	GNG12	RAB32	HMGCS1	HNRPD	BTAF1	PRPF4	EED	CRYZ	INPP5E	RAB6IP1	APOBEC3B	RBM34	TNRC21	INPP5A	GPR3	VAT1	VASP	RENBP	DKFZP564C152	SLC22A4	CA11	TAOK3	SLC25A4
CELL_ADHESION_RECEPTOR_ACTIVITY	na	MADCAM1	ITGAE	CRTAC1	SELP	ITGA2	ITGB3	ITGAX	ITGA8	ITGB4	TNFAIP6	ITGA4	ITGB1	ITGB8	ITGA2B	ITGA7	ITGA5	ITGB6	ITGAM	ITGA6	ITGA11	FLRT3	TNC	ITGA10	ITGA3	ITGB5	BBS2	ITGB2	ITGAL	ITGBL1	DAG1	ITGAV	ITGA9	ITGB7
CALRES_MOUSE_NEOCORTEX_UP	na	OPRD1	SELP	PRKD1	MLL4	KIAA2013	THBS3	SLC12A2	CSK	PURA	PPEF2	ATP13A2	BAT3	TYMS	SERPINE1	EDN2	CD8B	AQP4	UBE1L	GPR19	PTPRD	PRKCA	EIF2AK3	ACTA1	OSBP2	TLE1	BMP1	ASIP	MSH2	POLE3	TUBB6	RELB	SAMHD1	DTNA	GABRA2	ANXA6	SLC6A15	NFKBIA	TFDP1	MTIF2	CIT	TUSC4	PPIC	UMPS	CNOT2	PRSS15	STK39	NQO1	ZBTB7A	CNOT7	TSC22D1	KHDRBS1	MAFF	GAS6	GATA4	HINT2	HOXB9	E4F1	GIF	LDB1
BLEO_MOUSE_LYMPH_HIGH_24HRS_DN	na	PRMT1	RDX	IFRD1	UCK2	ANP32B	SFPQ	ATF4	H3F3B	GCS1	SFRS1	SOX4	FKBP1A	PPP2CB	SEC61A1	POLR2C	FBL	EPRS	IDH3A	SNRPB2	GSPT1	C1QBP	TCP1	HNRPC	RANBP1	PPM1G	EBNA1BP2	LMNB1	BCAP29	NOLC1	PSMD1	DHX15	MARK2	RAB14	RPL36
STURLA_SONIC_HEDGEHOG	na	PRKAR2A	GSK3B	PRKACB	XPO1	CDK2	RASGRF1	PRKAR2B	BMP2	GLI2	DYRK2	CDK8	FGF4	PRKACG	DYRK1A	CCNB1	GLIPR1
EICOSANOID_SYNTHESIS	na	PLA2G6	PTGDS	PTGS2	ALOX12	LTA4H	ALOX15B	PTGIS	PTGES	GGT1	TBXAS1	PLA2G2A	ALOX15	ALOX5AP	ALOX5	LTC4S	PTGS1	DPEP1
BYSTRYKH_HSC_CIS_GLOCUS	na	TCEB3	GLO1	VAMP4	MTMR9	ZC3H11A	NFYA	ZMYM6	CTSE	SC5DL	THUMPD1	DCTN6	AFP	ARNTL	KIF1C	PADI4	DDOST	UBAP2L	CUTL1	ALDH9A1	TMEM66	PITX2	CKAP1	ADPGK	TFPI	PTPRF	DYNLL2	CNIH	CST3	MPO	CPSF2	TM2D3	SPG21	ATAD1	ATP6V1B2	ACADL	MTIF2	F2R	TTC7B	PSMB6	CCND2	GATM	SCOC	RCN1	DAP3	FLOT1	PPARBP	MRPL35	CBR1	NSDHL	CTSC	GCET2	IL12RB1	CREG1	GATAD2A	NDNL2	ST6GALNAC4	CSRP1	TMCO1	LIG3	EMP1	DBI	MYO5A	NECAP2	HARS	MSH5	NPL	PON2	FLI1	PIGX	CCR2	GPR56	IL3RA	TSPAN8	SPAST	SQRDL	TTC15	NOLA3	CNN3	DPP7	USP38	MYOM1	TUBB6	H2AFJ	GNB1	ALAD	RUNX1	MRPS7	BRP44	CCDC56	SNRPB2	DIAPH3	GFER	F11R	SRP9	HDC	CRYZ	MYLC2PL	PRDX2	ARL6IP1	GEMIN5	GNB4	LITAF	NVL	AGTRAP
VENTRICLES_UP	na	OPA1	UBE2G1	PDE3A	IMPA2	NDRG4	KIAA1279	PTPRM	PHYH	GPC1	C7ORF44	ATP5C1	HYAL1	SORBS2	PDLIM1	PYGB	PPP2R3A	MEIS2	LDB3	APOD	UBE2H	ZHX2	HIPK3	CAPNS1	GYS1	PAMCI	DIO2	VDAC1	VPS8	MRPS18B	CCND2	EYA1	WBSCR22	MYOM2	GADD45A	ZBTB43	NDUFA9	P2RY2	ALDH1L1	PLCL1	GABRE	ACAA2	LAMA2	ALAS1	CDK2AP2	HIST1H2BD	HIST1H3E	STIM1	SLC25A20	OGDH	MRCL3	HEBP2	IRX5	RAPGEF2	PDE1C	SH3GL2	LOC552889	ACAA1	NLGN1	LPL	ABLIM1	PCSK6	IDH2	KIFC3	CHN2	HADHA	PKIA	TOB1	COPS3	TBC1D4	FEM1C	GRM1	MLH1	LMO7	AFG3L2	CAP2	ALDOC	HADH	ZNF710	ATP5A1	KIAA1155	NDUFS1	METAP1	LARP5	NDUFS6	OXA1L	CYB5R1	COX7A2	MCCC2	ECHS1	PGM1	NDUFV2	DSCR1L1	PHKA1	GBE1	SMYD2	UBE1C	NDUFAF1	ITGA9	PDZRN3	NDUFS2	CD36	ADAM23	FHL2	JTV1	AMD1	CDH13	CAPN2	RHOQ	PTPN14	ACSL3	COX5A	RAB21	IVNS1ABP	UNG	PTK9L	ZNF330	PFKP	ACTN2	PDHX	SRGAP3	UQCRQ	BCAT2	POLR2F	BDH1	HSPB6	PLN	ELAC2	GAB1	PSMB6	BNIP3	GOT2	MYL2	PDLIM5	MAP4	KCNQ1	CDH2	STK39	TBX1	C21ORF33	VTN	AUH	STARD7	MYL3	CDKN1C	NIFUN	IDH3B	ALPK3	KIAA0738	DKFZP686A01247	CXX1	NDUFS3	PFKM	UBE2L3	FGF18	KCNJ8	CHN1	CRADD	HSPA9B	VPS13D	FH	RPL3L	SPTBN1	IFI27	CLCN1	PPP2R5C	PRDX3	MRPL33	MAP3K5	CXADR	WWP1	PINK1	SDHD	DPYSL4	FABP3	CSRP2	ARIH2	ASS1	PDK4	TJP2	SGCD	SLC25A3	NUAK1	PCDH7	RNF10	DSCR1	SLC22A5	UBADC1	PPFIBP1	MAOB	DLK1	SETD4	COX8A	PCYT2	SDHA	PKP2	MAPKAPK3	MPPED2	PODXL	ATP1B1	PARP1	CKMT2	PDCD8	GNAS	APOA1	PTPN3
CHEN_LUNG_SURVIVAL	na	MYCN	ENO1B	GSTP1	PGK1	EPHX1	KRT19	GRK4	FGF4	CALU	KRT1	KRT7	PKM2	SOD2	ANXA1	KRT8	RAB14	PLCB3	GFAP	P4HB	ATP5D
BASSO_GERMINAL_CENTER_CD40_DN	na	PTPN18	BIK	CSF2RB	ARHGEF18	RERE	BTG2	KCNN3	NCF4	CD38	ISG20	HDAC9	BLNK	IRS1	LMO3	CTDSP2	MEF2B	TUBB3	ID3	TCF3	TSPO	NPAS1	CAMP	IGFBP6	RUNX1T1	DFNA5	KLK3	ID1	CNR1	AQP3	LTB	AIF1	TMEM142B	GPR30	ST3GAL6	SYK	CDH17	TRIB2	ITGB7	TNFRSF7	UBE2J1	ALDH5A1	GRAP	BICD2	BCL6	PTPN22	RAPGEF5	GCNT1	PRKAR2B	RNF187	AKAP2 /// PALM2-AKAP	HSD17B8	ARL4C	SLC2A5	TTC9	IGJ	METTL7A	C3ORF37	ST6GAL1	PTP4A2	TRA@	CRYZ	RASGRP2	POU2AF1	VNN2	RAPGEF2	NINJ1	TRA@ /// TRDV2 /// T	RIMS3	PNOC	BMP7
DAVIES_N	na	TNFRSF7	PPBP	CD163	PF4	CD5L	HLA-DRA	RPL14	MARCKS	HLA-DPA1	NME1	FABP4	PPP1CA	SEPP1	WIT1	FNBP1	CTSH	GLI3	GNL1	RING1
ADIP_HUMAN_UP	na	AGTRL1	MTUS1	LRP8	PPARG	CHST1	ATP8A2	TFCP2	FABP7	PFKFB3	ACSL1	GPD1	ADIPOQ	MASP1	HSD11B2	CRYAB	C1ORF61	MAP4K3	TNFAIP2	DPF2	ECM2	FABP4	CAP2	IGFBP2	DPT	SKAP1	CTSG	USP8	LBP	PTPRZ1	AMT	INSR	ALDH1A2	MMP7	C8ORF59	ACOX3	DGKG	GLUL	IL22RA1	APOB	ADFP	RXRA	VTN	AGT	LIPC	FXYD1	ALDH6A1	MTMR12	PLCD1	KCNH2	ATP2B2	LYPLA1	TDRD6	RXRB	PTPRS	ABCE1	LPL	PLEK	PTPN21	SMARCB1	ADORA2B
BLEO_HUMAN_LYMPH_HIGH_4HRS_UP	na	BTG1	PMAIP1	HNRPA1	XPC	IER3	BTG2	TNFSF9	FDXR	GADD45A	DDIT4	GDF15	FAS	PLXNB2	BBC3	CLK1	CDKN1A	DUSP14	PPM1D	ENC1	TNFRSF10B	DDB2
TARTE_MATURE_PC	na	LRRC14	HEXA	AVPR1B	APOE	AGER	PRKACG	REGL	S100A8	HOXB13	FLNB	RPS2	CRYAB	ZNF32	RPLP0	P2RX1	SPRR1A	ADCYAP1	CUL7	IKBKE	ASMT	SLC15A2	PLCB2	ELA2	CRABP2	ACRV1	HSPA1B	CR1	C4ORF10	ELAVL3	SLC14A2	CREBL1 /// TNXB	NR4A1	CXCL12	NOTCH4	GABRA1	SCN1B	TCEAL1	CYP2A6	CALB2	CYP2C9	IFNA21	SIRPA	PCDHGC3 /// PCDHGB4	NOS2A	YES1	HHEX	NCAM1	FLT4	FSCN1	MSX1	RPS18	PCDH1	CBLB	KISS1	SDC1	NFIC	CACNA1B	HSF4	CDH15	CHIC1	TGFB3	ITGA3	RPS16	PSAP	RBMS2	SGSH	REG1A	CFB	NFKBIA	CTLA4	ADAM8	PRKAR2B	TBXA2R	CPB1	NFKB2	BCR	TCN2	SSR4	GPNMB	CD9	TNFAIP3	GMPR	RGS2	CDKL5	IGHA1 /// IGHD /// I	RPS11	C4A /// C4B	LST1	C1S	GPR18	BIRC3	HES1	CCR7	DEFA5	FEZ1	CBS	PPM1F	NELL2	ALOX5AP	CST3	PCK1	PSG7	HBD	RPL39	CES1	IL8RB	AEBP1	SATB1	TGIF	PHF15	VCAM1	CTSL	SERPING1	PBX2	IL4R	ADH4	KIAA1128	ALDH1A1	APOC1	AK1	RPSA /// LOC387867 /	DDR1	GAA	MDK	AQP5	APOC3	LOC126208	RPL28	TACR3	SMPDL3B	PDE4A	TCL1A	SORL1	DMD	ZNF157	CLU	HRH1	SPTB	SMAD1	HSPB1	SPIB	TNP1	FTL	MC4R	IFI44	LGALS9	SERPINA1	OAZ1	RBPMS	FCER1G	B2M	MYLPF	COL1A1	SPRR2C	MAG	MMP16	RUNX1	TRIM22	EFNB1	HTR1B	TPT1	CFTR	HP	CYP1A2	BRD3	GZMA	CSN3	CD3D	MX2	COL11A1	DUSP1	SERPINA3	FUCA1	MIA3	KCNMA1	LOC91316	PTPRN	MAPKAPK2	UROD	RPS21	S100P	SLC18A1	MPZ	MLN	FBN1	RPS15A	ACTC1	FCN1	HTR2C	EGR1	TAF1	GPC1	STXBP1	RNASE1	SERPINB6	CEACAM4	NHLH1	MYCL1	RPL37A	ALDH2	JUND	MERTK	ERCC4	PAM	RUNX1T1	MPO	CHRM4	ATBF1	PTPRK	SKAP1	PHB2	ADORA3	RAPGEF5	PFN2	BTN2A2	IL7R	SLC10A2	H-PLK	VPREB1	HLA-DQB2	KRT1	IFIT5	GPX3	SLC30A3	IL8	CDR2L	GNB3	WWOX	RAB13	ANKRD15	TJP1	MYO5A	NBL1	PCSK6	ALDH7A1	ZNF142	LTBP2	HOXD10	SLC5A5	MMP9	ENO2	ADRB3	LCN2	CD8B	PTGDS	GYPE	PHOX2B	C4ORF6	CCL22	HBA2	CHERP	TNFAIP2	KLK3	IFI44L	COVA1	ARHGEF16	MITF	PIK3R2	OPRM1	HADHB	ITGA8	FOSB	IGFBP4	CSF1	MYBPC2	ITPKB	S100A9	TBC1D5	C4BPA	PCOLCE	TRA@	GZMM	DOCK1	FEV	FRZB	RPLP1	FOS	GPLD1	AQP2	ZNF141	CSN2	DAPK1	IGKC /// IGKV1-5 ///	TIMP3	WNT10B	SMPD1	HERPUD1	COL14A1	DDR2	IGL@	MME	CIRBP	CCR9	CD40	RPL24 /// SLC36A2	LGMN	MPP3	SERPINB4	SYPL1	KRT33B	JUP	KRT32	SNCA	GCM1	FCGR3B	MCAM	FMOD	IGHD	LRP1	BMP4	AMPD1	ITGAD	GNG4	PALM	ITIH4	MYL2	ADM	TLR1	LYZ	TSC22D3	FLT1	KCNQ1	ITGA2B	HLA-DOB	HOXB2	CNTNAP1	FSTL1	COL4A1	APOC2	CD72	PSITPTE22	CD34	TIAM1	TRAF1	CREBL1	CYFIP1	RPS14	LRRC23	CPA3	CD3E	IGHG1	PAX6	ZNF132	BTG2	CHN1	CDSN	FGR	CD24	PPAP2B	FOLR1	RPL7A	TNC	GRN	HLA-F	HTR1E	SPINT2	IFITM1	DLG4	CXADR	GPR30	FABP3	RELB	TPM1	FBP1	DPP6	ANKRD46	SPAR	ITGAX	KRT83	JUN	MGST2	STX1A	IDUA	RAB32	C5ORF13	GNA11	FCGRT	RNASE3	DAB2	MX1	MYO1C	THRA /// NR1D1	LTC4S	RBP3	QPCT	CYBA	ACTB
SHEPARD_POS_REG_OF_CELL_PROLIFERATION	na	CDC2L5	IL9	FGA	SSR1	TSHR	CAPN1	CXCL5	TIMP1	MST1R	FGF7	FGB	NRP1	CSF3	CHRM1	FLT3LG	CTF1	EGF	CDK2	BTC	TBC1D8	VIP	TNFSF4	TNFSF11	EGR4	CAPNS1	IL10	NAP1L1	TNFRSF11A	BCL6	VIPR1	LRP5	CXCL10	FLT1	CLC	EDG5	NOL1	IL12RB1	IL5	IL12RB2	GLP2R	MCTS1	STIM1	PTN	IL7	PTK2B	DHPS	IL11	ADRA2A	MATK	PTHLH	IL6	CD28	CD3E	VEGFB	FGF18	ICOS	FIGF	EDN1	GRN	CDC25B	HOXC10	TGFBR2	TNFSF13B	VEGF	DNAJA2	PRTN3	IGF1	TCIRG1	REG1A	DDX11	SLAMF1	FGFR1OP	LIF	HTR1A	IL15	FGF2	CD86	CSF1	CUL3	SHC1	TTK	PYGO2	TNFSF13	FGG	CCKBR	EDG3	IL3	VEGFC	UBE2C	RPL31	PGF	IRS2	FLT3
VHL_RCC_UP	na	TSTA3	PHF17	CAPN1	EIF3S4	C14ORF151	TROAP	C1ORF41	TMEM103	ERRFI1	CANX	DIP13B	STK24	BXDC2	RPLP0	CDK2	DNAJC1	TNFSF10	FAM53C	LSM3	CKAP4	IKBKE	RUTBC3	AHDC1	HDAC6	LRP1	SPG21	PITRM1	HIRIP3	ELA2	TLOC1	TBC1D13	IRF1	RNF130	C21ORF59	UACA	VAPB	ALPL	COTL1	MRPL41	PRKCH	C8ORF30A	FBXL5	EBPL	NFE2L1	PATZ1	RNF20	SLC7A5	MTHFD1	TES	C1ORF160	SERBP1	SCARB2	RANBP9	ABCB8	PTBP1	GTF2A2	RAB14	RFC4	NIPSNAP1	MRPL53	BCOR	PDGFRA	PAQR3	PCCB	RAB11A	ENO2	LAMP1	WBP5	POLD1	SIRT6	FBXO18	C1ORF159	DGCR6L	SLC39A13	C1D	C18ORF10	MKI67	AZIN1	RPS6KA1	BCL7B	CYBASC3	KIAA1429	SLC3A2	SCYE1	CMTM3	MRPL15	UBA52	SS18	HMGN2	GMFB	RPL26L1	THEM2	OXA1L	C9ORF30	C14ORF4	PAQR4	EWSR1	RHOB	PNKD	PES1	MPHOSPH6	PCNA	TRIP10	PECR	PPP2R5D	TMEM50A	DNAPTP6	GATAD2B	C12ORF10	TRAPPC2L
KENNY_WNT_UP	na	CUGBP2	ARFGEF2	LOXL2	PKN1	EXOSC2	SYNE1	SERPIND1	SEPHS2	S100A8	SQRDL	MMP2	TACC3	PLK4	TM4SF1	RAMP3	SORBS1	ABI1	TNFAIP2	SPP1	IGFBP5	ARCN1	ECT2	CYR61	SFRS7	NCOR1	PTPN22	TFDP1	CD14	KIAA0195	HIG2	CSE1L	GAN	UPP1	GNA11	CAPN3	KRT7	HMGB2	CTSC	RPA2	BTRC	EBNA1BP2	BAD	CCNB1	TK1	HAT1	CASKIN2
CIS_XPC_UP	na	HSBP1	FEN1	LBR	TELO2	HSP90B1	ILF2	AURKA	GPC3	MCM8	RNASEH2A	H2AFX	MYC	TRIP13	FGB	TMSL8	TM4SF1	DYNC1H1	HES1	IGFBP1	CD247	PUNC	FDPS	NTS	HIST1H1C	SEMG1	HCFC1	COL18A1	DCK	PTPRF	FIGNL1	WISP2	POLA2	C7ORF24	IGFBP2	ITGB7	GATA3	CLDN4	ITGB3BP	PDXK	NUP93	RC74	PRAME	GPR126	AREG	TARBP1	PLEKHH1	VRK2	THBS2	ST6GALNAC2	CTSC	HMGB2	VTN	ZNF589	RFC5	H2AFZ	CEACAM1	LYN	ASGR1	ARMET	SILV	APOA2	RPN1	CDC2	FXYD3	MGP	PYCR1	G6PC	DBI	PROS1	SEMA3B	NCAPD3	SMC4	YEATS4	NPC2	IGF2R	KRT18	MAD2L1	NCAPD2	CNTN2	HNRPA2B1	ASB9	CGA	SCARB1	FADS2	HMGN3	SLC27A2	TOMM40	FADS1	NDP	POLD1	RNF144	KIAA0182	IGF2BP3	AP1G2	MLH1	IGKC	MUC1	GLDC	ADK	JARID2	SMARCC1	TFF1	BCAS1	CX3CR1	SERPINA1	PRKX	KIAA0101	IL32	PSMC5	KRT8	DDX11	KIF14	CFB	SLC43A3	SLC12A3	GREB1	ANXA3	COL1A1	TF	TNFSF9	PPP4R2	PAH	BMP5	CEACAM6	HMGCS1	TTK	PICALM	FANCG	PPP5C	MSH6	HEY1	KIF11	STT3A	RP11-11C5.2	RPA3	F7	CDC7	UBE2C	THBS1	PIN4	CDH1	RGR	CYP4F3	ZNF502	CD9	PTPRN2	MYEF2	C20ORF59	RGS2
MEF2DPATHWAY	na	CALM3	PPP3CB	EP300	NFATC1	CABIN1	PRKCB1	PRKCA	TRA@	PPP3CC	MEF2D	HDAC2	CALM1	CAPNS1	HDAC1	CAPN2	SYT1	NFATC2	CALM2	CAPNS2	PPP3CA
HOFMANN_MDS_CD34_LOW_AND_HIGH_RISK	na	ARFIP1	DLEC1	NCOR1	PLEKHC1	NFE2	IER3	STIP1	LCP2	PAGE1	NKG7	MAGEA6	TSPAN8	PSMD11	CCND1	MALL	RGS19	STAT2	PRKAA1	TRAM2	GPRC5A	PCDHB17	DUSP14	UPK3A	PF4	CXCL12	MNDA	PPP1R8	TOM1	JUND	HRAS	MTMR11	CDK2AP2	TACSTD1	MAGEA3	IFNAR1	DYRK2	RHOH	GDF15	ZNF117	CD9	PTPRN	TP73L	TK1	MLF2	MAGEA1	PIK3CG
LEE_MYC_E2F1_UP	na	CYP39A1	MAD2L1	SPARC	RAD51L1	ANXA2	TPR	ANXA5	GPC3	LCN2	KIF20A	CD74	PTGDS	LAMA5	IGFBP1	BCL2A1	SPTAN1	NUSAP1	PPL	MMP12	ROCK1	IFIT2	IFI44	FABP4	SPP1	KRT8	CISH	SPINK1	UNC13B	COL1A1	CD63	PLAT	SLC13A3	HLA-DQA1 /// HLA-DQA	FMO3	HLA-DQA1	SLC1A4	CSTB	TAGLN2	VIL1	LY6D	NUCB2	ACTG1	LY6E	CD72	CTSS	COL1A2	UAP1L1	PLSCR1	PALMD	CDC2	DEFB1	USP18	ICAM1	CXCL9	LPL
HOX_GENES	na	HOXC8	HOXA6	SCML1	CBX8	LHX2	HOXD10	HHEX	HOXB5	MEIS1	HLX1	HOXD11	PBX1	HOXB13	HOXA5	SCML2	EZH1	HOXD9	HOXA2	HOXC11	HOXD13	SCMH1	YY1	GBX2	HOXA4	PHC2	HOXC10	HOXA11	HOXC13	HOXA1	HOXD1	CBX4	HOXD12	HOXB3	HOXA3	EZH2	DLX4	PRRX1	HOXA10	HOXB2	HOXD4	RING1	HOOK1	HOXB7	HOXC4	EED	BMI1	PHC1	HOXA7	HOXD3	HOXB1	ASXL1	HOXB9	HOXA9	HOXB6
EGF_HDMEC_UP	na	ITGB3	MARCKSL1	PLAUR	GSTP1	TIE1	RPL6	CCND2	RELA	RHOA	GSTM1	ITGB1	GADD45A	CCND1	CASP3	CDH2	MAP3K11	ITGA5	NDUFB7	ITGA6	CASP4	DYNLL1	CTGF	HSPB1	CXCL2	GRB2	IL8	AXL	PRDX2	GPX1	RAD23B	MDM2	HSP90AA1	TCEB1	CCNG2	GPI	TEK	DDIT3	GNAS	TMSB10	DAD1	IGFBP2	ITGAV
HYPOXIA_RCC_NOVHL_UP	na	ITGAE	PSMD7	RPN2	BET1L	SUMO1	KCTD9	SH3BGRL3	PRDX6	HPS3	FBXO17	SLA	HAX1	C18ORF55	MANSC1	KIAA0174	HMG20B	COQ4	SQRDL	LOC348262	NCAPG2	EDN2	GLT25D1	ERGIC1	LOC339535	ARPC5	CAV2	AUP1	PRMT5	YIPF5	MRPS34	SUCLG2	UFM1	C1ORF33	LIN28B	PLEKHC1	PGM3	PPT1	RALGDS	VAPB	TGIF	GOT2	SFRS9	CCDC56	EBPL	TGM2	UBL7	ATP6V1A	CENPF	PLOD3	WIRE	ISG15	TRAPPC1	PDZK1	ARPC3	RPL22	PPME1	PER3	BRD9	ATP1B1	PGM1	SLC12A1	UBE2I	E4F1	SERP1	TMEM51	KIF4A
TNFR2PATHWAY	na	IKBKAP	TRAF2	TANK	MAP3K1	IKBKG	CHUK	NFKBIA	MAP3K14	TRAF3	RELA	TNFRSF1B	IKBKB	TRAF1	TNFAIP3	NFKB1	RIPK1	DUSP1	LTA
P53HYPOXIAPATHWAY	na	ATM	HIC1	FHL2	CPB2	AKT1	IGFBP3	MDM2	GADD45A	HIF1A	NFKBIB	TP53	BAX	CSNK1A1	HSPA1A	NQO1	CSNK1D	ABCB1	CDKN1A	MAPK8
LIN_WNT_UP	na	ATP6V0A1	POLR2E	CENTB1	FLOT2	SF3A1	HDGF	SEC61A1	TCF20	CAPN1	HMG20B	CPSF4	MAP3K11	GLTSCR2	CD99	PFN1	ETS1	INE1	ACTN4	GNA12	IFITM1	EVA1	PDAP1	RAB1B	CTDSPL	ARHGDIA	PRKCSH	SYK	ALG3	MMP14	PCDH9	PKP3	GJB1	HNRPUL1	SLC1A5	RPL39L	CCND1	TGM2	MTA1	ZBTB7A	LMNA	KRT7	HSPE1	EIF5A	LY6E	BCAP31	PCNA	POLR2A	HNRPA0	SCAP	AES	KRT5	UBE1	IMPDH2
HASLINGER_B_CLL_13Q14	na	DUSP8	ID4	BCL7A	EFNA2	PPGB	SSBP2	PNMA2	DLEU1	TUBB4	TUBB	EPB41L2	KLF4	76P	RBMS2	ALOX5	ITGB5	RB1	TPM2	LDLR
UV_UNIQUE_FIBRO_DN	na	ADAM12	SKAP1	RAB7	GM2A	LCP2	NRCAM	ADAMTS3	DLX4	PDCD10	UBR2	ERICH1	SEC23A	GSTA2	PHLDA1	GALC	SLC6A12	PTPRCAP	THOC1	LIG4	TFDP2	ROPN1L	INPP5A	WWOX	DBT	MGAT2	VASP	SIRT5	QPCT	NFYB	KIF14	ELF4	ALDH8A1
CELL_SURFACE_RECEPTOR_LINKED_SIGNAL_TRANSDUCTION	na	FLNA	STC1	DOK1	ASGR2	PIP5K2B	AGER	DRD4	TRPV1	OXTR	LILRB2	DOK2	PTPRC	RAMP2	CCL2	BIRC2	CCL25	KLRF1	GALR2	TNFRSF10B	IL17C	GEM	BIRC3	CSF3	IFNG	CTF1	HRAS	RAMP3	KLRD1	MERTK	MKNK2	SAG	IL6R	BRD8	TACSTD2	PLCG2	ANXA1	CHRM4	TNFRSF14	ARHGEF2	KLRA1	GLRA2	CD160	KLRG1	OSMR	IL8RB	ADCYAP1R1	INS	CXCL10	IFNAR2	IL7R	MARCO	NTSR2	STC2	MYD88	INHA	CLC	ADRB2	RRAGA	LILRB1	AGT	LY6E	IL12RB1	IL12RB2	IL18RAP	IFNAR1	EDNRB	CD97	LIFR	CENTA1	IL1R1	IL6	CD28	SIRPB1	IFNA2	GIPR	PDGFRA	TACR3	NPR2	MAPK14	ECGF1	HGF	IGSF2	IL6ST	IL8RA	IFNGR2	AGTR2	IL2RA	GLRB	PRKCA	IL13RA1	IFNB1	MADD	TNFRSF13B	CD79A	SSTR1	BDKRB2	MS4A3	KLRB1	CD19	SST	LIF	ADMR	GLRA1	C5	PDGFA	CSF2	CD14	HCST	GP1BA	ISGF3G	LEPR	P2RY1	CD3D	GP1BB	PRL	MPL	CD59	FADD	IGSF6	TTRAP	CCKBR	BSG	CD4	CD69	LY96	CSNK1A1	CCR1	TNFRSF25	IRAK3	BAG1
VERHAAK_AML_NPM1_MUT_VS_WT_UP	na	CD36	CD300C	CASP1	SAT1	EPB41L3	IFI30	SNX10	CCL23	LILRB2	KCNK5	MEIS1	HOXB5	CCL1	FCN1	LGALS2	GPR109B	PILRA	LGALS3BP	TMEM176A	ACSL1	HCK	CTSD	MMP2	CARD9	FTO	PF4	DMXL2	TNF	IL1B	NGFRAP1	SOD2	LILRB2 /// LILRB3	PLA2G4A	LILRA1	TNFSF10	HOXA4	EMR1	MCTP1	HIST1H1C	ARHGAP22	HK3	FCGR3B	C11ORF75	CCL3 /// CCL3L1 ///	RHAG	GNS	LILRA3	QPRT	HOXB3	ABHD2	FAM38B	BCL6	ITGB3	HIST1H3D	GCH1	G0S2	CXCL10	CTSL	HOMER3	SLC15A3	HOXB2	ETS2	WARS	CSPG2	LILRB1	CAMK1	CAT	MARCKS	FCGR2C	TTC27	AQP9	PTX3	S100A6	C5AR1	AIM2	SERPINB2	VNN2	SORT1	ADCY2	IRX5	NINJ1	HIST2H2AA /// LOC653	HIP1	IL6	PLEK	LILRA5	SMC4	HOXA6	PRDM2	IGF2R	SCHIP1	LILRA6	ECGF1	BASP1	SECTM1	HMOX1	FCGR3A /// FCGR3B	VNN1	EREG	CAST	SLC2A6	MAFB	FGR	MGC5618	HNMT	HOXA5	FGL2	LOC648998 /// LOC653	PELI1	LTBP1	CLU	STS	SCO2	C2	RASGRP3	C1QB	JAG1	TRIB1	CYP1B1	BCL2A1	TLR4	TNFAIP2	TRGC2 /// TRGV2 ///	GGT1	HIST2H2BE	SNCAIP	TCIRG1	CX3CR1	SERPINA1	HIST1H2BC	APOBEC3A	FPR1	FBP1	C3AR1	CD163	PPBP	CTSG	PLAUR	SPINK2	NFKBIA	PDGFD	IER3	CXCL3	PRKAR2B	RUNX1	CD14	CD86	DPEP2	KCNJ2	SCPEP1	TBXAS1	HOXA10	MVP	LAPTM4B	ABCC4	PHLDA1	PBEF1 /// LOC646309	PLS1	NFKB2	HIST1H3H	RNASE2	LMNA	TREM1	SLC16A3	COL4A5	TMEM176B	PBX3	NCF1 /// LOC653361 /	CCL4	CXCL2	CPVL	C1QA	HOXA7	GALNAC4S-6ST	THBS1	DEFB1	AKR1C2	PRKCD	GDF15	SMPDL3A	HOXA9	SEPP1	TNFAIP3	TRIM16 /// TRIM16L /	CCR1	CCL20	HOXB6	PTAFR	PHKA2
UVC_LOW_ALL_UP	na	SMOX	PMAIP1	ISG15	SOX4	BTG2	CSNK1G2	PLK2	EFNB1	CCNE1	FDXR	ZNF263	GDF15	TOB1	IL11	RSL1D1	CDKN1A	GPRC5A	CCDC86	HIST2H2AA3
TPA_RESIST_MIDDLE_UP	na	RAB7	RGS4	CACNA2D2	CLCN6	AKAP7	ATP6V0E	IFNGR2	YWHAH	CCL7	ADD2	PTGES	GYS2	HD	EPB41	ALOX5AP	HNRPAB	DDX3X	IGFBP5	EVI2A	MAPK8	SST	SFRS7	PTPN7	HSPA8	CUL2	CCL13	NDUFS4	GC	PSME3	PELP1	PIK3CB	MARCH6	ETS2	GSTM2	AGA	RAN	LYN	BRUNOL4	HBE1	CAP1	THOC1	GATA6	HCRTR1	ELN	SFRS2	ARF4	MAPK1	TJP1	ACTB
HYPOPHYSECTOMY_RAT_UP	na	RPL32	PPARA	RPL5	RPS27A	DCN	DECR1	RPS15A	GDI1	DDC	BNIP3	TPT1	NPPB	TUBG1	CD24	CA3	GLTSCR2	CALM2	HLA-DQA1	UCP1	RPS18	COX8A	CNN3	ID3	DNASE1	PDE4B	RPL9	SSB	RPS15	RPS19	GPT	RPSA	RPS9	ATP5G2	IGFBP2
OLDONLY_FIBRO_UP	na	GABRA2	SFRS7	ITGA2	SAT1	RBM17	MPHOSPH1	EIF3S6IP	PTCH1	CDC37L1	SART3	MYD88	CHEK1	KTN1	RNF4	C22ORF28	PIM1	LARP4	BET1	PAN3	PCNA	GGH	PLD3	ERCC4	TMEPAI	SAC3D1	DKFZP686A01247	PIK3CA	SLC2A2	FRG1	NRXN2	ADD1	OMA1	NPEPPS	MPO	NR1H3	PLAG1
HDACI_COLON_SUL12HRS_DN	na	MSI2	SCML1	SENP7	SFRS11	PSMA1	TIA1	RNF180	PTPRM	RBBP6	PHLPPL	NDUFB6	CD46	MME	KIF1B	ST18	CUL4B	VIL1	PPP1R1B	MYB	C13ORF1	HMGB1	SUV420H1	RTN4RL1	BCLAF1	SLC7A8	PCF11	TBC1D23
CMV_HCMV_TIMECOURSE_24HRS_DN	na	ANXA2P1	ALDH7A1	RHOBTB3	WNT5A	CASP1	FHL2	GREM1	TMEM158	DLC1	PDGFRA	ACO1	F2R	GSTA4	ANXA2	EXT1	COL13A1	C22ORF9	GNG11	KIAA0802	TPD52L2	SLIT2	ADD3	SERPINE1	THBS2	MGLL	FAH	UGCG	CYP1B1	SEMA3A	AXL	VEGFC	PRSS12	VAMP5	AKR1C3	ATXN10	ANPEP	FAS	PKIG	ANXA1	DNASE1L1	C10ORF116	SEPT11
LI_FETAL_VS_WT_KIDNEY_DN	na	MN1	AURKB	BLM	DDX23	SPAG5	UCK2	ABCA2	CKS1B	FEN1	MTHFD2	PRIM2A	CKAP5	NME1	TIA1	SLC16A1	CCNB2	CHST1	ILF2	AURKA	TXNRD1	GPC1	TOP2A	MCM6	RNASEH2A	PLK4	MARS	TP53BP2	BRCA1	TRIP13	UNG	TMSL8	BUB3	XPOT	COL2A1	PFKP	CDK2	RRM1	KIAA0692	LMNB1	KIAA1794	NOLC1	KIF23	NELL2	MSH2	WASF3	STRAP	SRPK1	CACNB3	MCM2	NAP1L1	CRABP2	BCL7A	BOP1 /// LOC653119	CHAF1A	CCND2	EZH2	EYA1	PRIM1	CDH2	DDX52	FZD7	CENPF	ST6GAL1	RFC5	H2AFZ	CXCR4	LRP4	CDC2	SIX1	MELK	NUP188	SV2A	LIG3	NUP205	PTTG1	ASNS	IGSF4	FLJ11021	SMC4	YWHAZ	TARBP2	ZNF516	MEOX1	YAF2	CKS2	ADIPOR2	MAD2L1	NR2C1	DLG5	ESPL1	ELOVL2	CHN1	GTF3C2	MIZF	FADS2	DLG7	HMGA2	KIFC1	NCBP2	FADS1	CDKN3	DKC1	FAM62A	MPHOSPH9	C12ORF24	BUB1B	BAZ1A	MKI67	SALL2	POLE3	KIAA0101	SNRPA1	BAZ1B	KIF14	GREB1	KIAA0515	NASP	SCRN1	GARS	TCERG1	SHMT2	CCT3	CIT	TPX2	TIMELESS	SS18	CDC25C	COL13A1	PCBP2	SACS	MLXIP	MAP4K4	SSRP1	KIF2C	IARS	TTK	TOPBP1	CDC20	BTAF1	PBX3	MSH6	DDX1	KIF11	XRCC5	MYL6B	SEPT6	PPP2R2A	YARS	PCNA	APOBEC3B	DNAJC9	ACP1	HOXA9	STMN1	PARP1	ZNF423	GCN1L1	TAF5	ROR2
ST_WNT_BETA_CATENIN_PATHWAY	na	PSEN1	CER1	DKK4	NKD1	SFRP1	AKT1	NKD2	ANKRD6	AKT3	GSK3A	MVP	TSHB	APC	CTNNB1	FRAT1	FSTL1	GSK3B	AKT2	AXIN1	DKK3	WIF1	DKK2	PIN1	AXIN2	CSNK1A1	SENP2	DKK1	DVL1	PTPRA	LRP1	DACT1
UVC_XPCS_ALL_UP	na	ATF3	CEP68	CTH	SAT1	LHX2	SLC6A8	FGFR3	TREX1	RELA	FBXL14	ABCB6	CEBPD	TOB1	CASP3	PIM2	RAD9A	RNF103	EFNA1	OSR2	CDC6	SHOX2	FRAT2	TERF2	GLS	TP53	TEGT	ACYP1	TPM2	GNS	TFAM	PCDH9	NAT1	TBCC	NXF1	CTSL2	HEXIM1	TNFSF9	WBSCR22	TP53I3	ZNF263	CLK3	TRIM21	RPUSD2	GSTT2	GLUL	CCNT2	MED6	BTG1	C10ORF22	NEU1	PMAIP1	RFC5	ALAS1	RHOB	SLC30A3	TSPYL2	RGS2	ACAA1	RSL1D1	HIST2H2AA3	BRD2
TGFBETA_ALL_UP	na	MMP3	MARCKSL1	IGF2R	LAMB1	SPARC	FN1	ITGA4	SMO	MMP19	ITGB8	ITGA5	NID1	TIMP1	SEMA3F	RHOQ	CTNNB1	MMP2	SERPINE1	EPHB2	COL16A1	EPHA2	TNC	JUP	ITGA3	TCF7L2	COL3A1	CDH6	WNT2B	ADAM9	DSP	HSPG2	ARHGAP1	ITGB5	IGFBP5	ARHGDIA	LRP1	IGFBP2	CTNNA1	LRRC17	MMP14	NEO1	EFNA5	ITGB3	EPHB3	CD44	IGFBP4	TNFRSF1A	RAC1	PXN	PLAT	COL8A1	WNT8B	IGFBP3	RHOA	EPHB4	MMP1	PAK1	MTA1	THBS2	CSPG2	MMP17	CD59	DVL3	RHOB	COL6A3	NOTCH2	BSG	MMP11	COL1A2	ZYX	RND3	THBS1	RHOG	ICAM1	LAMA4	DVL1	PAK2	ITGB2	COL6A1	FGD1
INSULINPATHWAY	na	RAF1	RASA1	PTPN11	SRF	SLC2A4	SOS1	GRB2	HRAS	JUN	MAPK3	INS	PIK3CA	PIK3R1	INSR	CSNK2A1	MAP2K1	FOS	SHC1	ELK1	IRS1	MAPK8
BASSO_REGULATORY_HUBS	na	KIAA1840	UCK2	PSMD14	FEN1	ARVCF	MDFIC	NME1	EMG1	JTV1	ITPR2	AHNAK	UCHL1	C6ORF32	TRIP13	SHFM1	P2RY10	MGEA5	XPOT	CRIP1	ZNF593	IL27RA	PSMB2	LSM3	ETHE1	HNRPAB	EEF1E1	POLR2F	RCC1	RBM5	S100A4	RUVBL2	EPOR	PLCB2	ANXA6	PSMB5	POLR2H	CD44	PRKCB1	SFRS1	LOC283537	ZBTB20	CCND2	TNFRSF1B	PSMD2	SLC7A5	AHSA1	USP4	LGALS1	HSPE1	CASP4	SERBP1	TCP1	NISCH	MRPL3	CCNA2	SP100	PSMB7	ZYX	EIF4G1	CYLD	TEP1	MRCL3	CDC2	CCNB1	HIST2H2AA /// LOC653	FAM98A	PSMD1	HDDC2	ASNS	RFC4	EIF2S1	3.8-1	LOR	MAD2L1	TIMM17A	GABARAP	HHEX	BUD31	BYSL	HSPA9B	MRPL12	POLD2	PFAAP5	TUBG1	TOMM40	SSBP1	NDUFAB1	HSPC111	PRDX4	BIN1	ORC5L	TPP1	HPRT1	PRDX3	MRPS12	SLC39A14	CYC1	CYCS	LOC54103	AFG3L2	LGALS9	BLMH	PRG1	CTNNA1	HLA-E	BHLHB2	GARS	UNC84B	ZMYND11	FAIM3	TPX2	CTPS	MVP	SSRP1	CSE1L	CG018	ITPR1	SLC4A3	NDRG1	TGOLN2	KIAA0256	PES1	PCNA	EBNA1BP2	PAICS	D15WSU75E	DBF4	WDR18	TCEB1	ITM2A	QPCT	PSMA3	LITAF	CTSH	LAPTM5	SLC25A4	DDB2	SAR1A
SERUM_FIBROBLAST_CELLCYCLE	na	UBE2T	CDKL5	SPAG5	CKS1B	FEN1	RECQL4	PRIM2A	CDCA8	AMD1	MPHOSPH1	CCNB2	ILF2	MCM5	CASP3	KIAA1333	AURKA	YWHAH	TIMP1	TOP2A	MCM8	MCM6	TACC3	TYMS	H2AFX	CENPQ	TRIP13	CDC6	TUBB2C	CKAP2	NCAPH	FBXL20	FAM83D	MCM4	RRM1	LMNB1	KIAA1794	GMNN	WDR51A	KIF23	ABCC5	H2-ALPHA	PLK1	CKAP2L	ITGB3	CENPA	EXO1	EZH2	PRIM1	CIITA	PBK	TUBA1	CENPF	MLF1IP	BUB1	UHRF1	RAD51AP1	CCNA2	GINS3	ASF1B	FAM111B	HIST1H2AC	CDCA1	PSRC1	CDC2	KIAA1370	MELK	PTTG1	RFC4	NCAPD3	SMC4	HMMR	WSB1	GTSE1	LYAR	SCML1	ANKRD10	CKS2	FOXM1	MAD2L1	NALP2	USP1	MET	PPIH	DONSON	CDCA5	DLG7	KIFC1	ESCO2	CDCA7	MLLT6	CDKN3	DEPDC1B	MAPK13	HELLS	GINS2	SDC1	CDC25A	C13ORF3	ANP32E	RRM2	C7ORF41	ANLN	MBOAT1	KIAA0101	CTNNA1	FAM64A	ATAD2	SGCD	FANCA	TIPIN	PWP1	RFC2	TPX2	CCDC99	CDC25C	LOC441052	PHTF2	EFHC1	FANCG	TNCRNA	PAQR4	HN1	RANGAP1	CCNF	PCNA	TUBB	RP11-11C5.2	DKFZP762E1312	MND1	FLJ25416	UBE2C	BARD1	CENPM	KNTC1	ADAMTS1	GAS2L3
DNA_DAMAGE_SIGNALING	na	HUS1	GTSE1	FEN1	ERCC5	TREX1	BTG2	XPA	PURA	APEX1	BIRC2	RAD9A	RAD23A	CHEK1	LGMN	BRCA1	TNFRSF10B	UNG	PRKDC	CDC6	TNF	PTPRCAP	BIRC3	RAD52	CDC25A	XPC	CDC25B	MLH1	LIG4	TNFSF4	ERCC4	MDM2	TP53	PIN1	RAD1	ATRX	MSH2	ERCC3	CHEK2	RRM2B	RAD51	XRCC2	ERCC2	ATM	BCL6	DDB1	XRCC1	H2AFY	RPL13A	BNIP3	BRCA2	CDC25C	MSH3	RAD17	GADD45A	LRDD	WEE1	BAX	CDKN2D	BBC3	PPIA	ARTN	FOXO3A	CDS1	CDC20	TERT	XRCC4	REV3L	MSH6	ERCC1	H2AFZ	XRCC5	MRE11A	PCNA	MPG	SRPX	ATR	RAD50	GADD45G	RAD23B	TNFRSF4	SESN1	GADD45B	CDK4	CDKN1A	PPM1D	ACTB	DDB2	APAF1
TPA_SENS_EARLY_DN	na	ARL4D	UCK2	FIBP	MDH1	PRC1	MAST3	TIA1	KHK	PTCH1	PITPNM1	CD5	SERPIND1	LGALS3BP	FHL3	S100A8	IRF7	CHEK1	BRCA1	RPS6KB1	IQGAP1	KYNU	CA12	COL16A1	SORBS2	HADH2	GEM	C1ORF123	APOD	KSR1	ZNF273	APEH	BNC1	TLR3	ATN1	GSTM5	EXT2	PTPRU	SYK	AP3S2	RBM5	KLRC3	AKAP13	FAM40A	MYH10	ITGB3BP	CXCL13	CD44	INADL	ZYG11BL	ALPL	HGS	BTN2A2	PRSS15	MINK1	PPARBP	DTNB	MAP2K1	COX4NB	CD47	CAT	LYN	FMR1	BTN2A1	IFNAR1	NNT	TLX1	TCEAL1	IL1R2	DNMT2	PABPC1	YWHAZ	MAD2L1	MAP2K6	NTRK2	PKIA	TAF4	BYSL	CDK8	PIK3R4	GCLM	STS	ABL1	KISS1	UBE1L	MPHOSPH9	MYO9B	COL9A3	COL6A2	PRKCA	NUP214	PHKG2	PIP5K1A	SNRPD2	PAPSS1	CADPS	HIST1H4C	HOXA1	CDH17	IL18R1	MADCAM1	C5	HNRPA1	SCYE1	TBL1X	ZMYND11	MAPK3	SCAMP1	SULT2B1	PTPRZ1	SS18	S100A2	ZRSR2	NCK1	IER2	CTPS	CG018	PDIA3	MAN2C1	RBBP4	GNLY	KIT	RHOB	HMGN1	STOM	CNOT1	GTF2F1	GALNT3	NAGA	TXNL1	TNFAIP3	GBE1	CSTF1	PDCD2	USP13	LNPEP	AGXT	ASGR2	ARFIP2	HOXB5	F11	MPHOSPH1	SULT1E1	SNRP70	SMAD7	GFI1	PTPN14	MCM6	ARNTL	GZMK	DLEU1	C1S	MYC	SYPL1	IMPG1	PPP1R12A	ELF3	AQP1	KDELR1	EMX1	GRB2	RRM1	EDNRA	ZNF354A	SLC2A2	WASF3	PPID	BTF3	BDH1	RIT2	FBLN1	ITGAV	CREBBP	PLK1	DNAJB2	COPA	F2R	CYP26A1	GAB1	ZRF1	HCFC1R1	ERBB2	TTLL5	TNPO2	FLT1	CHD3	SCG2	RAGE	SLC2A5	CSPG2	PLD1	CD5L	ASGR1	SFTPC	SILV	CRYGC	BMP8A	SERPINB2	SEMA4D	RET	HRASLS3	AP3B1	NPY1R	DRAP1	MT1H	GNB2L1	HGF	PDE1A	COL4A4	CHN1	EMP2	TCL1A	RGS13	ACOX1	ABI2	CD200	PRKACA	SCD	DHX9	SMAD2	HNMT	DSCR3	CD79B	ISL1	PCYOX1	TOR1A	GP2	SEC23B	RPP30	CYP51A1	ITGB1BP1	RAB35	ELF1	SERPINA1	BDKRB2	SMAD3	KDR	PITPNA	CIB1	GRIK3	TJP2	NFE2	S100B	SPINK2	MSTP9	PTCD3	RUNX1	DSCR1	KCNK3	CD83	RPE	SC4MOL	ABHD10	TGM2	TNFRSF11B	PDGFB	FMO3	OCA2	PSKH1	MX2	TNK2	MAPRE3	SELL	DUSP4	PBX3	CLCN4	RIOK3	FXYD1	MOBP	GYG2	ATP5G1	RSU1	EPB41L2	AP2B1	OLIG2	INPP5A	ARPC2	BARD1	PTHR1	TBP	PGRMC2	SMPDL3A	SMG1	PNOC	SGCE
RADIATION_SENSITIVITY	na	ATM	EGFR	IGF1R	CASP1	CCND2	ERBB2	CCNB2	IGFBP3	GADD45A	BAX	LCMT2	BCL2	HRAS	ATR	RAD50	CDC2	CCNE1	MDM2	TP53	RB1	CCND3	RAD51	CDKN1A	ACTB
ABRAHAM_AL_VS_MM_DN	na	PSEN1	CD47	XRCC4	TXN	PSEN2	XRCC5	CDC37	RELA	IL6ST	CDK9	CASP3	CDK4	CCNB1	UCHL1	TGFB1	PTEN	MYC	CDK5
HDACI_COLON_BUT12HRS_DN	na	YWHAZ	SFPQ	PCCA	CKS1B	CDK6	FOXM1	TMPO	CACNA2D4	TIMP3	SMC2	HDGF	PTPRM	NUCKS1	GPR56	ZNF367	KIAA0802	TOP2B	MME	SESTD1	MCM6	CACNA1D	TYMS	KIAA0114	SNTB1	SENP6	TM4SF1	XPOT	MYB	CUL1	HRAS	WBSCR23	HMGB1	SLC7A4	MYST4	ELF1	SARS	SCCPDH	LAD1	SYK	DHRS8	CHD1L	DARS	PSMB5	HNRPH3	GPR125	ATP1A3	FAM20A	SS18	ZRANB2	PCBP2	CRTC2	IFITM2	EHHADH	MRPL23	CD46	ZNF146	CSE1L	ETS2	NDUFV1	RBBP4	HMGB2	ALG5	ME1	PCNA	FES	MAP6	FAIM	LASP1	CDC2	GABPB2	ABCE1	XBP1	ENAH	FLJ14668
BYSTRYKH_HSC_BRAIN_TRANS_GLOCUS	na	BLM	MSI1	UBXD5	SERPIND1	MLLT10	ST8SIA1	EIF5B	NRBP2	PDLIM1	EPS15L1	MNT	EGF	ZFP161	AGRP	SNRPB	PSD	KLHL7	PIGA	TBC1D15	IFIT1	PXMP2	NXF1	OTUB1	SAMM50	SKAP2	MYH3	AIP	ZFYVE16	RAB2	KCNN1	GDI2	SF3A2	EIF4G1	NSD1	STK11	RPN1	NNT	BPHL	PPARA	SFPQ	PKIA	MCM3AP	MAP1S	TRIP12	REPIN1	EYA3	SDC1	DHODH	ANP32A	NEK1	GLDC	TCIRG1	NF1	PLD2	ZMYM4	COMT	PVALB	HPD	IGFBP4	CNBP	NAT12	AHCY	TSHB	MKLN1	MOV10	CHCHD7	XRCC5	VDAC2	AKAP8	CTCF	PRKCD	SLC16A2	NFKB1	CHD8	MAP3K12	MRPL50	NDUFS2	PSMD14	SLC2A4	EIF2B4	RAP1B	CCDC6	SBNO1	ARFGEF1	SPTLC2	VAMP1	DNAJB11	NME3	PCK2	SLC35C2	ACTR1A	TTC17	SYPL1	XPOT	TAPBP	LAMB3	S100PBP	SALL3	FRAG1	MRPS5	FBLN1	TPST1	STX12	PSMB5	CRYGB	HAND1	ZFAND6	PRPF19	CIRH1A	NCOA1	SF3B5	UCP1	ASB3	UBC	RANBP9	SDPR	CSNK2A2	HSD17B2	SLC2A1	RAP1GDS1	TNFAIP8L1	DAD1	USP22	ABCC3	ICOS	CRISP3	TSPAN33	HMOX2	SEMA4F	NAALAD2	PDLIM7	UPK3B	IGFBPL1	CAPN6	FLCN	E2F8	BAZ1B	CETN2	PDK4	FGF9	TULP4	IBRDC3	HNRPH2	ABCA1	HP	ORMDL3	SART3	HOXD4	TIPARP	MMP17	BXDC5	DNAJB6	NANS	CKMT2	CYBA	STMN2	SGCE
FATTY_ACID_DEGRADATION	na	MYO5B	GPD2	ACADL	HADHB	ACSL6	HADHA	ACADVL	CPT1A	CPT2	ACSL4	ACSL1	ACADS	ACADSB	ACSL3	ACSL5	ACAA2	MGC5139	GK	ACADM	TPI1	CHKB /// CPT1B	SLC25A20	CPT1B	GK2	CRAT	LPL
ABRAHAM_MM_VS_AL_UP	na	PSEN1	CD47	XRCC4	TXN	PSEN2	XRCC5	CDC37	RELA	IL6ST	TP53	CDK9	CASP3	CDK4	CCNB1	UCHL1	TGFB1	PTEN	MYC	CDK5
GENOTOXINS_24HRS_DISCR	na	LYPLA2	RAG1AP1	EMP3	CCT3	NUBP1	INCENP	APEX1	UBXD5	TOMM34	TXNL2	KRT4	PTP4A1	TNFRSF18	FASTK	FCHO1	C22ORF28	ATP5C1	IPP	HS1BP3	MTDH	MIF4GD	PTMA	TINF2	ANKRD57	RBBP7	RIC8A	HNRPUL2	SYNCRIP	YPEL3	DNAJB6	API5	PSMA2	CREB3L1	MGAT2	STRN	RB1	TCEA1	HDAC6	NPM1
ET743_SARCOMA_72HRS_UP	na	HSBP1	RHBDD2	ITGAE	AKAP9	NPC2	NUCB1	ATF3	SAT1	PGK1	INHBB	PPGB	NDUFA2	ANXA5	YBX1	NDUFA1	SEPN1	SOCS1	DSC1	ATP6V1G1	TUSC3	COL16A1	CMPK	COX6B1	DKK3	IFITM1	IGFBP6	SNCAIP	ARL2	HIST1H1C	ADAM9	MYOZ2	LIPA	ANXA1	ID2	PRG1	IGFBP2	VKORC1	KRR1	MMPL1	LRPAP1	JUNB	C1ORF63	CDC37	FKBP1A	C2ORF28	UBA52	LAPTM4A	IGFBP3	GSTM1	GUK1	IFITM2	C5ORF32	GSTM3	PDIA3	HDAC3	COX8A	IFITM3	COX7A2	SCG5	PRDX2	DNM1L	SFRP2	GNAS	S100A10	TNFRSF25	ITM2B
TOLLPATHWAY	na	PPARA	TLR9	NFKBIA	MAP3K7	MAPK14	MAP2K6	JUN	RELA	CD14	IRAK1	MAP3K7IP1	IKBKB	TLR2	TLR7	TLR10	MYD88	TRAF6	TOLLIP	MAP2K4	MAP3K1	IKBKG	CHUK	TLR4	MAP3K14	LY96	MAP3K7IP2	TLR3	NFKB1	TLR6	FOS	ELK1	TIRAP	MAPK8
VANASSE_BCL2_TARGETS	na	HSPA4L	ABCC1	DPH5	PILRA	MYC	DCUN1D5	TMEM25	SLC16A9	MUT	LRRC16	HIST1H1C	NEDD4	MPO	ID2	PGLYRP1	RG9MTD2	BID	LTA	CCBP2	NRP2	SLPI	CCND2	MAP3K6	SERPING1	ELL3	MCOLN3	COL5A1	MARCKS	DNASE1L3	TRAF1	LIG3	ST8SIA4	CYFIP1	MYL4	MAP3K10	RTEL1	EDARADD	FN1	BASP1	NEBL	PIK3R4	ST8SIA6	SRP54	KIF20A	RYR2	MPHOSPH9	BCL2	MYB	SCMH1	CXCR7	F13A1	IL1RN	MFHAS1	IDS	ALS2CR4	LANCL1	TCF7	CFB	CTSG	SOSTDC1	HNRPA1	PTPN22	CMTM3	PLA2G7	HCST	HSPA1A	MAP4K4	TRPS1	CFP	PRDM1	IGJ	PON3	CEPT1	EXOC1	TUBG2	MBNL2	RASGEF1B	CD9	KNG1	PLXNC1	CR2	GNAS	CCR1	ANXA4	RELN	LILRB4
AGUIRRE_PANCREAS_CHR1	na	SFRS4	E2F2	GALE	LYPLA2	MECR	C1ORF63	LYPLA2 /// LYPLA2P1	IBRDC3	ALPL	CLIC4	HMGN2	YTHDF2	TTF2	FAM77C	GPATC3	FUCA1	ZNF593	NUDC	PIGV	YARS	TRSPAP1	GMEB1	SRRM1	HMGCL	PHC2	TAF12	STMN1	AOF2	RPS6KA1	AK2	WDR3
FLECHNER_KIDNEY_TRANSPLANT_REJECTION_UP	na	HCLS1	CUGBP2	CSTA	USP9X	KIAA0922	MOXD1	IL10RA	IFI30	ECGF1	CORO1A	LCK	FCN1	CFD	PTPRC	MMP9	SLA	ISG20	S100A8	LST1	TRBV19 /// TRBC1	PIM2	LCN2	ADAM15	DOCK2	C1QB	CD2	HLA-F	IFITM1	CD48	IL10RB	EIF2AK2	TYROBP	RHOH	LTF /// LOC643349	LGALS9	CD8A	AIF1	ALDOC	RASSF2	S100A4	LCP1	FCER1G	CD163	TNFRSF7	UBE2L6	RAC2	RAB27A	INPP5D	CD53	PRKCB1	CD14	TNFRSF1B	FABP5 /// LOC653327	RAB31	RBMS1 /// C2ORF12 //	LY86	RGS10	AOAH	GLUL	GZMA	CD3D	GAPDH	IL4R	WARS	PDE6D	CD52	VSIG4	UBC	COL6A3	CXCR4	POLR2A	GBP2	DARC	CCL5	GMFG	APOC1	STAT1	PSMB8	SFN	LAPTM5	ITGB2	CCND3	ARPC1B /// LOC653888	FCGR1A	ACTB	LILRB4
CELL_CYCLE	na	E2F2	CDK6	MAD2L1	HDAC4	ESPL1	ORC1L	CCNB2	CCNH	HDAC2	PRO1073	MCM5	E2F3	MCM6	CHEK1	HDAC7A	CDC6	MAD2L2	PRKDC	ABL1	GSK3B	BUB3	ORC5L	CDC25A	CDC25B	CDK2	ORC6L	MCM4	E2F6	CCNE1	BUB1B	HDAC5	MDM2	TP53	CDKN2A	CDC14A	PKMYT1	CHEK2	HDAC6	CCNE2	MCM2	ORC4L	TGFB1	ATM	ORC2L	CDC45L	MCM3	TFDP1	PTTG2	PTTG3	E2F5	CCND2	CCNA1	CDC25C	GADD45A	E2F4	WEE1	HDAC1	SKP2	MAD1L1	HDAC3	CDC20	MCM7	CDKN1B	E2F1	HDAC8	BUB1	CCNA2	PCNA	CDC2	CDC7	CDK4	RB1	CCNB1	ORC3L	CCND3	CDKN1A	PTTG1	YWHAG
BRENTANI_CYTOSKELETON	na	FLNA	GSN	MAP1B	MYL2	VIM	CETN1	TUBA1	PFN1	RSN	TUBA2	KISS1	SPTB	ACTG1	MYL3	VCL	MUC1	MAPT	MSN	TTN	TLN1	SPTA1	MCF2
NEMETH_TNF_DN	na	RASSF5	HSPA4L	APOBEC1	FEN1	LMO4	SLBP	ZFP36L1	RBM38	APEX1	ITGA4	MBP	AURKA	SCD	CHEK1	LYL1	SLC6A12	MXI1	HELLS	ORC5L	NUMB	ACADM	CCNF	GTF2I	MKI67	HIST1H2AB	ST8SIA4	RGS2	FOS	ZMAT3	ABCG1
GLYCOSPHINGOLIPID_METABOLISM	na	SMPD2	PPAP2C	GLB1	NEU1	UGCG	SMPD1	ARSE	NEU2	SPTLC1	GBA /// GBAP	PPAP2A	SPTLC2	ASAH1	ARSA	ARSD	NEU3	LCT	ARSB	PPAP2B	GALC	GLA	GAL3ST1	NEU4
JISON_SICKLE_CELL	na	ATM	SELP	ITGB3	TXN	BLVRA	GSTO1	JAK2	ECGF1	IL15	ADM	CRADD	HMOX1	MAPK8IP1	CASP7	TXNRD1	ITGA2B	BLVRB	PRDX4	DGKA	ATOX1	AXL	FAM102A	JAK1	F13A1	STAT1	GPX1	GADD45B	PDE3B	CDKN1A	ITPR3	BNIP3L
ALKPATHWAY	na	TGFB2	MAP3K7	CHRD	WNT1	RFC1	BMP2	NKX2-5	ATF2	MYL2	NPPB	BMP5	TGFBR3	CTNNB1	APC	TGFBR1	NPPA	BMP10	NOG	GSK3B	MEF2C	BMPR2	TCF1	AXIN1	ACVR1	TGFB3	TGFBR2	FZD1	GATA4	DVL1	BMPR1A	BMP4	BMP7	TGFB1
IRS1_KO_ADIP_UP	na	B4GALNT1	WNT10A	UCK2	WNT5A	FARSLB	FEN1	CPXM1	MTHFD2	GJB3	FHL1	SF3A1	PHB	XRCC6	C9ORF64	ARF3	SLC35C2	ZNF22	APCDD1	CH25H	GRB2	DDX18	SIGLEC1	CARS	ARX	SQLE	CRABP2	SERPING1	GTF2IRD2	TES	C1QTNF3	ACTR3	DBNL	MAPK12	BUB1	NDE1	MGP	RHOU	LAMA4	GCG	ASNS	RCL1	ST13	COPS5	FAP	LOC284023	NR2F1	ZDHHC6	TXNDC14	TMEM93	MYBL2	PPIH	BMP6	NNAT	C2ORF47	AGTR2	EXOSC7	BPGM	GLRB	RUFY1	TNFAIP2	HSPA4	IGF1	SPP1	CDKN2B	SLC3A2	TCF7	EFNB2	WISP1	SLC9A3R1	PLEKHC1	HSPB2	TRIB3	DBN1	PRSS23	PDGFA	COL7A1	DDX47	IARS	DLK1	TMEM97	MID1IP1	PCYT2	ODZ3	MEF2C	YARS	SDC2	SRPX	CYHR1	ACLY	KCNU1	DDIT3	NMT1	CYBA	GAS5	LDLR	ADORA2B
HBX_HCC_DN	na	MADCAM1	PPP5C	CDC42BPA	MAP3K1	TGFB2	KLF6	APRIN	NCOA3	YWHAE	CSNK1G2	EIF2AK2	ANPEP	PRKCD	HSPA1L	PTPN14	RYBP	BCL2L1	PRKCI	RAB5C	TGFB1	LOC90925	STK25
AGEING_LYMPH_DN	na	RUNX3	TXK	STAT4	NRG2	COL9A3	PCTK3	PCMT1	SOAT1	UFD1L	NDUFS4	SDC4	HRASLS3	FDFT1	CDC16	UTX	GLIPR1	ADFP
MYOD_BRG1_UP	na	MYLPF	SCHIP1	TNNT2	MYOG	KIFC3	CPSF6	TNNI2	MYH3	MYBPH	MYL1	ENO3	BIN1	DYSF	ACTA1	CKM	PDLIM3	ATP2A1	TNNC2	TNNT3	PPFIA4	SCRIB	IGFBP5	GYS1	PLEKHO1	VKORC1	MYL4	HRC
HBX_HEP_UP	na	GSTM2	CASP4	MYB	VCL	CCNI	IFITM1	PTK9	FAS	IFNAR2	CDK4	TFAP4	PDCD2	SLC2A5	DAD1	TYMS	CDKN3	MFNG	MYC
NI2_MOUSE_UP	na	CYR61	STEAP4	OSMR	KLF6	NFKBIA	NDUFS1	PLA2G7	BTG2	SERPIND1	LRG1	TXNRD1	S100A8	ZFP36	LCN2	CSTB	DUSP1	NR4A1	MYC	LOX	TNC	EIF1AY	TGFBI	PTGES	RETNLB	RBM3	SPHK1	PTX3	ELN	MAL	COL3A1	AKAP12	ANGPTL4	SPP1	SFN	MCL1	LITAF	TPM1	CDKN1A	KLHL2
HSC_INTERMEDIATEPROGENITORS_ADULT	na	CHCHD4	SPFH1	SNUPN	MDH1	SPCS3	HDGF	FANCM	SLC35B2	APEX1	PYCARD	SSR2	SDC4	TEX2	AS3MT	GFM1	KLHDC4	BET1	GCNT3	PFKP	C1ORF107	VPS45A	ZAK	ATP6AP2	RASSF8	PLAC8	GMPPA	GYS1	UNQ755	DTX4	AP3S2	BID	ERCC8	C19ORF2	GTPBP8	TBRG4	LOC150223	NIPSNAP3B	RASSF4	FAM80B	C6ORF70	TRIP6	MASA	FLJ11506	WDR34	WDR77	TETRAN	GPT2	DDX52	HES6	BLOC1S2	SLC37A4	CEBPZ	TXNDC4	RPN1	CTSZ	PSMB8	C1ORF121	MTG1	DBI	CPA3	GTF3A	SDF2L1	NPC2	UNC50	PCCA	TNS3	ZNF706	QARS	SIGLEC5	USP1	PTCD2	NOSTRIN	NEBL	MRPL12	SCARB1	CASP7	CDADC1	MRPS35	UBPH	ITGB4BP	MRPS25	GALK1	DYNLL1	SCIN	OVOL2	DDX20	CGI-09	SCO1	C16ORF51	ZG16	POLR3E	SFXN4	C5ORF14	KLHL23	GUSB	MAOA	E2F8	FAM58A	TRIB2	PLA2G4D	CFDP1	AGPAT5	CITED2	TSPAN31	CUL5	THOC5	ZNF583	ALDOA	NUP37	CCDC98	AHCY	NAT12	KIAA0319L	PLAA	GPR180	STATIP1	ATP6V1F	SURF6	C20ORF50	TMEM97	D4ST1	TCN2	PES1	MAPRE2	PAPSS2	RSU1	AFAP	MAPKAPK3	RABEPK	APIP	TMEM178	CLUAP1	WDR73	ELOVL3	C12ORF10	PARL	EP400	ISG20L2	COMMD10	EEF1B2	POLR3C	FLJ13611	PGM2	LMAN2
HOHENKIRK_MONOCYTE_DEND_UP	na	HLA-DQB1	SOX4	CCNH	SLA	IRF4	CCL17	LGALS3BP	FCGR2B	BIRC3	PFKP	A2M	CCR7	CBS	CCNG2	ALOX15	PEBP1	HSD11B1	RNASE6	CRABP2	PCBD1	CCND2	PPIC	CR1	GATM	CCDC85B	CCNA1	HLA-DQA1	MGLL	CTSC	ACAA2	ST6GAL1	CAT	MMD	DNASE1L3	KCNAB2	ECM1	APOC1	TGFA	FCER2	INHBA	ARF4	SEMA3C	PDLIM4	ACOT7	LPL	PFKM	SULT1C1	QSCN6	SHB	STAC	PTPRO	CYB5A	SCARB1	HMGN3	DPP4	TOMM40	CD74	C1QB	CD1B	PRKACB	CCL22	SPTAN1	SPINT2	RAP1GAP	MMP12	F13A1	FABP4	TFRC	SPP1	MAOA	LIPA	ITGB5	DUSP5	RARRES1	FABP3	INDO	TRIB2	CD1A	CITED2	HLA-DPB1	HLA-DPA1	CD1C	TNFAIP6	CD86	OAT	CCL13	CD83	CSF1	SNRPN	TGM2	CEBPA	IARS	SLC11A2	DUSP1	ITPKB	CD59	ENPP2	PKD2	NR4A3	GAS6	CDH1	GDF15	ATP1B1	AES	NR1H3	ABCG1
AGED_MOUSE_HIPPOCAMPUS_ANY_DN	na	HSPA4L	CUGBP2	USP22	GABRA2	TLOC1	LENG8	BSDC1	NELF	OTUB1	KL	SPOCK1	COTL1	SSR3	MAP2	HDGF	PKIA	NSF	ROGDI	TSPAN5	EPHA4	NNAT	SPIN	CSNK1D	ETS2	PTPRG	NEUROD6	TUB	GABRB3	CHORDC1	ENPP2	DKK3	PDIA6	GNG2	NELL2	KIF5C	SYN2	BTBD3	SH3GL2	NBL1	FGF13	YWHAG	ST13
HDACI_COLON_BUT12HRS_UP	na	CPEB4	C5	SAT1	GNAI2	MT1H	SH3PXD2B	SERPINB1	DNM3	RHBDF1	ANXA5	BIRC4	SPARCL1	TMEM63C	TMTC3	FLNB	LOC348262	SERPINE1	CLU	TNCRNA	PPP3R1	IL17RE	TSNAX	FUCA1	MAP1LC3B	NEU1	F11R	FNBP4	RHOB	GLRX	TUBB4	INPP5E	CAP1	FAM102B	WWOX	ROCK1	HIST1H1C	UBE2H	CDH1	GSDML	MT1G	CREB3L1	ATP6AP2	CALCOCO1	FOS	CTAGE5
WELCH_GATA1	na	HBZ	MAFG	TFR2	KLF1	GYPA	HMBS	NFE2	ANK1	MAFK	HEBP1	FTL	HBA2	SERPINI1	MAFF	EPB49	MAFB	HEBP2	BACH1	TFRC	SLC12A5	GSTT2	UROS	HBB	PPOX
UCALPAINPATHWAY	na	ACTN3	ITGB3	PTK2	SPTAN1	VIL2	ACTN2	RAC1	PXN	ACTA1	ACTN1	CAPN1	ITGB1	CAPNS1	TLN1	SRC	CAPNS2
TNFR1PATHWAY	na	LMNB2	MAP3K7	TNFRSF1A	ARHGDIB	JUN	CRADD	CASP3	PAK1	BAG4	RIPK1	CASP8	LMNA	TNF	PRKDC	MAP2K4	TRAF2	TRADD	MAP3K1	SPTAN1	FADD	LMNB1	MADD	DFFB	RB1	PAK2	CASP2	DFFA	MAPK8
TPA_SENS_MIDDLE_DN	na	IFT88	ARL4D	AURKB	UCK2	FIBP	PRC1	IMPA2	CBFA2T2	LYST	TMEM126A	KHK	PTCH1	LILRA2	PITPNM1	ETF1	LGALS3BP	FHL3	S100A8	DCTN6	CHEK1	BRCA1	RPS6KB1	TRIP13	IQGAP1	KYNU	PIK4CA	CA12	GEM	COL16A1	SORBS2	HADH2	C1ORF123	PCSK2	RANBP1	MAPK7	ZNF273	APEH	BNC1	TLR3	GSTM5	MPO	DNASE1L1	DYRK4	EXT2	SRPK1	SYK	AP3S2	RBM5	CACNB3	AKAP13	FAM40A	ENC1	HPN	MYH10	ITGB3BP	CXCL13	CD44	INADL	ZYG11BL	ALPL	EPHX2	HGS	BTN2A2	APBA2	PRSS15	CD3G	PPARBP	PAK1	DTNB	MAP2K1	COX4NB	CD47	CAT	AXL	IFNAR1	SC65	NNT	BPHL	TLX1	RAB40B	PABPC1	CLDN3	SLC9A1	MAD2L1	MAP2K6	NTRK2	PKIA	TAF4	POLB	BYSL	CDK8	PIK3R4	SLC17A2	ABL1	RAD52	UBE1L	KISS1	COL6A2	PRKCA	NUP214	PHKG2	PIP5K1A	TM4SF5	PAPSS1	IGLL1	CX3CR1	METAP2	MPST	HOXA1	NPC1	HADH	CDH17	IL18R1	ALG3	PDCD5	MADCAM1	C5	CUL5	ZMYND11	SCAMP1	CD14	PTPRZ1	SS18	ZRSR2	MGC39900	MAN2C1	RBBP4	NUCB2	GNLY	KIT	SPG7	HMGN1	ZNF148	BRAF	YARS	STOM	GTF2F1	GALNT3	NAGA	POLRMT	F10	SLC16A4	FOS	NCR3	ROR2	CCR6	STC1	PSMD14	ASGR2	KCNA1	ARFIP2	HOXB5	F11	JTV1	MPHOSPH1	SNRP70	ACHE	NME3	CAPN2	GFI1	PTPN14	ARNTL	GZMK	C1S	EIF3S9	TNFRSF10B	MYC	MB	ELF3	KDELR1	AMPD2	MKNK1	GRB2	EDNRA	ZNF354A	SERPINH1	PEBP1	TP53	EPAS1	SLC2A2	EPB41	PPID	GNS	PLK1	SSFA2	DNAJB2	COPA	ATP1A2	CYP26A1	VIPR1	CYP27A1	GAB1	ZRF1	PCBD1	C9ORF114	HCFC1R1	CLEC3B	CCDC85B	FLT1	CHD3	RAGE	SLC2A5	CSPG2	PLD1	ST6GALNAC2	CD5L	NIFUN	SFTPC	ATR	SILV	CRYGC	GAK	BMP8A	SEMA4D	AP3B1	APOC3	BMP7	NPY1R	PDGFRA	TRAFD1	GNB2L1	HGF	COL4A4	PDE1A	PCCB	CHN1	TCL1A	EMP2	MAP4K1	RGS13	SORD	ABI2	ZNF345	PRKACA	DHX9	MFSD7	LOX	ISL1	PCYOX1	HLCS	TOR1A	GNL2	GP2	SEC23B	RPP30	LENG4	MUC1	CYP51A1	RPS6	MT1G	RAB35	ELF1	TAL1	SERPINA1	SMAD3	TPM1	CETN2	SMAD5	TJP2	CTSG	STIM2	FANCA	S100B	EIF4B	PTCD3	PTTG1IP	KCNK3	CD83	RPE	TNFRSF11B	OCA2	PSKH1	MX2	TNK2	MAPRE3	ARID5A	SELL	CD59	DUSP4	CLCN4	RIOK3	HRSP12	MLLT4	EPB41L2	RSU1	CSNK1G2	LAMB2	CCL5	OLIG2	RGS12	MPPED2	CDC7	BARD1	PTHR1	TBP	FUBP3	PGRMC2	SMPDL3A	SMG1	TEC	PNOC	SGCE
LIZUKA_G1_SM_G2	na	SFPQ	UBQLN2	IMPA2	AARS	PRPF40A	DICER1	CCT6A	SIAH1	ZNF91	SP3	TPD52L2	GORASP2	PSME4	FDPS	EIF4G1	ADNP	RPN1	PPIB	ATP2A2	KIAA0494	TCEA1	TSC22D2	VEZF1	ATXN2L	ACTB
RETT_UP	na	MMP3	MMP10	RNF182	IRX3	MOXD1	LRCH2	PRICKLE1	ANKRD29	CNKSR3	PTGER3	MMP1	TNFRSF19	FNIP1	DPP4	TCF21	RPS6KC1	GAPDH	SPON2	LTBP1	CA12	MTBP	CCRL1	SVIL	CALD1	PLA2G4A	NTN4	PLCB1	GALNTL2	SLC16A7	STAT1	SYTL2	AKAP12	LOC389906	KIAA0367	DNASE1L1	RGC32	IL6	FBLN1	HSPB3	BID
HDACI_COLON_TSABUT_UP	na	SAT1	IL10RA	KCNA1	MT1H	PGBD2	WIPI1	LRP8	HTF9C	AHSA2	MAP9	C7	SPARCL1	SCYL3	FLNB	TMTC3	NEUROD6	SERPINE1	AVPR1A	TSNAX	AQP1	MAP1LC3B	SEPT3	BCKDK	GLRX	LOC134145	PIP5K2C	ZNF76	SLC27A1	ALG12	VEGF	TPM3	ROCK1	EPB41	CALCOCO1	ETV5	SAMD4A	PLCB4	CRYL1	ID2	GLYCTK	GLI3	GNL1	CREBBP	CPEB4	C5	FOSB	ECHDC2	TRIM52	GNAI2	C20ORF74	RHBDF1	ZUBR1	HSF1	BIRC4	HSPA1A	CYB5B	TMEM63C	TNCRNA	C14ORF43	GPX3	FKBP5	NEU1	ISG15	RHOB	C9ORF74	SF3A2	INPP5E	JARID1C	PER1	GRAMD1C	FOS	PLAG1
DSRNA_DN	na	PARG	PLAU	WASF1	MEIS1	TP53	VCAM1	MMP1	STAM	PRKAR1B	DNMT3A	CDC14A	PCK2	EFNB3	STAB1	TOMM70A
LEE_CIP_UP	na	CD36	PLTP	SLC16A1	ALDH3A2	RAD51L1	VNN1	HOXC6	APCS	CTSE	MLYCD	COL4A2	PMM1	CD24	LCN2	BRCA1	TFF3	IGFBP1	KRT23	SPRR1A	CHKB /// CPT1B	FABP4	NT5E	MYO5C	UCP2	VNN3	IGFBP2	PEX11A	C1ORF24	SLC24A3	ABHD2	CIDEA	PDK4	GIPC2	MFGE8	TM4SF4	PLAT	CD63	PLA2G7	GATM	CIDEC	LEPR	EHHADH	TGM2	SPON2	ETS2	LY6D	TES	ADFP	S100A9	COL4A1	DAB1	BSG	KIFAP3	CBFA2T3	RAB30	MT2A	NUP205	QPCT	CDKN1A	LPL
SCHURINGA_STAT5A_UP	na	HBZ	XK	PIM1	CD36	GYPA	LIF	ANK1	SOS1	FOSB	HBA2	HBE1	GYPB	TRAF4	VEGF	PDAP1	HBA1	AQP3	LEPR	MAOA	HBG1	CISH	RAC3	RHAG
AGED_RHESUS_DN	na	MAPK6	BLM	LNPEP	MDH1	TOP3A	MAN2A2	KRIT1	ATP5J	WT1	RPL36AL	SPARC	ZNF274	DYNLT1	DRD3	IMPDH1	PSMA6	IGFBP7	RARRES2	CDC16	ATP5C1	EIF3S9	ALDH9A1	MATN1	MPI	PRKCBP1	MERTK	ERF	ATP5G3	GYG1	LTB4DH	SERINC3	LGALS4	PIGF	FBP2	PARG	ICA1	SNX1	PTMS	RARS	COX4I1	RPS25	SFRS8	COX6A1	CASP4	MNAT1	NEU1	UGP2	FKBP1B	CITED1	HBEGF	ACYP2	JARID1C	THRAP4	ADCY2	MED12	IRX5	MARK3	TFPI2	EIF2S1	TIMM8A	PON2	R3HDM1	MAPK14	QARS	ANXA2	TAF4	BYSL	GTF3C2	DPP4	FH	HMGN4	C9ORF61	DNTTIP2	EXOSC7	PPP2R5C	NIPA2	AXIN1	IGFBP5	UBE2D2	TMSB10	HADH	COMT	EGFR	SCYE1	ATP5A1	KLK6	UQCRH	SLC4A1	RBBP6	MSH3	PSKH1	CFP	ARHGEF6	BLVRB	PPP5C	SURF1	VDAC2	RPL31	THBS4	GOLGA3	TCEB1	CKMT2	NDUFV2	LPIN1	NFKB1	RTF1	CTSH	SEC14L1
SHEPARD_BMYB_MORPHOLINO_UP	na	HSBP1	FLJ21908	PRC1	IFI30	MSI1	RASL11B	SOCS3	ASAH3	PLEKHB2	LY75	CGI-38	MMP2	GPC4	PSMD3	AK3	POLR1C	BRF1	KIAA0409	LOC57149	CAMK1G	SFRS4	DLGAP4	PAPOLB	SESN3	CCNG1	CRABP2	SPPL2B	MRPS18B	SH3GLB2	RHBG	VRK2	C4A	FBXO32	PTP4A3	PTP4A2	RPP14	RPS27	WWOX	ATP6V1C2	ARG1	PNPO	UCK1	BNIP3L	HMGA1	KRT18	TMPO	CIC	MPP1	STIP1	RAB3C	DNAJA3	MBP	BCDO2	SLC16A6	FOXI1	DNAJA2	MDM2	KNS2	FXR1	OSBPL10	RDH10	STARD3	METAP1	BMP2	MS4A4A	EIF4E	BAX	HNF4A	ATP1A1	USP36	FOXO3A	TRIM47	CYP26B1	VDAC3	MRPL19	PDC	GMPR	EFHD2	FOS	LMAN2	IGF2	FABP1	JTV1	FNTB	SIRT1	SYBL1	PRDX1	QKI	NUDT9	MINA	HSD3B1	ZNF330	PSME1	HRB	HFE	GNAI3	PTGES2	TIMP2	BGN	TP53	ABCC5	CCNG2	PCK1	WHSC2	TBX6	SLC31A1	GNS	LOC129881	CPNE3	ALG6	PHLDA2	HM13	CUBN	SNX27	SQSTM1	PDE6C	ARRDC3	CASP8	TP53INP1	RPL10L	SSB	NAPE-PLD	SDF2L1	SASH1	CYP11A1	MBD2	ANXA2	PSMF1	OSGEPL1	UPB1	DNAJB4	FLJ37953	SCARB1	TPD52L2	ENDOGL1	SLC25A28	HSPB1	SND1	NR6A1	ABAT	RAB36	LAMP2	B2M	CPN1	FST	GLUD1	HPGD	PLAA	HNRPD	WNT11	RIOK3	IBRDC2	PTPRN	HSPA2	ITM2B
HDACI_COLON_BUT24HRS_UP	na	MAN1A1	SAT1	KCNA1	MT1H	SH3BGRL3	WIPI1	SERPINB1	PPM2C	ANXA5	PRDX1	MPV17	C7	ZSWIM6	SPARCL1	TIMP1	FLNB	TMTC3	LOC348262	CD81	SERPINE1	CLU	IL17RE	TSNAX	MAP1LC3B	KRT23	CYP1B1	GRN	SMARCD3	SLC27A1	ROCK1	HIST1H1C	PSAP	MT1G	PLCG2	ATP6AP2	CALCOCO1	DPM1	ID2	ARMC9	CPEB4	C5	SLC25A16	SH3PXD2B	IGFBP3	DNM3	SKAP2	HSF1	BIRC4	TMEM63C	TNCRNA	FUCA1	GABBR1	NEU1	RHOB	INTS3	INPP5E	TUBB4	CAP1	RSU1	PLD3	SIPA1	WWOX	HSP90AA1	CDH1	JARID1C	TDRD6	RXRB	FOS	CTAGE5	PLAG1
CALRES_RHESUS_DN	na	MDH1	RUNX2	ABCC2	BMP6	DYNLT1	UQCRC2	SUB1	SMOX	TSNAX	GNAQ	DDX17	PIAS1	RRS1	PEX19	MPI	TNP1	RANBP1	HSU79275	AXIN1	TAZ	PSG9	SERINC3	CYP2D6	CREM	COMMD1	HADH	GLI3	TSPAN7	FBP2	RY1	POU2F2	HADHB	ELL	ACR	DSCR1	GOT2	CRYAA	ACTN1	PRPS1L1	MYOC	MRPL23	COX4I1	DDO	RAB2	MNAT1	ACAA2	MBTPS1	COPB2	VDAC2	CDR2L	HTATIP	NNT	CGREF1	GOLGA3	JARID1C	CKMT2	NDUFV2	ADCY2	SLC23A2
ALZHEIMERS_INCIPIENT_DN	na	B4GALNT1	KCNIP1	OPA1	SAT1	NDUFB8	RGS4	RPN2	PDHA1	PCP4	FHL1	ROBO1	TMOD1	MPV17	VAMP1	HSPA5	CSNK1G3	KIF1B	HSP90AB1	MGA	BZRAP1	GABRB3	PPP3R1	USP15	PGS1	GLRX	COL5A2	PDHX	UBP1	RAD51C	ARHGEF4	RB1CC1	EIF2B3	CDC27	ALOX5AP	ZNF207	AP3S1	TNRC9	MEF2A	ARCN1	CLDN10	COX7A2L	ACTR1B	RY1	ZW10	ATIC	SCN3A	HLA-G	ACTN1	UTP18	PAFAH1B1	NSFL1C	WRB	COX7C	AHSA1	MGLL	DDN	PSMC2	SERBP1	FKBP1B	WIRE	KIDINS220	CAMKK2	C9ORF16	CACYBP	NEDD8	USP6	ATP2A2	ACAD8	GTF2A2	FSD1	COPS5	RPL14	RIMS2	CCNL1	DRAP1	DEAF1	CKS2	HSPH1	TTC3	LGALS8	WFDC1	CCT5	PIP5K1C	PTPRR	CRH	GPR22	TAC1	RGS14	ORC5L	DNAJA1	CDK7	SEC23B	RPL38	RGS20	PDIA6	DDX5	CSNK2A1	MAOA	UROS	BAI2	HADH	FCER1G	EIF2B1	SST	SUPT7L	CCT3	RPL6	MRPL15	GRPEL1	ELMO2	NELL1	CUL2	CCT4	NDUFB3	FAIM2	SLC25A6	RANBP2	PPA1	PCNT	REEP5	DLGAP2	SEC31A	PANX1	GLUL	PPP3CA	MAP2K4	CD59	CEPT1	CCT2	NHP2L1	MKKS	DENND4A	SDHA	RSU1	ROCK2	PFDN2	HSP90AA1	PARP1	GNAS	TRO	CLIPR-59	ZMAT3	CRSP6	MFN1
HPV31_UP	na	WDR81	PHCA	HMG20A	SLC18A1	TCFL5	TAOK1	NDUFA10	S100A12	SLC9A9	PPARG	RBM4B	MANEA	MAP9	SUFU	FBXO3	LTBP1	C7ORF13	UCHL1	SGIP1	DLEU2	SSH3	BMPR2	PAX8	GPR108	FLJ38973	NAALADL1	TMEM119	SLC2A2	FMOD	SIRT3	SNAI1	CLDN12	MS4A4A	FAM104B	CD86	MGC16824	RP13-102H20.1	BHLHB3	MUM1	FLJ20699	FANCG	DDEF1	REV1L	PART1	PSME4	SUCLA2	FLJ13305	FZD7	HEY1	LOC399818	CYP4X1	SHCBP1	USP31	LOC387763	ACVR2A	CTSH	MS4A6A	TEX261	ALDH8A1
CHESLER_BRAIN_CIS_GENES	na	ALDH7A1	WDR42A	GLO1	RFK	MRPL48	TPBG	GRIN2B	NPHP1	SORL1	SC5DL	THUMPD1	RFWD2	CD6	RGS16	SSPN	ALDH9A1	KCNJ9	USP38	PAM	BCAT2	AKAP1	CPSF2	GNB1	SPG21	SLC15A2	PSMB5	KCNH1	TPM4	ALAD	MTIF2	OCIAD1	ABHD14A	MYO7A	PSMB6	SPOCK1	CCND2	GRK5	SCOC	MAPRE1	CCND1	PDPN	PHLDA1	FOLH1	ASB3	SRP9	RPP14	SCG5	CAP1	DARC	PER3	PRDX2	TCEA1	SSBP4	FREQ	POU2F1	CANT1	PTTG1
BRENTANI_IMMUNE_FUNCTION	na	IL13	CD36	CD33	IL4	MICA	IL6ST	CD68	CD24	TFE3	FCGR2B	IFNG	CD2	IL1B	IFNB1	CD48	CD37	CD8A	LAG3	IFNA1	IL10	IL18R1	SLAMF1	CD19	IL16	CD53	MAGED2	CD58	NKTR	CD63	IL15	CD14	IFNAR2	CD1D	IFNGR1	BAGE	CD47	CD59	IL2RB	CD7	IL12RB1	CD72	CD4	BTK	CD69	IFNAR1	CD34	CD9	HLA-C	CTAG2	CD97
WONG_IFNA_HCC_RESISTANT_VS_SENSITIVE_DN	na	PLAUR	PDK2	PWP1	DUSP3	PSMD8	NOL5A	ATP6V0B	HNRPF	LZTR1	RNF19	MRPS35	IDUA	MKLN1	SBF1	UBA2	ITGA11	PSCD4	NOG	FOXF1	PIGS	PRKACB	HMGN1	GRIN2A	ZNF32	HMGB1	PAK7	TTR	POR	EMR1	MGMT	MSH2	ZNF185	LRP6
IDX_TSA_UP_CLUSTER2	na	SFPQ	SASH1	SPSB1	HSPH1	KCNN4	CLIC4	ST3GAL1	SLC6A6	TGFBR3	PA2G4	ITGA5	TIMP1	PGD	HSPD1	PRKCE	CAD	VDR	IVNS1ABP	TUBB3	IL1RL1	UGDH	RAMP3	PTGES	MKNK2	GJA1	TLE1	SRXN1	SIDT2	MCL1	GNPTAB	PRR5	NF2	SAMHD1	GRWD1	AVPI1	SNAI1	GSTO1	TPM4	RHOJ	MAP3K6	FST	SRR	SAR1B	LIMK1	LXN	RASA3	ANK3	BCAT1	FKBP5	SLC7A6	KRT13	COL4A1	TEAD4	SPHK1	PER2	SERP1	CCND3	IL1R1	FTSJ3	TLL1
LEE_TCELLS3_UP	na	UBE2T	E2F2	GNA15	NCAPG	PRC1	PACAP	ADA	CCNB2	C18ORF1	DNTT	TSHR	ARPP-21	DTL	AURKA	TOP2A	GFI1	CD99	TYMS	CDCA3	TUBB2C	TMSL8	NUSAP1	MCM4	GGH	KIAA1794	C6ORF173	TFDP2	GALNT7	HMGB3	SYK	CXXC5	MCM2	CENPA	AEBP1	RAPGEF5	KIF15	WHSC1	AKAP2 /// PALM2-AKAP	PBK	C14ORF145	CDCA2	PPIL5	MLF1IP	CASC5	NEK2	NLGN4X	BUB1	UHRF1	RAD51AP1	FAIM	CDC2	CDCA1	MELK	CEP70	CCNB1	PTTG1	HMMR	E2F7	ASPM	CKS2	MPP1	RAG1	PALLD	KNTC2	DLG7	LOC284757	KIF20A	CDKN3	KIAA0182	HELLS	CD1B	MYB	CDC25A	NEIL3	BUB1B	RRM2	MKI67	LETM1	LOC146909	KIAA0101	E2F8	KIF14	GINS1	CD1A	ATAD2	CEP55	SCRN1	DCC1	LOC652689 /// FAM72A	DSCR1	CD1E	BIRC5	SLC1A4	KIF2C	MCM10	TTK	DIAPH3	TNFRSF21	KIF11	CPVL	TUBB	PON1	UBE2C	SGOL2	LOC643911 /// LOC650	OIP5
UV-4NQO_FIBRO_UP	na	PRMT1	RAB7	PTK9	ITGB1	PAFAH1B3	CDC37L1	BTG3	SUOX	MYD88	SLC35B1	RAP2A	IFNGR1	CDC25A	IRF2	C1ORF61	PCNA	TGFB3	TLE1	PPP2R2B	IGF1	RIN2	PRKAB1	SERPINB2	SEMA4D	INPP1	NMT1	ITGAL	TFPI2
HEARTFAILURE_ATRIA_UP	na	ATP6V0A1	HES2	EFNA2	APOM	TRIO	TOB2	PURA	EPHA5	MAP3K11	BRD3	NCDN	LILRA4	LOC157627	PPP5C	FKBP8	SPIB	TCF2	GAK	ARID1A	MMP15	TJP1	PTRF	FBLN1	FGFR1	TYR
ALCALAY_AML_NPMC_UP	na	PSEN1	H2BFS	AGXT	TANK	EPB41L3	SNX11	SNX10	MTMR9	MEIS1	KCNK5	HOXB5	WT1	CORO1B	SC5DL	CFH	SCYL3	MMP2	FTO	SEMA4C	TOM1L1	NAB2	ZCCHC2	NGFRAP1	RAB38	HOXA4	ZNF580	ACVR1	TGIF2	EMR1	SLC29A3	ARHGAP22	AQP3	LTB	LUM	DSC2	IGFBP2	CDC42BPB	QPRT	UNC13B	HOXB3	ATP6V1B2	IHPK1	FAM38B	ICA1	TMBIM1	ADAM17	GSTM3	HOXB2	VANGL1	STRN3	C10ORF22	FZD7	HIST1H2BE	SPATA6	TRIM32	PTX3	SDPR	RAB13	TBL2	IRX5	CXX1	HIST2H2AA /// LOC653	RRBP1	GRB10	CPA3	BIK	SMC4	KIAA0649	HOXA6	IGHG1	MOSC2	KRT18	SCHIP1	DLG5	ACVR1B	ITGA5	WBP5	HOXA5	HNMT	LTBP1	C8ORF72	CLU	HOXA2	RASGRP3	ADAMDEC1	JAG1	TLR4	NAALADL1	DRAM	HOXA11	DPYSL3	FBXO28	F13A1	HIST2H2BE	SNCAIP	HSPC049	PRG2	HIST1H2BC	ITGB5	HOXA1	COCH	CTNNA1	SLC24A3	C3AR1	CHD7	PCDH9	ARHGAP25	GATA2	ECHDC2	PDGFD	CTNND1	LRIG1	SGPL1	SC4MOL	HOXA10	LAPTM4B	RPS6KC1	HMGCS1	NFE2L3	PLS1	LMNA	LOC653770	BCL10	HOXB7	COL4A5	NKX3-1	PBX3	HOXA7	LAMB2	UGCGL2	ASPH	HOXB9	DEFB1	HOXA9	SMPDL3A	TMEM57	SEPP1	WDFY3	HOXB6
ASTON_OLIGODENDROGLIA_MYELINATION_SUBSET	na	ENPP2	MAG	ERBB3	CNP	MOBP	KLK6	ASPA	SOX10	OLIG2	TF	UGT8	MAL	PLLP	MOG	PMP22	EDG2	PLP1
CIRCADIAN_EXERCISE	na	EIF4G2	PIGF	CRY2	HSPA8	GSTP1	IDI1	PSMA4	KLF9	ETV6	HERPUD1	PPP2CB	DAZAP2	G0S2	PURA	NCKAP1	CBX3	TOB1	GSTM3	ARNTL	CEBPB	BTG1	TUBB3	SF3A3	NCOA4	UGP2	DNAJA1	PPP1R3C	CLDN5	MAP3K7IP2	CLOCK	UCP3	NR1D2	VAPA	AZIN1	PER1	ZFR	MYF6	PER2	GFRA1	SUMO3	CRY1
G1PATHWAY	na	ATM	TGFB2	TFDP1	CDK6	CCNA1	CCND1	HDAC1	SKP2	ABL1	CDKN1B	GSK3B	E2F1	CDC25A	CDK2	TGFB3	ATR	CCNE1	CDC2	TP53	CDKN2A	CDK4	RB1	CDKN1A	TGFB1	CDKN2B
CALRES_RHESUS_UP	na	HCLS1	ZNF211	FLNA	AP2S1	TANK	FAP	SLC2A4	GDI1	FN1	S100A11	RYK	RGS6	TOB1	ITGB8	ENG	SRY	CUTL1	SLC1A1	CNN3	DHX38	SPTAN1	TCF12	KRT12	RNF113A	CKAP4	COL3A1	PHKG1	FAS	HSPG2	LUM	STX4	ARCN1	LRP1	RASSF2	GNL1	ACTR1B	MYH10	PDK4	FGL1	MYH9	EMP3	SAFB	IGFBP4	CD302	CCNI	GJB1	CLEC3B	CCL13	PAFAH1B3	IER2	PIK3CB	SNTA1	UPP1	GAS1	DRD2	ZNF306	LAMA2	SLC17A1	MTMR11	COL6A3	COL1A2	APP	NR4A3	ATP2B2	VAT1	SCRIB	CALB2
NAB_LUNG_UP	na	S100P	IGF2	POLR2L	FURIN	GSTP1	HADHB	SAT1	CD82	PRKCB1	IFI30	GDI1	RAB11A	PRDX1	TIMP1	FAM62B	COX6A1	GPRC5A	CLU	NR4A1	PCMT1	FABP4	ATP5G3	UQCRQ	PSAP	SEC61B	SERPINB2	CETN2
SIG_BCR_SIGNALING_PATHWAY	na	CD19	PPP1R13B	VAV1	INPP5D	SOS1	FLOT2	PPP3CC	MAPK3	AKT1	CSK	PTPRC	MAP4K1	SOS2	ITPR2	FLOT1	AKT3	PIK3R1	GSK3A	PIK3CD	NR0B2	NFATC2	SHC1	BLNK	CD81	BCR	PPP3CA	RAF1	ITPR1	PPP3CB	NFATC1	PDK1	GSK3B	AKT2	BCL2	LYN	GRB2	BTK	PIK3CA	PLCG2	BAD	CR2	MAPK1	SYK	DAG1	ITPR3
ERKPATHWAY	na	EGFR	IGF1R	GNGT1	SOS1	PDGFRA	MAPK3	ITGB1	NGFR	PTPRR	MAP2K1	SHC1	STAT3	MYC	RAF1	NGFB	MKNK1	KLK2	GRB2	HRAS	MKNK2	DPM2	MAP2K2	RPS6KA5	GNAS	SRC	PPP2CA	RPS6KA1	MAPK1	GNB1	ELK1
STOSSI_ER_UP	na	RHOBTB3	HLXB9	OPHN1	CDH19	BMP6	IL13RA2	SPARCL1	TLE3	ITGA6	IL24	CA12	HYAL1	BIRC3	PTGS2	PLA2G4A	GJA1	ADK	F13A1	NTS	TFF1	ADAM3A	WISP2	KLRC3	ACOX2	GREB1	SLC9A3R1	RALA	GRK5	LRIG1	KLRK1	TCN1	SKIL	KRT17	AGT	PDZK1	IL8	PPP1R12B	RASGRF1	MSMB	NR4A3	DEFB1	CD34	GK3P	SEPP1	PTHLH	SERPINA6	NRIP1
YAGI_AML_PROGNOSIS	na	VDAC1	NPC2	NFKBIA	CDK6	LBR	POLR2H	ECGF1	GABARAP	NME1	CD14	ATP6V0B	LUZP1	TIAL1	APLP2	CYLN2	CD68	AZU1	ECE2	HOMER3	PGD	RAB32	HNRPD	TKT	HSPE1	BST1	OGT	TSPO	XPO1	GCN5L2	PTP4A2	ZYX	GRIK5	VAT1	ENSA
SHEPARD_CRASH_AND_BURN_MUT_VS_WT_DN	na	AURKB	ZNF184	PRC1	ARNT2	ITGB1BP3	SOX3	PLK4	TACC3	PUM1	PGBD4	CDCA3	DDX17	BUB3	MYO10	CKAP2	MYCL1	NUMA1	CDC27	BMS1L	CRYBB1	FBXO5	MYH8	FLJ12547	DIO2	ASCL1	TNXB	CDCA2	PLEKHF1	ZNF511	ELAVL4	KHDRBS1	PCDH18	NDE1	CDC2	MELK	GUCA1A	MT2A	TK1	HMGA1	GTSE1	CKS2	NR2F1	TMPO	FOXB1	POU3F2	HLX1	HDAC2	PTPRO	IRX1	RTKN	POU3F3	HMGN3	DDX20	SOX21	SLC34A1	BUB1B	MKI67	ANLN	KIAA1731	NEUROG1	LHX1	GREB1	ANP32B	DEK	TPX2	NDUFB3	CRYBA4	ENO3	ATP1A1	INSM1	KIF2C	TTK	PLP1	UTX	RACGAP1	HEY1	PAX2	KIF11	TM7SF2	NOTCH2	PPP1R3C	PON1	EDG1	CDC14B	OIP5	AKAP9	SFRP1	PRIM2A	SMTN	CCNB2	LGMN	EN2	KIF23	TTN	NELL2	UCP2	TNRC9	ECT2	NFIL3	RLF	HOXB3	ZP2	ARID5B	ARHGAP12	FGFR4	CHD5	SOX11	CTSL	NOVA2	HES6	MASTL	CCNB3	SHCBP1	GDF10	CCNB1	ADARB2	MDK	FUBP1	ASPM	FOXM1	NEUROD4	MBD2	POU3F1	SLIT3	PCDHGC3	TRIM39	DLG7	RASGEF1A	FZD10	JAG1	FZD9	AP4M1	SYNCRIP	DPYSL3	ZIC2	KIF14	GFAP	G3BP2	LMNB2	GRIK3	RHO	OTP	FZD5	PHF3	TUBA8	GPSM1	BIRC5	GAS1	CDC20	ZNF585A	OTX2	OLIG2	PTPRN	GOLGB1	PTEN
HYPOXIA_NORMAL_UP	na	MED10	H3F3B	SAT1	OBSL1	IFI30	ACTC1	CORO1A	ENOSF1	ANAPC10	PLAGL2	LOC286434	KIAA0802	HSPA5	UBE2O	PIM2	SNX4	CA12	CANX	CDC42	C19ORF53	MAPK7	CAV1	SPAG7	CC2D1A	DDX19B	GNPDA1	ARHGEF2	PTPRU	P4HB	RNF146	MFGE8	ADAR	VAPB	ALPL	IL9R	SRRM2	ORMDL1	CHPT1	SNTA1	RYBP	SAP30BP	ADD3	SYF2	PFDN1	ZBTB47	ARL1	FASN	C3ORF28	NIT1	PLOD2	PJA2	MLF1	GLT8D3	GADD45B	KHDRBS3	SESN2	GPATC8	PSMD6	SLC30A9	STAU1	BNIP3L	SIRPA	GSTA1	CLDN3	USP9X	KLF6	RIPK4	GTPBP2	PRODH	CPD	MAP2K6	FBXL10	CFD	STAMBP	NEK6	SERPINE1	ZNF313	UBE2E1	TRSPAP1	EIF2S2	KPNB1	HIF1A	IQWD1	AKAP12	ALDOC	SNX9	C20ORF111	TOMM20	STXBP2	IMMP2L	NFKBIA	SDCBP	SERTAD2	IGFBP3	B3GNT1	FBXO8	UPP1	C9ORF30	ADFP	NDRG1	LSR	PPP1R3C	STOM	PFKFB4	XPNPEP1	PLCD1	IKIP	PIN4	CD9	SYT13	KCMF1	SNX10	TCEA3	MTUS1	NARS	MESDC1	TIMP1	C15ORF15	MOAP1	HLF	PTPN12	RAB42	FEZ1	PEX26	PI4KII	LRP1	SQLE	RHOF	DNAJB2	C2ORF49	RALGDS	ANKRD17	ITGB4	ZFP36L1	BNIP3	TSC22D3	STC2	GPRC5A	IFNGR1	ATP1B3	DDX41	GPT2	SERBP1	UGP2	C21ORF86	WAPAL	LYPD1	SLC2A1	TFG	ANGPTL4	RAB20	GRB10	AP3M2	CKB	MDK	CAPG	FMNL2	SERGEF	KIAA1183	CTSO	GM2A	HMOX1	PDGFC	TMEM30A	DHCR7	MGC5618	SCD	ATF7IP	C9ORF61	SPATA20	MYOD1	GENX-3414	EXOSC7	CCNJL	SLIT1	LOX	UGCG	AGPAT2	YPEL5	SLC30A1	NT5E	NDUFA5	CNNM4	NOL3	GAL3ST1	SLC3A2	RER1	ARIH2	CITED2	ABCA4	PPP1R11	ADAM10	RFX3	SC4MOL	MAP4K4	TGM2	BLVRB	DUSP1	RPS27L	C14ORF2	BSG	RDH14	RHBDD3	HEMGN	MVK	FAM84A	LARP6	KCNMA1	NMT1	HOOK2	LRRC54	ANXA4	CDC34	GRSF1	SGCE	IMP3
CELL_MOTILITY	na	IL13	FLNA	JAK2	ARFIP2	CORO1A	THBS3	KPTN	NTF3	MST1R	FPRL1	PTGS2	ARPC5	IFNG	KAL1	HRAS	GNA13	ANXA1	PAFAH1B2	LSP1	WASL	NEO1	PAK4	TXN	CAPZA1	PALM	IL8RB	F2R	RAC1	CRK	FPRL2	TNFRSF12A	LIMK1	SERPINI2	CXCL10	CXCR3	PAFAH1B1	MAP2K1	ACTR3	MARCKS	IL8	CRKL	PECAM1	AAMP	MSN	LTB4R	CD97	VNN2	ADRA2A	HMMR	MAPK14	HGF	TPBG	FN1	KIAA1522	DNALI1	VNN1	OR1D2	PYY	UBE3A	ACTR2	SEMA3E	CTGF	ACTN4	NTN1	AKAP3	WASF1	CEECAM1	SPINT2	MMP12	IGF1	BCL9L	AMFR	CSPG4	BLR1	FPR1	MAPK8	C3AR1	AKAP4	ARPC4	CHST4	KATNB1	NPY	NOS3	CAPZA2	HGFAC	DNAH5	MKLN1	STAT3	SELL	ENPP2	F11R	SERPINB5	DNAH8	CCL4	ARPC3	YARS	CCL5	ARPC2	THBS1	THBS4	VASP	XLKD1	CSPG3	ITGAL	DNAH9	ACTB
MOREAUX_TACI_HI_IN_PPC_UP	na	RFXDC2	FIBP	TMEM126A	SLC16A1	PSMD8	JTV1	EIF3S4	KEAP1	CCT5	IREB2	TMEM85	NOMO3	NUDT5	TYMS	CHEK1	SSBP1	PAPD4	C1ORF131	PPP1R12A	PRKDC	DKC1	MGC61571	MRPS12	PTPMT1	CAPNS1	NUDCD2	C7ORF30	KLF13	CEP152	WDR71	GPR89A	MCM2	MRPL43	LSM4	G3BP	NASP	CHCHD1	EZH2	FAM98B	CIRH1A	C17ORF42	CDC23	IHPK2	RPL26L1	IARS	LSM5	LAP3	TMEM165	NDUFA13	RNF7	AASDHPPT	CCDC5	ASF1A	CCT2	CYP2R1	C1QBP	RACGAP1	DDX1	CHMP4A	RAN	TTRAP	EBNA1BP2	TIMM50	CDC2	IK	BARD1	EFTUD2	SGOL2	THYN1	C10ORF137	NMT1	SCARNA9	NCAPD3
CMV_HCMV_TIMECOURSE_ALL_UP	na	HSPA4L	OVGP1	UBE2G1	OTUD3	APOE	STCH	PAK3	SSR1	FBXL14	SLC30A4	ATP8A2	PLAGL2	IRF7	GPC4	YLPM1	RPS6KB1	IL1RAP	ZNF593	SOD2	PITX2	DDX18	GAP43	GNA13	CDC27	ARHGEF5	CLGN	SYNJ1	ASMT	CRY1	CBX4	WASL	ARS2	TESK2	HIPK1	CEBPG	GATM	TMF1	STIL	PPARBP	ZNF443	PDK3	ATP7B	NR4A1	ANKRD40	BTN2A1	SLC25A13	KIAA1467	MLF1	DUSP7	HIC2	CASP2	KIAA0649	RNF40	CIP29	STIP1	PRPF4B	ZNF143	TAF4	LOC56902	BMP6	MIZF	MSX1	EYA2	C9ORF91	CBLB	ZBED4	MPHOSPH9	TGFBRAP1	DDX3Y	ZCSL3	GAPVD1	RMND5A	IL1RN	FAM49A	POLE3	PPAT	STARD3	NUPL1	MAX	SLC9A3R1	NAT1	PTPN11	NASP	C1ORF63	EYA4	BMP2	PNN	RBBP6	PIGH	KIAA0888	NDEL1	PSCD1	SEC23IP	KIAA0672	CG018	PLS1	NFKB2	RAB5C	CCNC	C4BPB	SOX5	TOPBP1	PRPF4	RHOB	GSR	POP7	THOC1	GALNT3	KCNH2	OAS2	SIAH2	GUCY1B3	RGS2	SON	RSL1D1	CD2AP	EGR2	TFEC	POT1	FANCL	HEAB	ETFDH	UBN1	RFK	ARFIP2	ZNF238	DDX39	SMG7	HTR3A	THUMPD1	RARRES2	TUSC2	ARNTL	MOAP1	PSPC1	CLCN5	DLG1	CH25H	CHD1	PLA2G4A	ALKBH1	ABCC5	LASS6	ZNF264	CHST2	RLF	SAMHD1	APOM	GCH1	PTDSR	AUTS2	OLFM1	TAF1A	POLR2C	ZBTB5	PROX1	TLR2	PBX2	SUZ12	SMARCD2	TAF6L	KCNS3	SLC29A2	RXRB	IL11	C10ORF137	SLC7A1	IL6	RCHY1	DYNC1I1	ASNS	DLG3	FUBP1	CHMP7	FGF18	PAQR3	TMEM113	PTGER2	CASK	PDE4A	TMEM110	MEF2D	RBM38	BTG3	CCL8	WWC1	ZNF10	LOC55565	EPHA2	ZNF131	SLC39A14	MBD1	ABAT	PDLIM3	WDR47	SERPINB8	ANP32E	OASL	BLMH	MAOA	MFAP4	TROVE2	RSAD2	KPNA5	BCL7B	PTK7	CGRRF1	MCM3	GRPEL1	AKAP10	TNFSF9	E2F4	HIST1H2AE	NFE2L3	STAM2	MX2	ANGEL2	TRADD	OAS1	LEF1	BTRC	NR4A3	76P	WDR68	DNAJB6	KCTD2	SMG1	UPF1	CCND3	PTPN21	PTPN3	ZNF184	ATF3	EGR3	NECAP1	ISG20	CLINT1	IRF4	INPP5F	PIM2	TARS	HSD17B6	FNBP4	CDK2	IL27RA	TNFSF10	LIG4	ABCA6	ERF	CDC40	ZNF473	ZNF202	DUSP8	RRAD	NUP153	SERPINI1	ZYG11BL	EZH2	PRKAA2	PRUNE	CCNA1	TIAL1	ZBTB43	AGTR1	RGS19	GSTM3	ETS2	TBC1D12	PLCL1	CDS1	SMARCA3	GPX3	FKBP5	PMAIP1	GCLC	KCNK1	ALAS1	ISG15	CLPX	HYPE	DHX30	LYN	ABHD3	HBEGF	CDR2L	HOMER1	EFNA4	TERF1	INA	CRLF3	KHDRBS3	DDX21	DKFZP564O0823	ATP6V1C1	NCF2	HIST2H2AA3	PPM1D	ARL4A	ARFGEF2	SFPQ	SLC6A8	RABGAP1L	BAP1	USP6NL	SLC6A6	IGSF3	LCN2	GCLM	TAC1	DNAJA1	KIAA0247	ZBTB1	FOXK2	KIAA0895	DDX3X	FXR1	PML	ZNF204	ATXN2L	RPIA	PPP1R13B	FOSB	BRMS1	TAF13	IFIT3	SETD2	HEXIM1	TNFAIP6	KLHL18	ZRSR2	KIAA0664	ZNF263	PRPF3	PROSAPIP1	MFAP3L	RBBP5	B3GALNT1	DDX10	ZNF45	KIAA0690	CDR2	PDE4D	BRAF	CAMSAP1	PRKCD	PLXDC1	TAF5	COL6A1	RRAGD	C12ORF22	SNRK	FGFR3	MAN2A2	CAMTA1	TRAF3	SLC12A2	HERPUD1	AMD1	RARRES3	CCK	ZC3H8	RGS6	HSMPP8	H2AFX	EP300	CDC6	TMSL8	DCTN5	RORA	RAD51C	CCNE1	SAP30	HSPA12A	AQP3	DR1	INPP1	SOCS2	DOCK3	GNS	ABCB1	USPL1	CCRK	POLG2	GBF1	HCN2	KIAA0363	JUNB	POLR2H	MTF1	PRPF19	YKT6	TSC22D3	YDD19	RIPK1	HOXB2	TLL2	TAF5L	SLC7A5	CCDC86	NEU1	UBE2M	ZNF508	GBP2	AHCTF1	DMN	FAM91A2	ICAM1	HRASLS3	FURIN	KIAA1024	ZC3HAV1	ADAMTS3	USP1	ZNF230	KPNA6	NP	PRKACA	CCT6B	TRAF6	STX11	GENX-3414	ISL1	BPGM	KITLG	GNL2	PPM1A	RNF126	B4GALT5	DLG4	WWP1	NR4A2	BIRC4BP	CREM	ARRB2	EFNB2	LAMP3	PCDH9	AFF2	SOS1	TRIM23	CTSL2	RNF2	E2F5	MPP6	CTNNA2	FZD5	TRIM21	ITPR1	UPF2	FLJ13305	CXCL2	GRIK2	PLSCR1	CCL5	MX1	DBF4	RAB5A	DDX48	DHX8	DNAJB9	MARK2	BRD2	LDLR	PPP2R5B
DCPATHWAY	na	IL13	IL12B	TLR9	IFNG	ITGAX	CD7	CD2	IL5	TLR4	CD33	IL12A	IL4	IFNB1	IL3	CSF2	ANPEP	CD5	TLR2	TLR7	IL10	IFNA1
UVC_XPCS_8HR_UP	na	ATF3	CEP68	CTH	SAT1	LHX2	SLC6A8	FGFR3	TREX1	RELA	FBXL14	CEBPD	ABCB6	TOB1	CASP3	PIM2	RAD9A	RNF103	EFNA1	OSR2	CDC6	SHOX2	FRAT2	TERF2	GLS	TP53	TEGT	ACYP1	TPM2	GNS	TFAM	PCDH9	NAT1	TBCC	NXF1	CTSL2	HEXIM1	TNFSF9	WBSCR22	TP53I3	ZNF263	TRIM21	RPUSD2	GLUL	CCNT2	MED6	BTG1	C10ORF22	PMAIP1	NEU1	RFC5	ALAS1	RHOB	SLC30A3	TSPYL2	RGS2	RSL1D1	HIST2H2AA3	BRD2
PPARAPATHWAY	na	PPARA	CD36	NOS2A	FABP1	NR2F1	RELA	PRKACG	ACOX1	PIK3R1	NR0B2	MYC	TNF	EP300	SRA1	PTGS2	FAT	PRKACB	PRKCA	STAT5B	MRPL11	CPT1B	HSD17B4	PIK3CA	PRKAR1B	NCOR2	CREBBP	PRKAR2A	NCOR1	STAT5A	CITED2	DUT	NFKBIA	PRKCB1	SP1	PRKAR2B	MAPK3	JUN	PRKAR1A	PDGFA	INS	HSPA1A	EHHADH	PPARBP	NCOA1	DUSP1	RXRA	ME1	APOA2	RB1	APOA1	MAPK1	NRIP1	LPL	NR1H3
AGED_MOUSE_HYPOTH_UP	na	ANP32B	M6PR	PSMD14	ATPIF1	PSMA4	RPS12	NDUFB5	CASP6	PPP1R7	CCT6A	TBCA	MAP4	BTG3	PPA1	PRDX1	SNX2	ADCY9	PSMA6	PAFAH1B1	ATP5L	NDUFA1	CLK1	MAP2K1	SEPT4	ATP5C1	ITPR1	HSPE1	HK1	C1QBP	COX7A2	CTSS	TAF10	NDUFC1	HEXB	COX7B	TPD52	PREP	AKR1A1	ATP5O	CSF1R	GAS5	ACTB	UBE1	B2M
ADIP_DIFF_CLUSTER5	na	AURKB	HMMR	PRC1	SLPI	SFRS1	RANBP5	CDC25C	ISYNA1	S100A8	WFDC12	LCN2	H2AFX	KIF20A	CAD	AQP1	CDC20	GALK1	KIF22	AGT	RACGAP1	NUSAP1	BUB1	RANGAP1	CCNA2	RRM1	C9ORF16	CDC2	UBE2C	XTP3TPA	MELK	EXOSC5	STMN1	CENPL	ANLN	CCNB1	TK1	ELAVL1	TRAPPC5	PTTG1
PROSTAGLANDIN_SYNTHESIS_REGULATION	na	ANXA3	ANXA6	CYP11A1	PTGER2	PTGIS	ANXA2	ANXA5	TBXAS1	EDN1	PTGER4	PTGS1	HPGD	HSD11B2	PTGFR	PRL	PTGER1	PTGDS	PTGS2	SCGB1A1	PTGIR	PLA2G4A	PTGDR	EDNRA	S100A6	EDNRB	ANXA1	ANXA4	HSD11B1
FETAL_LIVER_ENRICHED_TRANSCRIPTION_FACTORS	na	EGR3	RBX1	ZNF238	NCOA3	HHEX	MLL	ILF2	EGR1	NMI	SMARCD1	TFE3	IFI35	GFI1	UBTF	MYC	DBP	ETS1	HLF	SPIB	HMGB1	PHC2	RNF14	ELF1	SPOP	ETV5	SOX13	MEF2A	SPI1	PHTF1	BAZ1B	H2AFY2	SIRT2	STAT5A	ID4	GTF2IRD1	HIST1H4A	MYST3	GATA2	TCERG1	FOSB	RUNX1	TGIF	ELK3	HMGN2	ZNF282	BRD4	PROX1	EVI1	HDAC1	NR2C2	ELK4	PMF1	RNF4	MED6	FOXO1A	RFXANK	RNF7	SOX15	NRF1	SRF	H2AFZ	MEF2C	ZFP64	SP100	HTATIP	MDFI	NSD1	DNMT3B	DNMT3A	NFKB1	DDIT3	PQBP1	FOS	NR1H3	ZNF435
HDACPATHWAY	na	IGF1R	CABIN1	MAPK14	PPP3CC	MAP2K6	AKT1	MEF2D	CALM1	INS	PIK3R1	INSR	AVP	YWHAH	SYT1	CALM2	NFATC2	PPP3CA	MYOD1	CALM3	PPP3CB	MEF2B	CAMK1	NFATC1	MEF2C	MAPK7	HDAC5	IGF1	PIK3CA	MEF2A	CAMK1G
IRITANI_ADPROX_UP	na	SMC4	GCH1	EPB49	MYBL2	FLT4	KNTC2	TOP2A	MCM6	PEG10	HMGB2	GPRC5B	CH25H	CDKN1C	PYGL	PDLIM3	CDC2	UBE2C	BUB1B	DSP	LOC57228	TK1	BTBD3	CSRP2	CCNE2	CREM	GINS1
CMV_24HRS_UP	na	STIP1	NUBP1	RAB2B	SSR1	ENO1	EMP2	PPM2C	SYNGR2	NP	EGR1	PSMA6	ENO2	CD55	IFI27	PFKP	PLA2G4A	RANBP1	PSMB2	SLC39A14	IFITM1	EIF1AX	LIG4	GGCX	IFI6	SNRPA1	POLR2K	BCL7B	REC8L1	SFRS7	HLA-E	NFKBIA	GRPEL1	NUP93	TRIM22	GCH1	GAL	EIF4E	GMFB	PSMD2	TRIM21	IL7R	PSMC1	IDH3A	NAT12	FKBP4	CSE1L	SNRPB2	GORASP2	NR4A1	MLLT11	SCARB2	OAS1	EIF5A	SRF	ISG15	TRIM5	ARMET	MX1	PBEF1	PSMA2	JARID1C	IL11	NFKB1	PSMA3	GMPR	LATS2	MARK2	PSMD6	ATP6V1C1	FGFR1	TFPI2	NPM1
HIVNEFPATHWAY	na	PSEN1	PSEN2	RELA	CASP6	CRADD	CASP3	CASP7	BAG4	BIRC2	CFLAR	MAP2K7	TNF	PRKDC	BIRC3	TRAF2	BCL2	MAP3K1	CHUK	PTK2	SPTAN1	NUMA1	MAP3K14	LMNB1	CYCS	MDM2	MAP3K5	DAXX	MAPK8	BID	CASP9	LMNB2	NFKBIA	TNFRSF1A	ARHGDIB	GSN	TNFRSF1B	BIRC4	RIPK1	CASP8	LMNA	RASA1	TRADD	ACTG1	FADD	CDC2L2	CDC2L1	PRKCD	DFFB	TRAF1	NFKB1	RB1	PAK2	CASP2	DFFA	APAF1
HOGERKORP_CD44_UP	na	CDKL5	CAMK2D	SERPINC1	RGS3	ATP1A2	LOC440836	MLLT3	RPUSD2	SOX5	ADRB2	AQP1	PLG	SH3BP2	AFAP	PYGL	GCNT2	LOC283755	PDE6A	MITF	CFI	GAS2L3	IL6	NBL1
MOREAUX_TACI_HI_VS_LOW_UP	na	ARL4D	CASZ1	GNA15	CUTA	GJB3	SAC	SYCP2	GPR12	ACTA2	TSNAXIP1	LECT1	KCNB1	TULP1	SYNGR1	SOX12	B4GALT1	SEMA4G	PDE3B	CLDN10	MSC	CAMK1G	HNRPDL	TNRC5	P2RY4	NRP2	ETV7	WDR78	ARHGEF15	ACRV1	CNR2	ALPL	CR1	AMN	MYO1E	VGLL3	FLJ25476	CIDEC	DCBLD2	PLXNA1	ALDH3B1	NR4A1	GABBR1	PMP2	ACAA2	DRD5	MASP2	TUBB2B	CDRT1	CEACAM1	SEZ6L2	ZNF324B	ZKSCAN1	CXORF6	BTNL3	GADD45B	RRBP1	NCLN	TRPM3	CALB2	DAO	APAF1	BIK	S100A12	KIAA0703	FXYD2	LOC284454	ABCG4	IKZF4	AKAP7	FBXO9	ETV1	C14ORF172	EPC1	DNAJC4	LRRC41	NTRK3	RIN1	LIMA1	HMGA2	NDUFB7	VDR	KCNK10	PCDH1	GNAQ	TRIM48	DUSP9	API5	RPL18	TNFRSF13B	NF1	FETUB	FOXF2	KLC3	BTN1A1	SLC12A3	CEACAM5	C1ORF63	TNFRSF8	LUZP1	NCR2	HPCAL4	CDC42EP4	KIAA0672	NPPA	NPEPL1	SUV420H2	MAN1C1	KCNH2	PLUNC	CENPB	VASP	MAPK1	SCNN1A	ITPKC	PLEKHA5	CDC2L5	KCNIP1	HS3ST2	NEURL	TRPV1	AMELX	CCRN4L	IMPDH1	LOC390874	GCHFR	TRIOBP	ULBP1	TNF	SNAPC2	RPGRIP1	ACTN2	EEF1A2	CRYM	ADARB1	PHLDA2	LRFN5	KIAA0284	MLPH	C1QL1	PBX2	MXRA8	WDR34	LRRN5	BEX1	SLC4A10	CDKN1C	NOXA1	DDR1	FOXA1	RAB11B	FA2H	FLJ35348	MTAP	OLAH	HOXA6	HUS1	FMNL2	SASH1	DDAH2	ROS1	TAAR2	ATP1B4	SCD5	AMPH	RPS6KA4	PCDH11X	MEF2D	RBM38	GRM7	ABO	SIGLEC7	C9ORF61	TCF3	PTGES	IGKC	SHANK2	ANKRD26	PINK1	OASL	MAPK10	RNF121	CD80	NMT2	SMURF2	MMP14	C3AR1	CAPN5	C1ORF144	RABEP2	ENPP3	CALR	RAB11FIP1	HORMAD2	GGTA1	CHST4	FMO2	ARFRP1	TMEM63A	ODZ2	CACNA1I	C14ORF173	ITSN1	TMPRSS11D	MTA1	PHLDA1	ZBTB7A	RBM12B	LARP7	CXCL1	DUSP1	WIPI2	MLLT4	AKR1C1	PKP2	RAB11FIP5	EPB41L1	EPHB6	C10ORF11	MOBKL2A	PIK3R5	H3F3A	EFHC2	RHPN1	RNASE1	MAML3	ASH1L	KHSRP	RPL37A	SCRG1	PYGL	DSP	GSTM5	C6ORF47	OR2C1	DUSP8	DXS542	SCN10A	SAA4	MRC2	MINK1	MGC20983	CTRB2	HSPA6	SNTA1	COL11A2	TMEM40	PKNOX2	KIAA1659	SLC22A14	ATAD4	NEUROD2	FXYD3	PIWIL2	TUT1	PTPRS	GPC5	ARG1	PQBP1	HTR4	LTBP2	SLC6A8	MOSPD3	MUC3B	C16ORF76	GGA2	NOL5A	BIRC7	TCF20	LTBP4	SPACA4	FADS2	MBP	TACR1	POFUT2	FKSG49	EDG2	MTSS1	RPL38	ZNF335	TBL1Y	B3GNT4	GPR27	ALPPL2	ARHGEF16	MITF	PML	CALML4	PIK3R2	EGFR	POU2F2	ADH1A	PLAUR	STRA6	DMC1	NPAL2	NRG1	MAPK8IP2	REM1	TNFAIP6	EPB49	GP1BA	EPHB4	OR1F1	KIR3DX1	CEACAM6	MAST4	CAPS	MPP2	SYT12	LRRC15	F7	PIN4	AAK1	EXPH5	DDIT3	FLRT2	BTBD14B	RNF122	PPFIA3	CCR6	DOK1	LCN10	PICK1	FLJ20245	FLJ13236	PRX	MCM8	MPP3	COX6A2	AKT2	KIAA1217	C1ORF61	SNCA	SAP30	SAMD14	RUTBC3	CHRNA6	PLA2G5	DSCR6	FMOD	KIF5A	KIAA0892	MMRN2	ACAD10	CNTD2	RUTBC1	LDHAL6B	GNG4	KLK13	CDC5L	VENTXP1	STYK1	HYI	C9ORF33	DDX54	ITGA2B	SLC1A7	IL22RA1	RNF20	KIAA0586	FIP1L1	CCDC71	APOC2	NCR1	CLEC4M	PVRL2	HLA-DMB	ELA2B	MYBPC1	GRB10	WHDC1L1	GLG1	FURIN	PI16	IGHG1	GSTA4	SYDE1	LGALS8	GZMB	GIT1	DNAJB5	SEMA3F	MRPL28	SSTR2	HLCS	BCL2	GNG2	HAMP	NOS1	SNN	ROD1	GLP1R	ACSL6	NUAK1	ROBO4	PIK3CD	NQO1	PDGFB	ARHGEF10	LAIR2	LMNA	GCOM1	SOX15	ARL6IP2	ADAM11	KLF2	RGS12	CAMK2B	REL	PLLP	LARGE	SLC6A13	SEMA6A
TAVOR_CEBP_UP	na	TANK	KIAA0274	BTG2	SECTM1	PTPRC	HMOX1	GPR109B	LST1	ACSL1	TRIB1	BCL2A1	SOD2	VCL	GGH	SPINT2	EEF1A2	IL1RN	ARHGEF5	GBP1	AKAP12	ANXA1	KCNMB1	ID2	NFIL3	C3AR1	SERPINI1	CCND2	ARC	GCH1	MLC1	SERTAD2	KIAA0513	RAB31	KLF5	SERPINF1	S100A9	GLIPR1	BTG1	CD7	TRA@	CXCR4	PTX3	DYNLT3	CA2	ARG1	RGS2	LITAF	PTPN3	EXTL2
MARTINELLI_IFNS_DIFF	na	ST6GALNAC2	BPI	ELA2	CTSG	CYBB	IL8	SOD2	CAMP	IL8RB	ALPL	CSF3R	GPR109B	SEMA3C	AZU1	DEFA4	IL8RA	AOAH	MPO	LCN2	NCF2	MMP8
RACCYCDPATHWAY	na	RAF1	CDKN1B	E2F1	TFDP1	NFKBIA	CDK6	HRAS	CDK2	RAC1	RELA	MAPK3	AKT1	CCNE1	PIK3CA	PIK3R1	CCND1	PAK1	CDK4	NFKB1	RB1	MAPK1	CDKN1A
TNFALPHA_ALL_UP	na	HMGA1	ATF4	FBN1	RNASEN	TPR	PHB	PIR	CD5	PRDX1	PLP2	TRAP1	EGR1	CCL2	TGFBR3	OPRS1	SLC39A1	SNX12	CTNNB1	IFI27	SHFM1	SF3A3	GINS2	ELOVL5	CMPK	HSPB1	SOD2	SF3B2	MAN2A1	HNRPU	COPS2	TEGT	PPP1R10	OAZ1	IGFBP5	IL32	ATP5G2	CHD1L	TSPAN3	NFKBIA	JUNB	INADL	RPS23	KLF10	PTMS	TMF1	CLIC1	GADD45A	KALRN	IER2	MAP2K1	TUBA1	CXCL1	DUSP1	CCNC	NDUFA13	C10ORF7	MRPL36	TNIP1	CD59	MCM7	KIT	PCMT1	GDI2	PSMB7	PRDX2	ACLY	PPP2R1A	EMR3	PRDX5	PSMB8	NFKB1	TNFAIP3	ERGIC3	KEL	CDC34	ITGB2	ATP5E
NI2_MOUSE_DN	na	AGTRL1	ICAM2	C5	MRPS18B	CLEC10A	THBS3	TIMM17A	CYP2B6	FHL1	FGF1	LTBP4	CDH13	BMP2K	MEOX2	TNFRSF19	DPP4	SFTPB	PEX16	TP53BP2	CXCL12	OGT	NRP1	HEY1	ALAS1	FASN	LLGL2	RBP1	RSU1	CDKL2	SFTPC	PON1	MAPT	CAV1	ZBP1	SLC9A3R2	ADH1C	CD97	NFIX	CYP2F1	CHST2	SCGB3A2	ANTXR1	ABCG1	ACVRL1	APLN
NI2_LUNG_DN	na	ABCC3	LGTN	USP16	MAP1B	RARA	JUN	RBBP8	FAIM2	SLA	POLR2C	URG4	HSP90AA1	TLK2	CEBPD	TRAP1	ZNF3	GTF2A2	H19	ST13	MS4A6A
BRENTANI_CELL_CYCLE	na	CDC2L5	E2F2	HUS1	FOSL1	SKP1A	CKS1B	ERH	CENPE	CDK6	CKS2	MAD2L1	ORC1L	BTG2	CCNH	MYBL2	CDK8	FRK	POLR3D	CENPC1	CHEK1	CDC16	MYC	MXI1	CDC6	BUB3	CDC42	CDC25A	CDC25B	CDK7	CDK2	CHES1	NUMA1	TP73	TFDP2	CCNE1	BUB1B	MDM2	CDC27	TP53	CDKN2A	CDC14A	DDX11	CCNE2	CDKN2B	CDC45L	MAX	ZW10	CENPA	GAS2	CDC37	CCND2	CDC25C	CCND1	BCCIP	SKP2	GAS1	TTK	GSPT1	MAD1L1	CDC20	MNAT1	CDKN1B	CENPF	E2F1	BUB1	CDKN1C	CCNA2	CCNF	CDC2	CDC7	CDC2L1	RBL1	GADD45B	CDK4	RB1	CCNB1	CCND3	MOS	CDKN1A	CDK5	NPM1
ST_ADRENERGIC	na	GNA15	EGFR	MAPK14	AKT1	CCL13	PIK3R1	ITPR2	PIK3CD	APC	ITPKB	ITPR1	RAF1	GNA11	GNAQ	GNAI1	KCNJ9	CAMP	PITX2	BRAF	KCNJ5	AR	PTX3	ASAH1	PIK3CA	MAPK10	ITPKA	SRC	MAPK1	KCNJ3	ITPR3	DAG1	CCL16	PHKA2
NUCLEAR_RECEPTORS	na	PPARA	ESR1	ALK	NR5A2	NR1H2	NR3C1	NR2F1	RARA	ESR2	THRA	RORC	ROR1	PPARG	NR1I2	HNF4A	NR2C2	NR1I3	ESRRA	VDR	NR4A1	RXRG	NR2E1	RARB	RXRA	RORA	PGR	NR5A1	AR	NR0B1	PPARD	NR2F2	NR1D2	THRB	THRA /// NR1D1	RXRB	NR4A2	RARG	NR2F6	NR1H3	NPM1
AGED_MOUSE_NEOCORTEX_UP	na	ICAM2	SAT1	KCNA1	LAMB1	PHB	LGALS3BP	CD68	VAMP1	MPEG1	PTGS1	CTSD	CTNNB1	IFI27	CYB561	PPP2R5C	DLG1	NAPA	CMPK	AKT2	RUFY1	SEC23B	STXBP3	AK3	HSD17B12	VEGF	GPX1	ID1	SPP1	PPP1R2	ALDOC	DNAJA4	VPS72	P4HA1	GFAP	EEF2	B2M	SEMA4B	ITIH3	MAG	MRLC2	RAB4A	LIMK1	VIM	GADD45A	PSAT1	CSNK1D	RRAGA	ATP1B3	UBC	DNAH8	STOM	CTSS	FXYD6	TUBB	CSNK1G2	WWOX	CTSZ	CD9	DNAJB13	NUB1	RHOG	SET	DDIT3	S100A10	DHX15	RAB14	LCAT
FALT_BCLL_IG_MUTATED_VS_WT_DN	na	GTF3A	VPS13B	DEFA1 /// DEFA3 ///	SLC35D2	GLO1	PFN2	ZMYND11	MAGED2	PSMD8	TMED10	SOD1	MYLK	DCTN3	MRPL40	C6ORF105	TMEM147	MOAP1	PFTK1	CBX7	CRI1	PARP4	ATP6V1G1	KRT10	FKBP1B	PBX3	DDX1	TGOLN2	SEP15	XPO1	PFKP	PRPS1	YY1	NDUFC1	HSPA4	YWHAQ	TSPYL4	PLCL2	JARID2	DDX19A	HNRPU	LDOC1	ZHX2	ASMTL	KIAA1012	PPP1R2	UBE2D2	LOC57149	XBP1
GH_HYPOPHYSECTOMY_RAT_DN	na	PPARA	TKT	UGDH	DECR1	FTH1	SLC2A1	AKR1A1	COL18A1	GPT	AKR1B1	GLUD1	CA3	LPL	HADH	CLU
PDGF_ES_UP	na	LMNA	GPD2	UCK2	PHF17	EPHA2	GOT1	ARID5B	SCHIP1	KLF9	KLF2	MYO1E	PLEKHA1	SLC2A2	SGPL1	AXUD1	ZFAND5	MCL1	TIPARP
P21_P53_ANY_DN	na	UBE2T	AURKB	NCAPG	ASPM	PRC1	TUBA3	SMC2	PARP2	HNRPA2B1	AURKA	BIRC2	DLG7	MCM6	TYMS	TUBB3	CDC25B	MCM4	KIAA1794	VEGF	MKI67	ANLN	C14ORF106	MCM2	CYR61	ATAD2	MCM3	CEP55	TRIM44	EXO1	TPX2	CCDC99	SERPINI2	ZBTB5	PBK	ZNF84	TTK	HMGB2	MCM7	TCN2	RACGAP1	BUB1	TUBB4	FAT2	CDC2	UBE2C	KNTC1	WDHD1	NCAPD3	NPM1
CMV_HCMV_TIMECOURSE_4HRS_DN	na	C1ORF144	SCN8A	RBM10	ITGA2	SLC6A15	PRDM2	RABGAP1L	LYST	ABCC10	TCP11L1	SIP1	CTPS	SMAD7	GSTT2	ZNF623	GZMK	CCNT2	TOM1L1	ZNF239	C14ORF1	NGFB	MNAT1	PPFIA2	ZBTB1	M-RIP	ITGA3	DDIT4	CLK2	KIF23	HOXA9	ZNF3	SMAD3	PHKA1	ISG20L2	KRR1
DAC_PANC50_UP	na	IGF2	TP53I11	SMARCA1	TJP2	ST14	PAX6	SFRP1	TIMP3	PLAT	WNT7A	CSF2	BNIP3	STAG3	ISG20	PLEK2	NPTX2	CSF1	FOXE1	TES	UCHL1	JPH3	CDH3	CACNA1G	TNF	MATN1	BST2	CDKN1C	CLDN5	BARD1	LDOC1	ANGPT2	IFI6	NEFH	SFN	HOXA1	IL1R1	PDYN	CDKN1A	TNFRSF25	LHX1	RPRM	KLK10
HDACI_COLON_BUT_UP	na	ET	HLA-DOA	MAN1A1	SAT1	KCNA1	SPRY2	ZNF331	PGBD2	SH3BGRL3	WIPI1	SERPINB1	YIPF4	PPM2C	MAP9	OGFOD1	PRDX1	MPV17	ZSWIM6	UXS1	SCYL3	TIMP1	TMTC3	FLNB	LOC348262	CD81	NEUROD6	AVPR1A	PPP3R1	IL17RE	IL1RAP	SNTB1	TSNAX	AQP1	MAP1LC3B	BCKDK	FNBP4	KRT23	GLRX	LOC134145	GPR108	PIP5K2C	ALG12	TPM3	HIST1H1C	UBE2H	CDH24	GSDML	BMP1	PLCG2	EPB41	ATP6AP2	CALCOCO1	DPM1	SAMD4A	ID2	GLI3	ARMC9	CREBBP	CPEB4	TRIM52	AP4S1	MCART1	LYRM4	GTF2H2	DNM3	SKAP2	ZUBR1	ZFP36L2	FLOT1	HSPB7	BIRC4	CYB5B	NCOA1	CENTA2	TMEM63C	AP2A2	GSTM2	GPX3	GABBR1	FKBP5	NEU1	ZBTB17	METT5D1	ISG15	KIAA0251	C9ORF74	INTS3	SF3A2	CAP1	FAM102B	SIPA1	WWOX	PTBP1	JARID1C	RXRB	ATE1	ESRRG	PLAG1	IL10RA	MT1H	C9ORF46	LRP8	HTF9C	PBX1	ANXA5	AHSA2	WDR44	C7	SPARCL1	SERPINE1	CLU	C2	SEPT3	TRIB1	CYP1B1	GRN	PRKCA	STK11IP	SMARCD3	ZNF609	ZNF76	SLC27A1	VEGF	ROCK1	PSAP	MT1G	CREB3L1	RBMS2	ETV5	PLCB4	CRYL1	ISOC2	GLYCTK	TSPAN7	GNL1	A1BG	PISD	C5	FOSB	ECHDC2	GNAI2	MYO7A	C20ORF74	SLC25A16	CDH11	SH3PXD2B	IGFBP3	RHBDF1	HSF1	PTPN1	PSCD1	ACADVL	HSPA1A	ARHGEF10	DUSP1	TNCRNA	MAPRE3	C14ORF43	FUCA1	EPS8L1	F11R	RHOB	NDUFS5	TUBB4	INPP5E	RSU1	NAPB	PLD3	CDH1	HSP90AA1	TDRD6	LOC342892	PER1	GABPB2	GRAMD1C	FOS	EPHB6	RPL24	KIAA1530	CTAGE5
HOFMANN_MDS_CD34_HIGH_RISK	na	PPBP	ZMYM3	PRKAR2A	KLF11	CELSR2	PTCH1	GPR12	DHH	AZU1	STAT2	OGG1	CD1E	PRKAA1	TRAF6	CLC	CD8B	UPK3A	PF4	HLF	ZHX3	MTMR11	COIL	IFNAR1	DYRK2	ZNF117	PTPRS	TP73L	ELK1	PIK3CG
IGF1PATHWAY	na	RAF1	IGF1R	RASA1	PTPN11	SRF	SOS1	GRB2	HRAS	JUN	MAPK3	IGF1	PIK3CA	PIK3R1	CSNK2A1	MAP2K1	FOS	SHC1	ELK1	IRS1	MAPK8
TARTE_PLASMA_BLASTIC	na	MAPK6	UCK2	FLNA	CASP1	CKS1B	CENPE	LBR	IFI30	APPBP1	SUMO1	CORO1A	CD180	SSR1	XRCC6	AFF1	ETF1	UQCRC2	TOP2B	ACTA2	YBX1	YWHAH	TOP2A	TROAP	TYMS	PLK4	TARS	TRIP13	IQGAP1	KYNU	HADH2	PDLIM1	SNRPC	SOD2	PSMC3IP	AIM1	CKAP1	LMNB1	GGH	ACVR1	FDPS	OSTF1	PSMD4	BRD8	TOP1	PDAP1	SUMO2	CDC27	PPP1R2	SLC19A1	DTYMK	VDAC1	CPOX	RNASE6	RAB27A	ANXA6	TXN	EIF5	DUT	ATIC	PRKCB1	CHAF1A	PAPOLA	COX6C	CCND2	EZH2	PRIM1	STIL	NDUFA9	UBE2D3	GLIPR1	TKT	HMGB2	HSPE1	TCP1	CBX5	CCNA2	FASN	ABCD3	NNT	CDC2	PSMB8	MSN	HUWE1	GPI	LOC91137	RB1	DBI	PAK2	MYO5A	SFRS3	S100A10	ACOT7	PPIF	HMMR	COPS5	CKS2	PGK1	MAD2L1	TMPO	ESPL1	IDH2	CASP6	ORC1L	PPP4C	CBX3 /// LOC653972	BYSL	MRPL12	RECQL	BAK1 /// BCL2L7P1	KIFC1	KIAA0179	NDUFB7	GCLM	KIF2A	ANP32A	FOXK2	CYCS	GLDC	IGF1	SNRPD3	MKI67	SMARCA4	TMSB10	KIAA0101	ATP5F1	GNB1	GINS1	NASP	NDUFS1	UQCRH	RFC3	DNAJC7	MYCBP	CCT4	UCHL3	CLIC1	AHCY	MVP	CTPS	TDG	GALNT1	ARID3A	CSE1L	KIF2C	SNRPB2	TTK	TOPBP1	CCT2	CD52	EWSR1	EED	KIF11	MPHOSPH6	YARS	GALNT3	CCNF	EBNA1BP2	PCNA	KLHDC3	PAICS	MRPL19	NKRF	NDUFV2	MAPK1	CDKN1A	LILRB4	PSMD14	TUBA3	MTHFD2	NME1	ELMO1	ATP5J	SLC16A1	DDX39	JTV1	JARID1A	PHB	NARS	UFD1L	SLA	DHFR /// LOC643509 /	C6ORF32	CDC6	VBP1	PFKP	PSMB2	EIF3S10	RRM1	TAX1BP3	CCNE1	ICT1	KIF23	FAS	LIMS1	CCT7	FDFT1	NFIL3	ITGB7	USP14	CENPA	BOP1 /// LOC653119	ARHGDIB	U2AF2	RARS	ZNF410	TUBA1	SLC7A5	MTHFD1	WARS	PSME2	GSPT1	ATP1B3	ANG /// RNASE4	LGALS1	SGK	IL2RB	GPIAP1	NEK2	HNRPC	MRPL3	ENTPD1	COX7B	SFRS10	CCNB1	SCAP	ABCE1	CLEC2B	RFC4	ASNS	EIF2S1	SNRPG	UBE2L3	IGHG1	FOXM1	TIMM17A	GIT2	PSMA1	SNRPF	EXOSC2	CLCN3	CRADD	HSPA9B	ITGB1	GZMB	CCT6A	NP	POLD2	TRAP1	TUBG1	FH	CCT5	DLG7	BCL3	CDKN3	COASY	PRKDC	HPRT1	GNL2	CDC25B	HSPA4	ATP5O	ZMAT2	TFRC	RRM2	SMC1A	BLMH	PRPS2	PSMC5	KIF14	MCM3	DHCR24	GARS	PWP1	RANBP5	CD58	SDHB	OAT	LSP1 /// LOC649377	PTPN1	LDHB	MRPL23	IQGAP2	BIRC5	HPGD	RPA1	C10ORF7	TNFSF7	TMEM97	SELL	CDC20	PSME4	EBP	KIF22	PSMA5	MAPKAPK3	ATP13A3	UBE2C	PSMA2	PSCDBP	TCEB1	ADD1	PSMA3	ASNA1	BAG1	GART	SLC39A7	LDLR
PENG_RAPAMYCIN_UP	na	H2BFS	PLTP	PDK2	DOK2	ADA	IGL@	DAAM1	CFLAR	TOP2A	CIRBP	H2AFX	EIF3S6	MYC	CUTL1	PDLIM1	ALDH2	JUND	TAF10	MEG3	ATP6AP1	CD48	BRD8	CD37	HDAC5	BRF1	LOC51035	TP53	UCP2	ARHGAP1	MUTYH	IFIT1	KCNMB1	POLD4	LTA	ASCL1	UBE2J1	PSG7	BCL6	CCNG1	MS4A1	BCL7A	PRKCB1	TNFRSF1A	SLC35E2	ZFP36L1	IL2RG	GMDS	PPP2R5A	RGS10	STAT2	HLA-DQA1	IL4R	EDG5	CRHR2	CAMK1	MAP4K2	CENPF	NOTCH4	MUSK	RQCD1	KIFAP3	TBC1D1	GNB3	CLOCK	JAK1	HIST1H2BK	SPOCK2	PTK2B	TK1	LRMP	IGSF4	BNIP3L	PIK3CG	PTPN18	HMMR	SASH1	DRAP1	QSCN6	DDX46	IDH2	BTG2	BASP1	TCL1A	TCF20	RGS13	IGLJ3	IFNGR2	HMG20B	ATP6V0A2	HAGH	SSTR2	HIST1H2BI	FKBP8	MS4A2	CTDSP2	RASGRP3	HMGCS2	CBLB	BCKDHA	MYO1F	AP4M1	HLA-F	ATP2A3	EPS15	ROCK1	TAZ	UROS	RELB	LANCL1	TNFRSF7	POU2F2	HLA-DPB1	CD53	FAIM2	EPB49	IGHM	SLC25A6	PSCD1	LY86	AKR7A2	ACADVL	BRD3	RHBDL1	RTN2	FANCG	HIST1H3H	KIAA0746	FUCA1	XK	ENPP2	TXNIP	CDT1	ERCC1	PTPRH	SURF1	ARPC3	HIST1H2BN	HMGCL	CSNK1G2	RPA3	KCNH2	HBP1	MTMR2	POU2AF1	MDM4	DVL1	TRO	GMPR	TOP3B	CRAT	SLC38A6	AES	LAPTM5	RBMS3
CMV_HCMV_TIMECOURSE_8HRS_UP	na	POLG2	EFNB2	MAX	KITLG	ATF3	HEXIM1	NR4A3	ABCA6	RBBP6	IRF4	DDX3X	ICAM1	RIPK1	NR4A2	GNS	CCT6B	CG018	TLL2	PLCL1	ZNF473
WANG_MLL_CBP_VS_GMP_UP	na	YWHAZ	VIL2	GTPBP2	STAC	CPD	CD14	NCAM1	VCAM1	LRG1	RGS10	NR2C2	GPC1	LAPTM4B	KIF1B	CEP350	ADAM15	ELA1	IL12A	MRPL11	ADCY3	TRUB2	SLC38A3	RPL23A	PRR6	HOXA9	F10	STK10	PIAS4	PGLYRP1	EVI2A	LAPTM5	ITSN2	ATP6V1E1	OGFRL1	RAPGEF3	GLG1
OXSTRESS_RPETWO_DN	na	CSDA	TANK	IL9	ERCC5	TUBA3	VIL2	STCH	SPRY2	DDR2	PHB	CDK9	YWHAH	GPX2	CAPN2	CTNNB1	ITGA6	MYC	ERBB4	BMP1	TP53	TADA3L	BMP4	BCL2L1	TSG101	TNFRSF1A	F2R	ITGB4	MYLK	VCAM1	CDKN2D	HDAC1	CDH2	NFE2L1	ITGA7	S100A1	ETS2	SLC7A5	RARB	CD47	CPE	SRF	GTF2B	LYN	TSC2	MMP11	CDKN1C	HBEGF	ZYX	ATR	GAK	EFNA4	TERF1	SF1	RXRB	MARK3	RB1	HINT1	IGF1R	MARCKSL1	QSCN6	HGF	UBE2A	MYBL2	CLU	ETS1	GNB2	DYNLL1	TPP1	SMAD1	TCF3	CDC25A	STAT6	MLH1	SPINT2	HD	RNH1	ITGB5	ARHGDIA	FECH	CTNNA1	PAIP1	CDKN2B	CCNT1	CDH11	RPL13A	CDC25C	ITSN1	HGFAC	FASTK	ETV3	RPA1	PPP3CA	CDC20	BRAF	IL3	CSNK1G2	IL18	PPP1CA	DFFB	BAD	FMO1	CREB1	TCEA1	CCR1	ITGAL	ELK1	FGFR1	ACTB
NING_COPD_DN	na	PHCA	RNPEPL1	AKAP9	NEURL	RTN3	NDUFB8	SFRS11	IFI30	GOLGA2	RAMP2	BTBD2	S100A8	CGI-38	UBTF	SCAND1	MAP1LC3B	CANX	STK24	CSF3	ELOVL5	PYGB	GLRX	RPL12	SNRPB	SELT	CPT1B	TIMP2	PIN1	TEGT	LGALS3	BTF3	CORO1C	RAB6A	RPL5	RPS12	GSN	ZFP36L1	LAPTM4A	CAPZB	PSMD2	RPS3A	CALU	CBX7	CD47	ANAPC2	CAT	DENR	AMY2B	ARMET	PVRL2	ATP2A2	SET	ICAM1	HPCAL1	XBP1	YWHAG	SLC2A11	AP2S1	USP9X	SKP1A	EHD2	PDGFRA	VCP	KDELR3	GGA2	SIGLEC5	GDI1	HMOX1	ENO1	RPS24	HDAC2	FGR	SPARCL1	SREBF2	PPP2R5C	CNN3	SORBS1	COX5B	SELENBP1	AOC3	RPS16	RPL18	IGFBP6	COL3A1	KCND1	SNF1LK	GNB1	BHMT2	RPS29	MMP14	UBE2L6	AHCYL1	COL1A1	STXBP2	PLEKHC1	HSPA8	RPS28	ATP5A1	SCGB3A1	PTTG1IP	DAZAP2	CST6	SLC40A1	CSTB	GAS1	RPL17	HYPK	POLR2J	B3GAT3	IFITM3	SH3BP2	SBDS	FCGRT	RPL31	PFDN5	CHST5	EIF4A2	COL6A1	PPP1R14B
HSC_EARLYPROGENITORS_ADULT	na	CPSF3	GNA15	RFXDC2	HIVEP3	SDR-O	NRBF2	ZFP2	STAM	NOXO1	YLPM1	SHMT1	FYTTD1	SH2D5	SNRPC	ELOVL5	SUV39H2	ARHGAP6	METT10D	RAMP3	ZNF588	DDX18	ARL2	SPN	UFM1	SLC25A15	SPATA5L1	LOC90120	MTIF3	SESN3	CTBP2	DEPDC6	TAGLN3	HSPA1B	H2AFY	TDRD3	GATM	PTGER3	CYB5B	PAK1	LRRC33	IHPK2	PPRC1	GSTM4	ZDHHC9	SUCLA2	FZD7	TCP1	MRPS30	KCNK12	CS	SSBP3	NUDT15	TFB2M	LIG3	NUDT1	TRAPPC2	RBM19	SLCO3A1	TRAPPC4	ZNF213	KRT2	FBXL10	LOC653419	DICER1	MRPL45	SPAST	DCP2	TSPYL3	HMBS	SYNPO2	MYB	GRIA3	DIMT1L	WDR36	ZNF76	RPL18	LYSMD4	NF1	SMARCA4	HIF1AN	SNX9	ASRGL1	SLC35A1	MVD	RIPK3	ALG3	SIRT3	ZMYM3	PGM3	CST7	PAOX	MLC1	RCC2	TDRKH	SEC23IP	UPP1	SNRPB2	PRKRA	NPEPL1	RNASEH1	SLC22A17	TOX	PRPF4	SSR4	CD69	SYNPR	CCDC22	ZNF574	BCDIN3	MGAT2	KRTCAP2	FGFR1	MGC15523	PRR3	C6ORF115	CMTM7	LSM11	UBE2Q1	G6PC3	MGC4562	CUTL1	SNAPC2	ATG10	B3GALT6	SUPV3L1	ING5	MCEE	NOLC1	PPM1F	HNRPAB	UTP6	CCDC63	FPGS	FAM60A	PI4KII	MRPS18C	NKIRAS2	BID	TRIM13	TTLL4	NAG	ZNF496	GMDS	ANKRD45	CHD5	SGCB	TMED4	STRN4	HEG1	PSMB10	S100A1	MTMR7	MARS2	TJP3	MMD	PSMA8	RFTN1	CDCA7L	DTNBP1	NEK4	ABCE1	POLR2E	RETSAT	HDHD2	FUK	DHX9	SOCS6	COMMD7	PRKDC	PRMT6	BCKDHA	ABHD11	BFSP2	PAQR7	MTRF1	ZNF565	VHL	VARSL	TRIM28	GNPTAB	SYCE2	MCM3	SOSTDC1	SLC25A3	AP1G1	MANBA	ROPN1	CUL2	UMPS	RNMT	NKG7	SPR	MFN2	PPFIBP1	CD3D	PAQR5	FLJ22222	CTA-126B4.3	SMUG1	TUBGCP5	ECHDC3	GNPNAT1	RPL22	RBMXL1	TMEM98	CENPM	GNB4	VPS33B	ARMCX4	PPAN	LYPLAL1	DCTN2	PFDN4	PPP1R14B	P2RY14	SPRR1B	PRPSAP1	CDK6	IMPA2	MRPS27	RBCK1	HABP4	FBXW9	SLC35B2	SEC61A1	POLI	INPP5F	NDUFA12	C14ORF93	TMEM103	PFAS	ZNF180	NHLH1	KIAA0692	PDAP1	B4GALT4	CRYZL1	POP4	NDUFB2	ARCN1	COMMD1	DCUN1D4	C7ORF24	HPN	LOC201164	ZZZ3	LCMT1	TMPRSS12	VAPB	P2RY5	LBP	DYNLRB1	GPR97	LYCAT	OXCT1	CDCA2	TAGLN2	SEC24D	PFDN1	DDX28	SRF	GALK2	C9ORF74	NDUFA12L	QDPR	MGP	MAP3K4	SLC6A20	RAPGEF3	GNPAT	PITPNC1	KLHL5	ALDH7A1	KIF21A	DLAT	C12ORF5	CHN2	TMED10	TTF2	BCKDHB	NLN	METTL1	SEPT4	LRRC34	CD8B	C4ORF13	ACSM2	RPGR	DHODH	PPARD	PRTN3	PARP8	SLC4A8	PREP	FLJ11171	SAP18	LOC203547	CTNNBL1	HIBADH	IRX2	DDX51	ZNF536	RABGGTA	SPRED2	PPP1R13B	KDELC1	METTL6	SHMT2	TAF13	BFAR	CRYAA	SPPL2A	CCDC16	PPA1	AHCY	SFXN2	GORASP2	C9ORF90	PDIA5	MGAT5	NUPL2	MRPL44	RNF157	SAC3D1	WDR18	ZWINT	BBS4	ASCC1	DDX59	PANK1	C17ORF68	CDK4	PLEKHA4	SMU1	TAF15	DAPP1	FDX1	IL1F8	ALF	RRP22	C19ORF18	C19ORF43	SRP68	DPH5	TMEM46	FBXO45	CTDSPL2	ZNRD1	RAD18	CLASP1	MINA	VPS11	PTPRD	ZSCAN21	OGFR	CBFB	DPAGT1	RSRC1	ADCY5	PEX7	SNX8	PPID	GPHN	PDXK	PET112L	LXN	RIPK1	DIRAS2	PATZ1	MTHFD1	CCDC86	XKR8	RAN	IGHMBP2	RBM28	DENND1C	GOPC	SAE1	CSRP1	CD34	L3MBTL3	CEP70	ELP3	UBE2Q2	C20ORF44	PHF14	MTMR4	DNPEP	GMPS	BCOR	DDX31	LRP12	SNAPC5	SLITRK1	PSD4	C6ORF151	ICK	TTLL9	DHCR7	CGA	LRRC59	CCDC8	MFSD4	UBE3A	LOC58489	ODF2L	ENDOGL1	GPATC4	H2AFV	HSF2BP	BCL2	SLC22A3	MRPS12	EMILIN1	CAND1	DCTD	ESD	PRR6	NARG2	ENSA	C8ORF48	CXORF34	GSTO1	LUC7L	ENTPD7	ARRDC2	CCDC115	GEMIN4	FLJ10241	PRPF40A	FASTKD1	ANKRD23	SRD5A1	PPP1R11	WEE1	C8ORF37	ABCC4	ADAMTS5	MED6	MRPS26	RASA1	CDT1	EXOSC6	RPS20	MRPL38	PARP1	C17ORF53	SDAD1	RPS6KA5	SEPT11
FSH_OVARY_MCV152_UP	na	CASP1	IDI1	TNPO1	MEIS1	HIST1H2BJ	CASP6	RARRES3	PIR	EEF1A1	FADS2	ME3	TRAPPC6A	CTNNB1	FADS1	CLU	C14ORF1	ATP5I	COL16A1	PDCD4	XPC	TBC1D8	AIM1	GOSR1	PPL	FDPS	IFITM1	IL10RB	DPYSL3	CYP51A1	COL3A1	CCNG2	SPOP	HIST1H4C	NAB1	FDFT1	PSMB4	SQLE	MVD	HNRPDL	BFSP1	ANK3	BRD3	MYST1	SLC4A3	PSMB9	ISG15	FCGRT	TM7SF2	BTN3A1	AXL	ZNF148	HMGCR	SEPT6	FASN	RBP1	NT5C2	AKR1C3	PLXNC1	LAMA4	SLC16A4	HIST2H2AA3
ADIP_DIFF_CLUSTER2	na	CYR61	FOSB	IER3	RHOJ	ADM	TNFAIP6	TNFRSF1B	DNAJB4	CAPN1	PRSS15	WEE1	CEBPD	SLC20A1	PPP1R15A	ZFP36	ETS2	PHLDA1	SERPINE1	DUSP1	ERRFI1	PTGS2	CTGF	ID3	CDR2	FOXC2	CDR2L	KLF4	CXCR7	DNAJB6	VEGF	BAG3	GADD45G	THBS1	ID1	SEMA3C	ID2	DNAJB1	RGS2	IL6	CXCL6
ADIP_VS_FIBRO_UP	na	VEGFB	CD36	LIPE	GHR	PDHA1	CFD	VLDLR	PPARG	CIDEC	PPA1	ACADVL	ITGA7	SPARCL1	LDHB	SCP2	CPT2	ACSL1	ADIPOQ	ACADS	STAT3	GCLM	COX8A	BCKDHA	AGT	ALDH2	FASN	GPX4	VEGF	STAT1	FABP4	IGF1	PC	MCL1	CRAT
TAKEDA_NUP8_HOXA9_10D_UP	na	ATP10A	CCR6	TGM5	TIMP3	ASB2	TCF8	SOX4	MEIS1	ZNF93	RARRES3	LGALS2	APOL6	CD38	LILRA2	FLJ31485	LGALS3BP	SCN2A2	FLNB	LOC93343	IRF7	BTLA	ARHGAP5	ZNF503	GPR18	GNAI1	ANGPT1	GEM	PTGS2	TM4SF1	DCAL1	MCM4	EIF2AK2	TFDP2	IFIT2	CAV1	SP110	CHRNA6	CFI	IFIT1	FLJ31033	FLJ20152	AFF3	HBG1 /// HBG2	ITGB7	HOXB3	HBD	IL22RA2	LOC284422	HOXA3	SPOCK1	SLC27A6	GATM	AUTS2	CXCL10	BIC	CD1D	REN	TPSAB1	CALB1	OSBPL6	GPR124	CEBPZ	LY6E	ISG15	SLC8A1	CDKN1C	TACSTD1	MYCT1	ALDH1A1	NAPSB	C20ORF103	STAT1	FCER2	METTL7B	MED18	HOP	C6ORF65	LOC387763	ELA2A	SNFT	HBB	TEX9	FAM55C	IGSF4	UST	ABLIM1	CKB	ARL4A	LILRA5	IRX3	TPSAB1 /// TPSB2 ///	FGF18	KIAA1913	DNAJC6	DLC1	KRT18	SAMD9L	FN1	CFD	TRIM9	OLFM3	PALLD	ARG2	IFIH1	DMD	GALNT12	HOXA5	IFI27	RTP4	HBS1L	STS	INPP4B	IFITM1	HERC5	IFI44	IFI44L	CDC42EP3	ANGPT2	IGLL1	SERPINE2	GBP1	IFI6	OASL	EPSTI1	RSAD2	ZNF521	NR4A2	DHRS9	MCOLN2	BIRC4BP	EGLN3	IL31RA	STXBP6	RBPMS	INDO	SAMD9	ADSSL1	SLITRK4	PLD4	PLEKHC1	DBN1	SPINK2	DHRS3	IFIT3	RAB27B	PRKAR2B	IL15	TNFAIP6	FAM70A	LSP1 /// LOC649377	SIGLECP3	MFAP3L	HMGCS1	HPGD	MX2	CFP	TMEM45A	IGJ	TDRD9	TSLP	TYRP1	TOX	DUSP4	SCN4B	HBBP1	MRPS6	OAS1	LOC25845	FLJ20035	KIT	NEXN	C15ORF48	NEGR1	OAS3	LOC129607	HOXA7	MX1	THBS1	ZNF711	DEFB1	OAS2	CDH1	HOXA9	USP18	GMPR	SLC6A13	PCDH20	DDX58	HLA-DPB2	FLT3
PENG_GLUCOSE_DN	na	DKK4	HEAB	EIF2B4	FZR1	ELMO1	ATP5J	PHB	CALM1	SLA	ILK	SSTR5	NMU	UCHL1	DAPK2	AGL	RAP1A	TNNT1	FUS	SF3A3	HLF	ARPC5	PRKCBP1	ADCYAP1	TERF2	BMP1	TEGT	MSH2	SCN4A	NUP98	ID2	POLG	ITGB7	NAP1L1	MYCN	CCNG1	KIAA0284	G3BP	CAPZA1	SFRS1	ELL	MRPS18B	RAB1A	EIF3S3	PPP2R5A	PTGER3	GCDH	MAP4	DPYSL2	WBSCR1	ARTN	RAB2	HIP1R	CD47	ASF1A	TRAF5	DVL3	ADNP	ZFY	CDC2	AAMP	SFRS2	ATP2A2	ARF4	DYRK1A	ERAL1	GTF2A2	VNN2	RB1	RRBP1	NFYB	POGZ	IFI16	USP33	FUBP1	EHD1	MAD2L1	ESPL1	GABARAP	TIMM17A	GJB5	ABO	ECE2	UBE2N	SSBP1	FOLR1	BCL2	DNAJA1	PDCD4	BFSP2	RNF6	PURB	PAPSS1	BAZ1A	MKI67	MICB	CREM	COMT	DEK	USP12	SLC25A5	HTR1B	CD86	CCT4	ATP6V0B	EDG4	RAB31	E2F4	MAGED1	WEE1	RANBP2	ARHGEF6	PICALM	GORASP2	RBBP4	E2F1	TXNIP	KIF11	XRCC5	HNRPR	PSMA5	SEC24C	RPA3	DNAJB6	CDC7	RPLP2	GPR3	RAB5A	MYEF2	ZFR	SFN	GMPR	SLC12A4	FOSL2	OIP5
HIPPOCAMPUS_DEVELOPMENT_PRENATAL	na	RPL13	RPS8	SFPQ	LSM4	CKS2	RBPSUH	CCND2	RPL13A	CCNB2	EEF1G	EEF1A1	RPL8	H2AFX	SNRPB2	RPS18	H2AFV	MAP7	H1F0	SFRS6	RPL9	PCNA	HNRPA0	POLR1C	GADD45G	UBE2C	NEUROG2	CCNG2	DDX48	RPL37	CDK4	NFYB	WBP1	MYT1
GCRPATHWAY	na	CALM3	ADRB2	GNGT1	NR3C1	RELA	AKT1	CALM1	NOS3	PIK3CA	PIK3R1	ANXA1	NFKB1	GNAS	SYT1	GNB1	CALM2	NPPA
HSC_HSC_SHARED	na	MSI2	BAALC	PYGM	MBTD1	FER1L3	ARNT2	CYP2E1	PRKG1	UBXD5	SCFD2	ENG	NFATC2	PPFIBP2	FLJ32810	ASH1L	UBE1DC1	GEM	MYO10	SYCP3	ELTD1	FKSG44	LTB4DH	PTPRK	ROBO3	KCNJ6	UBE2E2	DDX27	ETV6	GALM	RBM16	PARD6G	CXCL14	DYDC1	GPR23	DTNB	LASS4	PRKAA1	WHSC1L1	RICS	GSTM2	MDS1	EMCN	FMR1	EFNA3	CDK2AP2	CORO7	SULT4A1	BPHL	TCF25	TCF4	PITPNC1	SFRS2IP	RBX1	SMARCA2	SLC16A5	USP34	CA5B	VLDLR	TRIM9	DNAJA5	ETV1	RPL10A	C12ORF38	KLHL26	VPS37A	NTRK3	PRKCE	SERPINF2	SEPT3	PRKACB	SELENBP1	ITGA3	ZBTB37	SH2D3C	MARCH9	TLN1	BCL2L11	ESR1	SFRS12	NFKBIA	CCT3	IL1F6	TBXA2R	RBBP6	LUZP1	CCAR1	PGLYRP2	CLPS	CSNK1D	CHRNB1	ETV3	GALC	PFTK1	COBLL1	TRIM3	C8ORF70	SEMA3D	LOC92312	INPPL1	ZC3H12C	BRAF	PKD2	IFT81	ANAPC13	RUTBC2	EDG1	SIAH2	NOPE	PDC	LPIN3	WNT6	EDC3	FLJ39378	PHF17	AGXT	S100A5	C20ORF149	CPXM1	CAMTA1	RASD1	CHMP4C	SMAD7	PGD	CYP7B1	KIAA0103	CLYBL	SEMA4C	TSPAN13	NRXN3	MYCBP2	ACTN2	PRKCBP1	ATP6V0D1	GDF3	LRRN1	COL18A1	UCP2	SYN2	CHRNA6	CPSF2	VAMP2	GATA3	CTNNAL1	APBB2	ZBTB20	LRRC49	NCOA2	NFAT5	DGCR2	HIVEP2	HOXB2	PPP1R9A	GTF2IRD2	FBXO43	COL4A1	MAP4K2	RBM28	GATAD2A	TSPAN6	MAFF	SAMD10	PALMD	SH3BP5L	LYPD1	SV2A	SASH1	TRAFD1	RPS6KA3	KIAA1522	RPS6KA4	CHN1	MEF2D	SOCS5	IFIH1	SLC41A1	CDKAL1	PPP2R5C	NKX2-8	PDE4B	USP38	TEAD1	IFI44	CD2BP2	DDIT4	PNRC1	RIMS4	BLMH	SLC35F1	DUSP5	NR4A2	SMC5	CYP2D6	PEX11A	SULT1A1	ABCC12	SOS1	SELM	SERPINB9	JUN	ROBO4	SEC14L3	UHRF2	PLAC8L1	LAPTM4B	SART3	SLIT2	ARL4C	LARP7	HOOK1	DUSP4	DPEP3	NFKBIE	STX6	TCTA	RBP1	GLB1L	REST	PDZD2	ENTPD5	ULK2	GRSF1	EPHB6	RGNEF
STANELLE_E2F1_UP	na	VEGFB	UNG2	IFNA2	FGFR3	MMP16	PAWR	FGF2	RFC3	TNFSF9	HSP90B1	CCND1	AURKA	ENO2	CFLAR	TP53BP2	SERPINF2	RAD52	MAP3K14	CERK	LPPR4	TP73	CCNE1	MAP3K5	ARHGAP4	BAD	CD9	CCNE2	BID
KANNAN_P53_UP	na	CES2	NDN	BCL6	ATF3	FHL2	BTG2	SMTN	GADD45A	BAX	BBC3	ENG	ZNF7	CSPG2	ADFP	CTDSP2	DGKA	SCGB2A2	PMAIP1	PLK3	SURF1	KIAA0247	NHLH2	PCNA	APLP1	IGFBP6	MDM2	FEZ1	SCRIB	MAN2B1	NINJ1	EXT2	CDKN1A	ABCA3	DDB2	LCAT
HSC_EARLYPROGENITORS_SHARED	na	CPSF3	GNA15	RFXDC2	HIVEP3	SDR-O	NRBF2	ZFP2	STAM	NOXO1	YLPM1	SHMT1	FYTTD1	SH2D5	SNRPC	ELOVL5	SUV39H2	ARHGAP6	METT10D	RAMP3	ZNF588	DDX18	ARL2	SPN	UFM1	SLC25A15	SPATA5L1	LOC90120	MTIF3	SESN3	CTBP2	DEPDC6	TAGLN3	HSPA1B	H2AFY	TDRD3	PTGER3	CYB5B	PAK1	LRRC33	IHPK2	PPRC1	GSTM4	ZDHHC9	SUCLA2	FZD7	TCP1	MRPS30	KCNK12	CS	SSBP3	NUDT15	TFB2M	LIG3	NUDT1	TRAPPC2	RBM19	SLCO3A1	TRAPPC4	ZNF213	KRT2	FBXL10	LOC653419	DICER1	MRPL45	SPAST	DCP2	TSPYL3	HMBS	SYNPO2	MYB	GRIA3	DIMT1L	WDR36	ZNF76	RPL18	LYSMD4	NF1	SMARCA4	HIF1AN	SNX9	ASRGL1	SLC35A1	MVD	RIPK3	ALG3	SIRT3	ZMYM3	PGM3	CST7	PAOX	MLC1	RCC2	TDRKH	SEC23IP	UPP1	SNRPB2	PRKRA	NPEPL1	RNASEH1	SLC22A17	TOX	PRPF4	SSR4	CD69	SYNPR	CCDC22	ZNF574	BCDIN3	MGAT2	KRTCAP2	FGFR1	MGC15523	PRR3	C6ORF115	CMTM7	LSM11	UBE2Q1	G6PC3	MGC4562	CUTL1	SNAPC2	ATG10	B3GALT6	SUPV3L1	ING5	MCEE	NOLC1	PPM1F	HNRPAB	UTP6	CCDC63	FPGS	FAM60A	PI4KII	MRPS18C	NKIRAS2	BID	TRIM13	TTLL4	NAG	ZNF496	GMDS	ANKRD45	CHD5	SGCB	TMED4	STRN4	HEG1	PSMB10	S100A1	MTMR7	MARS2	TJP3	MMD	PSMA8	RFTN1	CDCA7L	DTNBP1	NEK4	ABCE1	POLR2E	RETSAT	HDHD2	FUK	DHX9	SOCS6	COMMD7	PRKDC	PRMT6	BCKDHA	ABHD11	BFSP2	PAQR7	MTRF1	ZNF565	VHL	VARSL	TRIM28	GNPTAB	SYCE2	MCM3	SOSTDC1	SLC25A3	AP1G1	ROPN1	MANBA	UMPS	CUL2	RNMT	NKG7	SPR	MFN2	PPFIBP1	CD3D	PAQR5	FLJ22222	CTA-126B4.3	SMUG1	TUBGCP5	ECHDC3	GNPNAT1	RPL22	RBMXL1	TMEM98	CENPM	GNB4	VPS33B	ARMCX4	PPAN	LYPLAL1	DCTN2	PFDN4	PPP1R14B	P2RY14	SPRR1B	PRPSAP1	CDK6	IMPA2	MRPS27	RBCK1	HABP4	FBXW9	SLC35B2	SEC61A1	POLI	INPP5F	NDUFA12	C14ORF93	TMEM103	PFAS	ZNF180	NHLH1	KIAA0692	PDAP1	B4GALT4	CRYZL1	POP4	NDUFB2	ARCN1	COMMD1	DCUN1D4	C7ORF24	HPN	LOC201164	ZZZ3	LCMT1	TMPRSS12	VAPB	P2RY5	LBP	DYNLRB1	GPR97	LYCAT	OXCT1	CDCA2	TAGLN2	PFDN1	DDX28	SRF	GALK2	C9ORF74	NDUFA12L	QDPR	MGP	MAP3K4	SLC6A20	RAPGEF3	GNPAT	PITPNC1	KLHL5	ALDH7A1	KIF21A	DLAT	C12ORF5	CHN2	TMED10	TTF2	BCKDHB	NLN	METTL1	SEPT4	LRRC34	CD8B	C4ORF13	ACSM2	RPGR	DHODH	PPARD	PRTN3	PARP8	SLC4A8	PREP	FLJ11171	SAP18	LOC203547	CTNNBL1	HIBADH	IRX2	DDX51	ZNF536	RABGGTA	SPRED2	PPP1R13B	KDELC1	METTL6	SHMT2	TAF13	BFAR	CRYAA	SPPL2A	CCDC16	PPA1	AHCY	SFXN2	GORASP2	C9ORF90	PDIA5	MGAT5	NUPL2	MRPL44	RNF157	SAC3D1	WDR18	ZWINT	BBS4	ASCC1	DDX59	PANK1	C17ORF68	CDK4	PLEKHA4	SMU1	TAF15	DAPP1	FDX1	IL1F8	ALF	RRP22	C19ORF18	C19ORF43	SRP68	DPH5	TMEM46	FBXO45	CTDSPL2	ZNRD1	RAD18	CLASP1	MINA	VPS11	PTPRD	ZSCAN21	OGFR	CBFB	DPAGT1	RSRC1	ADCY5	PEX7	SNX8	PPID	GPHN	PDXK	PET112L	LXN	RIPK1	DIRAS2	PATZ1	MTHFD1	CCDC86	XKR8	RAN	IGHMBP2	RBM28	DENND1C	GOPC	SAE1	CSRP1	CD34	L3MBTL3	CEP70	ELP3	UBE2Q2	C20ORF44	PHF14	MTMR4	DNPEP	GMPS	BCOR	DDX31	LRP12	SNAPC5	SLITRK1	PSD4	C6ORF151	ICK	TTLL9	DHCR7	CGA	LRRC59	CCDC8	MFSD4	UBE3A	LOC58489	ODF2L	ENDOGL1	GPATC4	H2AFV	HSF2BP	BCL2	SLC22A3	MRPS12	EMILIN1	CAND1	DCTD	ESD	PRR6	NARG2	ENSA	C8ORF48	CXORF34	GSTO1	LUC7L	ENTPD7	ARRDC2	CCDC115	GEMIN4	FLJ10241	PRPF40A	FASTKD1	ANKRD23	SRD5A1	PPP1R11	WEE1	C8ORF37	ABCC4	ADAMTS5	MED6	MRPS26	RASA1	CDT1	EXOSC6	RPS20	MRPL38	PARP1	C17ORF53	SDAD1	RPS6KA5	SEPT11
HSC_EARLYPROGENITORS_FETAL	na	CPSF3	GNA15	RFXDC2	HIVEP3	SDR-O	NRBF2	ZFP2	STAM	NOXO1	YLPM1	SHMT1	FYTTD1	SH2D5	SNRPC	ELOVL5	SUV39H2	ARHGAP6	METT10D	RAMP3	ZNF588	DDX18	ARL2	SPN	UFM1	SLC25A15	SPATA5L1	LOC90120	MTIF3	SESN3	CTBP2	DEPDC6	TAGLN3	HSPA1B	H2AFY	TDRD3	PTGER3	CYB5B	PAK1	LRRC33	IHPK2	PPRC1	GSTM4	ZDHHC9	SUCLA2	FZD7	TCP1	MRPS30	KCNK12	CS	SSBP3	NUDT15	TFB2M	LIG3	NUDT1	TRAPPC2	RBM19	SLCO3A1	TRAPPC4	ZNF213	KRT2	FBXL10	LOC653419	DICER1	MRPL45	SPAST	DCP2	TSPYL3	HMBS	SYNPO2	MYB	GRIA3	DIMT1L	WDR36	ZNF76	RPL18	LYSMD4	NF1	SMARCA4	HIF1AN	SNX9	ASRGL1	SLC35A1	MVD	RIPK3	ALG3	SIRT3	ZMYM3	PGM3	CST7	PAOX	MLC1	RCC2	TDRKH	SEC23IP	UPP1	SNRPB2	PRKRA	NPEPL1	RNASEH1	SLC22A17	TOX	PRPF4	SSR4	CD69	SYNPR	CCDC22	ZNF574	BCDIN3	MGAT2	KRTCAP2	FGFR1	MGC15523	PRR3	C6ORF115	CMTM7	LSM11	UBE2Q1	G6PC3	MGC4562	CUTL1	SNAPC2	ATG10	B3GALT6	SUPV3L1	ING5	MCEE	NOLC1	PPM1F	HNRPAB	UTP6	CCDC63	FPGS	FAM60A	PI4KII	MRPS18C	NKIRAS2	BID	TRIM13	TTLL4	NAG	ZNF496	GMDS	ANKRD45	CHD5	SGCB	TMED4	STRN4	HEG1	PSMB10	S100A1	MTMR7	MARS2	TJP3	MMD	PSMA8	RFTN1	CDCA7L	DTNBP1	NEK4	ABCE1	POLR2E	RETSAT	HDHD2	FUK	DHX9	SOCS6	COMMD7	PRKDC	PRMT6	BCKDHA	ABHD11	BFSP2	PAQR7	MTRF1	ZNF565	VHL	VARSL	TRIM28	GNPTAB	SYCE2	MCM3	SOSTDC1	SLC25A3	AP1G1	ROPN1	MANBA	UMPS	CUL2	RNMT	NKG7	SPR	MFN2	PPFIBP1	CD3D	PAQR5	FLJ22222	CTA-126B4.3	SMUG1	TUBGCP5	ECHDC3	GNPNAT1	RPL22	RBMXL1	TMEM98	CENPM	GNB4	VPS33B	ARMCX4	PPAN	LYPLAL1	DCTN2	PFDN4	PPP1R14B	P2RY14	SPRR1B	PRPSAP1	CDK6	IMPA2	MRPS27	RBCK1	HABP4	FBXW9	SLC35B2	SEC61A1	POLI	INPP5F	NDUFA12	C14ORF93	TMEM103	PFAS	ZNF180	NHLH1	KIAA0692	PDAP1	B4GALT4	CRYZL1	POP4	NDUFB2	ARCN1	COMMD1	DCUN1D4	C7ORF24	HPN	LOC201164	ZZZ3	LCMT1	TMPRSS12	VAPB	P2RY5	LBP	DYNLRB1	GPR97	LYCAT	OXCT1	CDCA2	TAGLN2	PFDN1	DDX28	SRF	GALK2	C9ORF74	NDUFA12L	QDPR	MGP	MAP3K4	SLC6A20	RAPGEF3	GNPAT	PITPNC1	KLHL5	ALDH7A1	KIF21A	DLAT	C12ORF5	CHN2	TMED10	TTF2	BCKDHB	NLN	METTL1	SEPT4	LRRC34	CD8B	C4ORF13	ACSM2	RPGR	DHODH	PPARD	PRTN3	PARP8	SLC4A8	PREP	FLJ11171	SAP18	LOC203547	CTNNBL1	HIBADH	IRX2	DDX51	ZNF536	RABGGTA	SPRED2	PPP1R13B	KDELC1	METTL6	SHMT2	TAF13	BFAR	CRYAA	SPPL2A	CCDC16	PPA1	AHCY	SFXN2	GORASP2	C9ORF90	PDIA5	MGAT5	NUPL2	MRPL44	RNF157	SAC3D1	WDR18	ZWINT	BBS4	ASCC1	DDX59	PANK1	C17ORF68	CDK4	PLEKHA4	SMU1	TAF15	DAPP1	FDX1	IL1F8	ALF	RRP22	C19ORF18	C19ORF43	SRP68	DPH5	TMEM46	FBXO45	CTDSPL2	ZNRD1	RAD18	CLASP1	MINA	VPS11	PTPRD	ZSCAN21	OGFR	CBFB	DPAGT1	RSRC1	ADCY5	PEX7	SNX8	PPID	GPHN	PDXK	PET112L	LXN	RIPK1	DIRAS2	PATZ1	MTHFD1	CCDC86	XKR8	RAN	IGHMBP2	RBM28	DENND1C	GOPC	SAE1	CSRP1	CD34	L3MBTL3	CEP70	ELP3	UBE2Q2	C20ORF44	PHF14	MTMR4	DNPEP	GMPS	BCOR	DDX31	LRP12	SNAPC5	SLITRK1	PSD4	C6ORF151	ICK	TTLL9	DHCR7	CGA	LRRC59	CCDC8	MFSD4	UBE3A	LOC58489	ODF2L	ENDOGL1	GPATC4	H2AFV	HSF2BP	BCL2	SLC22A3	MRPS12	EMILIN1	CAND1	DCTD	ESD	PRR6	NARG2	ENSA	C8ORF48	CXORF34	GSTO1	LUC7L	ENTPD7	ARRDC2	CCDC115	GEMIN4	FLJ10241	PRPF40A	FASTKD1	ANKRD23	SRD5A1	PPP1R11	WEE1	C8ORF37	ABCC4	ADAMTS5	MED6	MRPS26	RASA1	CDT1	EXOSC6	RPS20	MRPL38	PARP1	C17ORF53	SDAD1	RPS6KA5	SEPT11
TSADAC_RKOSILENT_UP	na	KYNU	PTGS2	LAMA2	SFRP1	C10ORF33	XCL1	COL6A3	TIMP3	DNASE1L3	MCPH1	PTPRM	TIMP2	LAMA3	CXX1	SEZ6L	S100A10	FOLH1	CYP4B1	PCDH8	LPHN2
HOFMANN_MANTEL_LYMPHOMA_VS_LYMPH_NODES_UP	na	IL13	COPS5	CKS1B	YES1	FLI1	JARID1A	MYBL2	RAB9	MLLT10	MYC	RXRG	C2	NRAS	IL13RA1	TFDP2	IRF8	MDM2	CCNG2	BLK	ILF3	DTYMK	MAPK8	GPR68	BNIP2	CEBPG	PRKCB1	TAF13	E2F5	TRIM22	CCND1	NCK1	SKP2	TFAP2A	RBBP5	PBX2	IFNA8	RAB2	H1F0	IL8	IL3	IL18	TBP	IFNA4	LIFR	REL	CDK4	ATF1	TAF5	IL1R1
CELL_GROWTH_AND_OR_MAINTENANCE	na	QSCN6	DACH2	TRPM1	RASD1	EXT1	RHCG	DNAJA3	SMO	HMG20B	GPC3	PPAP2B	LECT1	TACC3	EIF3S6	GEM	CTGF	EXTL1	PLAU	COL5A2	FGF5	GNA12	IL6R	MTM1	CLN5	ANGPT2	JAK3	TFF1	DRG2	NF1	EXT2	DTNA	MXD4	HPN	IRF5	GATA2	IER3	GAS2	ERBB2	DUSP12	EVI1	INSR	LGALS7	PRDM1	SKIL	CXCL1	CDR1	DDX1	CCL4	RANBP9	GAS2L1	PCOLCE	PPAP2A	GPC6	LIMD1	INHBA	STMN1	EXTL3	SEMA3C	FOS	EDF1
SMITH_HCV_INDUCED_HCC_UP	na	PAK4	ANXA7	COPS5	IMPA2	ZNF238	GSTA4	ACACA	DDC	PIR	PPP2R5A	NCOA2	CTNNA2	TOB1	SEMA5A	TOP2A	TP53BP2	GSTM4	CDKN3	TBX3	CENPF	BCL2	IL8	BMI1	PXMP3	FDPS	SDC2	TBCE	PMVK	TNFAIP3	SDHC	AMACR	PDCD5	NOLA2
GH_EXOGENOUS_ALL_UP	na	SLCO3A1	CDAN1	HADHA	LOC400655	GRM6	FLJ25778	TAGAP	RTDR1	IGFBP7	UNC13C	SPARCL1	ANGPTL1	FLNB	LOC257407	SPATA7	NHLH1	C4ORF6	CASQ2	LOC134145	GABRA4	SNCA	CA7	SFXN5	SERPINA1	OR9A1P	NOS1	POU2F2	EPOR	OR10H1	CTAGE1	HAND1	PCLO	GRK5	MAF	BRD4	SOS2	C6ORF112	FAM55D	FAM77C	TSHB	GALNT1	LGR5	FLJ23588	CRHR2	PRLHR	HSDL2	TSC1	DRD5	DAB1	UGP2	EPB42	ZNF668	PRRT1	NHEJ1	OR4D1	MOGAT2	CENPT	CDC34	MS4A6A
SMITH_HTERT_DN	na	ALDH7A1	PON2	NME4	IDI1	HEAB	GM2A	ABR	ALDH3A2	PCOLN3	RAB11A	SORD	FAH	KYNU	STAT4	TST	TNFSF10	SAA1	A2M	PAM	ASAH1	IL1RN	DNA2L	ATP5O	TAGLN	PIK3R3	PML	VAV2	DUSP6	CCNG1	GSTO1	DHCR24	UNC119	CALML3	FOSB	ARHGDIB	GSN	AKT1	SRD5A1	PPP1R7	TNFSF9	SERPING1	EHHADH	VSNL1	AHCY	CBR1	RRAGA	CD47	TRADD	UGP2	XRCC5	TUBB4	PCNA	ACLY	AKR1C3	PGF	ANKRD15	GAMT	ANXA4	TCF4	RAB40B	NID2
IGF_VS_PDGF_DN	na	CSF2RB	THBD	CKAP2L	SPAG5	GREM1	DLX3	GFOD1	CD53	F2R	C9ORF26	ATP1A3	F3	PHF15	CDKN2D	CENPH	TIMP1	B3GNT2	PTGS1	PHEX	BHMT	THBS2	FBXO32	ERRFI1	C10ORF22	DUSP4	MMD	ARHGAP6	CAV2	STOM	SLC37A3	MGP	EPS8	SNX8	PRKG2	ANLN	DSCR1L1	PLXDC1	CRYL1	IL1R1	AADACL1	RBPMS	DUSP6	CAPG
BREASTCA_THREE_CLASSES	na	CSDA	SPHAR	FOXM1	COX6C	ZFP36L1	HADHA	VLDLR	XRCC6	APEX1	PHYH	ILF2	CBX3	TOB1	ITGB8	CTPS	PDGFB	SLC35B1	ACTR1A	MX2	TP53BP2	CAD	ZNF22	C10ORF7	MCM7	SERBP1	EIF2C2	PFKP	PPP1CB	GDI2	RBL2	NIFUN	PCNA	GPX4	NT5DC2	AOF2	OAZ1	CDK4	KRT8	VEZF1	LRP1	MTMR4	ST13
P38MAPKPATHWAY	na	MAX	HSPB2	TGFB2	MAP3K7	MAPK14	RAC1	MAP2K6	ATF2	MEF2D	RIPK1	TGFBR1	SHC1	MAPKAPK5	MYC	MEF2B	MAP2K4	TRAF2	TRADD	CDC42	HSPB1	MAP3K1	HMGN1	MEF2C	MKNK1	GRB2	HRAS	PLA2G4A	TGFB3	MAP3K9	STAT1	MAP3K5	RPS6KA5	DDIT3	MAPKAPK2	MEF2A	CREB1	DAXX	ELK1	TGFB1
O6BG_RESIST_MEDULLOBLASTOMA_DN	na	CDC42EP1	SFPQ	H3F3B	ZC3HAV1	ATP8A1	MAP2K6	PURA	PDIA2	MTRR	PHF8	CCT5	MEGF9	C7ORF44	CAD	KHSRP	LIG4	ATRX	TRIM28	KDELR2	SETDB1	LRPPRC	UBE2J1	TSPAN3	CCNG1	SFRS1	PTTG1IP	SLC25A6	ZNF124	TBR1	EPRS	CSPG2	C5ORF13	COL4A1	OGT	PRPF4	FZD7	CS	NHLH2	CXCR4	YARS	TUBB	76P	ATP2B2	RENBP	SFRS2	SMPDL3A	INA	TCEA1	UBXD7	VEZF1	TLN2
TUMOR_SUPRESSOR	na	IRF1	WT1	BRCA2	CDKN2D	CCL26	TGFBR1	APC	BRCA1	LCMT2	EP300	CDKN1B	TSC2	CDKN1C	CFL1	TGFBR2	VHL	TP53	MSH2	RB1	NF2	PTEN	CREBBP	ACTB
ST_DIFFERENTIATION_PATHWAY_IN_PC12_CELLS	na	EGR3	PTPN11	NTRK1	TUBA3	RPS6KA3	MAP1B	CREB3	MAPK3	JUN	MAPK8IP2	PACAP	AKT1	MAPK8IP1	PIK3R1	EGR1	PIK3CD	CREB5	TERF2IP	SHC1	MAP2K7	TH	PIK3C2G	GNAQ	MAP2K4	MAPK8IP3	CAMP	CRKL	BRAF	MAPK9	FRS2	ASAH1	EGR4	PIK3CA	MAPK10	ATF1	CREB1	SRC	MAPK1	DAG1	ELK1	MAPK8	EGR2	CREBBP
GO_ROS	na	FOXM1	MTL5	SOD1	AOX1	L3MBTL	SGK2	DUSP1	STK25	MSRA	GPX3	PDLIM1	ATOX1	OSR1	GSS	SOD2	CCS	PRDX2	CCL5	SCARA3	LTC4S	SEPP1	RPS6KA5	MPO	CYBA	NCF2	NUDT1
INNEREAR_UP	na	TXNDC13	FBXO2	ZP2	RPS11	RPL28	NENF	SELM	DDR2	USP11	UBA52	HYI	CA14	RPL35	ISLR	USH1C	CLU	FOXD1	PTGDS	S100A13	COL9A3	C19ORF53	APOD	RPS15	CCS	RBP1	WNK2	IGFBP6	VAMP5	OTOR	MGP	LOC51035	LHFP	CRYM	RAB1B	UTY	COL9A1	LRP1	PLEKHB1	RPS5	COCH
ST_WNT_CA2_CYCLIC_GMP_PATHWAY	na	ITPR1	PDE6H	CAMK2D	PDE6D	CAMK2G	CAMK2A	PDE6C	PDE6B	TF	CAMK2B	NFAT5	ITPR2	PDE6A	ITPKA	PDE6G	SLC6A13	ITPR3	DAG1	ITPKB
BLEO_HUMAN_LYMPH_HIGH_24HRS_UP	na	HCLS1	SMARCA2	TANK	NCOA3	SOX4	BTG2	SMTN	BASP1	CAPN1	SORL1	DUSP2	CCL2	ACTA2	CFLAR	TUSC2	PIM2	CD40	RGS16	DUSP14	TNFRSF10B	BIRC3	GLRX	XPC	AIM1	RAD51C	TAX1BP3	GPX1	HIF1A	EI24	FAS	PLXNB2	RPS6KA1	ID2	PRG1	LTA	ENC1	RUNX3	CCNG1	MS4A1	NFKBIA	ADAM8	WDR1	CCND2	TRIM22	PRKAR1A	GCH1	TNFSF9	TP53I3	CD83	GADD45A	SH3BP5	ZFP36L2	PTP4A1	NFKB2	STAT3	TNFSF7	FUCA1	BTG1	PMAIP1	MARCKS	CCL4	CRYZ	LPXN	NIFUN	SFRS2B	PLD3	CCL5	FCER2	TNFRSF9	CYFIP2	FDXR	VASP	MRPL49	GDF15	PRKAB1	PKIG	TRAF1	ICAM1	TNFAIP3	CCR1	ANXA4	CTSH	LAPTM5	LRMP	CCL20	MYO5A	CDKN1A	PLEK	NCF2	PPM1D	BRD2	DDB2
UVC_TTD_8HR_UP	na	SHOX2	LHX2	FAM8A1	FGFR3	GABARAPL1	TREX1	SLC30A3	CDKN1C	CTSL2	HEXIM1	GCH1	DMN	TP53I3	MTX1	CEBPD	PER2	GLUL	RNF103	RSL1D1	EFNA1	AMACR	OSR2	TMEM24
MRNA_PROCESSING_REACTOME	na	SF3B4	CPSF3	SFRS16	HEAB	WDR57	RBM17	SF3A1	SNRP70	GIPC1	CPSF4	CPSF1	FUS	SF3A3	DHX38	COL2A1	SFRS6	PPM1G	SNRPB	HNRPU	SUPT5H	HNRPAB	CDC40	CPSF2	SRPK1	CLK4	RBM5	RNGTT	SFRS4	U2AF1	PRPF8	NXF1	NONO	PAPOLA	U2AF2	LSM7	PRPF18	SFRS14	SFRS8	SNRPA	SF3B5	NCBP1	NUDT21	HNRPC	SF3A2	POLR2A	SRRM1	SF4	PTBP1	HNRPL	SFRS10	SFRS2	SNRPE	XRN2	PTBP2	SF3B1	CUGBP2	SNRPD1	SNRPG	METTL3	CUGBP1	SNRPF	PRPF4B	HNRPA2B1	DICER1	PABPN1	PHF5A	NCBP2	DHX9	DHX16	DDX20	SF3B2	SNRPD2	SRPK2	CD2BP2	TXNL4A	CLK2	SNRPD3	HNRPA3	SPOP	SNRPA1	CSTF2T	SFRS7	SFRS12	HNRPH2	RNMT	SNRPN /// SNURF	PRPF3	HNRPH1	CLK3	SFRS9	SNRPN	PSKH1	SNRPB2	HNRPD	PRPF4	RNPS1	DDX1	DNAJC8	BRUNOL4	HNRPR	LSM2	CSTF2	CSTF3	DHX8	DDIT3	SFRS5	CSTF1	DHX15
NAKAJIMA_MCSMBP_EOS	na	S100P	P2RY14	MARCKSL1	PLAUR	ADORA3	CCR3	SLC29A1	CNR2	CFD	SYNE1	SMAD7	CLC	IL5RA	GPR44	RNASE2	P2RY10	CAMK1	TFF3	HES1	CCL4	OLR1	OLIG2	EMR1	ALOX15	CREM	INDO	FBP1
TAKEDA_NUP8_HOXA9_8D_UP	na	FHL2	KLF1	TGM5	ASB2	SOX4	MEIS1	LGALS3BP	BDNF	NMU	IRF7	ZNF503	C17ORF27	GPR18	ANGPT1	PTGS2	GJA1	CCR7	IFIT2	RHAG	IFIT1	ABCB1	CHST2	LOC285972	HOXB3	MYCN	LOC134147	HBD	IL22RA2	MYH10	LOC284422	HOXA3	FAM116B	F2R	SPOCK1	SLC27A6	GCH1	SLC12A8	AUTS2	LXN	BIC	NAP1L5	REN	RP3-477H23.1	ATP7B	TPSAB1	IFIT5	NOG	CALB1	OSBPL6	GPR124	ISG15	LY6E	MYCT1	ALDH1A1	C20ORF103	APOC1	STAT1	SDPR	METTL7B	HOP	HERC6	ELA2A	HBB	TUBB2A	CLEC2B	IRX3	TPSAB1 /// TPSB2 ///	FGF18	KRT18	CRISP3	DLC1	DNAJC6	LTBP3	RBM11	GAD1	RXFP1	OLFM3	PALLD	IFIH1	GZMB	ISYNA1	PPP1R14A	HOXA5	IFI27	MTSS1	FAT	MAP7	IFITM1	HERC5	LOC401097	IFI44	IFI44L	IGLL1	FOXC1	DDIT4	TAL1	GBP1	IFI6	EPSTI1	RSAD2	SDSL	NR4A2	BIRC4BP	RBPMS	INDO	PLD4	AMMECR1	PCDH9	CTSG	SPINK2	IGFBP4	DHRS3	IFIT3	PRSS23	RAB27B	PRKAR2B	TNFAIP6	RHOBTB1	CNKSR3	EVI1	SLC40A1	MX2	REXO2	IGJ	TSC22D1	TSLP	TYRP1	HBBP1	ENPP2	OAS1	LOC25845	FLJ20035	MEF2C	NEGR1	OAS3	HOXA7	MX1	THBS1	DEFB1	OAS2	CDH1	GDF15	HOXA9	RPS6KA5	USP18	SLC6A13	SPTA1	GDPD1	LOC404266	DDX58	FLT3
UVC_HIGH_D7_DN	na	RRAS2	NASP	C14ORF11	TBL1X	MORC3	TNFRSF1A	EMG1	MET	CDK8	RAB11A	PTPN1	CEBPD	RARS	PMP22	PPAP2B	CASP8	IL4R	PFTK1	CTDSP2	CUL1	JUND	TRIP10	TLE1	FBXO46	LSM2	PRKCD	PGRMC2	NDUFV2	SPOP	STX7	HDHD1A	GBAS
GSK3PATHWAY	na	WNT1	RELA	AKT1	CD14	LBP	IRAK1	PIK3R1	CCND1	MYD88	CTNNB1	APC	TOLLIP	GNAI1	GSK3B	PDPK1	LEF1	TLR4	LY96	AXIN1	GJA1	FZD1	PIK3CA	NFKB1	DVL1	PPP2CA	TIRAP
H2O2_CSBRESCUED_UP	na	TRIM58	CTSB	RELA	CFD	HMOX1	CCNH	PKIA	COMMD6	MPV17	TGFBR3	BAG4	PTGER4	ENG	CTNNB1	CRI1	RPL7A	UNG	CUTL1	CRYAB	DNAJA1	TCF3	ATP6AP1	SERPINH1	TAL1	CST3	DNAJB1	PRG1	RAB36	UBE2J1	RPL5	DUT	HNRPA1	AEBP1	COX6C	HCFC1R1	RCN1	GADD45A	CCND1	SLC20A1	PLXNA1	ZBTB7A	TUBA1	OAZ2	PTP4A3	CD59	C4BPA	CCNA2	RPL31	ATP6V1C2	ANKRD1	PFDN5	PPP1CA	GDF15	CKMT2	SEPP1	CDC34
YU_CMYC_UP	na	UCHL5	CSDA	ASPM	CKS1B	IDI1	CKS2	NUP54	HNRPLL	TSPAN4	CLIC4	HMGN2	CCNB2	BRCA2	DTL	AURKA	TOP2A	BIRC5	KIF20A	CDKN3	RACGAP1	BUB1	PCNA	RRM1	FDPS	GMNN	ANLN	NUDCD2	E2F8	ECT2	PLK1
EIF4PATHWAY	na	EIF4G2	PABPC1	PDPK1	GHR	MKNK1	PRKCB1	PDK2	PRKCA	MAPK14	MAPK3	AKT1	EIF4G1	FRAP1	EIF4E	EIF4A1	PIK3CA	PIK3R1	EIF4EBP1	EIF4G3	MAPK1	EIF4A2	IRS1	RPS6KB1	PTEN
HOFMANN_MDS_CD34_LOW_RISK	na	DLEC1	ATF3	MEOX1	STIP1	PSMD8	ANXA2	PSMD11	MALL	TXNRD1	MSX1	TRAF6	DUSP14	IL1RAP	HRAS	MAGEA3	HSPA4	CKAP4	CAPNS1	KRT8	ILF3	ZMYM3	MAGEA4	PLEKHC1	PTPN7	PRKCB1	CCL18	IER3	LEFTY1	LTK	PSMD13	RUNX1	TOB2	ZNF136	MAGEA6	TBR1	CCND1	GPRC5A	DLK1	TUBB2B	UBE2M	COIL	CDK2AP2	TFAP2C	GDF15	TSPAN1	PTPRS	SFN	DNM2	NCLN	CDKN1A
NEMETH_TNF_UP	na	HCLS1	ATF3	SAT1	ETF1	CEBPD	TXNRD1	CFLAR	HCK	EIF1	RGS16	FCGR2B	TNF	PTGS2	MYO10	GLRX	SOD2	EIF2AK2	TOP1	SAP30	SLFN12	LTB	BCL2L1	TPST1	IFRD1	SQSTM1	ADAR	CD44	SLPI	LCP2	GCH1	TNFRSF1B	RCN1	BCL6B	SLC20A1	MAP2K1	ETS2	CASP4	TRIM25	STAT1	PBEF1	SLC2A1	C5AR1	STK10	ICAM1	TAP1	ODC1	FURIN	WSB1	MARCKSL1	KPNA3	MYADM	NP	IL1RL1	DEGS1	IL1RN	PRG1	PML	CLN3	TGFB1	C3AR1	CITED2	NFKBIA	SLC11A1	IER3	APBB1IP	TNFSF9	IER2	MSR1	ACSL4	TNIP1	MLLT11	RNF11	HMGCR	DAB2	RHOC	PRKCD	NFKB1	MAPKAPK2	CDKN1A	LILRB4
ST_MYOCYTE_AD_PATHWAY	na	RAC1	RHO	AKT1	ITPR2	APC	ADRB1	ITPR1	GNAQ	EPHB2	GNAI1	KCNJ9	CAMP	PITX2	KCNJ5	HTATIP	PTX3	ASAH1	CAV3	DLG4	RYR1	MAPK1	KCNJ3	ITPR3	DAG1
GH_EXOGENOUS_LATE_UP	na	PITX3	CASC1	NEURL	FAP	TWIST1	LOC90784	C1ORF178	FLJ42709	ARHGAP26	LOC91450	IKZF4	DNTT	NCAM1	OR1D2	POU3F3	PAP2D	C14ORF93	CLASP1	NPTN	USH1C	LOC253970	TRPC2	KIAA0644	MTSS1	SYT7	SYNPO2	SH3KBP1	HMGB1	HYDIN	COL20A1	TOM1L2	CDH6	USP40	COL4A6	SLC43A1	DHX34	PI4KII	OR7E19P	ENC1	BTN1A1	MRVI1	EIF3S1	AFF2	PMPCB	GEMIN4	CHRNG	AP1GBP1	CD1C	MGC3207	CXORF48	MAGEA6	C1ORF95	HIVEP2	FLJ12825	ABCC9	HCN1	RAB7B	VASH1	DRD1IP	MAGI1	IL2RB	CDC42BPA	SLC17A4	C1ORF75	CCL4	ABTB2	EXOSC6	CLDN2	FRS2	USP53	HCRT	SPOCK2	MAP3K12	EFCBP1	TAS2R1	SPEG	FGF13	LOC283075
PYK2PATHWAY	na	SOS1	PRKCB1	BCAR1	MAPK14	RAC1	JUN	MAPK3	CALM1	PLCG1	PAK1	SYT1	MAP2K1	CALM2	SHC1	RAF1	CALM3	GNAQ	MAP2K4	MAP3K1	PRKCA	GRB2	HRAS	CRKL	MAP2K2	PTK2B	SRC	MAPK1	MAPK8
BRCA1_MES_UP	na	EIF2S1	ANXA3	DDX24	ACTC1	NEFL	ANXA5	VIM	LXN	ARF1	STAM	EPRS	PSMC1	ACTA2	WNT3	PDIA3	SSH2	FGFBP1	PSMC2	DLG1	ID3	DDX1	RIT1	DNAJA1	NUMB	RPA2	APP	ATP6AP1	ROCK2	TFAP2C	DDX3X	CA2	SFN	TCEA1	SARS	KRT8	TAGLN	DDX21	TPM1	FGFR1
HDACI_COLON_CUR24HRS_DN	na	KLHL5	DGKH	FOSB	SPRY1	COL4A3	PPARG	TSPAN5	CNKSR3	CHID1	THAP7	TMEM63C	TSNAX	FCHO2	FAM102B	SLC39A14	KIAA0143	SYNPR	SNX24	INHBA	MGAT2	IQWD1	PLEKHQ1	PPP2R5E	FOS	MARCH3
PAR1PATHWAY	na	GNAQ	GNAI1	GNGT1	MAP3K7	PRKCB1	PRKCA	PPP1R12B	F2R	GNA12	F2	PLCB1	ARHGEF1	ROCK1	GNA13	ADCY1	PIK3CA	PIK3R1	PTK2B	GNB1
IDX_TSA_DN_CLUSTER3	na	DOK1	DDAH2	NME4	EPHX1	IFI30	PSCD3	PLK2	NDRG4	MGC45438	F3	PCGF5	CEBPD	FADS1	GPC4	GSTT1	GEM	PTGS2	CNN3	ID3	DPP7	JUP	PLA2G4A	STXBP3	CNN2	THOC6	AKAP12	CDKN2A	MAOA	SPP1	TPM1	SIRT2	CDKN2B	CYR61	RASSF5	SNX6	RECK	DNM1	PLEKHC1	CITED2	EIF4B	CCT3	ARMCX2	BCAR1	MAGED2	GAS2	GGTA1	PLAT	CTNND1	SPG20	KIAA1344	SKAP2	VCAM1	RNF13	CSF1	NEDD9	PHLDA1	THBS2	CXCL12	MFSD1	DDEF1	GALK2	EXOC4	SLC8A1	HEBP1	ANXA11	KIFAP3	KLF4	ROCK2	CSRP1	TSPYL4	SFRP2	PRKCD	CDK4	FZD2	ACVR2A	LATS2	CXCL6	TPD52L1
IFN_GAMMA_UP	na	EIF2B1	MAP3K10	HLA-E	FOSL1	HADHB	IRF1	ADAR	IFIT3	SF3A1	XRCC6	PRAME	TRIM21	CEBPD	NMI	CASP8	BBC3	PHLDA1	C1S	PPP5C	RBBP4	BTG1	COL16A1	PMAIP1	TEAD4	PSME1	IL15RA	IFITM1	VEGFC	PLOD2	STAT1	VAT1	FAS	PARP1	ICAM1	PML	HADH	IL6	BAG1
IFN_ALL_UP	na	BTG1	RBBP4	MAP3K10	HLA-E	IRF1	ADAR	IFIT3	IFITM1	PLOD2	XRCC6	STAT1	TRIM21	NMI	CASP8	PML	IL6	BAG1	C1S
IFN_BETA_UP	na	FUBP1	MAP3K10	CSRP3	FOSL1	TMEM1	XRCC6	CEBPD	NMI	C1S	IQGAP1	SHFM1	IRF2	CALD1	IFITM1	EIF2AK2	BCLAF1	EPS15	HIF1A	ADAM9	ELF1	PML	HADH	HLA-E	PLAUR	HADHB	PTPN11	IRF1	ADAR	IFIT3	ZRF1	PDXK	TRIM14	TRIM22	GMFB	TRIM21	EPRS	CD164	CASP8	ARID3A	ETS2	PHLDA1	MX2	PARP4	PPP3CA	IFIT5	PPP5C	RBBP4	BTG1	PMAIP1	OAS1	DDX1	SRP9	ISG15	BST2	RBMX	PLOD2	MX1	STAT1	CTR9	OAS2	PARP1	DDX21	IL6	BAG1	AP3M2
TELPATHWAY	na	IGF1R	EGFR	TERT	BCL2	PRKCA	XRCC5	POLR2A	AKT1	TEP1	TERF1	TP53	TNKS	RB1	PPP2CA	MYC
LEE_MYC_TGFA_UP	na	IGF2	ATPIF1	CYP39A1	MTHFD2	GNB2L1	ANXA2	BTG2	RAD51L1	RPS24	PSPH	BTG3	HTATIP2	LCN2	MT3	RALB	ELF3	TFF3	IGFBP1	RPL12	PPL	IGFBP6	MMP12	RAB3D	TFRC	NT5E	KRT8	GIPC2	MFGE8	SLPI	SLC13A3	CD63	PLAT	TLR1	GSTM1	CCND1	CNN1	NEDD9	SLC1A4	CSN3	CSTB	ETS2	CBR1	TAGLN2	VIL1	LY6D	GSTM2	NDRG1	LY6E	ACTG1	UAP1L1	76P	APP	PLSCR1	MGMT	AKR1B1	MT2A	USP18	ICAM1	SERPINA6	LPL
HESS_HOXAANMEIS1_UP	na	PRMT1	CSDA	ICAM2	SCHIP1	MUC13	HTF9C	DNAJA3	HDAC2	MYBL2	MCM3AP	AFP	TRIP13	BET1	RRS1	MYB	TST	RRM1	MTM1	NOLC1	NEDD4	MSH2	METAP2	BCL7C	SNRPA1	DTYMK	IMMT	BID	RUVBL2	SLC26A6	CDC45L	LIN28	DUT	KLF9	RHOJ	RUVBL1	MRPL15	TNFSF5IP1	GSTM1	MYLK	WEE1	CTPS	CEBPA	BCAT1	CLDN15	MCM7	NUCB2	C1QBP	GOT1	UHRF1	HMGCR	NCL	IFRD2	HOXA9	IDE	PPAN	ASNS	GAS5	CD28	ENTPD4	PDE7A
TPA_SKIN_DN	na	COL1A1	ZBTB17	DEAF1	C1ORF63	AEBP1	ANKRD17	THRSP	HOXA7	SH3GLB2	FAM70A	ACSBG1	GPT	GMPR	CCDC28B	MXRA8	ITM2B
GLYCOLYSIS_AND_GLUCONEOGENESIS	na	PFKM	FBP2	MDH1	LDHAL6B	ALDOB	GAPDHS	DLAT	PGK1	PFKL	PDHA1	PDHB	ENO1	ALDOA	GOT2	ENO2	LDHB	ENO3	HK2	GAPDH	DLD	LDHA	PGK2	GCK	HK1	PDHA2	TNFAIP1	PKM2	GOT1	MDH2	PFKP	PDHX	TPI1	LDHC	PKLR	HK3	PC	GPI	PCK1	G6PC	ALDOC	PGAM2	FBP1
ATRIA_UP	na	SAT1	LOC283824	HYOU1	ACTA2	RPS2	KHSRP	CRIP1	GRIN2C	LOC138046	NUMA1	RTN4	PAM	CREB3L2	ARHGAP1	WISP2	POLD4	SOD3	MYL7	EZH2	SLN	AGTR1	TRIP6	ISLR	LILRA4	GNB5	BTG1	CD47	GPX3	AGPAT1	PLOD3	ME1	KCNK1	PRAF2	CTSF	MYH11	SFRS2B	DYRK2	DAP	PDLIM4	ZNF365	ADORA1	IL1R1	DKFZP564O0823	SLC9A1	RABGAP1L	NR2F1	NTRK2	BASP1	CELSR2	EFEMP1	RAB33A	TGFBR3	TGFB1I1	MR1	EPHB2	CTGF	STAT4	CACNA1B	PBXIP1	DHODH	KIAA1026	EPS8	CADPS	C5ORF21	PML	TSPAN7	TGFB1	CRMP1	SLC22A18	RABAC1	VSNL1	PFTK1	PLP1	VASH1	NDRG1	AFAP	D15WSU75E	PLCB1	FEV	VAMP5	PPIB	VAT1	PRKCD	KIAA0367	ROR2	RELN	CDC2L5	FGFR2	PIP5K2B	EPB41L3	FBLN2	SFRP1	CACNA2D2	TIMP3	USP11	DDR2	EEF1A1	PRDX1	RARRES2	NRTN	SMAD7	CD81	DAPK2	GABRB3	DSC1	GRB2	NEB	TBX5	FEZ1	PLA2G2A	AKR1A1	COL4A6	INPP1	PLA2G5	PLXNB2	FMOD	ID2	KCNA5	KDELR2	CHL1	FBLN1	NAP1L1	PLK1	AEBP1	ERBB2	ADM	CCDC85B	ACTN1	AUTS2	MYLK	PHF15	ZFP36L2	HEG1	ALDH1A2	TMED3	LOC151162	SYNPO	PDE2A	CSPG2	SMARCD2	CPE	ARMET	CHGB	CSRP1	NR2F2	ERGIC3	MYBPC1	MDK	CHRNE	QSCN6	FRMD4B	SLIT3	TULP3	BTG3	EPHA4	SLC39A8	MICAL2	BAMBI	FGL2	KIAA0182	EXOSC7	IL1RL1	S100A13	TOR1A	GRN	PDE4B	IGFBP6	C18ORF10	DPYSL3	ZNF271	SERPINB8	HSPG2	CALR	ALOX12	KCNK3	ZNF785	MAGED1	ITSN1	CIB2	SLC11A2	GAS1	MIPEP	TNK2	C10ORF7	TMEM28	DGKZ	TMEM106C	RBP1	NMNAT2	ASXL1	PTHR1	BAD	EPB41L1	COMP	PDE8B	SGCE
HSC_LATEPROGENITORS_FETAL	na	XPO5	EXT1	PPP2CB	PLEKHF2	ETF1	EXOC6	ACOT9	ST7L	FNIP1	TROAP	ADRM1	CRSP9	MAPK7	HCFC2	AK3	FDPS	OSTF1	APEH	GHITM	FGFRL1	TAF12	AP3S1	P4HB	CPOX	SPPL2B	EMP3	CPNE8	ERO1L	ZNF364	TRMT12	MYOM2	CTBS	HDAC1	RGS10	NIN	MAP2K1	CCDC102A	WHSC1L1	EEF1D	AIRE	TMEM33	UBXD4	C17ORF41	CDCA1	G6PD	CHAC1	COX11	FBXO33	PLEK	NECAP2	TXNDC13	RAB7	SLBP	PPIL1	ESPL1	THEX1	SLC29A1	ENO1	EAF1	WDR61	C5ORF22	GMIP	ABCA9	POLD1	HAVCR1	TMED2	NAPA	SLC35A3	NAPG	UGDH	CD300A	API5	CX3CR1	C8ORF34	RGS9	AP1GBP1	PRKAR2B	FLJ23356	CDC37L1	PSMC1	LNX2	ELOVL7	NDUFV1	CCNC	ADFP	NUCB2	GSR	GALNT10	SPHK1	C1QDC2	ACP1	KLHDC2	C12ORF4	IDH1	CLPTM1L	MAPK1	AGPS	TRAPPC2L	FGD4	CDK5	POT1	SEPT8	NEURL	KLF1	WRN	HEAB	FAM18B	CD33	ZNF238	HIRIP5	SPTLC2	CA1	PHB	ABCD2	MAP3K13	TIFA	HCK	CEP350	KIF1B	BTLA	UBE2Q1	NPTN	SLC39A3	DOCK10	C20ORF45	PTK9L	NCOA4	ASCC2	LRRC20	HRB	SLC45A3	DRG2	GPR101	ABCC5	LASS6	MTFR1	HSD11B1	SLC33A1	RCC1	CHL1	HSPC171	RNF130	LHFPL2	ANKRD12	MCART1	ASB1	PBK	C7ORF20	SLC2A5	TMEM165	PIP5K1B	GPR135	RQCD1	ANKRD28	PUS7L	TNFAIP8L2	GAK	SLC31A2	LTB4R	FLJ20125	ELMOD2	NUP205	TMEM43	TTC9C	FUT4	ATP9B	LOC201229	ATRN	ANXA2	FNDC3B	SORL1	PSTPIP2	GPR160	MPEG1	ZCCHC8	KPNA1	ERMAP	IL1RL1	USP45	EMILIN2	PRDX3	ANAPC5	DRAM	TFRC	RRM2	TMEM19	HVCN1	FCER1G	C1ORF144	ARPC4	FAM59A	LIN9	LZIC	LEFTY1	RNMT	KATNB1	ATP6V0B	OAT	RAB31	HP	GRRP1	PTPRJ	SC4MOL	MLXIP	TMEM2	DIP2C	BIRC5	USP24	SLC38A5	SELL	FASTKD2	MAP2K4	GLCCI1	CYBB	INSIG2	HDC	GMCL1	UFC1	CGN	SLC22A4	CCR1	ASNA1	UROD	MARCH3	DIRC2	ARRDC1	CASP1	SAT1	PSMC6	HNRPLL	MOBKL2A	IFI30	LYST	PLEKHA2	CD180	EXOC5	SH3BGRL3	MTHFD1L	INPP5F	UGCGL1	GPC1	CSNK1G3	ORMDL2	HECTD3	NRP1	GLRX	BCAP29	IRF8	DNA2L	ALDH3B2	TACSTD2	LTB4DH	PACSIN2	PITRM1	XRRA1	VPS8	SFRS1	SNX1	TACC1	RHOA	ABHD5	AKT3	GSTM3	STAMBPL1	COMMD5	GNB5	HIAT1	COL5A1	SIPA1L1	CLDN15	CTSC	HMGB2	UBAP1	ALAS1	ATPBD1B	PCDH18	GDI2	NHEJ1	REEP1	PHF10	RC3H1	DAP	TTC22	DUSP11	ASNSD1	ATP6V1C1	SLC14A1	LGALS12	SLC15A4	GGA2	MTP18	ALDH3A2	RAB3C	GDA	C9ORF80	PTPRO	C1ORF149	HAX1	ATP6V0E	ESCO2	NFIB	IPP	HPSE	OSTM1	UBE2W	FAM46A	EDG6	IL13RA1	ICAM4	LOC203547	SGPP2	ORC4L	ADSSL1	NADSYN1	PLD4	MTX2	HADHB	PITPNB	MAGOH	SSH1	ALAD	IPMK	PRSS16	MYCBP	HCST	TASP1	DHRS7	GGN	RNASEH2B	C11ORF51	DDEF1	TMEM14C	LMAN1	GALNACT-2	SAV1	CTSS	RNF41	DNMT3L	KCTD14	MRPL16	ALG8	DFFB	F10	SLC12A4	GBE1	MRPL50	FCGR1A	15E1.2	CLEC12A	ADSS	PHCA	HSPBAP1	LTA4H	CABLES2	C17ORF74	BPIL1	ABR	CCDC88	SOAT1	SEH1L	ARPC5L	MINPP1	DOK3	NCAPG2	UBTD1	ABCB4	CDC6	RAP1A	TUSC3	SMEK2	TOMM22	CKM	GDF3	SAP30	FIGNL1	SP6	SGK3	C2ORF7	MCM2	RPL13	CETN3	CKAP2L	ZNF403	C14ORF108	GMPR2	DERA	TLR1	DAP3	IDH3A	SLIC1	SMAP1	TMED3	NEK3	RARB	WDR7	SERBP1	ITPA	WAPAL	MASTL	MKRN1	ASF1B	MAP2K1IP1	INTS4	CCDC28A	SEMA4D	FAM112B	CCNB1	CSF2RB	WNT4	GMPS	LOC389541	KCTD7	TMEM93	FTSJ1	RAG1	OSGEPL1	C12ORF49	BMP2K	TMEM167	TMEM50B	PHF5A	TREX2	USP46	MGC13379	STX11	HBS1L	ZMYND12	CUL1	CDC25B	SPBC25	A4GNT	TYROBP	RFWD3	F13A1	FAM121B	ATXN10	CXADR	BAZ1A	SELI	CKLF	TTC13	GSG1	TTC7A	ANXA3	CDC45L	ANKRD46	C1ORF166	ZC3H5	RPE	LY86	ATF6	RAB32	CXORF21	BLVRB	TM9SF1	C10ORF7	MGC10334	SPIRE1	BSG	PODXL	LOC339745	DHX8	FRS3	BAG2
GERY_CEBP_TARGETS	na	IGF2	ATF3	FHL2	DCN	SAT1	RASL11B	ABCD2	CD68	S100A8	CXCL5	ACTA2	ACSL1	BAIAP2	HTATIP2	FGF7	RGS16	GLA	TOM1L1	XDH	PIM1	NRP1	CRYAB	ID3	GLRX	NXPH2	ELOVL6	SAA3P	MKNK2	ID2	NR2F6	GREM2	IFRD1	RRAD	GIPC2	HIPK1	CRABP2	JUNB	HSPA1B	SERPINI1	GCH1	ABHD5	CSPG2	NSDHL	CHORDC1	CD47	PRNP	ZFAND2A	HBEGF	PTX3	SH3GL3	TGM3	HIST1H3F	ANGPTL4	SERPINB2	GADD45B	LPL	PEA15	POSTN	HGF	BTG2	HMOX1	PROCR	EREG	PPARG	BCKDHB	WWC1	LCN2	CLU	DBP	LSS	MAFK	RDH11	TCTE3	HIST1H2BC	RNH1	FOXF2	RBED1	DNAJB1	MVD	ADSSL1	PLAUR	TRIB3	PLAT	S100A3	ABCA1	TNFAIP6	APBB1IP	HP	HSPA1A	IER2	USP36	TMEM45A	CXCL1	DUSP1	NGFB	CYB5R1	EIF1AY	HMGCR	ECHS1	KLF4	BAG3	GADD45G	ALDH3A1	KNG1	ORM1	DNAJB9	DDIT3	PER2	RGS2	FOS	C1QDC1
ZHAN_MMPC_SIM	na	SFRS7	KLF6	EIF4B	IRF1	TALDO1	PCBD1	EZH2	IL2RG	PTK9	OAT	IRAK1	PLP2	DCTN6	EIF1	NCSTN	H2AFX	NFE2L2	SLC2A5	RGS16	DDX10	CDKN3	CXCL12	ATP1B3	LGALS1	PIP5K1B	GLB1	NCOA4	PKM2	CDK7	CTSS	SLC39A14	HIST1H2BG	BARD1	CAPNS1	AKR1B1	FPGS	SARS	PEX5	RTF1	EIF4A2	WTAP	FBP1
BRENTANI_TRANSCRIPTION_FACTORS	na	PPARA	EGR3	FOSL1	FLI1	NME1	RELA	WT1	PAX7	ETV1	MYBL2	PBX1	IRF4	EGR1	FOXD2	AHR	MYBL1	MYC	ETS1	MYOD1	MYB	STAT5B	JUND	CBFB	STAT6	CHES1	DPF2	TCF7L2	MLLT7	SMARCA4	SPI1	RELB	PML	GLI3	MYCN	MAFG	BCL6	STAT5A	JUNB	FOSB	RUNX1	JUN	ETV6	MAF	AATF	LMO1	PBX2	CEBPA	ETS2	NFKB2	ETV3	STAT3	FOXD1	FOXF1	RXRA	SRF	GLI2	CBFA2T3	TLX1	REL	ATF1	FOS	EHF	LITAF	FOSL2
HESS_HOXAANMEIS1_DN	na	PRMT1	CSDA	ICAM2	SCHIP1	MUC13	HTF9C	DNAJA3	HDAC2	MYBL2	MCM3AP	AFP	TRIP13	BET1	RRS1	MYB	TST	RRM1	MTM1	NOLC1	NEDD4	MSH2	METAP2	BCL7C	SNRPA1	DTYMK	IMMT	BID	RUVBL2	SLC26A6	CDC45L	LIN28	DUT	KLF9	RHOJ	RUVBL1	MRPL15	TNFSF5IP1	GSTM1	MYLK	WEE1	CTPS	CEBPA	BCAT1	CLDN15	MCM7	NUCB2	C1QBP	GOT1	UHRF1	HMGCR	NCL	IFRD2	HOXA9	IDE	PPAN	ASNS	GAS5	CD28	ENTPD4	PDE7A
AD12_24HRS_DN	na	CYR61	BCAR3	EPHA2	NFKBIA	JUNB	H1F0	IER3	SDCBP	PLK2	HMOX1	CD83	FUBP3	PSCD1	SFRS5	LIMA1	IL6	EFNA1	NR4A1
HDACI_COLON_CUR24HRS_UP	na	EIF2S1	YWHAZ	CASZ1	KCNS2	CALR	SFPQ	RPS3	ATF4	RPN2	KIAA0274	RARA	HERPUD1	SSR1	ALDOA	C9ORF86	GFPT1	LRRC59	CCND1	NDUFB6	KIAA0802	MRPL23	STC2	MYC	RBBP4	EIF2C2	ME1	XPOT	PPIB	CSNK2A1	GPI	SARS	KLHL22	XBP1	TNPO3	P4HB	IMPDH2	RAB6A
LEI_MYB_REGULATED_GENES	na	S100P	AURKB	TSTA3	FEN1	GSTP1	RPS15A	TRIO	XRCC6	ISG20	STAM	CCL2	PSMD5	LGALS3BP	ACTA2	S100A8	HNRPA1 /// RP11-78J2	MYL9	CTSD	CLDN7	PSMD10	RPS6KB1	ACBD3	MAP1LC3B	CA12	LAMA5	ELOVL5	CRYAB	CYP3A5	ASAH1	CAV1	LAMA3	AYTL2	CREB3L2	ANXA1	DAXX	FARSLA	CRIP2	EPOR	NRD1	RRAD	CRABP2	NXF1	OTUB1	LAMC2	CCND2	EZH2	GPR126	CCND1	TRIP6	HSPA6	TFAP2A	KRT14	EEF1D	BTG1	HSPE1	ME1	ALAS1	ISG15	LY6E	IL8	AXL	EFNA3	CDK2AP2	TACSTD1	PTX3	MRCL3	MSN	GPI	LOC91137	S100A10	PTTG1	CLEC11A	XBP1	PEA15	DST	CLDN3	SMARCA2	PSMD7	FAP	CKS2	KRT18	KRT19	PFKL	STIP1	PLK2	CLIC4	BASP1	PURA	PALLD	NFATC3	FADS2	PRPF6 /// LOC653889	LCN2	ACTR2	FADS1	SERPINE1	C14ORF78	PTGDS	MT1X	DNAJA1	CYP1B1	STAT6	SAA1	SELENBP1	CTSK	IL1RN	KRT16	SERPINE2	KRT8	KIAA0101	NPC1	DNAJB1	ANP32B	SLC9A3R1	TMEM158	COL17A1	HNRPA1	KLF9	TPX2	TNFAIP6	VIM	GAGE1 /// GAGE2 ///	SNRPN /// SNURF	GNG11	CEACAM6	FASTK	NDUFV1	TMEM47	KRT17	S100A9	SIAHBP1	KRT7	SLC16A3	SERPINB5	ERCC1	TM7SF2	COL6A3	XRCC5	CTCF	PCNA	LASP1	PPIB	MRPL49	SFN	CDK4	PLEC1	LITAF	RGS2	CDKN1A	ATP5D	FHL2	SFRP1	LTA4H	LAMB1	TIMP3	NME1	SPARC	APEX1	S100A7	TXNRD1	AURKA	IGFBP7	BAIAP2	CFLAR	HSPD1	HSPA6 /// LOC652878	SERPINB4	MYC	EIF3S9	TFF3	TM4SF1	NNMT	KLHL9	JUP	IL1B	SFRS6	VCL	GOSR1	PPL	COX7A1	DPF2	NDUFS8	GJA1	EEF1A2	ATP6V0D1	SRGAP3	DPM2	PPID	LUM	AGR2	VPS72	MCM2	ANXA2P1	GATA3	BICD2	BLCAP	CTNNAL1	ARID5B	PDXK	ANKRD12	HSPA1A /// HSPA1B	AKAP2 /// PALM2-AKAP	TSC22D3	ZFP36L2	FLOT1	RBM4 /// LOC650029	PMS2L11	RARS	SLC20A1	SERPING1	RAC3	PPM1E	SLC7A5	TUBA1	AP2A2	MCM7	ZNF217	SERBP1	UBC	UBE2M	LMTK2	KRT15	TFAP2C	DDR1	SERPINB2	PCBP1	NINJ1	SERPINB3	PTHLH	IL6	ASNS	KRT5	MDK	IDI1	GM2A	PCCB	FN1	HMOX1	EMP2	GPR56	NP	TUBG1	CD24	SEMA3F	MRPL28	IFI27	APRT	LY6G6C	CLU	FGFBP1	EXOSC7	COMMD4	HSPB1	AP1G2	GRN	MRPS12	CDC25B	LENG4	TGFBI	MUC1	IFITM1	HSPA4	ATP2A3	CRIM1	TFF1	MICB	MAOA	SMAD3	MMP15	MCL1	PRG1	TPM1	SPINK1	FBP1	ANXA3	SH2B3	BHLHB2	GSTO1	PSMA4	DHRS3	MAGED2	PRSS23	SETD3	IRF6	PTTG1IP	E2F4	IFITM2	MMP1	GRIP2	HSPA1A	KTN1 /// PDIA6	LDHB	TGM2	ARF6	CEBPB	TNIP1	CD59	SLC2A3	RASA1	TRIM37	EBP	SOX15	TMEM106C	TUBB	COL1A2	DAB2	POR	UBE2C	KRT81	SLC25A1	CDH1	EIF4E2	PI3	DHRS2	TARDBP	ITPR3	BRD2
TPA_SENS_LATE_DN	na	IFT88	AURKB	UCK2	FIBP	PRC1	LYST	TIA1	PTCH1	PITPNM1	ETF1	HSP90B1	SERPIND1	S100A8	CHEK1	BRCA1	RPS6KB1	IQGAP1	PIK4CA	CA12	GEM	SORBS2	HADH2	TXK	COL16A1	MST1	MAPK7	ZNF273	APEH	CHKA	TLR3	GSTM5	MPO	DYRK4	EXT2	SRPK1	AP3S2	SYK	RBM5	P4HB	AKAP13	MYH10	ITGB3BP	CXCL13	ZYG11BL	EPHX2	INSL4	HGS	PRSS15	MINK1	TIAL1	CD3G	PHF20	PAK1	PPARBP	DTNB	CD46	TARBP1	MAP2K1	COX4NB	ACADSB	TKT	IFNAR1	SC65	NNT	LIMK2	QARS	NTRK2	TAF4	POLB	BYSL	GCLM	MT1X	ABL1	KISS1	MYO9B	COL9A3	NUP214	PIP5K1A	LMO7	IGLL1	MPST	HOXA1	NPC1	DDX11	HADH	CDH17	IL18R1	ALG3	MADCAM1	C5	NRG1	PNN	SCAMP1	SS18	ZRSR2	MGC39900	NCK1	IER2	PDIA3	MAN2C1	RBBP4	NUCB2	SPG7	KIT	HMGN1	YARS	STOM	CNOT1	NAGA	POLRMT	CSTF3	TNFAIP3	NCR3	CSTF1	FOS	SLC16A4	ROR2	POLE	CSDA	CCR6	PSMD14	KCNA1	ARFIP2	HOXB5	F11	SLC12A2	MPHOSPH1	SNRP70	AZU1	SMAD7	ACHE	C1S	TNFRSF10B	ELF3	DDOST	KDELR1	GNAI1	AMPD2	MKNK1	GRB2	ZNF354A	PEBP1	TP53	SLC2A2	PPID	CHL1	NEO1	COPA	DNAJB2	ATP1A2	CYP26A1	F2R	GAB1	ZRF1	CYP27A1	C9ORF114	HCFC1R1	CCDC85B	LYZ	FLT1	CHD3	SLC2A5	ARAF	CD5L	STAG2	SILV	SFTPC	CRYGC	BMP8A	SEMA4D	PTHLH	AP3B1	APOC3	NPY1R	CTSO	PDGFRA	GNB2L1	HGF	PDE1A	COL4A4	CHN1	ACOX1	ABI2	SORD	SCD	DHX9	BCL3	PRKDC	LOX	TOR1A	GP2	HMGB1	RPP30	CYP51A1	RPS6	MT1G	ELF1	TAL1	SERPINA1	BDKRB2	SMAD3	AIF1	PRG1	CETN2	SMAD5	CTSG	FANCA	S100B	EIF4B	PTCD3	KCNK3	CD83	RPE	TNFRSF11B	NQO1	OCA2	PSKH1	MX2	NFE2L2	TNK2	MAPRE3	CD59	CLCN4	RIOK3	MLLT4	RSU1	EPB41L2	OLIG2	FUBP3	PGRMC2	SMPDL3A	PNOC	SGCE
IFNALPHA_RESIST_DN	na	DNAJB2	UBC	CORO2A	ZRF1	SNAPC5	HBEGF	PLAT	JARID1A	IL10RB	EMR1	VEGF	SAMSN1	CAV1	RB1	FBXO8	XBP1	DAD1	PTTG1	DIABLO
LINDSTEDT_DEND_8H_VS_48H_DN	na	POLR2E	IGF1R	ATF3	ALOX15B	TRAFD1	COL14A1	PIAS3	CYB5A	MCM5	CD200	CASP3	LY75	NID1	TCF3	UGCG	ALDH2	KIF2A	TBC1D8	MUC1	TNFSF4	CCR7	GPR171	TFRC	LGALS9	SOCS2	NFIL3	LAD1	CTNNA1	SYNGR3	TNFRSF11A	ANXA3	STAT5A	PLEKHC1	C10ORF10	CX3CL1	HLA-DPB1	FGF9	IGFBP4	PRKAR2B	CD86	PTPN1	TNFRSF11B	STK39	SEMA7A	CG018	CLC	IL4R	STAT3	HLA-DRB1	GTF2E2	MGLL	FOXO1A	TOPBP1	ARID5A	TRADD	TUBB2B	MMD	ENPP4	TRIP10	ROCK2	JAK1	KCNH2	EDG1	GRSF1	PLAGL1	CAPG	FLT3
MMS_MOUSE_LYMPH_HIGH_24HRS_UP	na	MACF1	CASP1	FEN1	CDKN1C	ZFAND6	PTPRC	CYB5A	ITGB1	PSMB8	LOC645619	GZMB	ESD	ST8SIA4	SERINC3	GZMA	ACTR2	ATP6V1A	LCP1	CD28	OAZ2	PCAF	CPA3
CIS_XPC_DN	na	HAS2	PTPRT	ZNF317	CSDA	AGXT	C12ORF22	EGR3	TANK	RNF185	FNTA	MAN2A2	VAMP4	ZNF33A	RAMP2	PRKG1	SIP1	EIF3S4	TAF7	DUSP2	MMP19	CASP3	SEPHS2	GPC1	SMAD7	PTGS1	CAPN2	CSNK1G3	TAF11	TNFRSF10B	FADS3	GNAI1	PDLIM1	PTK9L	NRP1	TESK1	ACVR1	BNC1	HSPA12A	CCNG2	HIPK3	TLK1	CDC40	ARHGEF2	KCNMB1	WTAP	SYNJ1	LGALS4	RABEP1	C9ORF19	EBAG9	TNRC5	RY1	RAC2	BCL6	CTNNAL1	THRAP1	PNPLA4	ITIH4	TGIF	GADD45A	TSC22D3	TFIP11	EHHADH	MRPL40	KIAA0141	CD46	C21ORF7	CNTNAP1	ADD3	ITGA11	RICS	RFXANK	BTG1	DDX52	CASP4	MCM7	TSC1	UGP2	TMEM115	C16ORF58	BTN3A1	ZFX	MKRN1	KIAA0143	NT5C2	STAT1	SLC31A2	C19ORF56	ERAL1	CD248	MYF6	SSNA1	FZD2	TMCO6	VEZF1	DOC1	IL1R1	ATP6V1C1	KIAA0323	TFPI2	EIF2S1	SLC9A1	PDGFRA	ATP9B	CDC42EP2	FLI1	GSTA4	CYBRD1	ZNF143	HLX1	HAX1	NP	IFNGR2	HMGN4	MYO1B	TAF2	UBE2D1	BCS1L	BPGM	UBE2B	TOM1	CYP1B1	CCRL1	ATG16L2	KIAA0247	CDIPT	C1D	ARPP-19	UMOD	DNAJA2	HIF1A	ELF1	RNH1	RRAS	CDA	UROS	STOML1	PAIP1	PLEKHC1	PTPN11	NRG1	RUNX1	NUAK1	PNN	SDCBP	MAP4K5	SDHB	TNFAIP6	DYRK3	C22ORF9	KLF5	CLK3	CSF1	KALRN	BBC3	CUL3	YPEL1	AGPAT7	PARP4	HERC3	TNK2	CEBPB	MLLT11	TAF9	STX6	INPP5E	STOM	RNF41	TRIP10	PRSS12	VEGFC	CDC7	HBP1	SLCO1A2	EFTUD2	CSTF2	SESN1	ZNF451	PNMA1	NMT1	KIF3A	SLC12A4	GRSF1	CYBA	CDKN1A	MAP2K5	TEAD3	HSPB3
SHIPP_DLBCL_CURED_DN	na	OVGP1	SNRPD1	LRPPRC	RPL14	TBL3	CITED2	PRKCB1	GUCY2C	TGIF	HADHA	ZNF274	SLA	GAPDH	ARNTL	SLC2A5	SLK	LOC90925	BAGE	MATN1	SLC8A3	PDCD4	PDE4B	STAT5B	LIG1	IFRD2	SLC25A13	ZNF212	TLE1	VEGF	IK	CDKN2A	GTF2E1	GNS	ASNA1	ME2	ABCG1	LCAT
ARAPPATHWAY	na	PSCD4	DDEF1	GBF1	KDELR1	ARFGEF2	COPA	DDEF2	CENTD2	PSCD3	KDELR3	PSCD2	CLTB	ARF1	ARFGAP1	PSCD1	KDELR2	CLTA	GPLD1	ARFGAP3	CENTD1
41BBPATHWAY	na	IL2	TRAF2	MAP3K1	IFNG	CHUK	NFKBIA	MAPK14	IL4	RELA	JUN	ATF2	MAP4K5	TNFSF9	TNFRSF9	MAP3K5	IKBKB	NFKB1	MAPK8
RIBAVIRIN_RSV_DN	na	CYR61	AADAC	ARL4A	GATA3	IRF5	RRAS2	TFDP1	PTGER2	PPP3CC	RALGDS	IL15	IL2RG	PLK2	MAP4K5	FGF2	TIAL1	CXCR3	CENPC1	CFLAR	AHR	CG018	FOXO3A	SERPINE1	UBE2D3	GEM	DUSP10	SMAD1	ATP2B1	CYP1B1	CCL4	AXL	RANGAP1	PPP1R3C	CAV2	VEGFC	RGS20	TNFRSF9	SOCS2	CDC14A	ATBF1	ITPR3	NCF2	RAPGEF3
CHESLER_BRAIN_ONLY_SUBSET	na	MYH9	WDR42A	KCNH1	ATF5	TPBG	NPHP1	TSPAN5	MAPRE1	CCND1	PHLDA1	FOLH1	CD6	RGS16	SSPN	SPCS1	KCNJ9	SCG5	CAP1	DARC	PAM	TCEA1	FREQ	POU2F1
CHANG_SERUM_RESPONSE_DN	na	MAN1A1	FYCO1	PDK2	KIAA1305	LOC56757	ARHGEF3	CLIC2	GABARAPL1	APOD	FDPS	HDAC5	WTAP	PTPRU	FLJ31033	SLC5A3	DNM1	MFGE8	TNXB	GATM	DPYSL2	LOC201895	ADD3	ZNF83	GABBR1	GPR124	CTSF	CTNS	ZFP106	LDB1	IL1R1	ATP6V0A1	KLHL5	PLA2R1	IL6ST	MBP	FADS2	SFTPB	FADS1	CAMLG	LSS	PBXIP1	PGCP	SELENBP1	TNFAIP2	GLS	TNFSF12	RRM2B	MVD	CSF1	BBC3	ITPKB	REV3L	KIT	SVIL	PLD3	FLJ11286	F10	LPIN1	CDC14B	KIAA0367	CDKN1A	VAMP4	CLCN6	RARRES3	SNRP70	DUSP22	C1S	PLXNB1	TIMP2	CCNG2	OSBPL8	CST3	LUM	LRP1	SQLE	BCL6	SLPI	SLC35E2	CYP27A1	SATB1	GSN	ARHGAP12	SERPING1	CNTNAP1	TP53INP1	MGC17330	CDKN1C	APP	KIAA1946	CRTAP	PKIG	KIAA0323	WBP2	WSB1	LRIG2	IDI1	NCOA3	ZNF219	MEF2D	TBRG1	HECA	LOC153222	SCD	SQRDL	MXI1	JAG1	DPP7	AXIN2	LIPA	FABP3	BHLHB2	TRIM22	MAF	SC4MOL	SLC40A1	IGBP1	KIAA1109	HMGCS1	INSIG1	FCGRT	PHACS	POR	FLJ21986	LDLR
HSC_LATEPROGENITORS_SHARED	na	XPO5	EXT1	PPP2CB	PLEKHF2	ETF1	EXOC6	ACOT9	ST7L	FNIP1	TROAP	ADRM1	CRSP9	MAPK7	HCFC2	AK3	FDPS	OSTF1	APEH	GHITM	FGFRL1	TAF12	AP3S1	P4HB	CPOX	SPPL2B	EMP3	CPNE8	ERO1L	ZNF364	TRMT12	MYOM2	CTBS	HDAC1	RGS10	NIN	MAP2K1	CCDC102A	WHSC1L1	EEF1D	TMEM33	UBXD4	C17ORF41	CDCA1	G6PD	CHAC1	COX11	FBXO33	PLEK	NECAP2	TXNDC13	RAB7	SLBP	PPIL1	ESPL1	THEX1	SLC29A1	ENO1	EAF1	WDR61	C5ORF22	GMIP	ABCA9	POLD1	HAVCR1	TMED2	NAPA	SLC35A3	NAPG	UGDH	CD300A	API5	CX3CR1	C8ORF34	RGS9	AP1GBP1	PRKAR2B	FLJ23356	CDC37L1	PSMC1	LNX2	ELOVL7	NDUFV1	CCNC	ADFP	NUCB2	GSR	GALNT10	SPHK1	C1QDC2	ACP1	C12ORF4	KLHDC2	IDH1	CLPTM1L	MAPK1	AGPS	TRAPPC2L	FGD4	CDK5	POT1	SEPT8	KLF1	NEURL	WRN	HEAB	FAM18B	CD33	ZNF238	HIRIP5	SPTLC2	CA1	PHB	ABCD2	MAP3K13	TIFA	HCK	CEP350	KIF1B	BTLA	UBE2Q1	NPTN	SLC39A3	DOCK10	C20ORF45	PTK9L	NCOA4	ASCC2	LRRC20	HRB	SLC45A3	GPR101	ABCC5	LASS6	MTFR1	HSD11B1	SLC33A1	RCC1	CHL1	HSPC171	RNF130	LHFPL2	ANKRD12	MCART1	ASB1	PBK	C7ORF20	SLC2A5	TMEM165	PIP5K1B	GPR135	RQCD1	ANKRD28	PUS7L	TNFAIP8L2	GAK	SLC31A2	LTB4R	FLJ20125	ELMOD2	NUP205	TMEM43	TTC9C	FUT4	ATP9B	LOC201229	ATRN	ANXA2	FNDC3B	SORL1	PSTPIP2	GPR160	MPEG1	ZCCHC8	KPNA1	ERMAP	IL1RL1	USP45	EMILIN2	PRDX3	ANAPC5	DRAM	TFRC	RRM2	TMEM19	HVCN1	FCER1G	C1ORF144	ARPC4	FAM59A	LIN9	LZIC	LEFTY1	RNMT	KATNB1	ATP6V0B	OAT	RAB31	HP	GRRP1	PTPRJ	SC4MOL	MLXIP	TMEM2	DIP2C	BIRC5	USP24	SLC38A5	SELL	FASTKD2	MAP2K4	GLCCI1	CYBB	INSIG2	HDC	GMCL1	UFC1	CGN	SLC22A4	CCR1	ASNA1	UROD	MARCH3	DIRC2	ARRDC1	CASP1	SAT1	PSMC6	HNRPLL	MOBKL2A	IFI30	LYST	PLEKHA2	CD180	EXOC5	SH3BGRL3	MTHFD1L	INPP5F	UGCGL1	GPC1	CSNK1G3	ORMDL2	HECTD3	NRP1	GLRX	BCAP29	IRF8	DNA2L	ALDH3B2	TACSTD2	LTB4DH	PACSIN2	PITRM1	XRRA1	VPS8	SFRS1	TACC1	SNX1	RHOA	ABHD5	AKT3	GSTM3	STAMBPL1	COMMD5	GNB5	HIAT1	COL5A1	SIPA1L1	CLDN15	CTSC	HMGB2	UBAP1	ALAS1	ATPBD1B	PCDH18	GDI2	NHEJ1	REEP1	PHF10	RC3H1	DAP	TTC22	DUSP11	ASNSD1	ATP6V1C1	SLC14A1	LGALS12	SLC15A4	GGA2	MTP18	ALDH3A2	RAB3C	GDA	C9ORF80	PTPRO	C1ORF149	HAX1	ATP6V0E	ESCO2	NFIB	HPSE	OSTM1	UBE2W	FAM46A	EDG6	IL13RA1	ICAM4	LOC203547	SGPP2	ORC4L	ADSSL1	NADSYN1	PLD4	MTX2	HADHB	PITPNB	MAGOH	SSH1	ALAD	IPMK	PRSS16	MYCBP	HCST	TASP1	DHRS7	GGN	RNASEH2B	C11ORF51	DDEF1	TMEM14C	LMAN1	GALNACT-2	SAV1	CTSS	RNF41	DNMT3L	KCTD14	MRPL16	ALG8	DFFB	F10	SLC12A4	GBE1	MRPL50	FCGR1A	15E1.2	CLEC12A	ADSS	PHCA	HSPBAP1	LTA4H	CABLES2	C17ORF74	BPIL1	ABR	CCDC88	SOAT1	SEH1L	ARPC5L	MINPP1	DOK3	NCAPG2	UBTD1	ABCB4	RAP1A	CDC6	TUSC3	SMEK2	TOMM22	GDF3	SAP30	FIGNL1	SP6	SGK3	C2ORF7	MCM2	RPL13	CETN3	CKAP2L	ZNF403	C14ORF108	GMPR2	DERA	TLR1	DAP3	SLIC1	SMAP1	TMED3	NEK3	RARB	WDR7	SERBP1	ITPA	WAPAL	MASTL	ASF1B	MAP2K1IP1	INTS4	CCDC28A	SEMA4D	FAM112B	CCNB1	CSF2RB	WNT4	GMPS	LOC389541	KCTD7	TMEM93	FTSJ1	RAG1	OSGEPL1	C12ORF49	BMP2K	TMEM167	TMEM50B	PHF5A	TREX2	USP46	MGC13379	STX11	HBS1L	ZMYND12	CUL1	CDC25B	SPBC25	A4GNT	TYROBP	RFWD3	F13A1	FAM121B	ATXN10	CXADR	BAZ1A	SELI	CKLF	TTC13	GSG1	TTC7A	ANXA3	CDC45L	ANKRD46	RPE	LY86	ATF6	RAB32	CXORF21	BLVRB	TM9SF1	C10ORF7	MGC10334	SPIRE1	BSG	PODXL	LOC339745	DHX8	FRS3	BAG2
IFN_ANY_UP	na	FUBP1	MAP3K10	CSRP3	FOSL1	SKP1A	TMEM1	SF3A1	XRCC6	CEBPD	NMI	C1S	IQGAP1	SHFM1	DDX17	COL16A1	PSME1	IRF2	CALD1	IFITM1	EIF2AK2	BCLAF1	EPS15	HIF1A	ADAM9	ELF1	FAS	PML	HADH	EIF2B1	HLA-E	PLAUR	HADHB	PTPN11	IRF1	ADAR	IFIT3	ZRF1	PDXK	TRIM14	SDCBP	TRIM22	GMFB	PRAME	TRIM21	EPRS	BBC3	ARID3A	CD164	CASP8	ETS2	PHLDA1	MX2	PARP4	IFIT5	PPP3CA	PPP5C	BTG1	RBBP4	PMAIP1	OAS1	TEAD4	DDX1	SRP9	ISG15	BST2	IL15RA	RBMX	VEGFC	PLOD2	MX1	STAT1	OAS2	CTR9	VAT1	PARP1	ICAM1	GMPR	DDX21	IL6	BAG1	AP3M2
TSADAC_HYPOMETH_HYPERAC_OVCA_UP	na	C19ORF7	EPS15L1	UNG2	ZNF341	SNRPB	LOC90408	UBE2C	ZNF225	NCAM1	KIAA1604	SELI	HIST1H2BK	ARF4	MTPN	TUT1	SR140
H2O2_CSBRESCUED_C1_UP	na	UBE2J1	RPL5	HNRPA1	DUT	AEBP1	TRIM58	CTSB	RELA	COX6C	HCFC1R1	HMOX1	PKIA	CCNH	COMMD6	TGFBR3	MPV17	SLC20A1	PTGER4	PLXNA1	ENG	CTNNB1	ZBTB7A	OAZ2	RPL7A	PTP4A3	UNG	CD59	C4BPA	CRYAB	TCF3	CCNA2	ATP6AP1	ATP6V1C2	ANKRD1	PFDN5	SERPINH1	PPP1CA	TAL1	GDF15	SEPP1	PRG1	RAB36
ZHAN_MM_CD138_MF_VS_REST	na	GREB1	RNASE6	SMARCA1	TMEM37	ECGF1	RASSF4	LCP2	NUAK1	C20ORF39	COTL1	NTRK2	FAM70A	CEBPD	ATP13A2	DPYSL2	LOC151162	NMU	CCDC86	CXCL12	ABHD12	ARID5A	GPM6B	SHMT1	PYGB	TUBB2B	PRSS7	MFAP2	ARHGAP6	CD109	TRIM47	TLR4	LOC643201 /// LOC649	SLC25A20	DEFB4	DFNB31	MCTP1	SFRP2	CDH1	PEBP1	CX3CR1	SPP1	APOBEC3A	AGMAT	LOC400451	ARPC1B /// LOC653888	ABLIM1	DOCK4	ITGB7
HYPERTROPHY_MODEL	na	CYR61	IFRD1	ATF3	IFNG	JUND	GDF8	TCF8	MYOG	WDR1	HBEGF	IL1A	NR4A3	VEGF	EIF4E	IL18	ANKRD1	ADAM10	EIF4EBP1	IL1R1	DUSP14
CARIES_PULP_DN	na	LOC400642	GHR	H3F3B	ACTR3B	COL8A2	SPOCK3	PLK2	POLI	NEBL	EGR1	AHNAK	COL5A3	GPC3	ATP9A	ST8SIA1	LTBP1	OSR2	LGR4	SPON1	SORBS2	OLFML1	EIF1AX	NAP1L3	GPM6A	GAP43	ITGB1BP1	AOC2	IRAK1BP1	DSPP	DIO3	PTPRK	C10ORF116	GLCE	DPP6	CYR61	PCDH9	ATP1A2	PGAP1	TRIM2	OMD	CRABP1	PHLPP	FAM70A	ANK3	LGR5	SLIT2	MAGI2	PLCL1	PEG10	CALB1	CPE	KIT	DMP1	CRYZ	TRPC1	GPR64	PER3	MPPED2	CYFIP2	TIAM1	SESN1	PDZD2	CA2	ZNF423	PER2	XIST	ABLIM1	MDK	FGFR1	NRXN1
CALCINEURIN_NF_AT_SIGNALING	na	IL13	EGR3	XPO5	RELA	PTPRC	GRLF1	CALM1	SLA	TRPV6	ITK	NFATC2	MAP2K7	PPP3R1	CALM3	MEF2B	TNF	EP300	NFATC1	TRAF2	GSK3B	IFNG	IL1B	HRAS	CNR1	PIN1	MEF2A	IL10	CREBBP	GATA3	VAV1	JUNB	NFAT5	CD3G	GSK3A	PAK1	SP3	PPIA	CALM2	MYF5	FKBP1B	IL8	CAMK4	MAPK9	GATA4	IL6	CD3E	OPRD1	FOSL1	ICOS	MAPK14	IL4	MEF2D	NFKBIB	NFATC3	IL8RA	IL2RA	BCL2	NUP214	IFNB1	VEGF	VAV3	CSNK2A1	KPNA5	P2RX7	IFNA1	VAV2	TGFB1	MAPK8	IL2	CABIN1	CSNK2B	CTLA4	SP1	PPP3CC	RPL13A	CSF2	NPPB	NFKB2	CEBPB	PPP3CB	FCER1A	NFKBIE	IL3	CD69	CAMK2B	NFATC4	BAD	SFN	FOS	CDKN1A	NCK2	EGR2	ACTB
HSC_HSC_FETAL	na	MSI2	BAALC	PYGM	MBTD1	FER1L3	ARNT2	CYP2E1	PRKG1	UBXD5	SCFD2	ENG	NFATC2	PPFIBP2	FLJ32810	ASH1L	UBE1DC1	GEM	MYO10	SYCP3	ELTD1	SORCS2	FKSG44	HIPK3	LTB4DH	PTPRK	ROBO3	KCNJ6	UBE2E2	DDX27	CDC14C	SFRS1	ETV6	GALM	RBM16	PARD6G	CXCL14	DYDC1	GPR23	LASS4	DTNB	PRKAA1	WHSC1L1	SAP30BP	RICS	GSTM2	MDS1	EMCN	FMR1	EFNA3	CDK2AP2	CORO7	SULT4A1	BPHL	TCF25	TCF4	PITPNC1	SFRS2IP	SMARCA2	RBX1	SLC16A5	USP34	CA5B	VLDLR	TRIM9	DNAJA5	ETV1	RPL10A	C12ORF38	KLHL26	VPS37A	NTRK3	PRKCE	SERPINF2	SEPT3	PRKACB	SELENBP1	ITGA3	ZBTB37	SH2D3C	MARCH9	TLN1	BCL2L11	ESR1	SFRS12	NFKBIA	CCT3	IL1F6	TBXA2R	RBBP6	LUZP1	CCAR1	PGLYRP2	CLPS	CHRNB1	CSNK1D	GALC	PFTK1	ETV3	COBLL1	TRIM3	C8ORF70	SEMA3D	LOC92312	INPPL1	ZC3H12C	BRAF	RBMX	PKD2	IFT81	ANAPC13	RUTBC2	EDG1	SIAH2	NOPE	PDC	LPIN3	WNT6	DSG1	EDC3	FLJ39378	AGXT	PHF17	S100A5	C20ORF149	CPXM1	CAMTA1	ELMO1	RASD1	CHMP4C	SMAD7	PGD	CYP7B1	KIAA0103	CLYBL	SEMA4C	TSPAN13	NRXN3	MYCBP2	ACTN2	PRKCBP1	ATP6V0D1	GDF3	LRRN1	COL18A1	UCP2	SYN2	CHRNA6	CPSF2	VAMP2	GATA3	CTNNAL1	APBB2	ZBTB20	BNIP3	LRRC49	NCOA2	NFAT5	DGCR2	HIVEP2	HOXB2	PPP1R9A	GTF2IRD2	AASDHPPT	FBXO43	COL4A1	MAP4K2	RBM28	GATAD2A	TSPAN6	MAFF	SAMD10	PALMD	SH3BP5L	LYPD1	SV2A	MPZL1	FUBP1	SASH1	TRAFD1	RPS6KA3	KIAA1522	RPS6KA4	CHN1	MEF2D	IFIH1	SOCS5	SLC41A1	CDKAL1	PPP2R5C	NKX2-8	PDE4B	USP38	ZBTB9	TEAD1	IFI44	CD2BP2	DDIT4	PNRC1	RIMS4	BLMH	SLC35F1	NR4A2	DUSP5	SMC5	CYP2D6	PEX11A	SULT1A1	ABCC12	SOS1	SELM	SERPINB9	JUN	ROBO4	SEC14L3	UHRF2	PLAC8L1	LAPTM4B	SART3	SLIT2	ARL4C	LARP7	HOOK1	DUSP4	DPEP3	NFKBIE	STX6	TCTA	RBP1	GLB1L	REST	TMEM109	PDZD2	ENTPD5	ULK2	EPHB6	GRSF1	RGNEF
CROMER_HYPOPHARYNGEAL_MET_VS_NON_DN	na	PRSS3	GTSE1	GSTP1	IMPA2	GJB3	PRODH	MBD2	TPBG	PPP4C	PSMD8	SMTN	ZC3H8	S100A11	TRIM29	MALL	IGSF3	PA2G4	BAIAP2	SDC4	FLNB	HSPC111	TNFRSF10B	C1ORF37	SLC20A2	TTLL12	JUP	CUL1	PFKP	MRPS12	KIAA1026	DTX2	CAV2	ACTA1	ITGA3	AFG3L2	CAV1	BMP1	EPAS1	TP73L	EIF3S12	C10ORF116	LAD1	PHLDA2	SH3GL1	UBE3C	COL17A1	ATP5A1	ITGB4	ALDOA	RAB31	KLF5	MINK1	NCK1	PKP1	FLJ22531	VSNL1	TUBA1	CARD10	LMNA	ST6GALNAC2	MAST4	ALDH4A1	CEBPZ	SERPINB5	UBE2M	NOL1	SVIL	TICAM1	VDAC3	FXYD3	TNNT3	SFN	FLAD1	PLEC1	DUSP7	EVPL	HSPA2	CKB	ATP5D	DDB2	KLK10
MAGRANGEAS_MULTIPLE_MYELOMA_IGL_VS_IGK_DN	na	DSG1	UBE4A	SMARCA1	TJP2	NR2C1	CTSB	BMP2	CUL4A	EXT1	FGR	UBE3A	NFE2L3	ELAVL4	LAMB3	EDN3	IGKC	MMP12	HSD17B2	CSNK2A2	PLXNB3	BPHL	SIAH2	DDR1	GSTM5	SH3GL2	PRKCI	RECQL5
MOREAUX_TACI_HI_IN_BMPC	na	KCNIP1	ARL4D	CASZ1	LCN10	PIK3R5	FLJ20245	FLJ13236	SYCP2	IGL@	IMPDH1	GCHFR	LECT1	TRIOBP	ULBP1	KHSRP	EEF1A2	RUTBC3	DUSP8	DXS542	SCN10A	KIAA0284	KLK13	WDR78	ARHGEF15	CDC5L	CR1	VENTXP1	AMN	C9ORF33	MINK1	C1QL1	PBX2	BEX1	SLC4A10	PMP2	CCDC71	APOC2	CEACAM1	KIAA1659	NCR1	CXORF6	PVRL2	BTNL3	PIWIL2	DDR1	GADD45B	CALB2	GLG1	APAF1	HUS1	FMNL2	HTR4	ROS1	SLC6A8	MOSPD3	ATP1B4	GSTA4	GGA2	SCD5	SYDE1	ETV1	MBP	LRRC41	HMGA2	FKSG49	EDG2	SSTR2	HLCS	GNG2	PINK1	OASL	CD80	POU2F2	ENPP3	C1ORF63	NPAL2	NUAK1	MAPK8IP2	FMO2	EPB49	NQO1	KIAA0672	ARHGEF10	PHLDA1	ZBTB7A	NPPA	RBM12B	NPEPL1	LARP7	WIPI2	SYT12	AKR1C1	PLUNC	AAK1	LARGE	SLC6A13
VEGF_MMMEC_ALL_UP	na	HCLS1	HEXA	RBX1	FAP	SLC6A8	SAT1	KRT18	MEST	OXTR	EFEMP1	PIR	SULT1E1	BMP6	NP	CCL2	FHL3	NDUFA1	SDC4	MMP2	IFI27	CCL7	HSD11B2	C1S	UNG	FGFBP1	GSTT1	IGF2BP3	ADD2	GEM	DYNLL1	PIM1	ISL1	HTR2B	DLEU2	NNMT	PDE4B	TNFSF10	THY1	GGH	RGS5	EMR1	BGN	ANGPT2	IL32	KDR	ATBF1	BMP4	FBP1	MMP10	ESR1	PVALB	RALA	TIE1	TRIM23	AQP7	IGFBP3	VCAM1	MMP1	VWF	ART4	SEMA5A	GALNT1	NAGK	SP3	C17ORF72	CXCL1	CSPG2	NR4A1	FOXO1A	FUCA1	KRT7	RHOB	CEACAM1	RANGAP1	COL6A3	COL1A2	HEMGN	ELN	ANKRD1	GJA4	MRPL19	MGP	CD34	PGF	CD9	COL6A1	PRKCI	SGCE	DIRC2	TFPI2	ADORA2B	NID2	POSTN	ROR2
PARK_RARALPHA_MOD	na	S100P	SIRPA	QSCN6	LYST	STIP1	CORO1A	SOX4	SLC29A1	COL4A2	HIF3A	CTSD	AHR	SMOX	PRCC	MNDA	SUCLG1	PRKCA	SELPLG	ASAH1	PRTN3	CKAP4	ANXA1	TMSB10	MCAM	IL32	MPO	SPI1	PRG1	NR2F6	UBE4A	RAB27A	ELA2	CES1	JUNB	GAL	RAB31	LYZ	SLC20A1	CEBPA	GZMA	BIRC5	GLUL	PSME2	BTG1	FKBP5	NEU1	CYBB	SRF	MEF2C	IL8	NFKBIE	RNASE3	GPNMB	APP	ZYX	PECAM1	PSMB8	VAT1	GPI	SERPINB2	HINT1
LIZUKA_L1_GR_G1	na	AGL	PLEKHC1	IGFBP4	MT1H	PRCP	MAF	IGFBP3	CALM1	AMFR	MT1F	ORM1	MT2A	SLC31A1	CPEB3	ID2	FOS	C6ORF120	RAB14	MT3	BNIP3L
SERUM_FIBROBLAST_CORE_UP	na	SPFH1	UCK2	FARSLB	CENPJ	VIL2	C8ORF13	ACTC1	MAP3K8	ACTL6A	CBX1	EIF4EBP1	CHEK1	ITGA6	SNRPC	CDK2	RANBP1	GGH	SNRPB	C6ORF173	DBNDD1	C6ORF55	LSM3	PSMD12	BRIP1	CORO1C	DTYMK	FARSLA	FLNC	UBE2J1	SPAG17	LPAL2	DUT	PSMC3	NUP35	STX3	DCBLD2	IL7R	WDR77	H2AFZ	SLC25A40	PLOD2	EIF4G1	TIMM50	RPN1	NUDT15	SFRS2	MSN	C3ORF26	SNRPE	NCLN	STK17A	KIAA0090	NUDT1	WDHD1	PITPNC1	SNRPD1	TDP1	UAP1	FCRLA	MRPS16	MRPS28	MET	ENO1	LOC56902	NLN	MRPL12	POLE2	HSPC111	RAB3B	SDC1	PTS	CDCA4	TPRKB	HNRPA3	POLE3	PHF19	WDR54	SNRPA1	TPM2	DDX11	EPHB1	NOLA2	NUPL1	ANKRD32	PDIA4	FLJ10292	LRRC40	PLAUR	SLC25A5	NUP85	COQ2	SSR3	PNN	HMGN2	RFC3	BRCA2	SAR1B	GNG11	TXNL2	RPP40	NDRG1	C11ORF24	MKKS	RBMX	RNF41	HNRPR	EBNA1BP2	DCLRE1B	DNAJC9	GPLD1	PGM2	PSMA7	HYLS1	HAS2	TMEM48	PSMD14	LYPLA2	SMC2	JTV1	F3	DYNLT1	TMEM130	RNASEH2A	NPTN	MT3	C1ORF41	DLEU1	DLEU2	ID3	PFKP	CENPN	CEP78	HNRPAB	SMS	DCK	ID2	ST3GAL6	IPO4	RUVBL2	CLCF1	NUP93	TNFRSF12A	MGC42105	PSMD2	PCSK7	BCCIP	SNRPA	TUBA1	MTHFD1	ALKBH7	MNAT1	MCM7	CCDC5	MLF1IP	C13ORF1	COPB2	MCTS1	IFRD2	UCRC	SH3BP5L	SFRS10	TFPI2	LYAR	C16ORF61	RNF138	GSTCD	MRPL37	FAM33A	EMP2	CRSP8	MYBL2	PPIH	RGS13	CCT5	C19ORF48	WSB2	TOMM40	PFN1	PAX9	PDLIM7	PTPLB	C12ORF24	HMGB1	MT1F	EXOSC8	CSMD1	SMURF2	POLR3K	KRR1	LMNB2	C1ORF33	C18ORF24	MCM3	RUVBL1	UMPS	MAPRE1	LCTL	C16ORF34	NRIP3	NUP107	CCND3	AADACL1
KENNY_WNT_DN	na	IGF2	USP9X	MDH1	TNPO1	FN1	TRIM29	IL6ST	STAU2	PYY	C14ORF156	SIX3	TFF3	EDD1	TIMP2	RPS6	DDX5	CALCOCO1	ITGB5	FLJ20152	NCOR1	CRABP2	TRIM33	TLOC1	USP3	ELMO2	HNRPH1	DPYSL2	C1ORF25	PLAA	PPP3CA	ENPP2	NARF	TXNIP	C6ORF62	ECM1	SDHA	GBP2	CD4	USP7	XPNPEP1	KIF5B	HAO1	COL6A1	TNFAIP8	SEL1L
TNF_AND_FAS_NETWORK	na	TNF	TRAF2	TRAF5	TANK	TNFRSF1A	TRAF3	TNFSF10	TNFRSF1B	BIRC4	TRAF1	TNFAIP3	BIRC2	DAXX	BIRC5	TRAF6	BIRC1	ACTB
HDACI_COLON_CURSUL_UP	na	EIF2S1	MMRN2	PFKM	ATF4	ABCF2	TUBE1	ARRDC3	KIAA0274	ANXA2	SDHB	C9ORF86	GFPT1	ANXA5	RFX3	HSPA1A	SMAD2	SDC4	FLNB	SERPINE1	EYA2	TNCRNA	MYC	ERRFI1	PTGDS	MAP1LC3B	RBBP4	EIF2C2	TRIB1	ME1	XPOT	STK3	LARP2	API5	WWOX	CDH1	HSP90AA1	CSNK2A1	PHKA1	TMEM142B	SESN2	XBP1	IMPDH2
HSC_STHSC_FETAL	na	ERBB2IP	HIRIP3	UBXD3	SLC5A12	RDM1	ZC3HAV1	GPR172A	PDE1A	RANBP5	DNTT	EMID1	PKP1	TRAPPC3	APC	PRRG1	C20ORF23	MID1	FALZ	SENP6	ZRANB1	MPHOSPH9	IMPAD1	C9ORF103	GUF1	PRKCA	AKAP8	YWHAQ	BCLAF1	TSPAN1	GABPB2	NCOA6	C9ORF50	C9ORF18
HSC_HSC_ADULT	na	MSI2	BAALC	PYGM	MBTD1	M6PR	FER1L3	ARNT2	LOC653284	GPR50	CYP2E1	PRKG1	UBXD5	SCFD2	PPFIBP2	NFATC2	ENG	NBEAL2	FLJ32810	AVPR1A	LRCH3	SLCO2A1	ASH1L	UBE1DC1	GEM	MYO10	SYCP3	ELTD1	FUT9	FKSG44	SH3BGRL2	LTB4DH	PTPRK	LRRC8B	ROBO3	UBE2E2	KCNJ6	DDX27	ADCYAP1R1	ETV6	TWISTNB	GALM	RBM16	PARD6G	DYDC1	CXCL14	GPR23	LASS4	DTNB	PRKAA1	WHSC1L1	RICS	GSTM2	MDS1	EMCN	FMR1	EFNA3	CDK2AP2	CORO7	TMEPAI	SULT4A1	BPHL	TCF25	MUC15	TCF4	PITPNC1	SFRS2IP	SMARCA2	USP9X	RBX1	SLC16A5	ILDR1	USP34	CA5B	VLDLR	FLJ45455	TRIM9	DNAJA5	ETV1	RPL10A	KLHL26	C12ORF38	VPS37A	NTRK3	PRKCE	GRHPR	SERPINF2	ENPEP	SEPT3	PRKACB	SELENBP1	SMARCA5	ITGA3	RPL38	KCNE4	ZBTB37	SH2D3C	MARCH9	TLN1	P2RX7	DPT	BCL2L11	ESR1	SFRS12	NFKBIA	CECR6	ITGA8	FOSB	CCT3	SPTY2D1	KLF10	IL1F6	TBXA2R	CGGBP1	RBBP6	LUZP1	CCAR1	PGLYRP2	INHBE	HPCAL4	CLPS	CHRNB1	CSNK1D	ETV4	PFTK1	GALC	ETV3	COBLL1	TRIM3	C8ORF70	SEMA3D	LOC92312	INPPL1	ZC3H12C	BRAF	ZNF385	PKD2	IFT81	ANAPC13	TNFRSF4	RUTBC2	EDG1	SIAH2	NOPE	PDC	LPIN3	WNT6	UBE1	EDC3	FLJ39378	AGXT	PHF17	S100A5	C20ORF149	CPXM1	CARF	CAMTA1	RASD1	LRTM1	MCM5	AQP6	CHMP4C	SMAD7	PGD	CLYBL	KIAA0103	CYP7B1	MAP2K7	SEMA4C	DCUN1D5	ERBB4	TSPAN13	CUTL1	NRXN3	TM4SF1	MIF4GD	MYCBP2	ACTN2	ACY1	APRIN	PRKCBP1	WNK2	ATP6V0D1	GDF3	COL18A1	LRRN1	FAS	SYN2	UCP2	CHRNA6	CPSF2	SARS2	VAMP2	GATA3	LRFN5	CTNNAL1	APBB2	GDF8	TM2D1	ZBTB20	GOT2	NCOA2	LRRC49	NFAT5	DGCR2	HIVEP2	HOXB2	PPP1R9A	GTF2IRD2	STOX2	FBXO43	COL4A1	MAP4K2	RBM28	TSPAN6	GATAD2A	MAFF	MAP3K2	SAMD10	PALMD	SH3BP5L	LYPD1	DKFZP686A01247	SV2A	G6PC	F2RL1	SASH1	PDGFRA	ADIPOR2	TRAFD1	RPS6KA3	KIAA1522	RPS6KA4	CHN1	MEF2D	RPS24	IFIH1	SOCS5	SLC41A1	CDKAL1	C2	PPP2R5C	NKX2-8	PDE4B	USP38	MAP4K3	TEAD1	VEGF	IFI44	ECEL1	CD2BP2	DDIT4	PNRC1	RIMS4	BLMH	SLC35F1	NR4A2	DUSP5	SMC5	CYP2D6	PEX11A	SULT1A1	ABCC12	ZDHHC16	BHLHB2	SOS1	ECHDC2	SELM	SERPINB9	JUN	CTNND1	ROBO4	CFTR	SEC14L3	UHRF2	PLAC8L1	LAPTM4B	SART3	SLIT2	ARL4C	C14ORF58	LARP7	HOOK1	DUSP4	NFKBIE	DPEP3	ADAM11	STX6	TCTA	RBP1	GLB1L	TCTEX1D1	REST	PDZD2	ENTPD5	ULK2	EPHB6	GRSF1	RGNEF	PTRF
MYOD_NIH3T3_UP	na	KLHL5	SCHIP1	VASH2	KIFC3	CUGBP1	CPSF6	MYBPH	STAM	PVR	GPC1	CCDC23	MYOD1	BIN1	DCAKD	HMGCS2	AKT2	PRND	PBXIP1	DYSF	CFL2	ACTA1	C4ORF32	CKM	PDLIM3	TNNC2	TFRC	ANKS1B	CHRNA1	IGFBP5	GYS1	DMPK	VKORC1	FCER1G	KIAA1539	MYLPF	LMNB2	BCL6	AGPAT5	DBN1	TMCC3	CD82	PSMC3	MYOG	TNNT2	CHRNG	PRSS23	RUNX1	PRKAR2B	TNNI2	KLF5	MYH3	MYL1	ENO3	HDAC11	ATP1A1	CPEB3	CHRNB1	NAV2	HES6	RHOB	ANXA11	TMEM129	LRP4	HSPB8	PACS2	GADD45G	STK17B	HS2ST1	TNNT3	ATP2A1	PPFIA4	KIF5C	SCRIB	KIAA0265	RB1	HIP1	CCND3	CDKN1A	RBM25	PLEKHO1	HRC	MYL4
ZHAN_MM_CD138_PR_VS_REST	na	UBE2T	ASPM	PRC1	FOXM1	GAGE2 /// GAGE4 ///	CCNB2	ZWILCH	AURKA	DLG7	TOP2A	TYMS	SPBC24	DEPDC1B	TRIP13	TSR1	NUSAP1	SPBC25	MAGEA3	KIAA1794	BUB1B	RRM2	CENPL	SLC19A1	KIAA0101	E2F8	KIF14	C18ORF24	DCC1	TPX2	LOC652689 /// FAM72A	EZH2	GAGE1 /// GAGE2 ///	MAGEA6	GAGE7	BRP44	CCDC34	BIRC5	MCM10	TTK	RACGAP1	NEK2	GAGE4 /// GAGE5 ///	CDCA1	CDC2	UBE2C	CCNB1	RFC4	KPNA2 /// LOC643995	MAGEA1
PARK_MSCS_LIN2	na	AURKB	CCNDBP1	SLC25A39	NFE2	SDF4	MEIS1	ARPC1A	RBBP6	CCNH	NOTCH1	NKG7	MBOAT5	TLK2	EVI1	SSRP1	DMXL1	MEA1	ASH1L	RASA1	KIT	SPAG9	LYN	CBX5	PCM1	BCL11A	BMI1	WNK1	PARK7	ARL6IP1	CD34	SFRS2	ELF1	ZFAND5	MTCP1	MCL1	LAPTM5	TCF4	BMP4	LSP1	CLK4
HUMAN_CD34_ENRICHED_TRANSCRIPTION_FACTORS	na	ZNF184	NT5C	TANK	ATF3	RUNX2	GTF2H1	ATF2	NFYA	ILF2	TFCP2	E2F3	BAZ2B	NHLH1	SHOX2	FHL5	MTERF	JUND	ZFP161	PITX2	ZNF187	GTF2H3	GATA1	SPI1	ILF3	CNOT8	ATBF1	ZNF268	SNAI1	CEBPG	GTF2H2	ETS2	SRF	BAZ2A	TCF2	RRN3	TCEAL1	ZNF324	TCF4	GTF3A	SP4	SKP1A	NFKBIB	TCF21	ZNF205	MYB	TTF1	NFIC	STAT5B	STAT6	ZNF76	HIF1A	BACH1	CIZ1	FOXF2	MITF	TFAP4	TCF7	POU2F2	TCEA2	DEK	TFDP1	NFKBIA	CNOT4	ZNF281	ZNF282	CNOT2	CHFR	ZNF146	STAT3	RING1	FOXF1	HEY1	HSF2	TRIM10	BMI1	CTCF	GTF2F1	ZNF212	NFKB1	TCEA1	CNOT3	POU2F1	ZFP95	ELK1	ZNF174	ATF4	ZNF165	RELA	ATF5	ZNF177	ZNF200	BLZF1	MAZ	ZNF167	UBTF	ZNF22	MYC	ELF3	MEF2B	ZNF232	NAB2	ID3	PHF1	GTF3C4	ID1	DR1	BTF3	MEF2A	NCOR2	FOXG1B	NCOR1	MAFG	ID4	JUNB	NONO	FOXJ1	MTF1	HIVEP1	ZNF175	PBX2	ZNF228	CNOT7	FOXD1	CITED1	MKRN1	MAFF	GTF2I	STAT1	GTF2A2	NFIX	FOXE3	NFYB	POU6F1	ELF4	FOXM1	ZNF35	MYBL2	TFE3	MYBL1	LZTFL1	HSF2BP	SREBF1	CHUK	SPIB	ZNF16	SND1	TCF12	RNF6	TCF7L2	FOXC1	RNF25	RNF5	ZNF294	RELB	ZNF14	BAZ1B	TFAM	CIR	CGRRF1	RUNX3	CITED2	RUNX1	E2F5	JUN	THRA	MAF	E2F4	ISGF3G	RNF13	IKBKB	ATF6	RNF7	FOXO1A	TLE2	CEBPB	PBX3	E2F1	MEF2C	NHLH2	TCEB1	REST
SMITH_HTERT_UP	na	ATF3	LMO4	MTHFD2	SFRS11	ZNF165	HERPUD1	ZNF274	CCNH	ILF2	PSMD11	HYOU1	ZFP36	AHR	MARS	CDC6	TOP1	PSMD4	ICT1	NFX1	DR1	DYRK4	SLC33A1	NFIL3	CREBBP	IFRD1	RBM10	TSG101	LHFPL2	CEBPG	ETV6	TGIF	MCFD2	CCNA1	TOMM34	SRP19	NEK3	GOT1	GSS	GK	CBX5	MAPK9	GATA6	PYCR1	DYRK1A	DAP	XBP1	ASNS	RAE1	ELF4	EIF2S1	PSMD7	CTH	AARS	PCCB	MICA	GFPT1	IL13RA2	DGUOK	CDKN3	CBLB	EPHA2	TNC	XPC	WASF1	RPP30	MLH1	IL10RB	COVA1	EPS8	CDKN2A	SNRPA1	NPC1	BCL7B	SH3BGR	EGFR	CLPP	PLEKHC1	SCYE1	ADAM8	BMP2	H1FX	FGF2	PPP1R11	SLC1A5	KLF5	PIGH	GTF2E2	DDX10	DUSP1	HNRPD	EWSR1	STK3	CXCL2	NUP88	HSF2	TRPC1	PPP2R2A	MRPL49	NFKB1	TCEA1	RDBP	DCTN2
PENG_GLUTAMINE_UP	na	PTPRT	HEXA	TRIO	LGALS3BP	TOP2A	TARS	MAP1LC3B	PYGB	ALDH2	AIM1	LPP	TYK2	ACTA1	VPS45A	TERF2	BRD8	HDAC5	STK19	BLK	CNIH	POLD4	RBM5	UBE2J1	CCNG1	BCL7A	SERPINI1	VAPB	PPP2R5A	NFE2L1	ADD3	CUL4B	TES	BTG1	GLB1	HMGB2	PMAIP1	OGT	NOTCH4	TSC2	NIT1	PHGDH	PJA2	SF4	GNB3	PLCL2	KIAA0376	PQBP1	PRKCI	SMARCB1	SLC30A9	BNIP3L	ATP6V0A1	CDS2	HOXC5	LRP10	GABARAP	AARS	IDH2	CLIC4	NCF4	S100A11	BCKDHB	HAX1	IGLJ3	ENO2	HAGH	GRHPR	COL9A2	GSTT1	CTDSP2	CBLB	SPAG9	NFIC	BACH1	SLC43A1	KIAA0907	SARS	BCL9	TNFRSF7	STXBP2	NR3C1	SLC1A5	HSF1	PSCD1	SIAH1	SLC1A4	IARS	P4HA2	KIAA0746	SLC16A3	SURF1	BMI1	YARS	LY96	PSCD2	TXN2	ACP1	ASMTL	DVL1	RDBP	TOP3B	PTPRA	CLASP2	GPLD1	SEC14L1	DOK4	VAMP3	DDX23	ATF4	MTHFD2	ATF5	ADA	SMTN	PTPRC	CPNE1	IGL@	ITPR2	DAAM1	PCK2	CIRBP	GCHFR	CLASP1	RNF103	MARS	ATP5S	PPP3R1	MEF2B	KDELR1	CUTL1	XPOT	ATPAF2	CARS	FRAG1	CCNG2	BCAT2	ATRX	MEF2A	PLXNB2	GNS	SNPH	LTA	APBB3	IFRD1	NCOR1	SLC35E2	GSN	SP2	POLR2C	FLOT1	STC2	KIAA0141	WRB	GSTZ1	SLC7A5	WARS	IL4R	CHRNA5	CAMK1	CDKN1B	MAP4K2	WIRE	ALDH6A1	CDKN1C	KIFAP3	PYCR1	NFIX	IGSF4	ASNS	BMP7	DRAP1	DDX46	DECR1	KIAA0652	BTG2	PPP1R15A	DKFZP586P0123	PEX11B	UQCR	MAPK13	SPON1	RASGRP3	PPP2R5C	SLIT1	BCKDHA	XPC	SPINT2	TCF12	VEGF	GGT1	EPS15	MMP15	BAI2	CLN3	SLC3A2	PEX10	ARRB2	EIF3S1	CABIN1	KIAA0355	TRRAP	KATNB1	CDC25C	IGHM	LY86	AKR7A2	ACADVL	IGBP1	BIRC5	TM9SF1	FOXO1A	CEBPB	FUCA1	PHF2	RASA1	FCGRT	RASGRP2	RAB6IP1	CSNK1G2	BARD1	ASXL1	CBFA2T3	NANS	ABCB9	LAPTM5	ITPR3	PNOC	DDB2
ADIPOGENESIS_HMSC_CLASS3_UP	na	IGF2	ATF3	CCDC50	IGF2R	SUMO1	CYBRD1	GM2A	PPARG	CDH13	PTPLAD1	TMEM23	NID1	SCD	DYM	NPTXR	EFNA1	ACSL5	TMEM119	FABP4	PHKG1	FLJ20920	NAB1	ACACB	ST5	LIPE	CCNG1	PPP1CC	NFE2	PPP2R1B	ACACA	SERPINB9	PRKAR2B	ELK3	AKAP10	ABCA1	G0S2	PPP2R5A	RAB31	STX3	E2F4	FAM27A	HMGCS1	IL22RA1	ITGAM	GCC2	TNFRSF21	ADFP	USP4	INSIG1	CDKN2C	MMD	PRG4	C19ORF24	STOM	FASN	PUS7L	GAS6	MGP	NOVA1	EFTUD2	LEPREL1	ERAL1	LPIN1	MAPK1	SLC27A4	LOC346887
MATSUDA_VALPHAINKT_DIFF	na	PRMT1	HEXA	TACC2	FEN1	CORO1A	SOCS3	DTL	RCBTB2	LY75	CTSD	ENG	POLR1D	SUV39H2	KLRD1	RANBP1	SPRR1A	BNC1	STXBP4	MAST1	DTYMK	ATP6V1E1	PTCD1	SEC61A2	ENC1	MXD4	RECK	CD44	HSPA1B	BCAS2	PTK9	MYO1E	CHAF1B	CXCL10	CYB5B	PAK1	AIP	FKBP4	PDK3	FMN2	TKT	TUBB2B	HIST1H2BE	GABRA1	UBXD4	SLC25A13	TMEPAI	STK11	PDLIM4	TK1	TCF4	SLC6A3	COPS5	MARCKSL1	CXCR6	EPHA7	YES1	CPD	PPP4C	EFEMP1	ATP13A2	CDCA5	NTRK3	RBM6	TBX21	VDR	GNB2	GALK1	STAT4	EBF2	TMEM38B	DDX3Y	RIPK3	GRWD1	AGPAT6	SCAMP1	HOMER2	CLCA2	SSRP1	CDC23	IGJ	ARHGAP24	ADFP	RIBC2	COL19A1	D4ST1	NUCB2	HEY1	CD7	PROZ	ZC3H12C	GALNT3	HSP90AA1	LITAF	SMPD2	IL13	FHL1	UFD1L	LRTM1	MCM5	AHNAK	DSG2	KIF1B	ACTR1A	MAP2K7	DAPK2	ALS2	ID3	IFNG	IL1B	CD247	LGI1	CCR7	ZNF638	HNRPAB	FAS	WWTR1	HSD11B1	TNPO3	IPO4	CUBN	SLC13A3	SGCB	CXCR3	GGTLA1	NEDD9	CHST7	PPIL2	SCUBE2	MCM7	MAGI1	CAMK4	SV2A	MATK	ABCE1	SPEG	TEX9	IGSF4	ASNS	POSTN	FBXL3	HOXA13	KCNJ8	FRMD4B	TMEM30A	SORL1	PVR	MPEG1	SCD	HRH1	LZTFL1	PPP2R5C	TCF3	SYNCRIP	TLE1	SYTL2	RRM2	TFRC	RNF25	MAPK10	FKBP9	SYCE2	MCM3	EDIL3	PFDN6	DHRS3	PRSS23	RUVBL1	TIMELESS	NKG7	TMC1	IFITM2	ITSN1	SYT6	PTPRJ	SLC40A1	LDHB	SLC35F5	BRD3	EXOSC10	CSN3	FZD6	STAM2	COL11A1	CARD10	KIF22	PKM2	CLN6	CCL4	ATP5G1	NCL	PKP2	ACLY	SFRP2	NR1D2	SESN1	DOCK7	UPF1	CCR1	EDF1	B4GALNT1	RHBDD2	KCTD12	FLNA	RUNX2	SAT1	LYST	SOX4	BCL11B	KCNN4	MAP3K7IP1	TNFRSF19	TMEM23	AHR	TYMS	TACC3	TARS	ELOVL4	GEM	FASLG	GFM1	PTGS2	FNBP4	CACNB4	ZCD1	MERTK	TLR3	EVI5	ATP6AP2	DSP	PTPRF	SOX13	ANXA1	NDUFB10	POLG	AP3S2	ICA1	SLC15A1	FKBP1A	SPON2	GRAMD3	SGOL1	PHGDH	TGFA	NAPSA	GALNT4	TJP1	TIMM13	MYO5A	SIAE	TIRAP	DST	NRGN	SP4	PDCD1	KLF6	PFKL	CHD4	OTUD5	FIGF	RGS1	MRPL12	RAD54L	LIMD2	MRPL54	ENDOD1	DNAJA1	STAT5B	COX5B	BUB1B	PRF1	EPS8	DDX49	CTNNBL1	SARS	NOLA2	TCF7	OPRM1	PLAUR	CPEB1	WDFY1	GCA	IGFBP4	PPP3CC	SIM2	ALDOA	TASP1	MPP4	PLA2G2D	CHCHD2	BICD1	RAB3IL1	KIF11	EBNA1BP2	KLF4	RHOC	CDK4	FOS	LATS2	CLCA1	CD36	MDFIC	PRIM2A	GRAP2	DPH5	SOX6	CCR9	CYP24A1	PPP3R1	TNNT1	CCDC117	CCT7	SOCS2	ST3GAL6	CD160	AARSD1	MCM2	PIGQ	MYCN	GTF2IRD1	ID4	SLC6A15	STAB2	CD302	F2R	MMAA	GPR34	PRRX1	TSC22D3	TNPO2	BIRC4	CIITA	MTCH1	MTHFD1	FSTL1	IFNGR1	MIST	SGK	TM6SF1	IL2RB	SLAMF7	NOL1	IL5	TESC	NISCH	CCNB3	CSRP1	EBF1	RPS14	PDE7A	F2RL1	PRMT3	ST13	ICOSLG	ASPN	ARMC6	VCP	GSTA4	ITGB1	PPIH	MYADM	SMO	RPS6KA2	GZMB	TULP3	UBE3A	FGL2	GPATC4	PHF21A	SYT7	CD244	WASPIP	IFITM1	CYP51A1	CRIM1	CXADR	MCOLN2	EPHA3	EGLN3	DHRS4	BHLHB2	PTPN22	TSPAN31	MMP13	XCL1	JUN	IBRDC3	MAP4K5	LY86	POLR1E	GPATC2	ARL6	ENPP2	MEF2C	CXCL2	RAB6IP1	TPI1	WWC2	CCL5	PLSCR1	FBLIM1	CDH1	STMN1	MRPL38	B3GNT5	ABCB9	SDAD1	PLAGL1	ACTB
HSC_LATEPROGENITORS_ADULT	na	XPO5	EXT1	PPP2CB	PLEKHF2	ETF1	EXOC6	ACOT9	ST7L	FNIP1	TROAP	ADRM1	CRSP9	MAPK7	HCFC2	AK3	FDPS	OSTF1	APEH	GHITM	FGFRL1	TAF12	AP3S1	P4HB	CPOX	SPPL2B	EMP3	CPNE8	ERO1L	ZNF364	TRMT12	MYOM2	CTBS	HDAC1	RGS10	NIN	MAP2K1	CCDC102A	WHSC1L1	EEF1D	TMEM33	UBXD4	C17ORF41	CDCA1	G6PD	CHAC1	COX11	FBXO33	PLEK	NECAP2	TXNDC13	RAB7	SLBP	PPIL1	ESPL1	THEX1	SLC29A1	ENO1	EAF1	WDR61	C5ORF22	GMIP	ABCA9	POLD1	HAVCR1	TMED2	NAPA	SLC35A3	NAPG	UGDH	CD300A	API5	CX3CR1	C8ORF34	RGS9	AP1GBP1	PRKAR2B	FLJ23356	CDC37L1	PSMC1	LNX2	ELOVL7	NDUFV1	CCNC	ADFP	NUCB2	GSR	GALNT10	SPHK1	C1QDC2	ACP1	C12ORF4	KLHDC2	IDH1	CLPTM1L	SCNN1A	MAPK1	AGPS	TRAPPC2L	FGD4	CDK5	POT1	SEPT8	KLF1	NEURL	WRN	HEAB	FAM18B	CD33	ZNF238	HIRIP5	SPTLC2	CA1	PHB	ABCD2	MAP3K13	TIFA	HCK	CEP350	KIF1B	BTLA	UBE2Q1	NPTN	SLC39A3	DOCK10	C20ORF45	PTK9L	STK24	NCOA4	ASCC2	LRRC20	HRB	SLC45A3	GPR101	ABCC5	LASS6	MTFR1	HSD11B1	SLC33A1	RCC1	CHL1	HSPC171	RNF130	LHFPL2	ANKRD12	MCART1	ASB1	PBK	C7ORF20	SLC2A5	TMEM165	PIP5K1B	GPR135	RQCD1	ATG12	ANKRD28	PUS7L	TNFAIP8L2	GAK	SLC31A2	LTB4R	FLJ20125	ELMOD2	NUP205	TMEM43	TTC9C	FUT4	ATP9B	LOC201229	ATRN	ANXA2	FNDC3B	SORL1	PSTPIP2	GPR160	MPEG1	ZCCHC8	KPNA1	ERMAP	IL1RL1	USP45	EMILIN2	PRDX3	ANAPC5	DRAM	IL10RB	TFRC	RRM2	TMEM19	HVCN1	FCER1G	C1ORF144	ARPC4	FAM59A	LIN9	LZIC	LEFTY1	RNMT	KATNB1	ATP6V0B	OAT	RAB31	HP	GRRP1	PTPRJ	SC4MOL	MLXIP	TMEM2	DIP2C	BIRC5	USP24	SLC38A5	SELL	FASTKD2	MAP2K4	GLCCI1	CYBB	INSIG2	HDC	GMCL1	UFC1	CGN	SLC22A4	CCR1	ASNA1	UROD	MARCH3	DIRC2	ARRDC1	CASP1	SAT1	PSMC6	HNRPLL	MOBKL2A	VIL2	IFI30	LYST	PLEKHA2	CD180	EXOC5	SH3BGRL3	MTHFD1L	INPP5F	UGCGL1	GPC1	CSNK1G3	ORMDL2	HECTD3	NRP1	GLRX	BCAP29	IRF8	DNA2L	ALDH3B2	TACSTD2	LTB4DH	PACSIN2	PITRM1	XRRA1	VPS8	SFRS1	SNX1	TACC1	RHOA	ABHD5	AKT3	GSTM3	STAMBPL1	CYB5R4	COMMD5	GNB5	HIAT1	COL5A1	SIPA1L1	CLDN15	CTSC	HMGB2	UBAP1	ALAS1	ATPBD1B	PCDH18	GDI2	NHEJ1	REEP1	PHF10	RC3H1	DAP	TTC22	DUSP11	ASNSD1	ATP6V1C1	SLC14A1	LGALS12	SLC15A4	GGA2	MTP18	ALDH3A2	RAB3C	GDA	C9ORF80	PTPRO	C1ORF149	HAX1	ATP6V0E	ESCO2	NFIB	HPSE	OSTM1	UBE2W	FAM46A	EDG6	IL13RA1	ICAM4	LOC203547	SGPP2	ORC4L	ADSSL1	NADSYN1	PLD4	MTX2	HADHB	PITPNB	MAGOH	SSH1	ALAD	IPMK	PRSS16	MYCBP	HCST	TASP1	DHRS7	GGN	RNASEH2B	C11ORF51	DDEF1	TMEM14C	FCER1A	LMAN1	GALNACT-2	SAV1	CTSS	RNF41	DNMT3L	KCTD14	MRPL16	ALG8	DFFB	F10	SLC12A4	GBE1	MRPL50	FCGR1A	15E1.2	CLEC12A	ADSS	PHCA	HSPBAP1	LTA4H	CABLES2	C17ORF74	BPIL1	ABR	CCDC88	SOAT1	SEH1L	ARPC5L	MINPP1	DOK3	NCAPG2	UBTD1	ABCB4	RAP1A	CDC6	TUSC3	SMEK2	TOMM22	GDF3	SAP30	FIGNL1	SP6	C2ORF7	SGK3	MCM2	RPL13	CETN3	CKAP2L	ZNF403	C14ORF108	GMPR2	DERA	TLR1	DAP3	SLIC1	SMAP1	TMED3	NEK3	RARB	WDR7	SERBP1	ITPA	WAPAL	MASTL	ASF1B	MAP2K1IP1	INTS4	CCDC28A	SEMA4D	FAM112B	CCNB1	CSF2RB	WNT4	GMPS	LOC389541	KCTD7	TMEM93	FTSJ1	RAG1	OSGEPL1	C12ORF49	BMP2K	TMEM167	TMEM50B	PHF5A	TREX2	USP46	MGC13379	STX11	HBS1L	ZMYND12	CUL1	CDC25B	SPBC25	A4GNT	TYROBP	RFWD3	F13A1	FAM121B	ATXN10	CXADR	BAZ1A	SELI	CKLF	TTC13	GSG1	TTC7A	ANXA3	CDC45L	ANKRD46	RPE	LY86	ATF6	RAB32	CXORF21	BLVRB	TM9SF1	C10ORF7	MGC10334	SPIRE1	BSG	PODXL	LOC339745	DHX8	FRS3	BAG2
BIOPEPTIDESPATHWAY	na	CAMK2D	STAT5A	GNGT1	JAK2	SOS1	PRKCB1	MAPK14	MAPK3	F2	CALM1	MYLK	PLCG1	SYT1	CALM2	MAP2K1	SHC1	STAT3	AGTR2	CALM3	RAF1	GNA11	GNAI1	AGT	CAMK2G	GRB2	CAMK2A	PRKCA	HRAS	CAMK2B	MAPT	STAT1	MAP2K2	PTK2B	MAPK1	GNB1	FYN	MAPK8	CDK5
CASPASEPATHWAY	na	LMNA	CASP9	LMNB2	CASP4	BIRC3	CASP1	ARHGDIB	CASP6	LMNB1	CYCS	PRF1	GZMB	DFFB	BIRC4	CASP3	CASP7	BIRC2	CASP8	CASP2	DFFA	CASP10	APAF1
P53GENES_ALL	na	P53AIP1	FASLG	PMAIP1	CCNG1	IER3	PCNA	IGFBP3	MDM2	THBS1	GADD45A	SESN1	BAX	SFN	BBC3	FOS	CDKN1A	TNFRSF10B
EDG1PATHWAY	na	SMPD2	ITGB3	GNGT1	PDGFRA	PRKCB1	SMPD1	RAC1	MAPK3	AKT1	PDGFA	ADCY1	PIK3R1	GNAI1	PTK2	PRKCA	PLCB1	SPHK1	ASAH1	PIK3CA	EDG1	MAPK1	SRC	GNB1	ITGAV	SKIP
ERM_KO_TESTES_DN	na	HELLS	C4ORF28	DMC1	LOC284023	CDK2	MAD2L1	FAM29A	CRABP1	RBL1	LOC645619	TKTL1	SOX3	DCK	CCNE2	NFYB	RAD51	TGFBR1	CDCA7	MCM2	DAZL	DDX10
HIPPOCAMPUS_DEVELOPMENT_POSTNATAL	na	SIRT3	VDAC1	GRIA2	PYGM	NRGN	NDUFS2	MDH1	CX3CL1	PFKL	SOX10	MAPK3	PRDX6	CLTB	ALDOA	GRINA	EGR1	GRIA1	ENO2	LDHB	NTSR2	AIP	RAB3A	STXBP1	BDNF	RYR2	PPP3CA	BIN1	NAPA	COX8A	GEFT	TYRO3	PKM2	DGKZ	IGHMBP2	SDHA	TPI1	EEF1A2	ATP2A2	KCNMA1	GPI	ATP6V0C	NDUFB2	SH3GL2	ATP6V1C1	VAMP2
SCHURINGA_STAT5A_DN	na	MYCN	BCL6	RAB27A	CASP1	CTSG	ELA2	CD44	CXCR4	AIM1	CD48	PECAM1	TYROBP	IGHM	CEBPD	MPO	CEBPA	FOSL2
IDX_TSA_DN_CLUSTER2	na	USP22	PLTP	PTGIS	PPGB	OGN	RPS6KA4	ANXA5	NCAM1	ACTA2	WBP5	BDNF	CD99	FGF7	PRDX4	MAP1LC3B	TWIST2	LEPROT	LOX	TINP1	PDLIM7	FAM91A1	SLC38A4	VCL	PGCP	ASAH1	PLXNB2	TMSB10	GNB1	PHLDB2	LAMP2	ITGAV	ANXA3	DSTN	MYH9	EMP3	CMTM3	F2R	PRSS23	PLA2G7	RAB31	SCPEP1	VCAM1	ZFP36L2	PDPN	BAX	EPPB9	SLC1A4	CD276	SLC7A5	SERPINF1	TES	COL4A5	PRAF2	TSPAN6	CAP1	PLD3	SMAD6	NQO2	MSN	SERTAD1	FXYD5	CAPG
KLEIN_PEL_UP	na	HSPA4L	LTA4H	RPN2	PLOD1	IRF4	CASP7	DPY19L1	PPAP2B	ADAM15	VDR	NFIB	MUC1	SELPLG	VARS	PAM	AGPAT2	VEGF	GLDC	AQP3	GUSB	CFI	ILF3	CTRL	RABGGTA	NCOR2	P4HA1	IL10	DAZL	ALG3	ZMYM3	SULT1A1	GTF3C1	TNFRSF8	GANAB	SRGAP2	IQGAP2	GZMA	ALDH1L1	PRDM1	PTP4A3	GPAA1	IL2RB	BCAP31	DHX30	EIF4A1	TPO	ATP2A2	CFHR4	GPI	LDLR
DEATHPATHWAY	na	CASP9	NFKBIA	GAS2	CASP6	RELA	BIRC4	CASP7	CASP3	RIPK1	CFLAR	BIRC2	CASP8	CASP10	TNFRSF10B	LMNA	TRAF2	BIRC3	TRADD	BCL2	CHUK	SPTAN1	FADD	TNFSF10	MAP3K14	CYCS	DFFB	NFKB1	TNFRSF10A	TNFSF12	TNFRSF25	DFFA	BID	APAF1
GRANDVAUX_IRF3_DN	na	TYRP1	GEM	RASA1	PPP2R3A	CD1B	PIK3C3	TMPO	TIMP3	RPS7	CD58	CDH11	FGF1	STK17B	SORL1	F13B	ADAM9	PAH	MFAP5	ANXA4	PLAG1
TPA_RESIST_MIDDLE_DN	na	MN1	MAN1A1	MDH1	ASGR2	DAPK1	TUBA3	KCNA1	DDR2	PTCH1	CTSE	PITPNM1	TLK2	SNRP70	ITGB8	RASAL2	MYC	CEP250	RYR3	RRM1	GJA1	UBE2H	BMP1	HCFC1	PLCG2	KDELR2	P4HB	NRP2	INADL	MTF1	TNXB	TTLL5	SGCB	GADD45A	PAFAH1B1	GSTM3	DTNB	SLC2A5	IL4R	STRN3	PIGC	GOT1	PHC1	SEC61B	IDE	GDF10	MARK3	PTHLH	GRIN1	AP3B1	DCX	MAD2L1	PDGFRA	HGF	GAD1	TCL1A	PRKACA	AQP4	ABL1	CTGF	LOX	UBE1L	SCAMP2	PRKCA	SEC23B	MLH1	PHKG2	MUC1	ITGB1BP1	ROCK1	IGLL1	MT1G	CDC14A	FLJ13195	METAP2	SARS	FAM3A	SPAG8	PREPL	DPP6	MFAP1	C5	FANCA	CUL5	RGS7	MGC39900	NPTX2	TNFRSF11B	OCA2	MX2	ADFP	PRKCQ	FOXO1A	INSIG1	SELL	COL4A5	RIOK3	HRSP12	HMGN1	GYG2	MLLT4	GTF2F1	DOCK1	CRYBA1	FUBP3	TEC	COL6A1	LDLR	ATP5D
TPA_RESIST_LATE_DN	na	MN1	MAN1A1	DAPK1	MAD2L1	PDGFRA	KCNA1	HGF	DDR2	TCL1A	PTCH1	SMAD7	PRKACA	C1S	CPSF1	ABL1	CTGF	LOX	KISS1	UBE1L	SCAMP2	RYR3	MLH1	LENG4	ITGB1BP1	IGLL1	MT1G	P4HB	PREPL	MFAP1	GRIA2	C5	FANCA	NRP2	MTF1	CYP27A1	TNXB	BNIP3	TTLL5	PAFAH1B1	TNFRSF11B	GSTM3	OCA2	DTNB	ACOX3	SEC31A	MX2	SLC2A5	STRN3	ADFP	HIBCH	FOXO1A	SELL	HMGN1	GYG2	MLLT4	GTF2F1	DOCK1	FUBP3	PGRMC2	GRIN1	SGCE	AP3B1	SLC1A3
LEE_MYC_UP	na	RPL28	CYP7A1	GNB2L1	DCLRE1A	TPR	RPS24	PDGFC	CTSE	RNASE4	HTATIP2	MCM6	LCN2	APRT	KIF20A	RALB	SNTB1	CDCA3	CTGF	NUSAP1	RPL12	RPS16	SLC22A1	CISH	DMPK	CSRP2	FDFT1	RPL36	CYR61	CYP26A1	PLAT	RPL13A	SLC13A3	GSTM1	IDH3A	MGST3	SLC1A4	HMGCS1	GLUL	CSTB	LY6D	GSTM2	ACTG1	LY6E	SLC1A2	FBXO21	PALMD	CDC2	RPLP2	LECT2	RPL13A /// LOC283340	LPL	RPS14	MAT2A
HSC_STHSC_ADULT	na	ERBB2IP	SOD3	HIRIP3	UBXD3	H3F3B	SLC5A12	RDM1	GPR172A	ZC3HAV1	PDE1A	RANBP5	PPARG	DNTT	IFIH1	EMID1	PKP1	TRAPPC3	CPA6	APC	PRRG1	C20ORF23	MID1	XRN1	FALZ	SENP6	ZRANB1	MPHOSPH9	IMPAD1	PRKCA	GUF1	C9ORF103	AKAP8	YWHAQ	BCLAF1	TSPAN1	FLJ37440	GABPB2	NCOA6	C9ORF50	C9ORF18	LEMD1
COCAINE_BRAIN_4WKS_UP	na	ANKHD1	FMR1NB	ZDHHC6	CCDC6	DCLRE1A	DNAJC5	CORO2B	ZNFX1	PBX1	SIRT1	CLK1	NFATC2	KIF1B	ACTR1A	TRAF6	FAM96B	GPM6B	TUG1	C2	PDPK1	UGDH	TCF3	NUSAP1	CFL2	WNK1	AASS	BLK	NELL2	EPB41	SMARCA4	CAPN6	SWAP70	DNAJB1	P4HA1	DUSP6	TCP11	ZAP70	PAPOLA	PDXK	KLF10	APOH	SHE	KLF5	FNDC1	CORIN	DUSP1	GPAA1	KIN	INHBC	C17ORF62	EIF2C2	MGC5139	GUCA2A	CAMK2A	SLC35D1	AKAP8	IL3	KLF4	TECTB	PER1	GIF	IL1R2	FREQ
SHEPARD_CELL_PROLIFERATION	na	CKS1B	CDK6	CBFA2T2	TCF8	CTNNBIP1	ISG20	REGL	CDK9	PIM2	VTI1B	GPC4	BUB3	CHRM1	MNT	CTF1	CRIP1	ADRA1B	RPS4X	PDAP1	ZNF187	ERF	CDC27	TACSTD2	EVI5	CHRM4	ERG	DTYMK	SYK	CYR61	TXN	OSMR	MS4A1	EMP3	CHRM5	USP8	INSL4	IL2RG	IL9R	BTG1	KHDRBS1	RPP14	BST2	BUB1	UHRF1	RPS27	SIPA1	TGFA	ELN	EMP1	TGFB2	CKS2	MET	ELF5	PYY	FSCN1	ENPEP	RBBP7	IRF2	CDK7	PRKCA	STAT6	ARHGEF1	BUB1B	EPS8	MKI67	KRT16	CDC14A	EGFR	TFDP1	LRPAP1	IGFBP4	CUL5	TPX2	FTH1	IL1A	LATS1	CDK3	EPHB4	CSF1	CSE1L	KIF2C	PRL	SERPINF1	PDZK1	PRG4	CDC2L2	PCNA	IL3	FES	TNFRSF9	AKR1C3	SFN	CDK4	THPO	CDK5	IL13	HDGF	PRDX1	GFI1B	BLZF1	DUSP22	IL5RA	CD81	MT3	CDC16	MYC	ERBB4	MAS1	NAB2	TM4SF1	NUDC	IL1B	FGF5	LGI1	APRIN	HDGFRP3	EDNRA	IL6R	LAMA1	CD160	LRP1	FZD3	GRPR	IL8RB	BCAR1	GAB1	ERBB2	ZFP36L2	OSM	AREG	BCAT1	GSPT1	RAF1	PEMT	MAD1L1	MNAT1	S100A6	CDK5R1	TNFRSF17	APPL	SLC29A2	IL11	GCG	EHF	PTHLH	MATK	IL6	CD28	PRDM4	TCFL5	PDGFRA	HGF	IL4	EMP2	ZNF259	CLK1	TPD52L2	NDP	IL2RA	BIN1	DKC1	REG1B	IL12B	KITLG	GRN	TGFBI	NR6A1	TNFSF13B	EPS15	TAL1	MYT2	MTCP1	PLEKHC1	LAMP3	S100B	TNFSF8	IL15	PDGFA	LMO1	CDC25C	NPY	TNFSF9	MAPRE1	LY86	SKP2	MIA	UBE2V2	CXCL1	TNFSF7	MPL	INSIG1	E2F1	CCKBR	IL15RA	MAPRE2	IL12A	DAB2	CBFA2T3	E4F1	CSF1R	DCTN2	FGF6	PTEN
TAKEDA_NUP8_HOXA9_10D_DN	na	S100P	HS3ST2	HEXA	DSU	APOE	OLIG1	CCL23	OLFML2B	HS3ST1	CD24 /// LOC647456	CXCL5	C1QC	RNASE1	LGMN	TSPAN2	PADI4	RAP1A	CHIT1	NRP1	ID3	CORO2A	A2M	RAB42	TACSTD2	CCL3 /// CCL3L1 ///	FRMD4A	LOC648859	OTOA	SLAMF8	FJX1	DOCK4	ST14	LHFPL2	NRP2	CCL18	SLPI	INADL	RASSF4	FPRL2	LOC402560	DACH1	GPR97	PTGER3	ACP5	IL7R	STAB1	DISC1	SGK	BPI	ME1	PADI2	TEX15	RASGRP1	CTSLL3	FOLR3	SLC7A8	C5AR1	EMP1	RAPGEF2	SLCO2B1	IL1R2	ABP1	CEBPE	IL1R1	LGALS12	NPL	DEFA1 /// DEFA3 ///	C10ORF33	CTSB	RTN1	CEACAM8	MMP9	ABCB5	RPS6KA2	SLC25A27	PDE4DIP	CD24	VSTM1	PPAP2B	BLNK	CCL7	CHI3L1	ABHD12	MS4A2	MAPK13	PPP1R1B	C1QB	CD1B	RAPH1	KCNJ15	TGFBI	MMP12	DFNA5	F13A1	FLJ20701	ACE	DEFA4	MAOA	RARRES1	FABP3	HSPC159	PPBP	GPD2	ANXA3	PDK4	TRPA1	TMEM45B	S100B	CST7	ACSL6	CXCL3	GGTA1	PLA2G7	MAF	CCL13	TMTC1 /// LOC653626	MMP1	TCN1	CEACAM6	DPY19L1P1	TLR7	C6ORF105	ATP6V0D2	HRH4	CXCL1	SERPINF1	FUCA1	CD59	FCER1A	FCHO2	RIT1	CXCL2	CCL4	C1QA	GPNMB	PCSK5	KLF2	TREM2	DAB2	SRPX	PPP2R2B	EMR3	RGR	CD9	SEPP1	RGC32	RGL1	CLEC5A	SLC38A6	TNFAIP8	LYPLAL1	SLFN13
CROONQUIST_RAS_STROMA_UP	na	RNASE6	ZYG11BL	AMPH	MCC	ETV1	CD86	IGHM	ACP5	PRKACA	SV2B	DUSP4	CYBB	NRAS	CEACAM1	RASGRP2	ENAM	TRIM25	DMN	CX3CR1	PLEC1	TBC1D9	ARHGEF2	IQSEC1	DUSP6
XU_CBP_DN	na	CCR6	LAT2	GABRG3	NR1H2	TPR	TBC1D10A	EPHA4	ETS1	FRAT2	ID3	ANP32A	CCR7	ARHGEF2	HSD11B1	RELB	TGFB1	VAV2	ERCC2	LTA	CASP9	KRTAP8-1	SLC25A3	ADAR	ANKRD17	GSN	COTL1	PSCD1	CIITA	ATP1A1	ARF6	ALDH1A3	SDF2	NUCB2	CD97	PER2	RAB14
GAY_YY1_UP	na	MYH1	PLTP	DRD4	ACTC1	WT1	CBLN1	NTF3	CEND1	CHODL	GPC3	BDNF	MMP2	CRYAB	LDB3	B4GALT4	SULF2	HACL1	BCL2L1	ABCA3	MS4A1	STX3	MYH3	POLK	SH2D1A	PTP4A3	SLC27A3	PMAIP1	EXOC4	CTSF	EFNA3	MYH11	PLOD2	ANKRD1	SPAG1	PAFAH2	MYH2	KIF17	WNT16	ABCD4	ALCAM	TGFB2	EPHA7	FXYD2	EFEMP1	BMP6	CASP7	HHIP	ADAM15	GPR137B	SYT11	EBF2	GRIA3	MYOM1	RIPK5	CXCR7	MDM2	EDG8	SRC	SERF1A	PRSS35	MRVI1	EGFR	CPEB1	SLC1A6	TNNC1	PAWR	RORC	SIM1	IL17D	TSLP	GFER	COL19A1	TXNIP	SURF1	HSF2	ZNF385	RBMX	RNF41	MPG	USP20	GADD45G	SEPP1	LPIN1	SFN	FOS	TSSK2	CDKN1A	ITGA9	KLK8	PIP5K2B	SLC2A4	PHB	RAMP2	ARR3	LRP2	CFH	MYH6	NRG3	NEUROD6	UCHL1	TNFRSF10B	DLEU2	RPGRIP1	CDO1	MAL	HIST1H1C	TNNC2	JAK3	ABCC5	FAS	BMP4	FJX1	MYCN	HM13	ID4	BLCAP	TNNI1	TTLL1	TBX2	PROX1	FLT1	MYL1	SLC12A5	PLCZ1	BEX1	DCXR	UBC	CDKN1C	GBP2	ST6GALNAC3	PSRC1	SLC9A3R2	ICAM1	TAP1	EHF	TCFL5	EHD1	SPOCK3	ELOVL2	PBX4	BTG2	NGFR	ACOX1	TPH1	PMM1	CD55	ITGB6	MASP1	CLU	STK25	EPHA2	PEX19	HSD17B1	NAP1L3	ABAT	PDLIM3	LGALS9	HIST1H2BC	MAPK10	PLCB4	DMPK	KDR	FABP3	TPM1	MYLPF	NDUFA7	SELM	COL10A1	JUB	ABCA1	PDGFA	SOX2	CFTR	SLC6A14	NPTX2	SNRPN	TGM2	LDHB	SIN3A	DUSP1	SLC2A3	GLCCI1	PERP	BRUNOL4	FXYD6	MAP6	LAMB2	HEMGN	RND3	PFKFB2	KIF5B	MYO1C	CTNND2	TPD52L1	NID2
IGF_VS_PDGF_UP	na	SGCG	FLJ22349	PYGM	FAM8A1	ZNF238	KBTBD5	ACTC1	SMTN	FBXO17	PKIA	NCAM1	MYBPH	SMYD1	C11ORF67	DAAM2	COX6A2	TMEM38A	TNNT1	DCAMKL1	LDB3	USP2	CKM	TNNC2	CNR1	ITGB1BP2	TTN	RYR1	TPM2	TPM1	SMPX	MYLPF	UNC45B	TNNI1	HSPB2	ERBB3	MYOG	TNNT2	TNNC1	FST	ATP2B4	DDC	GATM	BRWD1	MYOM2	MYH3	SGCA	HDAC11	C1QTNF3	CMYA1	GPT2	SOX8	FLJ30294	ACTN3	NPNT	PRKAG3	HFE2	NEIL1	SDPR	ATP2A1	TNNT3	PPFIA4	DUSP27	FMO1	RB1	SRL	FBXL22	PGAM2	SYNPO2L	DKFZP564O0823	ENAH	MYL4
PASSERINI_IMMUNE	na	IKBKAP	HLA-DRA	GEM	CTSC	CTSG	CCBP2	DNAJC8	CXCR4	CTSS	HRH2	TNFSF11	CD97	PTGER4	TOMM40	CRHR1	IL1R1	XBP1	PRKRA	IL10	EBI2	ETS1
IRS1_KO_ADIP_DN	na	HSBP1	ADAM23	KIAA1212	EPHX1	ACTC1	CNDP2	CCDC6	HTRA3	RAMP2	C11ORF54	LONPL	RAB9	POPDC3	TLE3	CIRBP	CD40	HCCS	MESDC2	SNTB1	NRP1	GLRX	ZNF32	DKK3	GJA1	GHITM	SMS	ATBF1	ADARB1	CRIP2	ENPP1	THBD	RBM10	TNNI1	TNNT2	TNXB	ATXN7L3	MRFAP1	CD63	DIAPH1	ADM	GGTLA1	C6ORF203	PIP5K1B	C21ORF33	COL4A1	EBF3	TSPAN6	SIX1	TNNT3	DKFZP686A01247	HSPC152	ITIH2	LIFR	CARHSP1	CASP2	NFYB	IL1R1	RAB14	MYL4	CAPG	ANKRD44	HGF	HLX1	IL6ST	COL4A2	PPAP2B	EDG2	SEMA3E	LOC55565	TTC15	GSTT1	CTDSP2	RAB3B	FAH	RAD52	TGFBI	CAND1	SNAI2	MAOA	CAPN6	RSAD2	GNPTAB	PML	SH3BGR	FRMD6	DHRS8	NMB	MYLPF	SIRT3	TSPAN31	TNNC1	GAS2	PAX3	THRA	VSNL1	MGST3	TMEM45A	TSC22D1	ITPR1	CDKN2C	COL6A3	RAB6IP1	DAB2	SFRP2	SMAD6	ZNF394	EIF4E2	SESN1	FMO1	GPR37L1	H6PD	LITAF	EPHB6	COL6A1	SGCE	PHKA2
GALINDO_ACT_UP	na	EHD1	MARCKSL1	FOSL1	RREB1	HERPUD1	SOCS3	CCRN4L	DUSP2	ITGA5	SCD	BCL3	ERRFI1	TNF	PIM1	PDLIM7	NAB2	CSF3	PTGS2	TAPBP	IL1B	GLRX	TNFAIP2	VEGF	IL1RN	IKBKE	SPP1	PHLDB1	BCL2L11	RAC2	BHLHB2	PLAUR	JUNB	NFKBIA	SLC11A1	SQSTM1	CD44	IER3	PCDH7	CD14	PDGFA	TNFSF9	CD83	GADD45A	BCL6B	CDC42EP4	PDGFB	ETS2	PHLDA1	NFKB2	PTPRE	DUSP1	TSC22D1	CEBPB	BCL10	TNIP1	PKM2	TXNIP	ACTG1	UBC	RHOB	CCL4	CXCL2	IL18RAP	CCL5	SRPR	TMEM49	TRAF1	GADD45B	NFKB1	ICAM1	TNFAIP3	UBB	ODC1	EGR2	ADORA2B	LILRB4
GATA3PATHWAY	na	IL13	GATA3	NFATC1	PRKAR2A	PRKACB	JUNB	IL5	MAPK14	PRKAR2B	IL4	PRKAR1A	MAF	PRKACG	PRKAR1B	NFATC2
UVC_HIGH_D5_DN	na	ATP6V1B2	NAV3	PLEKHC1	LBR	LHFPL2	PITPNB	NCOA3	PTDSR	SS18	LOC56902	TLK2	ZFP36L2	STAM	HOXB2	UBE2N	UBTF	DLX2	C10ORF26	RAF1	FUS	ZHX3	MLX	SRF	PIP5K3	FADD	MPHOSPH6	FGF5	VEGFC	DYRK1A	PKP4	C6ORF145	DUSP11	SFRS3	MRFAP1L1	TARDBP	FOSL2
APPEL_IMATINIB_UP	na	CD163	HEXA	APOE	PPGB	CTSB	GM2A	PPARG	ACP5	CTSL	CD68	MSR1	LAMP1	CTSD	ENG	OSBPL3	PLD1	FUCA1	NEU1	APOD	CD300A	HEXB	PLSCR1	ASAH1	APOC1	CTSZ	C5AR1	GUSB	RARRES1	GNS	CTSH	LAMP2
TIS7_OVEREXP_DN	na	FUNDC2	MSX2	SHFM1	KRT7	WFDC2	EBP	CTH	CRABP2	RPS15A	UCRC	SURB7	CTSZ	ANP32E	FEM1A	SPP1	MYH8	TK1	FLJ20152	RPL17
AGED_MOUSE_HIPPOCAMPUS_ANY_UP	na	GPD2	IGF1R	ALCAM	ZNF403	ADIPOR2	KCNA1	RBM39	TIA1	FOXP1	SNX17	CIRBP	VTI1B	DBP	MARCH7	TAC1	KCNB1	MGC4268	PCGF2	PBX3	ENPP2	TXNIP	MEF2C	APOD	EIF2S2	RBM3	IGFBP6	MAPT	SMARCC1	CTSZ	KIF5B	GNA13	DDIT4	SLC4A5	NGEF	WDR26	ANLN	PPP2R5E	SCN1A	NRIP1	COL6A1	FTS	FRMD6	PENK	CRY1	PTEN
GAMMA_ESR_OLD_UNREG	na	TAF1C	TP53I11	FUT4	LCK	HGF	SOX7	ZFP36L1	CNKSR1	EIF3S6IP	SGCB	FLOT1	RHOD	ITGB8	SGPL1	HLA-DQA1	GABBR1	NDRG1	GNPNAT1	CEPT1	RHOB	GLRX	CTCF	ZNF507	KIAA0146	AP3B2	PDCD5
ZHAN_MMPC_LATEVS	na	SFRS7	BCL6	TSPAN3	MARCKSL1	CKS2	EMP3	EPHX1	RHEB	PPT1	LCK	ADA	FHL1	ARPC1A	MCFD2	KLK1	ITGA4	BMP6	ACAT1	CAPN2	MYBL1	MEF2B	XK	PIP5K1B	JAG1	PKM2	BCL2	SLC39A6	BMI1	HEXB	SELPLG	PECAM1	S100A6	PAM	IGF1	CAV1	DYNLT3	RHOH	TCEA1	DUSP5	LRMP	SYK	P4HA1	AMPD1	HDLBP	EBI2
GREENBAUM_E2A_DN	na	GAB1	MYO7A	GM2A	EVL	XRCC6	CRI1	PSME2	GBP2	D15WSU75E	CYFIP2	GIMAP4	BLK	EMP1	PQLC3	TMSB10	SERINC3	RPS14
SANA_IFNG_ENDOTHELIAL_DN	na	PRMT1	ANGPTL2	TNFRSF10D	PON2	RGS4	ESM1	METTL9	TIMM17A	XAB2	ANXA2	HDGF	HDAC2	C4ORF18	APEX1	RPL10A	ILF2	PRDX1	POLD2	MICAL2	SSR2	PA2G4	CCT5	HSPD1	HSP90AB1	HHIP	RPLP0	PRCP	RTN4	SNRPD2	GJA1	YWHAQ	EI24	TFRC	NT5DC2	SMS	DKK1	ATP5F1	KDELR2	ANTXR1	EIF4G2	MMP10	C17ORF48	CTNNAL1	CCNB1IP1	SLC25A3	CCT3	ARHGDIB	RPL6	PRSS23	COTL1	TPX2	CCT4	OAT	TPT1	GADD45A	CIRH1A	VWF	RPS3A	MORF4L2	NQO1	MGST3	CSE1L	TUBA1	LGALS1	KRT7	CABLES1	H2AFZ	RAN	NDUFA4	HMGCL	DAB2	RHOC	UCRC	KCNH2	TXNDC5	PIM3	CD34	INHBA	RPSA	C1ORF121	SMYD2	PGAM2	PEA15	ODC1	FGFR1	APLN
TPA_RESIST_LATE_UP	na	GNAO1	SST	RAB7	PTPN7	HSPA8	PROM1	RGS4	CACNA2D2	CORO1A	CLCN6	S100A11	CCL13	HAX1	NDUFS4	PSME3	ATP6V0E	IGFBP7	PELP1	MARCH6	ETS2	CASP4	AGA	MPP2	MPHOSPH6	CDIPT	BRUNOL4	PTGES	CAP1	GYS2	DDX3X	HNRPAB	ALOX5AP	ARF4	MAPK1	EVI2A	AFF3	ACTB
WNTPATHWAY	na	MAP3K7	CTBP1	WNT1	MAP3K7IP1	CCND1	HDAC1	CSNK1D	CTNNB1	APC	FRAT1	MYC	GSK3B	NLK	TCF1	BTRC	AXIN1	WIF1	TLE1	PPARD	FZD1	CSNK2A1	CSNK1A1	DVL1	PPP2CA	CREBBP
NAKAJIMA_MCSMBP_MAST	na	SIGLEC6	CTSG	PGDS	LOH11CR2A	GATA2	MT1H	TSPAN4	FST	PLAT	CMA1	CLEC3B	PRDX1	CCL2	RGS10	ENO2	TIMP1	CTSD	HSP90AB1	HPGD	MAOB	DUSP14	MT3	CLU	TPSAB1	MS4A2	FCER1A	ENPP2	KIT	ALAS1	CYP1B1	GPNMB	HDC	BTK	PEBP1	MT1F	VAT1	GDF15	LTC4S	LGALS3	MT2A	CALB2	PTRF	PHLDA2	TRIB2	CPA3	CAPG
CHANG_SERUM_RESPONSE_UP	na	HAS2	PSMD14	CENPJ	VIL2	C8ORF13	NME1	SLC16A1	JTV1	F3	MAP3K8	CBX1	EIF4EBP1	PA2G4	RNASEH2A	CHEK1	MT3	ITGA6	DLEU1	SNRPC	ID3	DLEU2	PFKP	CDK2	SNRPB	GGH	C6ORF55	LSM3	PDAP1	PSMD12	EEF1E1	SMS	DCK	BRIP1	TAGLN	CORO1C	ID2	IPO4	FLNC	VDAC1	UBE2J1	LSM4	DUT	PSMC3	COTL1	TNFRSF12A	PSMD2	PCSK7	IL7R	BCCIP	SNRPA	TUBA1	MTHFD1	MNAT1	MCM7	H2AFZ	C13ORF1	MYL6	IFRD2	PLOD2	EIF4G1	RPN1	SFRS10	SFRS2	MSN	SNRPE	STK17A	NUTF2	KIAA0090	NUDT1	TFPI2	SSSCA1	PITPNC1	SNRPD1	LYAR	LOXL2	UAP1	RNF138	MRPS16	MRPL37	HNRPA2B1	EMP2	MRPS28	MET	ENO1	PPIH	MYBL2	LOC56902	NLN	MRPL12	COX17	CCT5	TUBG1	MYBL1	WSB2	TOMM40	PFN1	HSPC111	POLE2	RBM14	SDC1	COPS6	IMP4	HMGB1	PTS	CDCA4	MT1F	CKLF	SNRPA1	TPM2	TPM1	SMURF2	EPHB1	POLR3K	NOLA2	SRM	NUPL1	LMNB2	C1ORF33	FLJ10292	MCM3	PLAUR	RUVBL1	SLC25A5	PNN	SSR3	UMPS	HMGN2	BRCA2	MYCBP	RFC3	MAPRE1	GNG11	TXNL2	PLG	C11ORF24	MKKS	RBMX	TPI1	HNRPR	EBNA1BP2	RNF41	DCLRE1B	PAICS	TCEB1	NUP107	ADAMTS1	GPLD1	PSMA7
BCNU_GLIOMA_NOMGMT_48HRS_UP	na	SMPD2	SNCG	BCL10	ST6GAL1	LAIR1	SNAPC3	SNAPC1	GDI2	ECM2	SLC10A1	GCM1	RNASE4	SMARCD1	CD80	GNRHR	ESRRA	ST8SIA1	SNRPB2
ROME_INSULIN_2F_UP	na	MSI2	FHL3	HK2	YWHAH	ASH1L	KARS	CANX	PPP2R3A	GLRX	PXMP3	PAM	LSM3	YWHAQ	PPP1R2	IFIT1	GNPDA1	ARCN1	ATP6V1E1	HNRPDL	VDAC1	ASCL1	NRD1	SNAPAP	TSG101	ADSL	LAPTM4A	SCOC	NFE2L1	PTP4A1	WBSCR1	UBE2E3	FLJ11506	AHSA1	UBA2	CDK2AP1	H2AFZ	SLC25A12	BUB1	TRIM32	SH3GLB1	SET	CLNS1A	CCL16	UBB	GNPAT	FLJ11021	COPS5	USP9X	RBX1	QARS	MRPS16	VPS29	ZNF44	AKAP6	SPARCL1	PAIP2	CRI1	CAMLG	STS	UBE2B	NT5C3	OSR1	PTMA	CMAS	HECTD1	IL13RA1	SORBS1	EIF2S2	ARPP-19	FEM1B	PURB	IPO7	AHCYL1	PSMD13	SDCBP	UBQLN1	ALDOA	VIM	EEF1G	SNRPB2	OXA1L	SERPINF1	ADFP	COX7A2	PDE4D	HSF2	GCN1L1	UBE2I	GMPR	RPLP1	GBAS	NPM1	ITGAE	CSDA	CD36	PSMD14	FNTA	TIMP3	TALDO1	HERPUD1	JTV1	HDGF	TAF7	PRDX1	S100A7	PSMA6	CAPN2	TERF2IP	C1S	PPP1R12A	ALS2CR2	VCL	ZAK	NACA	BTF3	PSMB4	ADHFE1	PLN	FBP2	IHPK3	ANXA7	MTCH2	G3BP	UACA	GOT2	GPSN2	NDUFS4	MAP4	MORF4L2	UGP2	STARD7	ACYP2	ARF4	GTF2A2	HBB	SYNPO2L	ODC1	MAT2A	ST13	YWHAG	USP22	PABPC4	VCP	GSTA4	PRDX6	CLCN3	NCKAP1	UBE3A	RPL7A	RPL41	CFL2	USP16	SLC39A14	DPYSL3	SPOP	TPM1	DAG1	PSMA4	ARIH1	CCT8	RNF10	ATP6V0B	EPM2A	LDHB	LAPTM4B	LMCD1	UBE2V2	SLC35B1	MAOB	CD59	DDX1	NFIA	SRP14	RPS20	AKR1C2	PGRMC2	RAB5A	HLA-C	DDX48	PUM2	BCL2L2	LARGE	PSMA3	FLJ10081	ACTB
GPCRPATHWAY	na	PRKAR2A	GNGT1	PRKCB1	RPS6KA3	PPP3CC	PRKAR2B	MAPK3	JUN	PRKAR1A	CALM1	PRKACG	ADCY1	NFATC3	PLCG1	SYT1	CALM2	MAP2K1	NFATC2	PPP3CA	CALM3	RAF1	PPP3CB	GNAQ	GNAI1	NFATC1	PRKACB	PRKCA	HRAS	PRKAR1B	NFATC4	CREB1	GNAS	GNB1	FOS	ELK1
ST_G_ALPHA_I_PATHWAY	na	EGFR	PLCB2	SOS1	AKT1	SOS2	AKT3	ITPR2	PIK3CB	TERF2IP	SHC1	DRD2	STAT3	ITPKB	ITPR1	RAF1	EPHB2	AKT2	KCNJ9	GRB2	PITX2	BRAF	KCNJ5	PLCB1	ASAH1	RGS20	PI3	ITPKA	PLCB4	SRC	MAPK1	KCNJ3	ITPR3	DAG1	PLCB3
SANA_TNFA_ENDOTHELIAL_DN	na	CALCRL	KCTD12	FHL2	SASH1	FER1L3	RGS4	ANXA2	EFEMP1	MTUS1	C1ORF43	HDAC2	KIAA0960	C4ORF18	DNAJB4	BMX	NFIB	ITGA6	CLU	C14ORF78	CTGF	TM4SF1	PRKACB	MGC4172	NTN4	DNAH11	ACE	BGN	EPAS1	NT5E	CAPNS1	ANXA1	ZNF521	KDR	JAG2	GLCE	ANTXR1	PCTP	MMRN1	CRIP2	SSFA2	SFRS7	ATP5A1	CTNNAL1	ARHGDIB	IGFBP4	RHOJ	HTR1B	CCNA1	PRKCH	TPT1	VWF	RPS3A	TGM2	NQO1	PHLDA1	CDK2AP1	LDB2	GBA2	ATP1B3	KRT7	CABLES1	TXNIP	ZBTB47	EMCN	ARL5A	ALDH1A1	UCRC	PALMD	PECAM1	KCNH2	TXNDC5	PPP1R16B	ARL6IP1	SDPR	CD34	DDR1	PDLIM4	XLKD1	SMYD2	PGAM2	PEA15	POSTN	APLN
SASAKI_TCELL_LYMPHOMA_VS_CD4_UP	na	CDC2L5	FHL2	ARNT2	NME1	CORO1A	ATP8A1	RLN2	KCNN4	PTPRM	CCNB2	C18ORF1	ISG20	IRF4	PRDX1	TFCP2	NMI	DAAM1	TOP2A	ACOT8	NOMO3	GCHFR	CD99	TYMS	VBP1	CSNK1G1	PSMB2	SAP30	ATP5G3	CAV1	JAK3	NEDD4	FAS	AP3S1	WWTR1	PPID	ACYP1	SCCPDH	HSD11B1	MSC	PLK1	MYCN	CETN3	ANXA6	PPP1CC	POLR2H	IFNAR2	HDAC1	POU4F1	TFAP2A	TMED3	GSTZ1	ATP6V1A	PLD1	CD47	HMGB2	C21ORF33	GLB1	CENPF	ISG15	PMS1	GALK2	CCNA2	STAT1	AIM2	THRAP4	LOC91137	EMP1	CCNB1	TK1	HINT1	LAT1-3TM	PTHLH	PTTG1	DKFZP564O0823	IGSF4	DLG3	UST	CEP164	DST	POLR2E	SMARCA2	PGDS	FOXM1	MAD2L1	TRAFD1	ANXA2	PDCD10	RGS13	RECQL	TP53AP1	MSX1	DLG7	HMGN4	BATF	IL2RA	CDKN3	PRDX4	ETS1	SSTR2	TTC15	CP110	DYNLL1	TRIB1	SYT11	MYB	MRPS12	ETFA	BUB1B	ICMT	TFRC	MKI67	HIST1H4C	KIF14	TRIB2	MCM3	MTX2	DHCR24	ATP5A1	TFDP1	SP1	MYO1D	FST	PAWR	ATP2C1	TPX2	UBA52	ARL6IP5	MYCBP	RFC3	CHMP2A	PTPRJ	CEBPA	CD3D	KIF2C	FZD6	THEM2	RPA1	AGPAT7	PARP3	RBBP4	SELL	DOK5	RASA1	KIF11	MYL6B	PYHIN1	TUBB	PCNA	UBE2C	VAMP5	WDR18	BARD1	PPIB	ING1	OAS2	ZWINT	LSM2	PPP1CA	IDH1	ATP1B1	PTPRN2	PARP1	ZNF80	NDUFAF1	PDE8B	FGFR1	SGCE	EXTL2
CMV_HCMV_TIMECOURSE_16HRS_DN	na	COG4	SIPA1L1	RHOBTB3	SGK	VPS13B	ACAA2	NAV3	FBXL2	CDC25B	PPP1R3C	CXCR7	CDC42EP3	FAS	TGFBR3	ME3	PPAP2B	MAGI2	IRS1	ACSL3	MIPEP
GLYCEROPHOSPHOLIPID_METABOLISM	na	CDS2	LYPLA3	LYPLA2	ACHE	PPAP2B	GPD1	LGALS13	PLA2G6	PLA2G1B	PLA2G4A	CDIPT	CHKB /// CPT1B	AGPAT2	CHKA	PLCG2	PLA2G2A	AGPAT3	PLA2G5	DGKQ	CHAT	GPD2	PCYT1A	DGKH	PLCB2	PISD	DGKB	ETNK1	PLCG1	PLA2G3	PAFAH1B1	DGKG	CLC	AGPAT4	CDS1	PEMT	DGKA	PPAP2C	AGPAT1	DGKZ	PPAP2A	LYPLA1	DGKD	PAFAH2	PLA2G2E	PCYT1B	AGPS	DGKE	GNPAT	LCAT
ST_P38_MAPK_PATHWAY	na	MAP3K10	MAP3K7	MAPK14	CREB3	MAP2K6	AKT1	EIF4E	MAPK11	GADD45A	MAP3K7IP1	EEF2K	CREB5	NR2C2	TRAF6	MAPKAPK5	DUSP1	MAPK13	MAP2K4	DUSP10	CDC42	HSPB1	SRF	MKNK1	MAPK12	MKNK2	MAP3K7IP2	MAP3K5	MAP3K4	MYEF2	ATF1	NFKB1	MAPKAPK2	CREB1	MAPK1	IL1R1	ELK1
P53_SIGNALING	na	WRN	RELA	WT1	NDRG4	CCNH	APEX1	SIRT1	CTSD	CHEK1	MAP2K7	TP53BP2	BRCA1	MYC	TNFRSF10B	TNF	EP300	ACTA1	TP53	DAXX	ABCB1	CREBBP	CASP9	STAT5A	PRKCB1	HIPK2	GADD45A	MAP4	PMP22	PPIA	PMAIP1	TRAF5	PRKCG	ATR	CDC2	CSNK2A2	TRAF1	RB1	APAF1	GTSE1	BRAP	NDRG2	TRAF4	BAP1	TP53AP1	NDRG3	PRKDC	BCL2	MTBP	NUMB	PRKCA	CDK7	TP73	HSPA4	TEAD1	MDM2	EI24	HIF1A	BAI1	CSNK2A1	CDKN2A	TP73L	CHEK2	RRM2B	PML	ATM	P53AIP1	ESR1	CSNK2B	SP1	RPL13A	MAPK8IP2	THRA	LRDD	BAX	BBC3	PRKCQ	MAP2K4	NDRG1	TNFAIP1	FAF1	RASA1	E2F1	SERPINB5	FADD	TTRAP	THBS1	TBP	CSNK1A1	NFKB1	SFN	CDKN1A	PCAF	ACTB
NELSON_ANDROGEN_UP	na	UAP1	IDI1	KRT19	CPD	SNAP25	PHYH	SORD	SCD	ADRM1	ELL2	INPP4B	UGDH	MERTK	TMPRSS2	KLK3	SMS	AKAP12	B4GALT1	KRT8	ID2	ITGAV	B2M	AZGP1	RBM10	DHCR24	MAF	ACTN1	APPBP2	DCTN3	IQGAP2	KLK4	SRP19	ABCC4	HMGCS1	HPGD	ALDH1A3	HERC3	SEC24D	FKBP5	SGK	GUCY1A3	NDRG1	LMAN1	H1F0	KLK2	GSR	CAMKK2	KLF4	PPAP2A	TMEPAI	ANKH	TPD52	VAPA	ORM1	LIFR	SEPP1	DNAJB9	DBI	PTPN21	SLC26A2
CELL_PROLIFERATION	na	CKS1B	CDK6	CBFA2T2	TCF8	CTNNBIP1	ISG20	REGL	CDK9	PIM2	VTI1B	GPC4	BUB3	CHRM1	MNT	CRIP1	CTF1	ADRA1B	RPS4X	ZNF187	PDAP1	ERF	CDC27	EVI5	TACSTD2	CHRM4	DTYMK	ERG	SYK	CYR61	TXN	OSMR	MS4A1	EMP3	CHRM5	USP8	INSL4	IL2RG	IL9R	BTG1	KHDRBS1	RPP14	BST2	BUB1	UHRF1	RPS27	ELN	SIPA1	TGFA	EMP1	TGFB2	CKS2	MET	ELF5	PYY	FSCN1	ENPEP	RBBP7	CDK7	IRF2	PRKCA	STAT6	ARHGEF1	BUB1B	EPS8	KRT16	MKI67	CDC14A	EGFR	TFDP1	LRPAP1	CUL5	IGFBP4	FTH1	IL1A	TPX2	LATS1	CDK3	EPHB4	CSF1	CSE1L	KIF2C	PRL	SERPINF1	PDZK1	PRG4	CDC2L2	PCNA	IL3	FES	TNFRSF9	AKR1C3	SFN	CDK4	THPO	CDK5	IL13	HDGF	PRDX1	GFI1B	BLZF1	DUSP22	IL5RA	CD81	MT3	CDC16	MYC	ERBB4	MAS1	NAB2	TM4SF1	IL1B	NUDC	FGF5	LGI1	APRIN	EDNRA	HDGFRP3	IL6R	LAMA1	CD160	LRP1	FZD3	GRPR	IL8RB	BCAR1	GAB1	ERBB2	ZFP36L2	OSM	AREG	BCAT1	GSPT1	PEMT	RAF1	MAD1L1	MNAT1	S100A6	CDK5R1	TNFRSF17	APPL	SLC29A2	IL11	GCG	PTHLH	MATK	EHF	IL6	CD28	PRDM4	TCFL5	PDGFRA	HGF	IL4	EMP2	ZNF259	CLK1	TPD52L2	NDP	IL2RA	BIN1	DKC1	IL12B	REG1B	KITLG	GRN	TGFBI	NR6A1	TNFSF13B	EPS15	TAL1	MYT2	MTCP1	LAMP3	PLEKHC1	S100B	TNFSF8	IL15	PDGFA	LMO1	CDC25C	NPY	TNFSF9	MAPRE1	LY86	SKP2	MIA	UBE2V2	CXCL1	TNFSF7	INSIG1	MPL	E2F1	CCKBR	IL15RA	MAPRE2	IL12A	DAB2	CBFA2T3	E4F1	FGF6	DCTN2	CSF1R	PTEN
HEMATOPOESIS_RELATED_TRANSCRIPTION_FACTORS	na	E2F2	KLF1	LHX2	PAX6	FLI1	HHEX	MEIS1	WT1	HLX1	FOXD3	NFYA	NOTCH1	HOXC6	MLL	PBX1	MAFB	KLF3	EGR1	HOXA5	GFI1	NFIB	ETS1	MYC	EP300	TCF3	MYB	HOXD13	NFIC	PAX8	MAFK	GBX2	HIF1A	ELF1	EPAS1	TAL1	NF1	GATA1	KLF13	HMGB3	SPI1	TFAP4	BMP4	HOXB3	CREBBP	POU1F1	GATA3	STAT5A	NFE2	IRF1	GATA2	RUNX1	JUN	ETV6	DLX4	LMO2	PRRX1	HOXA10	TFAP2A	CEBPA	SP3	ETS2	NFKB2	ETV4	STAT3	CEBPB	E2F1	SRF	EED	HOXB8	BMI1	HOXA7	PHC1	USF2	MEFV	HOXD3	STAT1	HOXA9	NFIX	NFKB1	PAX5	HOXB6	CEBPE	POU2F1	XBP1
HSC_STHSC_SHARED	na	ERBB2IP	HIRIP3	UBXD3	SLC5A12	RDM1	ZC3HAV1	GPR172A	PDE1A	RANBP5	DNTT	EMID1	PKP1	TRAPPC3	APC	PRRG1	C20ORF23	MID1	FALZ	SENP6	ZRANB1	MPHOSPH9	IMPAD1	C9ORF103	GUF1	PRKCA	AKAP8	YWHAQ	BCLAF1	TSPAN1	GABPB2	NCOA6	C9ORF50	C9ORF18
CITED1_KO_HET_UP	na	EIF3S6IP	CPA5	FGF23	MBP	DPP4	RBM9	GPC3	DDX6	KRT85	PANK3	ARHGAP9	KCNK1	CBX5	C12ORF35	SNCA	JAK1	MLF1	NR2F2	KIF5B	HAL	HLA-C	CD8A	CNOT3	C9ORF58	XIST	RBM5	SAMHD1
NFATPATHWAY	na	MAPK14	CALM1	PRKACG	NFATC3	PIK3R1	EDN1	SYT1	NFATC2	RPS6KB1	CALM3	NFATC1	GSK3B	PRKACB	CTF1	HRAS	ACTA1	IGF1	PIK3CA	PRKAR1B	CAMK1G	MAPK8	CREBBP	PRKAR2A	CALR	LIF	PPP3CC	HAND1	PRKAR2B	NKX2-5	MAPK3	FKBP1A	PRKAR1A	AKT1	F2	FGF2	HAND2	MAP2K1	CALM2	NPPA	PPP3CA	RAF1	PPP3CB	CAMK1	AGT	MEF2C	CAMK4	GATA4	NFATC4	CSNK1A1	MYH2	MAPK1	ELSPBP1
TCRPATHWAY	na	CD3E	LAT	ZAP70	VAV1	PTPN7	NFKBIA	SOS1	PRKCB1	LCK	RAC1	PPP3CC	RELA	JUN	MAPK3	CALM1	NFATC3	PIK3R1	CD3G	PLCG1	SYT1	CALM2	MAP2K1	CD3D	NFATC2	SHC1	PPP3CA	RAF1	CALM3	PPP3CB	NFATC1	MAP2K4	RASA1	MAP3K1	PRKCA	GRB2	HRAS	TRA@	PIK3CA	NFATC4	NFKB1	FOS	ELK1	FYN	MAPK8
KUROKAWA_5FU_IFN_SENSITIVE_VS_RESISTANT_DN	na	NT5C	EGR3	LENG8	POLR2H	TMPO	MAD2L1	KDELR3	GPR125	MGST2	ERO1L	BRCA2	CALM1	BIRC4	HK2	ENPEP	ALDH9A1	PDCD4	KIAA0157	PPP2R2A	SND1	IFNB1	NMNAT2	UNC5B	PVRL2	GLS	CTPS2	NR1D2	BLMH	ATP6V1D	AGR2	ASB4	S100A10	CLNS1A	EEF2
BRENTANI_PROTEIN_MODIFICATION	na	PDK2	HDAC4	PTPRC	PTPRM	PRKG1	PRKACG	RYK	NAT2	HCK	MME	CTSD	PRKCZ	RPS6KB1	EP300	PIM1	PDPK1	TESK1	PPP2R3A	PTPRD	PTPN12	ABL2	HDAC5	BLK	PIK3CA	PTPN6	PTPRF	HDAC6	PTPRK	PRKAG1	PPEF1	DUSP8	HPN	PTPN7	TBCC	PPP1CC	PRKCB1	LTK	PRKAR1A	PTK9	PPP2R5A	LIMK1	ACP5	PTP4A1	PTPN9	RAGE	CSNK1E	USP4	LYN	PTP4A2	PRKCG	STK11	CSNK2A2	USP6	PPP2CA	DUSP7	PAK2	MATK	USP5	LIMK2	PRKCI	PPM1D	ST13	PTPN18	FURIN	YES1	LCK	CTSB	PPP4C	RPS6KA2	IL3RA	FER	FGR	DPP4	UBE2N	PTPRR	PRKACA	BMX	PPP1R3A	PRKDC	ABL1	PRKACB	CHUK	CUL1	PRKCA	PPP1CB	DUSP9	PHKG2	TMPRSS2	PAPSS1	VHL	PRKAR1B	DUSP5	DMPK	PPP2R4	PTK7	PDK4	PTPN11	CSNK2B	PTPN4	PPP2R1B	PTPN2	DUSP3	PRKAR2B	ELK3	CUL2	PTPRZ1	UCHL3	PTPN1	PTPN13	ACPP	CSNK1D	PTPRG	PRKCQ	PPP3CA	BCR	PPP5C	PPP3CB	DUSP4	KIT	PTPRH	STK3	ACP2	PPP2R2A	FES	STK4	PPP2R5D	PPP6C	PTPRB	ACP1	ANPEP	PPP1CA	PTPRN2	PRKG2	CSNK1A1	PTPRN	PPP2R5E	UBE2I	PTPRA	ELK1	PTPN3	PCAF	PPP2R5B	PHKA2
ET743_SARCOMA_24HRS_DN	na	UBE2T	POLD3	LBR	PSMC6	RAP1B	PRIM2A	KIAA1279	C8ORF76	SIRT1	KIAA0802	TBK1	BIRC2	TOP2A	THRAP3	MAGEF1	RP11-535K18.3	BUB3	LRRC8C	MYCBP2	EML4	ELOVL6	TOP1	RNF14	RBM27	CDC27	CXXC5	BCL2L1	WNT5B	TSPAN14	SFRS4	SSFA2	BIRC6	LHFPL2	TMEM138	USP3	C1ORF164	TGIF	RAB1A	RABGGTB	GTF2H2	FRYL	ARFGAP1	RIPK1	RAB2	PSMC2	GTF2B	FBXL7	BUB1	RPP14	CCNA2	GOPC	KIAA0310	STK17B	JMJD1C	SLC4A1AP	CRLF3	PAFAH2	HSPA1L	STK17A	SFRS3	XBP1	MAT2A	FBXL3	FOSL1	TMPO	MAPK14	C18ORF55	MICAL2	CTGF	DDX20	KIAA0157	CDK7	OSBP	GAPVD1	DNAJA2	B4GALT5	EPS8	CSNK2A1	UBE2D2	RCOR1	NOC3L	MFAP1	MRPL1	HSPA8	ATG5	USP12	MRPL15	TNFSF5IP1	SACS	WEE1	TDG	HERC4	RAD54B	CDC23	PANX1	HS3ST3B1	KIAA0859	KIF11	RSPRY1	VEGFC	CYHR1	CLCN7	NCOA6	GABPB2	BAG2	TRIP4	SON	TARDBP	CRSP6	RBM25
BRCA_BRCA1_NEG	na	EPDR1	DCI	SPAG5	TAOK1	GREM1	SPARC	WT1	PRKG1	AFF1	SC5DL	CAMK2N1	IGFBP7	AHNAK	MYLIP	GPC1	CGI-38	STXBP1	HTRA1	NPTN	TMEM16A	GPC4	KIAA0644	CA12	DIP13B	GOSR1	NTN4	HDGFRP3	GJA1	BRD8	ZDHHC17	TFPI	UQCRQ	TEGT	CRYM	GALNT7	MEIS3P1	TNRC9	FMOD	ATBF1	IGFBP2	GLI3	SNPH	DUSP6	ENC1	KLHDC5	GATA3	NEO1	FBXL2	UNC119	C9ORF88	PIB5PA	CCDC74B	GPR98	TSPAN15	DUSP13	RNF43	CHGA	STK39	PRRX2	DKFZP761M1511	ASTN2	CPE	CTSF	REEP1	PALMD	WWOX	DKFZP686A01247	PLCXD1	CA2	UBE2Q2	SYNJ2BP	SERPINA6	VEZF1	CLEC11A	USP22	TXNDC13	BEXL1	PRKD1	RETSAT	PLA2G10	PLK2	TRAF4	DNALI1	EMP2	PALLD	DOPEY2	TSPAN8	TMEM167	SORD	EPHA4	SH3BP4	TP53AP1	ITGB6	HAGH	HSD11B2	ETFB	KIAA0100	RAB3B	SPON1	HMGCS2	INPP4B	MAP3K1	PIGT	BMPR2	RMND5B	SLC9A2	CXCR7	PDLIM3	COL3A1	ANKRD50	C5ORF21	ITGB5	DNAJA4	LRRC17	ACOX2	GOLPH2	KLF9	PPT1	STARD10	NUAK1	PLAT	NUFIP2	CDH11	SCAMP1	MPDZ	SLC40A1	DIP2C	NQO1	PH-4	SULT1A2	ANKRD25	SERPINF1	SDF2	C5ORF13	MAST4	DUSP4	PNMT	CDC42BPA	MID1IP1	HEY1	SPDEF	GPRC5C	LASP1	TMEM98	PARVA	TSPYL4	RPL23A	MATN3	CSNK1A1	TBC1D9	COL23A1	MATN2	PDE8B	ITGBL1
SASAKI_ATL_UP	na	CDC2L5	FHL2	ARNT2	NME1	CORO1A	ATP8A1	RLN2	KCNN4	PTPRM	CCNB2	C18ORF1	ISG20	IRF4	PRDX1	TFCP2	NMI	DAAM1	TOP2A	ACOT8	NOMO3	GCHFR	CD99	TYMS	VBP1	CSNK1G1	PSMB2	SAP30	ATP5G3	CAV1	JAK3	NEDD4	FAS	AP3S1	WWTR1	PPID	ACYP1	SCCPDH	HSD11B1	MSC	PLK1	MYCN	CETN3	ANXA6	PPP1CC	POLR2H	IFNAR2	HDAC1	POU4F1	TFAP2A	TMED3	GSTZ1	ATP6V1A	PLD1	CD47	HMGB2	C21ORF33	GLB1	CENPF	ISG15	PMS1	GALK2	CCNA2	STAT1	AIM2	THRAP4	LOC91137	EMP1	CCNB1	TK1	HINT1	LAT1-3TM	PTHLH	PTTG1	DKFZP564O0823	IGSF4	DLG3	UST	CEP164	DST	POLR2E	SMARCA2	PGDS	FOXM1	MAD2L1	TRAFD1	ANXA2	PDCD10	RGS13	RECQL	TP53AP1	MSX1	DLG7	HMGN4	BATF	IL2RA	CDKN3	PRDX4	ETS1	SSTR2	TTC15	CP110	DYNLL1	TRIB1	SYT11	MYB	MRPS12	ETFA	BUB1B	ICMT	TFRC	MKI67	HIST1H4C	KIF14	TRIB2	MCM3	MTX2	DHCR24	ATP5A1	TFDP1	SP1	MYO1D	FST	PAWR	ATP2C1	TPX2	UBA52	ARL6IP5	MYCBP	RFC3	CHMP2A	PTPRJ	CEBPA	CD3D	KIF2C	FZD6	THEM2	RPA1	AGPAT7	PARP3	RBBP4	SELL	DOK5	RASA1	KIF11	MYL6B	PYHIN1	TUBB	PCNA	UBE2C	VAMP5	WDR18	BARD1	PPIB	ING1	OAS2	ZWINT	LSM2	PPP1CA	IDH1	ATP1B1	PTPRN2	PARP1	ZNF80	NDUFAF1	PDE8B	FGFR1	SGCE	EXTL2
BRG1_ALAB_DN	na	ANKRD32	CXCR6	LTBP2	NRP2	ARHGDIB	SPRY2	EFNB1	HCST	KCNJ2	NPFFR2	ITGB1	PTP4A1	SFTPB	CLK1	C1ORF59	HPGD	PLS1	USP24	FCHSD2	MYC	CD74	HLA-DRA	NRP1	ID3	PTP4A2	YY1	TREM2	HEXB	PER3	SEPP1	LUM	MAPK1	CCR1	CYP4B1	ASNS	IL1F8	EBI2
HDACI_COLON_BUT48HRS_UP	na	HLA-DOA	ET	MAN1A1	SAT1	KCNA1	MT1H	SPRY2	PGBD2	LRP8	PPM2C	YIPF4	ANXA5	MAP9	MPV17	ZSWIM6	UXS1	TIMP1	NEUROD6	SERPINE1	CLU	IL1RAP	IL17RE	TSNAX	SNTB1	C2	AQP1	SEPT3	TRIB1	FNBP4	CYP1B1	GRN	KRT23	PRKCA	GPR108	TPM3	PSAP	GSDML	MT1G	BMP1	PLCG2	EPB41	ATP6AP2	CALCOCO1	SAMD4A	PLCB4	CRYL1	ISOC2	GLI3	ARMC9	TSPAN7	GNL1	CREBBP	A1BG	CPEB4	PISD	C5	FOSB	AP4S1	MYO7A	LYRM4	CDH11	GTF2H2	SKAP2	DNM3	IGFBP3	ZUBR1	RHBDF1	FLOT1	PSCD1	ACADVL	ARHGEF10	NCOA1	TMEM63C	AP2A2	DUSP1	TNCRNA	GSTM2	MAPRE3	GABBR1	ZBTB17	METT5D1	NDUFS5	INTS3	TUBB4	CAP1	NAPB	RSU1	SIPA1	HSP90AA1	RXRB	GABPB2	FOS	EPHB6	KIAA1530	PLAG1	CTAGE5
BRG1_SW13_UP	na	KLHL6	WDR42A	EFHB	SPARC	ADC	CASC2	CA10	ATP8A2	CAMK2N1	CCL2	LGALS3BP	AHNAK	MMP2	TMEM130	IFI27	EXOSC7	S100A13	ID3	CRYAB	RP5-860F19.3	PIPOX	IFITM1	IGF1	TAL1	LGALS9	IL32	C10ORF54	SLC15A2	TAGLN3	CD53	DHRS3	EHBP1	CRYAA	SH3PXD2A	RGS7	IFITM2	LOC158381	ZFPM2	BCAM	SPRY4	GPRC5A	UPP1	QRSL1	BP75	BST2	ECM1	RMST	PODXL	GDF15	ANGPTL4	ITPR3	EGFLAM
YAGI_AML_PROG_FAB	na	PRSS3	MAN1A1	CASP1	IFI30	APPBP1	CD180	ILF2	CD68	GIPC1	PIM2	C7ORF44	CIAS1	ITGA6	GP1BB /// SEPT5	LAMA5	ELOVL5	RYR3	GGH	KIAA0692	ELOVL6	RUNX1T1	TFDP2	CAV1	TRPC6	ALDH5A1	MYH10	UNC119	NET1	SERPINI1	USP8	IL2RG	CYB5B	AOAH	SNTA1	DDHD2	GABRE	VPS13A	ZBTB16	PLOD2	LDB1	S100A10	CSTA	ICAM2	DLC1	STAC	PIR	CFH /// CFHR1	PKIA	PBX1	CAST	NCAM1	FADS1	STAT4	KIF2A	TNFAIP2	ATXN1	TCIRG1	SERPINE2	TRIB2	AHCYL1	MAX	SFXN3	SCRN1	GATA2	PNN	RFC3	GP1BA	ZNF91	TBPL1	CFP	MAST4	DOK5	TM7SF2	TRPC1	PCNA	TNFRSF4	FGFR3	CACNA2D2	TIMP3	AMD1	LARS2	C18ORF1	CFH	SC5DL	C11ORF32	TXNRD1	AHNAK	CAPN2	DLEU1	TOM1L1	PLA2G6	TUSC3	ELL2	TMSL8	VCL	PRKCBP1	KIAA1794	HDGFRP3	TIMP2	GOSR2	SERPINH1	RHAG	TMEM142B	AP1S2	SQLE	SAMHD1	ITGB3	NTRK1	ARID5B	F2R	TGIF	CTSW	UBXD6	TNFRSF1B	PAFAH1B3	POU4F1	FAM20B	SCP2	ITGA2B	MORF4L2	HERC2P2 /// LOC44024	IFNGR1	LGALS1	ALDH1A1	TPST2	CTR9	PKIG	RP11-54H7.1	SLC7A1	PROS1	RFC4	MYL4	CAPG	CSF2RB	DEAF1	DRAP1	CRISP3	ECGF1	PAQR3	ACO1	GIT2	PCCB	ADAMTS3	GAD1	SURB7	PDCD10	ANXA5	CD200	BAMBI	DSCR2	MRPL33	MPPE1	IL10RB	NAP1L3	CPM	CXADR	AIF1	NR4A2	TPM1	EVI2A	LCP1	TJP2	MCM3	LAIR1	ITGAX	DHCR24	DDB1	PTPN4	GOLGA8A	MANBA	RAB27B	CD58	LY86	TGM2	LAPTM4B	CD164	HMGCS1	COL11A1	MLLT11	CDC42BPA	NUP50	NR4A3	SLC25A1	GJA4	HOXA9	BAG2	ULK2	KEL	GP9	ITSN2
LH_GRANULOSA_UP	na	CYP11A1	ATPIF1	MAP3K7	PGK1	STIP1	GRLF1	GPR56	CYP19A1	DHCR7	LHCGR	CD55	ACTR2	STK25	NLK	ATP2B1	DUSP9	MAP3K5	COL18A1	PGRMC1	TEGT	ARHGEF5	PTPRF	PRKX	NOL3	HSD11B1	POP5	CASP9	COL15A1	CREBL2	RAB27A	PCTK1	MIR16	PSMC3	PDXK	DUSP3	ALPL	RAB1A	PRKAR1A	GRK5	ARPC1A	PTDSR	RAB31	CDC42EP4	SC4MOL	PTP4A1	ACPP	MAP2K1	UPP1	P4HA2	DUSP1	RAB2	ITPR1	DDX41	FKBP5	SGK	GPRC5B	GNLY	RHOB	ACP2	GK	M6PRBP1	GDI2	PPAP2A	PPP2R1A	PPFIA4	RAB5A	BAD	PTPRN	STAR	TNFAIP3	GNAS	PSMD1	RAB14	PTPN21	BNIP3L	BAG1	TFPI2	ACTB	PHKA2	PPP2R5B
ADIP_DIFF_CLUSTER1	na	PDGFRA	TIMP3	OGN	PCCB	RASL11B	FIGF	F3	PDGFRB	SORD	ACTA2	PCK2	MYL9	FAH	TGFB3	CTSK	RUNX1T1	IGF1	CCNG2	ARD1A	SERF2	SPP1	TLN1	TPM1	MXD4	NOV	TRIB3	RALGDS	GAS2	SERPINB9	PLAT	APBB1IP	GADD45A	MAP4	FLOT1	CSF1	PSMB10	COL11A1	GAS1	ADFP	THBS2	C5ORF13	DDEF1	CYB5R1	ISG15	KLF2	DAB2	VEGFC	RAB11FIP5	MGP	SFRP2	IL11RA	IDH1	DDIT3	FZD2	AES	LPL
COCAINE_BRAIN_5D_UP	na	CUGBP2	NRGN	SMARCA2	LENG8	RNMTL1	GAD1	MTMR9	ITFG1	CORO2B	XPA	TM9SF3	UNC93B1	LRTM1	TMEM50B	ACTL6B	BAIAP2	FSCN1	STXBP1	ACTR2	NPTN	CTGF	JUP	PDE4B	SYP	DLG4	KIF23	NELL2	KRT16	VAMP2	TSPAN7	AP2A1	PALM	SOX10	H1FX	PTPN5	HPS4	TBR1	GRIA1	KCND2	MAPRE3	CD47	WBP11	PTP4A2	CAMK2A	ZFP64	BTRC	TUBB4	PVRL2	ELN	SH3GL3	GRIA4	SPOCK2	DNAJB9	SDHC	PER2	FMNL1	GOLGA4	POU2F1	ADORA1	MARK2	SEC14L1	PENK	ATP1B2
GILDEA_BLADDER_UP	na	RAC2	SLC2A10	PRKCDBP	KRT19	ARHGDIB	TIMP3	IGFBP4	SPARC	FN1	MYL9	HNMT	IFI27	GLIPR1	KRT7	DUSP4	BST2	COL5A2	PGCP	PTX3	EVA1	VAMP5	AKR1C3	TACSTD2	GBP1	SMARCA4	IGFBP5	TAGLN	PRG1	C10ORF116	IFI16
BRCA2_BRCA1_DN	na	ZNF211	ITGAE	CD36	BRE	SFRS11	MMP13	SBNO1	PTPRM	CD83	APEX1	BMP6	RGS1	PDGFRB	WNT2	SFRS14	NCOA1	RYBP	ARHGEF6	RGS16	CSNK1E	FOXO1A	RGL2	GOLGA1	SYT17	SFRP4	CGI-09	ZFP161	POLR2A	PON1	TMEPAI	GFM2	PLXNA2	TAL1	PDE6A	IL7	GABRP	MAST1	KDR	CSRP2	YTHDC2	RCL1	PTEN
KUMAR_HOXA_DIFF	na	M6PR	EPHX1	GJB3	OGFOD2	PTCH1	SLC30A4	ZFP2	CD5	HS3ST1	ACOT9	HK2	ITK	C1QC	IRF7	ACADS	GPC4	PDK1	ELOVL5	KLRD1	SPIC	GOLPH4	IFIT2	AYTL2	EXT2	NR2F6	RECK	TXNL5	ADAR	RUSC1	HARS2	LYSMD2	GABBR1	NAT8	ST6GAL1	FASN	SIT1	ELN	BPHL	RB1	TMEM141	ABLIM1	USP52	GTPBP2	LCK	CTSB	F8A1	TRAF4	LSG1	EYA2	ENPEP	MR1	MS4A2	UBE2B	UGDH	IMPAD1	PRKCA	DUSP9	EPX	IGF1	IL1RN	GUSB	CBX6	VPS53	RGS9	ATG7	MAPK3	PLA2G7	PRG3	RBBP6	MOCOS	PHTF2	CDC42EP4	NAGLU	UPP1	NPEPL1	COL19A1	DAB2IP	PLS3	H1F0	RHOB	PDZK1	GALNT3	CYHR1	POU2AF1	EDG1	EXTL3	IDH1	CD9	CSNK1A1	LCT	ARL6IP4	SPTLC2	RAMP1	ANKRD47	SDC4	NME3	CYP7B1	ARNTL	DSC1	ELL2	PFKP	PLA2G4A	TGIF2	ZDHHC14	ABCC5	CCNG2	DCK	LIMS1	KLRA1	CXXC5	ZAP70	IL8RB	SATB1	MCART1	CTSW	POLM	PPIC	AKT1	OLFM1	VCAM1	CXCR3	HIVEP2	IARS2	F2RL2	HINT2	DDR1	PRDM5	POSTN	HOXA6	CYP11A1	DDAH2	ICOS	IL4	SCD5	PCCB	HNRPA2B1	ARG2	TMEM30A	PTGER4	SCD	BLNK	IFI27	IL1RL1	BCKDHA	SPIB	IFNB1	SPP1	RSAD2	VNN3	FKBP9	DMPK	RBPMS	EIF3S1	SETD8	MAG	ARMCX2	ABHD14A	MYO1D	GAS2	SEMA6B	RAB31	ITSN1	ORMDL3	RPS6KC1	PSKH1	GZMA	ABHD8	CLN6	PERP	PES1	LEF1	HDC	GIMAP4	PGRMC2	PKP4	GNB4	B4GALNT1	MEIS1	DNTT	IRF4	TNFRSF19	LGALS3BP	RALGPS2	CPSF4	GPC1	PIM2	HDAC7A	PTPRCAP	ANGPT1	PDLIM1	RPS6KB2	ALOX15	BLK	DSP	ANXA1	IFIT1	FYN	MS4A1	ICA1	PDCD6	RABGGTB	GPR97	IL7R	CIDEB	VPREB1	LY6D	PTP4A3	GPX3	CTSC	GRAMD3	ISG15	XPO1	SPATA6	AQP9	VPREB3	ST6GALNAC4	MGP	ATP2A1	SH3GLB1	ALDH7A1	ANKRD10	DLAT	OTUD5	CORO2B	BASP1	MMP9	KLK1	CD6	CYP2S1	SFMBT2	CD8B	FRAT2	MTDH	CD2	MRPL14	THY1	EIF2S2	LHX3	IGLL1	DNAJC3	EOMES	PML	SH3BGR	TCF7	TNFRSF7	ATM	CAMK2D	CD19	IFIT3	REM1	TBXAS1	ZFPM1	SHD	GNG12	PRKCQ	FCER1A	MID1IP1	AKAP8	STX18	GDPD3	CLDN1	F10	USP18	PAX5	EEF1B2	PGM2	C1QDC1	SLC12A2	TM2D2	NAV1	ANGPTL1	CCR9	COX6A2	EIF3S6	TSPAN13	SPATA13	CKM	PSMD9	PEX7	LTB	SLC31A1	PSIP1	GATA3	SEMA4B	F2R	SRGAP2	STK39	ZIK1	ATP1B3	CD5L	CEBPZ	TAF1B	KCNAB2	NCR1	EBF1	INHBA	NFIX	ZCCHC3	HPS1	ALOX12P2	MYL4	PDE7A	GLG1	CPA3	CD3E	GAS7	RAG1	CLCN3	SMO	CD55	HOXA5	GUCA2B	CYB561	MBNL1	ATXN10	PRG2	CD79A	RYR1	MCOLN2	BLR1	FBP1	GSTO1	CDH5	VPS41	PCBP2	CD83	ISGF3G	RPL23	HOXA10	HMGCS1	LGR5	HPGD	NFE2L2	TERT	GIMAP1	MEF2C	RNF11	HOXA7	TPI1	CCL5	ITM2A	ATP1B1	HOXA9
LOTEM_LEUKEMIA_UP	na	GTSE1	ADCY7	SNX10	CD53	SERPINI1	NPHP1	PTPRO	CP	PPM1B	PMM1	KPNA1	TAF9	TCTE3	CCS	MLF1	LYPLA1	AK1	SH3GLB1	LIFR	LPIN1	TAP1	EGR2
IL1RPATHWAY	na	TGFB2	NFKBIA	MAP3K7	IRAK2	MAPK14	MAP2K6	JUN	RELA	IL1A	IRAK1	MAP3K7IP1	IKBKB	MYD88	TRAF6	IL1RAP	TOLLIP	TNF	MAP3K1	CHUK	IL1B	IFNB1	MAP3K14	TGFB3	IL1RN	NFKB1	IL1R1	IL6	IFNA1	IRAK3	TGFB1	MAPK8
RAC1PATHWAY	na	PLD1	VAV1	MAP3K1	PDGFRA	PPP1R12B	WASF1	ARFIP2	RAC1	TRIO	CFL1	CHN1	MYL2	CDK5R1	LIMK1	MYLK	PIK3CA	PIK3R1	PAK1	RALBP1	NCF2	CDK5	RPS6KB1
HDACI_COLON_SUL16HRS_DN	na	MSI2	GTF3A	SFPQ	SCML1	FOXM1	SFRS11	TMPO	CACNA2D4	PSMA1	TIA1	FOLR2	BAT1	LRP8	PTPRM	SLIT3	APTX	NDUFB6	KIAA0802	SNX12	DHX9	CACNA1D	KIAA0114	NEUROD6	PPP1R1B	SEPT3	MYB	PPP1CB	HMGB1	AASS	BCLAF1	TPM3	EPB41	NT5DC2	SAMD4A	CRYL1	BMP4	GNL1	PCF11	NAP1L1	NUPL1	DARS	PVALB	FAU	RNF180	ATP1A3	RBBP6	RHBDF1	LRDD	PTGER3	IFITM2	MAPK4	EHHADH	CGNL1	MRPL23	VIL1	CHCHD7	AGPAT1	ANK1	SEMA3A	COBRA1	LASP1	CAMSAP1L1	ARMCX1	CDC7	SLC7A8	ACP1	RAB13	PPIB	ZNF529	DAP	FLJ20628	HRBL
GUO_HEX_DN	na	KLF1	CD93	ACTC1	RAMP2	BMP2K	MBP	SLC39A8	GFI1B	KIFC1	ENG	KPNA1	MEA1	TOM1L1	GSTK1	ELL2	NFATC1	RGL2	SOX18	PSME1	SOD2	CLDN5	LMNB1	PIP5K2C	REEP6	IGF1	TFPI	ANGPT2	ICT1	FXN	CSNK2A1	GATA1	RHAG	ADAM19	GYPA	CDH5	NET1	RNF149	GDAP2	SLC4A1	ARL6IP5	SHE	GSTM1	SAR1B	TMED4	BCL6B	PPARBP	STAB1	POLR2J	IFITM3	CREG1	LIG1	TMEM56	ACP1	F10	FMO1	UROD	PTTG1	H19	LPL	PTRF	ACTB
BCRPATHWAY	na	VAV1	SOS1	PRKCB1	MAPK14	RAC1	PPP3CC	MAPK3	JUN	CALM1	NFATC3	PLCG1	SYT1	CALM2	MAP2K1	NFATC2	SHC1	BLNK	PPP3CA	CD79B	RAF1	CALM3	PPP3CB	NFATC1	MAP3K1	GRB2	LYN	PRKCA	HRAS	BTK	CD79A	NFATC4	FOS	SYK	ELK1	MAPK8
YAO_P4_KO_VS_WT_DN	na	COL15A1	QSCN6	FST	ACTA1	PCP4	FN1	GJA1	HOXA11	HOXA10	ALDH1A2	TGFBR3	DSG2	ABP1	UBTF	CDKN2B	YWHAG
STRESS_GENOTOXIC_SPECIFIC_DN	na	CENPA	NR2F1	SPRY2	LCP2	E2F5	PRR3	AMD1	CCNH	CHST1	TKTL1	AURKA	NEK6	SEC24B	ACSL4	HK2	NFE2L3	PHLDA1	GABRA6	MYC	TNF	GLS2	ZNF217	PDLIM7	ABCF3	CDR2	MEF2C	RPA2	CHUK	IRF2	BUB1	CD48	MGP	SEMA4D	ST8SIA4	TAF5	ARHGEF2	TARDBP	AKAP13	TFPI2	GTPBP1
SHEPARD_CRASH_AND_BURN_MUT_VS_WT_UP	na	ATF3	SIX2	ATPIF1	ITGB1BP3	RASL11B	SSR1	NOL6	ETF1	RNU3IP2	NOL7	EGR1	MMP2	SAS10	SHMT1	PIM1	PTGS2	ZNF593	HARSL	BRF1	LOC57149	POP4	CYR61	SNAI1	CCNG1	CLDN4	ABCF2	ANKRD22	BXDC1	MRPS18B	MIDN	WBSCR22	MRPS18A	VRK2	TSFM	PTP4A3	GADD45B	CTH	CIC	QARS	MMP9	DNAJA3	WDR12	MRPL12	TOB1	CYP27B1	SLC16A6	MRPL52	MDM2	DDX49	KIAA0146	DDX51	AP3M1	C6	SLC12A3	TOMM20	FLJ10292	STARD10	FLJ11184	BMP2	MS4A4A	EIF4E	B3GNT1	BAX	FOXO3A	KRT17	TAF9	TXNIP	PLK3	FOS	AP1M2	IGF2	JDP2	IMPDH1	PFKFB3	MARS	CYP24A1	MYBBP1A	ZNF330	HES1	IGFBP1	LOC255374	NOLA1	ING5	MKNK2	PTGES2	SERPINH1	TP53	DRG2	CCNG2	ID2	PHLDA2	JUNB	CDX4	SLC12A7	CYP26A1	MYOG	CIRH1A	CASP8	RERG	TP53INP1	NOG	SGK	RPL10L	ARMET	WDR8	ANGPTL3	HSPA1L	FTSJ3	ODC1	ELOVL1	FTSJ1	FN1	BTG2	ZNF259	HSPA9B	FBL	HIST1H3B	PPP1R14A	GPD1	ITGB4BP	AK3L1	RRS1	CORT	HOM-TES-103	IMP4	SEC23B	HSPA4	CYP51A1	PDLIM3	DUSP5	NOL8	SLC3A2	PWP1	FST	JUN	DSCR1	RNASET2	TUBA8	ADAM10	AKR7A2	CEBPB	DUSP4	MRPS26	IBRDC2	PES1	RPS27L	MRPL22	KLF2	RBP4	PINX1	RGC32	PPAN	SRPRB
N_GLYCAN_BIOSYNTHESIS	na	DDOST	MAN1A1	ALG5	ST6GAL1	GCS1	B4GALT3	MGAT4A	RPN2	MGAT5	B4GALT2	MGAT1	MAN1B1	DPAGT1	B4GALT5	RPN1	MGAT2	DPM1	B4GALT1	MGAT3	FUT8	MGAT4B	ALG3
IL6_FIBRO_UP	na	MMP3	VEGFB	DNM1	SORBS3	TMEM158	CKS2	IER3	SOX4	CXCL3	TNFAIP6	IRAK1	ISGF3G	MMP1	PDPN	CCL2	ENG	HTRA1	FCHO1	NAGPA	CD47	GEM	COL16A1	KHSRP	TAPBP	MGRN1	ATP2B1	CDC25B	SOD2	FASN	PTGES	EMILIN1	HIST1H2AC	GAS6	TFAP2C	ANPEP	SERPINB2	MAP2K2	DNM2	PLEC1	RGL1	AGRIN	COL6A1	IL6	STMN2	HIST2H2AA3	TGFB1	NMB
ALCALAY_AML_NPMC_DN	na	MN1	NUP210	POLE	RHOBTB3	BAALC	MAN1A1	CKS1B	DSU	MDFIC	EVL	UBE2G2	SPARC	CD38	CCNB2	GPA33	PAK6	C11ORF32	IGFBP7	DAAM1	STK32B	CHEK1	TRH	TYMS	SERPINB6	TSPAN13	CDC6	KYNU	HLA-DRA	NCAPH	CORO2A	SEPT9	MCM4	RANBP1	SYNGR1	CD48	ARL2	KIF23	TNFRSF14	ABCB1	MCM2	DTYMK /// LOC653208	PXMP2	DUT	CHAF1A	SERPINI1	EXO1	GSN	IL2RG	GNG7	AKAP2 /// PALM2-AKAP	CIITA	SIDT1	FLJ14213	CHGN	INSL3	RGS10	POU4F1	ACAT1	BANK1	PBX2	MTHFD1	CREBL1 /// TNXB	GNB5	EGFL7	NINJ2	PIP5K1B	ACAA2	PMAIP1	FKBP1B	ANK1	TESC	CCNA2	CD96	RBM3	SHCBP1	KCNIP2	NNT	CYFIP2	CD34	CCNB1	TK1	IL1R2	HPCAL1	PTTG1	DHFR /// LOC643509	REPS2	PITPNC1	HMMR	NXT2	MECR	FOXM1	PROM1	MAD2L1	IDH2	GPX7	HGF	RHD	XPA	BRDG1	ASB9	SORL1	NPR3	RPS6KA2	MLLT3	CD200	HMGN3	CRHBP	DLG7	TUBG1	NGLY1	KIFC1	HDAC9	POLD1	CDKN3	POLE2	MICAL1	ENDOD1	INPP4B	WASF1	IFITM1	VEGF	PLXND1	GYPC	EPS8	MKI67	RRM2	RSAD2	WDR62	HADH	TRIB2	B4GALT6	FAAH	GYPA	ITM2C	TFDP1	S100B	TRAK2	HLA-DPA1	DHRS3	TPX2	SRD5A1	HOMER2	CDC25C	PRG3	C22ORF9	ABCG2	IFITM2	LY86	OGG1	SLC1A4	BIRC5	C5ORF23	KIF2C	MCM10	FAM105A	GALC	HLA-DRB1	RPA1	BLVRB	SERPINF1	HNRPD	MAP2K3 /// LOC651423	CDC20	ALDH4A1	CDKN2C	HLA-DMA	FLJ20035	TMEM106C	HAAO	HLA-DRB6	STOM	CCNF	CD69	UBE2C	RAD23B	CENPM	GAMT	HNRPA3P1 /// HNRPA3	ITM2A	PLXNC1	ASNA1	C20ORF27	PLAGL1	AGTPBP1	ITGA9	KIF4A	USP13
ROSS_FAB_M7	na	RDX	FHL2	KLF1	DRAP1	CUTA	APOE	DNAJC6	DLC1	TIMP3	PCCB	PDCD10	SOD1	BMP2K	NDUFB6	FADS2	MINPP1	PTGS1	TNIK	HIGD1A	GP1BB /// SEPT5	CMAS	NGFRAP1	MRPS12	RYR3	VPS37B	ARMC8	PRKCBP1	ICAM4	TAL1	TEK	CTNNBL1	GATA1	RHAG	TPM1	STXBP6	SQLE	TFR2	LAT	NEO1	PCDH9	GATA2	NET1	SERPINI1	PRUNE	DNM3	PDLIM5	GP1BA	ITGA2B	LAPTM4B	CD164	ABCC4	SMARCA3	PNMT	RASA1	ANK1	C14ORF2	PLOD2	ALDH1A1	DNAJC9	APOC1	KCNH2	SLC39A4	GJA4	SDPR	PROS1	KEL	UROD	PSMD6	MYL4
HADDAD_CD45CD7_PLUS_VS_MINUS_DN	na	SMARCA2	KIAA1212	DNAJC6	PSEN2	ZNF165	TIMP3	STCH	CHN2	FAM124B	CFH /// CFHR1	PBX1	ARG2	NPR3	CFH	MLLT3	CRHBP	SMAD7	HMGA2	HSPA5	HTR1F	PPM1H	DDX17	HLF	LOX	GP1BB /// SEPT5	INPP4B	ID3	HSPB1	PTK2	PDE4B	PTPRD	TNFSF10	HIST1H2BG	FAM3C	BCLAF1	TAL1	PRG2	MSH2	KIAA1033	FXR1	PLCB4	ILF3	TPM1	GATA3	MYH10	TJP2	DDEF2	KLF9	ARMCX2	SERPINI1	DACH1	HLA-DRB4	GRK5	MPDZ	PHLPP	PHF3	LRIG1	ANK3	GPR126	EVI1	CACNB2	HLA-DQA1 /// HLA-DQA	FAM117A	LAPTM4B	C5ORF23	FOXO3A	BEX1	DLK1	FOXO1A	COL5A1	RASA1	RIOK3	ZNF148	PLOD2	ALDH1A1	BAG3	ARMCX1	PDZD2	CDC14B	TRO	PTRF	MEG3 /// LOC647251	MDK	F2RL1
SIG_INSULIN_RECEPTOR_PATHWAY_IN_CARDIAC_MYOCYTES	na	YWHAZ	LNPEP	SLC2A4	FLOT2	PSCD3	RPS6KA3	RPS6KA2	PIK3R1	PPYR1	YWHAH	IRS1	RPS6KB1	SERPINB6	PDK1	GSK3B	AKT2	CDC42	IGFBP1	GRB2	SORBS1	YWHAQ	PIK3CA	CDKN2A	RPS6KA1	SOS1	MAPK3	YWHAE	PARD3	AKT1	BRD4	SOS2	PTPN1	AKT3	FLOT1	GSK3A	PIK3CD	SHC1	FOXO1A	RAF1	CBL	F2RL2	INPPL1	CAP1	IRS4	YWHAB	PARD6A	IRS2	SFN	MAPK1	PTEN	YWHAG
FSH_GRANULOSA_UP	na	CYP11A1	ATPIF1	MAP3K7	PGK1	STIP1	GRLF1	GPR56	CYP19A1	DHCR7	LHCGR	CD55	ACTR2	STK25	NLK	ATP2B1	DUSP9	MAP3K5	COL18A1	PGRMC1	TEGT	ARHGEF5	PTPRF	PRKX	NOL3	HSD11B1	POP5	COL15A1	CREBL2	RAB27A	PCTK1	MIR16	PSMC3	PDXK	DUSP3	ALPL	RAB1A	PRKAR1A	GRK5	ARPC1A	PTDSR	RAB31	CDC42EP4	SC4MOL	PTP4A1	ACPP	MAP2K1	UPP1	P4HA2	DUSP1	RAB2	ITPR1	DDX41	SGK	GPRC5B	GNLY	RHOB	ACP2	GK	M6PRBP1	GDI2	PPAP2A	PPP2R1A	PPFIA4	RAB5A	BAD	PTPRN	STAR	TNFAIP3	GNAS	PSMD1	RAB14	PTPN21	BNIP3L	BAG1	TFPI2	ACTB	PHKA2	PPP2R5B
DAC_PANC_UP	na	CCL11	CD180	ENOSF1	ISG20	C8G	MKRN3	CCL17	CABP1	SYNJ2	MMP19	SLC9A5	TAF1	FOXE1	AHR	IRF7	HYAL1	PDK1	SOHLH2	NOS1AP	SOD2	RAB38	CLDN5	MEG3	CHRM2	KSR1	ARHGEF4	ERCC4	OPRK1	TACSTD2	ZHX2	HOXC13	MICAL-L1	ARNTL2	B3GAT1	L1TD1	DUSP6	ROBO3	RAB6A	CCL19	ALX3	SNAI1	LIN28	C10ORF10	CRABP2	WNT7A	DEPDC5	MRC2	EFEMP2	GSK3A	ITGA7	MARCH6	MCOLN3	TES	JPH3	IFIT5	PMAIP1	DUSP10	PRAF2	BST2	HBEGF	ATAD4	TRIM25	PTX3	C10ORF56	MUC8	LDOC1	PSMB8	DDX43	KHDRBS3	CHAC1	PAK2	IL1R1	CLEC11A	KLK10	PRDM14	NRGN	CLDN3	HTR4	SMARCA2	LRRC36	NXT2	PGDS	LHX2	CBX8	DNAJC6	TWIST1	LCK	ZNF43	KCTD9	EFEMP1	NETO2	PROCR	PLEK2	ELF5	NNAT	FOXL2	MSX1	FSCN1	BARX1	SERPINE1	CHI3L1	SPRR3	CD74	MR1	PTGDS	CCL22	CYP1B1	NPAS1	PAEP	NEDD4L	SLC7A11	ZNF335	GLDC	GYPC	UPK2	ANGPT2	ZMYND10	HOXA1	CDA	PML	CDH17	CCHCR1	LHX1	CNIH3	STXBP2	PLAUR	ALDOB	CYB5R2	IER3	RGS17	ADAM8	C3ORF32	PLAT	CSF2	IGFBP3	S100A2	KCNJ2	RPL39L	PSAT1	CSF1	HNF4A	FOXO3A	UPP1	COL21A1	NFKB2	SERPINF1	HERC3	KRT7	EPS8L1	CD52	F11R	HEY1	IL1F7	LHX6	SVIL	COL6A3	MYLC2PL	CYP26B1	PFKFB4	GMFG	PARVA	KCTD14	ULBP2	OAS2	PGF	BTBD5	GDF15	GAMT	PER1	SFN	PAX5	SLC12A4	LRCH4	SLC16A4	CA11	CLIPR-59	CDKN1A	DOK4	KIF21B	IGF2	CLSTN2	TNFRSF10D	TP53I11	STC1	C16ORF44	FGFR3	SFRP1	SLC7A7	COPZ2	TIMP3	ZNF165	CYP2B6	RHOBTB2	SPARC	PAGE1	CCK	STAG3	SNAP25	PYCARD	TMEM176A	UCHL1	PADI4	NR2E1	AZI1	SNTB1	TNF	GPR107	BIRC3	MATN1	SSX3	EFHD1	IL1B	MAPK8IP3	CDO1	LAMB3	COX7A1	COL4A6	AQP3	NEFH	TAP2	LTB	PI4KII	PIK3R3	NCOR2	PDYN	SYN3	TPST1	CDH8	KIAA1009	RAC2	ATXN3L	CX3CL1	ST14	SSX1	AP4S1	C3ORF9	HLA-G	BNIP3	SSX5	TBX2	LXN	BIRC4	CIITA	PXDN	KLHL11	SALL1	PDE2A	KRT85	ST6GALNAC2	DIRAS3	NEU1	VTN	APOC2	TYRO3	DVL3	LIPC	PTGIR	LMTK2	CAMKK2	CDKN1C	CITED1	PHC1	KLK12	APOA2	TFAP2C	LHFP	KLK11	ICAM1	GCAT	TMEM51	ASNS	RCN3	LRRC23	CPA3	WNT4	ABCC3	DNAJC12	C11ORF63	HIST1H2AG	PAX6	ATP4B	TRIM36	TRAFD1	GIT2	NALP2	MRAS	IFIH1	CRISP1	NGFR	MBNL3	CD200	WIT1	PHF8	CD55	SCD	PELI1	C16ORF3	TH	CDH3	SUSD4	SPON1	LRRC32	CNN3	LGP2	SCARA3	ANKRD26	SPINT1	IFI6	SERPINA1	SMAD3	MAOA	IL32	DUSP5	IL1RL2	GPR30	CACNA1A	RPRM	HSPC159	B4GALT6	SAMD9	SMARCA1	TJP2	HTR1A	MAGEB1	XCL1	ALOX12	LRRC31	SLC4A1	COL4A3	CDC25C	RAB31	NPTX2	ITSN1	AVP	GSTA2	HIST1H2AE	LDHB	DLK1	CACNA1G	HIST1H3H	OAS1	CCL4	DPEP3	HDC	ADRBK1	TBX19	SLC6A11	NPTX1	APOB48R	CCL5	GALNT6	HOXB1	MX1	RBP4	BARD1	HOXA9	USP29	CTAG2	ABCB9	ULK2	ARMC4	LRRC54	QPCT	LAPTM5	TNFRSF25
HDACI_COLON_SUL_UP	na	CDC2L5	E2F2	ATF4	TALDO1	RHEB	NECAP1	PPP2CB	PTPRM	SERPINB1	PLEKHF2	PRDX1	ZSWIM6	UXS1	TIMP1	SDC4	RBM15	FLNB	MYC	ERRFI1	MAP1LC3B	XPOT	LPHN1	CAV2	PTPN12	PSMD12	NIF3L1	YRDC	UBE2H	TEGT	C10ORF78	EFTUD1	TMEM142B	ARHGEF2	NFIL3	LAD1	WWP2	ENPP1	MMRN2	CPEB4	RP5-1022P6.2	ABCF2	ARRDC3	TGIF	LYRM4	SLC20A1	IRF2BP2	ACAA2	EIF2C2	ME1	XPO1	ABHD3	PSMB7	OSGIN2	WWOX	RXRB	PCBP1	FLJ36874	SESN2	ABCE1	XBP1	EIF2S1	PFKM	OXSR1	NGFRAP1L1	NPC2	TUBE1	KIAA0274	PSMD8	ANXA2	LRP8	C9ORF86	GFPT1	ANXA5	FEM1A	SPARCL1	CD55	SCD	SMAD2	GTPBP4	SERPINE1	EYA2	PTGDS	TRIB1	XPC	ATP6V1B1	RPP30	EIF2S2	CYCS	API5	VEGF	HECTD2	CSNK2A1	AKAP12	SNAI2	DNAJA4	SARS	KIAA0748	P2RX7	RBM33	C5	LIF	CD58	CDH11	SDHB	IGFBP3	PPP4R2	RFX3	HSPA1A	MKLN1	PLGLA1	SLC11A2	C9ORF30	TNCRNA	CMTM4	CDR2	RHOB	STK3	GSR	LARP2	PPP2R2A	HSP90AA1	CDH1	PER1	SMG1	PHKA1	HP1BP3	GABPB2	VPS26B	C1QDC1	IMPDH2	ATP5D
CMV_8HRS_DN	na	MN1	IGF1R	MYH9	ERCC5	NR3C1	MAPK14	TNFRSF1A	ACO1	AARS	RALGDS	RUNX1	ANAPC1	ZFP36L1	ADM	ZCCHC9	WEE1	MMP1	CEBPD	ITSN1	TP53BP1	TGFBR3	TFAP2A	ENG	AHR	HNMT	FGF7	GAS1	ORMDL2	USP4	MARCKS	CDC25B	ANP32A	AR	TCF7L2	NR2F2	DDIT4	ZNF521	ADRA2A	ID2	TFAP4	ACVR2A	BMP4	IGFBP2	FBLN1
HADDAD_HSC_CD7_DN	na	SMARCA2	KIAA1212	DNAJC6	PSEN2	ZNF165	TIMP3	STCH	CHN2	FAM124B	CFH /// CFHR1	PBX1	ARG2	NPR3	CFH	MLLT3	CRHBP	SMAD7	HMGA2	HSPA5	HTR1F	PPM1H	DDX17	HLF	LOX	GP1BB /// SEPT5	INPP4B	ID3	HSPB1	PTK2	PDE4B	PTPRD	TNFSF10	HIST1H2BG	FAM3C	BCLAF1	TAL1	PRG2	MSH2	KIAA1033	FXR1	PLCB4	ILF3	TPM1	GATA3	MYH10	TJP2	DDEF2	KLF9	ARMCX2	SERPINI1	DACH1	HLA-DRB4	GRK5	MPDZ	PHLPP	PHF3	LRIG1	ANK3	GPR126	EVI1	CACNB2	HLA-DQA1 /// HLA-DQA	FAM117A	LAPTM4B	C5ORF23	FOXO3A	BEX1	DLK1	FOXO1A	COL5A1	RASA1	RIOK3	ZNF148	PLOD2	ALDH1A1	BAG3	ARMCX1	PDZD2	CDC14B	TRO	PTRF	MEG3 /// LOC647251	MDK	F2RL1
CELLCYCLEPATHWAY	na	CDKN2C	CDKN1B	E2F1	TFDP1	CDK6	CDC25A	CDK7	CDK2	CCND2	CCNA1	CDC2	CCNE1	CCNH	RBL1	CCND1	CDKN2D	CDKN2A	CDK4	CCNB1	RB1	CCND3	CDKN1A	CDKN2B
FASPATHWAY	na	LMNB2	MAP3K7	ARHGDIB	JUN	CASP6	RIPK2	PTPN13	CASP3	CASP7	PAK1	CFLAR	CASP8	CASP10	LMNA	PRKDC	MAP2K4	FAF1	MAP3K1	SPTAN1	FADD	LMNB1	DFFB	RB1	DAXX	PAK2	DFFA	MAPK8
UVB_NHEK1_UP	na	PRSS3	TSTA3	ATF3	APOE	HIST1H2BJ	CLTB	CCK	EIF3S4	NOL7	ANXA2P3	EEF1A1	NDUFA1	PCK2	HSP90AB1	H2AFX	RPS2	RAP1A	MAP1LC3B	KYNU	TUBB3	GEM	ATP5I	ZNF330	TM4SF1	RPL37A	JUND	RANBP1	SEC61G	SFI1	TACSTD2	CAPNS1	RPL37	PIK3R3	ID2	PHLDA2	ERCC2	CYR61	MMP10	TITF1	TXN	CLDN4	C2ORF27	TAGLN3	KLK13	PCTK1	RPS23	INSL4	GPS2	YKT6	ADM	CCNA1	CCDC85B	PDLIM5	GADD45A	CXCR3	COX7C	ZNF623	BTG1	MNAT1	SGK	PMAIP1	NEU1	LAMA2	RPS17	UBE2M	CEACAM1	RALY	HBEGF	RPS27	C9ORF16	CSRP1	TGM3	HCRT	SNRPE	GPI	GADD45B	ERGIC3	MYF6	APC2	PMS2L1	IL6	HIST2H2AA3	PPIF	HTR4	PGK1	ECGF1	GNB2L1	PSMD8	ANXA2	CRADD	CDH16	TOB1	BAMBI	NCBP2	TFE3	SPTBN1	PFN1	DLX2	UQCRB	ACO2	DYNLL1	IL1RL1	HMGCS2	CTGF	TRIB1	BCL2	GAD2	TRIM15	CHRNB4	TOM1	PAX8	STAT6	NDUFC1	CYP2J2	RPL38	IGFBP6	API5	TXNL4A	NR4A2	ARHGDIA	SPINK1	TGFB1	BCL2L11	PPBP	STXBP2	CITED2	KIAA1155	IER3	CXCL3	H1FX	HEXIM1	SULT2B1	CST6	GUK1	TCN1	CRYBA4	HIST1H2AE	IER2	CHRNB1	GP1BB	PHLDA1	COL11A1	MAOB	CCNT2	PRDM1	DUSP1	S100A9	TSC22D1	C5ORF13	ITPR1	COL19A1	COX7A2	ERCC1	SOX15	SURF1	CXCL2	SCG5	ECHS1	POP7	RPL31	PPP2R1A	OAS2	KNG1	DSCR1L1	SFN	TNFAIP3	QPCT	RPS21	CYBA	CCL20	GAST	BRD2	15E1.2
ET743_SARCOMA_UP	na	HSBP1	RHBDD2	DSG1	ITGAE	ATF3	SKP1A	SAT1	GLO1	PGK1	INHBB	PPGB	PIK3C2B	ANXA5	NDUFA2	SOD1	YBX1	NDUFA1	SOCS1	UQCRB	ATP6V1G1	TUSC3	HLCS	COX6B1	MYB	IFITM1	CYCS	DKK3	IGFBP6	SNCAIP	ARL2	HIST1H1C	ADAM9	MYOZ2	ANXA1	ID2	PRG1	VKORC1	AKAP13	WBP1	JUNB	C1ORF63	CDC37	CXCL3	FKBP1A	C2ORF28	KIAA1856	UBA52	MRLC2	LAPTM4A	LYZ	GUK1	IFITM2	PDIA3	NDUFA13	HDAC3	COX8A	IFITM3	COX7A2	SCG5	RPS27	RSU1	PRDX2	DNM1L	CDH1	SERTAD1	GADD45B	GNAS	S100A10	ITM2B
HOHENKIRK_MONOCYTE_DEND_DN	na	PSEN1	SF3B4	DOK1	LTA4H	CORO1A	CD180	FCN1	LGALS2	CXCL5	S100A8	LST1	HTRA1	IRF7	GLA	LGMN	PF4	FYB	KYNU	TNF	HADH2	NCOA4	IL1B	SOD2	TAX1BP3	CD37	S100A4	DUSP6	CES1	EMP3	CD44	CTBP1	IL2RG	TLR1	TNFRSF1B	SOS2	LYZ	ZFP36L2	TUBA1	BCAT1	NFYC	KRT10	BST1	ME1	HIST1H2BE	ISG15	GK	IL8	PBEF1	C5AR1	PTK2B	EMP1	NINJ1	IL1R2	CLEC2B	PPIF	TAL2	MARCKSL1	S100A12	RTN1	MICA	BTG2	MMP9	CCR2	FGL2	CHI3L1	SREBF2	PDLIM7	NUP214	RAB3GAP1	ATP2A3	UPK2	SERPINA1	TROVE2	HIST1H4C	IDS	EVI2A	SPINK1	FBP1	ALG3	NMB	FCER1G	C3AR1	PPBP	CD163	PLAUR	SLC11A1	NFKBIA	AMPD3	IER3	CXCL3	CD14	ELK3	BAT2	ADAM10	RASA3	NAP1L4	SERPINF1	S100A9	SDF2	TSC22D1	SIAHBP1	ITPR1	CYBB	TXNIP	CXCL2	DNAJC8	GSR	AKR1C1	SDC2	PLSCR1	PPP2R5D	PSCDBP	PPIB	ANPEP	DHX8	ITGAL	CSF1R	SLC1A3	BRD2
ST_PHOSPHOINOSITIDE_3_KINASE_PATHWAY	na	A1BG	YWHAZ	PPP1R13B	INPP5D	SOS1	PSCD3	RPS6KA3	YWHAE	AKT1	SOS2	RPS6KA2	AKT3	GSK3A	YWHAH	SHC1	IARS	RPS6KB1	FOXO1A	PDK1	GSK3B	AKT2	IGFBP1	GRB2	BTK	YWHAB	YWHAQ	PIK3CA	BAD	CDKN2A	SFN	TEC	RPS6KA1	DAPP1	YWHAG	PTEN
ACTINYPATHWAY	na	ACTR3	WASL	ARPC4	NTRK1	ARPC3	WASF1	RAC1	WASF2	ACTA1	ARPC1A	PIR	ARPC2	NCKAP1	NCK1	WASF3	ACTR2	PSMA7
PITUITARY_FETAL_UP	na	FUBP1	CCNG1	VGF	ZNF238	G0S2	CDC2	PRKCD	PIK3R1	RGS10	PIK3CB	TP53RK	RGS2	ING2	UCN	FGFR1	SLC44A1	TNR
JNK_UP	na	CYR61	ANGPTL2	IMPACT	EFNB2	TCF8	RUNX1	SOX4	JUN	CCND2	FOXP1	ISGF3G	CXCL10	CD276	IFI27	MAP2K7	TNK2	HIP1R	SGK	IL1RL1	LOX	SHOX2	TNC	ISG15	XRCC5	TGFBI	MAN2A1	CCL5	DUSP16	PLEKHO1	DPT
AGEING_BRAIN_DN	na	ATP6V1G2	RGS4	ZNF238	STCH	CORO1A	ATP8A1	CLTB	TOP2B	FGF12	KIF1B	PRKCZ	HCCS	GABRB3	SLC17A7	TPPP	CALM3	KCNJ9	GABRD	SYN2	CDC40	ITPKA	SCN2B	RAB6A	TAGLN3	PRKCB1	YWHAE	RAB1A	FRAP1	PAK1	CACNB2	RAB3A	PPM1E	ETS2	GNB5	ATP6V1A	HTR2A	OGT	CA4	UBE2M	RANBP9	NUDT21	CAMK4	MAPK9	PVRL3	CHGB	CDK5R1	DNM1L	ATP2B2	ATP2A2	FRMPD4	CALB2	LOC552889	DYNC1I1	DKFZP564O0823	FGF13	MAT2A	YWHAZ	SFPQ	TIMM17A	RPS6KA3	GAD1	TPBG	PTPRO	ABI2	MRPL28	TRIM38	GNAQ	SLC2A3P1	ELAVL2	NAPA	SLC1A1	NAPG	GRIN2A	MRPS12	GFRA2	THY1	ATP6V1H	CAP2	DDX3X	AZIN1	FAM49A	SARS	UROS	C6ORF106	PITPNA	SST	ATP5A1	PITPNB	DUSP3	IBRDC3	CDH22	MAP2	E2F4	GRIA1	RAP2A	B3GALNT1	TNFRSF21	MEGF8	GORASP2	RBBP4	MAP2K4	TGOLN2	MEF2C	CAMK2A	PDE4D	BCL11A	RASGRF1	PCMT1	INPP4A	PLD3	TSPYL2	RBP4	CNTN1	MBNL2	NR1D2	RAB5A	MAPK1	ITM2B	NRXN1	BRD2
AGUIRRE_PANCREAS_CHR18	na	NFATC1	PQLC1	RIOK3	C18ORF8	PIK3C3	ATP5A1	PIAS2	ZNF508	OSBPL1A	IER3IP1	TXNL4A	C18ORF22	MBP	NPC1	SOCS6	CABYR	CTDP1
ATRBRCAPATHWAY	na	ATM	HUS1	FANCE	FANCA	TREX1	MRE11A	ATR	RAD50	BRCA2	RAD17	FANCD2	TP53	RAD1	FANCC	CHEK2	FANCF	RAD51	RAD9A	CHEK1	FANCG	BRCA1
ZHAN_TONSIL_BONEMARROW	na	BIK	CKS2	LCK	FHL1	ADA	ITGA4	KLK1	SORL1	CCR2	BMP6	CAPN2	MYBL1	MEF2B	JAG1	BCL2	CAV2	SELPLG	PAM	IGF1	CAV1	DUSP5	AMPD1	P4HA1	SYK	SFRS7	BCL6	EMP3	PPT1	ARPC1A	ACAT1	XK	PIP5K1B	ATOX1	PKM2	BMI1	HEXB	S100A6	PECAM1	TCEA1	LRMP	EBI2
BRENTANI_SIGNALING	na	TANK	WNT5A	ILK	CALM1	MAP3K8	MAP3K7IP1	SUFU	ARHGEF12	ITGA6	PDPK1	FLT3LG	ARHGAP6	MAPK7	TYK2	ABL2	ARHGAP1	MAP2K2	DGKQ	ERG	PTPRK	SYK	FYN	AKAP13	MAP3K3	NOTCH3	IFNAR2	MAPK4	ITGA7	MYD88	MAP2K1	CXCL12	NOTCH4	IKBKG	AXL	IL8	IFNAR1	MAP3K4	RALBP1	MAP2K6	IL6ST	MCC	ITGA4	ITGA5	ABL1	NRAS	STAT5B	STAT6	ITGA3	NF1	ARHGEF16	SRC	GNB1	IL18R1	ATM	ITGA2	IGFBP3	NCK1	APC	TTK	SKIL	STAT3	TNFSF13	BCR	SH3BP2	BRAF	BTK	TNFRSF4	SFN	MAP3K12	TNFRSF10A	MAPK1	ITGA9	IL13	ITGAE	TNFRSF10C	TRAF3	RELA	MAPK11	ITGB8	BIRC2	CTNNB1	MAP2K7	RGS16	IRS1	TNFRSF10B	MAS1	RAP1A	TNF	DLG1	AKT2	IGFBP1	IFNG	MKNK1	IL1B	HRAS	MAP3K14	TNFSF4	JAK3	TNFRSF14	IL10	ITGB7	ITGAV	ZAP70	STAT5A	ITGB3	VAV1	PIK3C3	TNFRSF1A	VIPR1	CRK	YWHAE	ITGB4	AKT1	TNFRSF1B	STAT2	INHA	DGKG	IFNGR1	RAF1	DGKA	IL2RB	TYRO3	MUSK	MAPK12	IL12RB1	RAN	CRKL	CAMK4	MAPK9	JAK1	STAT1	TIAM1	PTCH2	GRB7	TRAF1	PTK2B	PIK3CG	WNT4	ROS1	WNT1	ITGB1	GRB14	SMO	WNT2	TRAF6	MAPK13	JAG1	IFNB1	AXIN1	ROCK1	MAP3K5	AXIN2	MAPK10	ITGB5	RELB	JAG2	ITGAX	SOS1	CXCL3	IL15	MAP4K4	IQGAP2	SHC1	ITGAM	MAPKAPK5	CXCL1	MPL	BCL10	MAP2K4	RASA1	CXCL2	IRS2	REL	MAPKAPK2	ITGAL	ITGB2	MAP2K5	PTEN
LIZUKA_L0_SM_L1	na	CD74	KARS	TXNDC1	SSR4	PLTP	TSPO	HLA-DPB1	NIFUN	PRCP	RPS19	ARPC2	RHOA	VDAC3	HLA-A	CST3	COX4I1	CTSD	CYBA	CTNNA1
OLDWERNER_FIBRO_DN	na	PSEN1	IGF2	PHKB	MORC3	SUMO1	CKAP5	ABR	UFD1L	HCCS	KARS	MNDA	CXORF45	STK38	MPI	GRB2	ZNF32	TFDP2	SLC25A37	CDC27	NEDD4	DPM1	DYRK4	CLDN10	ASMT	KIAA0082	CAPZA1	ST14	ADAR	WHSC1	TMED1	MCFD2	HNRPF	ZFP36L2	AIP	GSTM4	SGK	EIF2C2	EPB42	ALDH6A1	POLR2A	AAMP	CYFIP1	VEZF1	DAD1	ATP6V0A1	COPS5	DRAP1	IGF2R	GM2A	BAP1	USP6NL	UBE2N	CACNA1D	LTBP1	CHI3L1	VKORC1L1	PRCC	VDP	BCL2A1	C6ORF61	SPINT2	SNRPD2	TGFBR2	MADD	CNN2	CLK2	CD8A	NPAS2	C14ORF106	SLC35A1	GFAP	LRRC17	ZNF193	DDT	WFDC2	SURF5	DHCR24	GSTO1	BRE	PWP1	SLC25A16	C20ORF74	CUL2	PSCD1	LRRC44	PTH	GALC	SLC6A12	C10ORF7	MIA3	INPPL1	SAV1	THOC1	PSMA5	ECE1	CSF3R	RND3	ARPC2	PPP6C	KIF5B	COG6	MGAT2	WDR48	TRDN	CYP3A7
MITOCHONDRIAL_FATTY_ACID_BETAOXIDATION	na	ACADL	DCI	MGC5139	ACADM	PECR	SLC25A20	HADHA	EHHADH	ACADVL	CPT1A	SCP2	CPT2	ACSL1	ACSL4	ACADS	ACSL3
HOFFMANN_BIVSBII_BI	na	HEXA	RUNX2	LMO4	GTF2H1	PRIM2A	ADA	DNTT	SOX3	AHNAK	TRIM46	DSG2	ENG	PIM2	SOCS1	MDN1	DBNDD2	MAPK8IP3	ELOVL6	TAX1BP3	GAP43	SAP30	HDAC5	IFIT2	TACSTD2	KIF23	RHOH	ANXA1	SOCS2	LTB	ST3GAL6	CACNB3	SQLE	ENPP1	CUBN	TLOC1	CCND2	PPIC	ACTN1	GPR97	RCN1	CTSL	VPREB1	ATP6V1A	EMB	KIN	FZD7	GPR177	ANKRD28	ZYX	SAMD10	SIPA1	GRB7	EMP1	SIAE	FXYD5	TIRAP	MYL4	ATP6V0A1	PKIB	ANXA2	EDN2	BIN1	STAT4	BCL2	THY1	LRFN4	IGLL1	RRAS	SARS	DDX51	NPC1	FRMD6	ITM2C	PTPN22	PIK4CB	MAGED2	KLF10	THRA	TNFAIP6	TBXA2R	MGST2	CRYAA	TRIM21	SEMA7A	CHRNB1	DAB2IP	TCN2	CCL5	HEMGN	MAPT	GIMAP4	PPP1CA	CD9	MYEF2	SSBP4	EFNB3	PTPRA
VEGF_MMMEC_3HRS_UP	na	HCLS1	HEXA	RBX1	SAT1	SLC6A8	EFEMP1	PIR	SULT1E1	BMP6	NP	CCL2	NDUFA1	IFI27	HSD11B2	UNG	FGFBP1	GSTT1	IGF2BP3	ADD2	PIM1	DYNLL1	ISL1	DLEU2	NNMT	PDE4B	TNFSF10	GGH	EMR1	BGN	ANGPT2	IL32	KDR	ATBF1	BMP4	MMP10	ESR1	TIE1	RALA	TRIM23	AQP7	VCAM1	MMP1	VWF	GALNT1	NAGK	SP3	C17ORF72	CXCL1	NR4A1	FOXO1A	FUCA1	KRT7	RHOB	CEACAM1	RANGAP1	HEMGN	ELN	ANKRD1	MGP	GJA4	MRPL19	CD34	PGF	CD9	PRKCI	TFPI2
5FU_RESIST_GASTRIC_DN	na	S100P	BACE2	GOT1	LAMC2	ITGB4	NFYA	SLC2A1	DDIT4	OPLAH	SLC43A1	PCK2	MST1R	FLNB	CALB2	S100A14	LDLR
SCHUMACHER_MYC_UP	na	UCK2	MEST	NME1	SLC16A1	JTV1	LRP8	LOC56902	SORD	POLD2	ACSL1	PRDX4	LDHA	ZNF239	RRS1	KIAA0020	DHODH	RANBP1	SLC39A14	CYP51A1	NOLC1	FXN	TFRC	AKAP1	NEFH	PRPS2	POLR2H	AEBP1	UCHL3	SLC20A1	CTPS	AHCY	TARBP1	FKBP4	IARS	MTHFD1	DDX10	ATP1B3	CTSC	HSPE1	AUH	SLC39A6	VRK1	MRPL3	EBNA1BP2	PAICS	RABEPK	PBEF1	PYCR1	ABCE1	GRSF1	DDX21
MAPKPATHWAY	na	MAPK6	MAP3K10	TGFB2	MAP3K7	MAPK14	RPS6KA3	MAP2K6	RELA	RPS6KA4	ATF2	MEF2D	MAPK11	MAP4K1	MAP3K13	MAP3K8	RPS6KA2	MAP3K11	TGFBR1	MAP2K7	MYC	RPS6KB1	MEF2B	MAPK13	TRAF2	MAP3K1	MKNK1	RPS6KB2	CHUK	GRB2	HRAS	MAPK7	MAP3K14	MAP4K3	TGFB3	MKNK2	MAP3K5	MAP2K2	MAPK10	MEF2A	RPS6KA1	DAXX	TGFB1	MAPK8	MAX	NFKBIA	SP1	RAC1	MAP3K3	MAPK3	JUN	MAP3K6	MAP4K5	MAPK4	IKBKB	MAP4K4	PAK1	RIPK1	CEBPA	MAP2K1	SHC1	MAPKAPK5	RAF1	MAP2K4	TRADD	MAP4K2	MEF2C	MAPK12	BRAF	MAPK9	MAP3K2	MAP3K9	MAPKAPK3	STAT1	MAP3K4	MAPKAPK2	NFKB1	RPS6KA5	MAP3K12	CREB1	PAK2	MAPK1	FOS	MAP2K5	ELK1
TOB1PATHWAY	na	CD3E	IL2	TGFB2	IFNG	TRA@	IL4	TGFB3	TGFBR2	TOB2	CD3G	TOB1	TGFBR3	CD3D	TGFBR1	IL2RA	TGFB1	CD28
GENOTOXINS_4HRS_DISCR	na	PFKM	SMC4	UBE3C	ICAM2	NR1H2	C1ORF63	PITPNB	NONO	TCF8	C11ORF60	KCNJ2	SSBP2	ATP6V0A2	DVL2	NRP1	ACAA2	UBC	CCRL1	SLC1A2	ARF5	LOC644096	LOXL1	GZMM	C20ORF30	CLK2	BACH1	SNAI2	LRCH4	MCL1	MAK	PPIE	CD28	ACTB	YWHAG
KANNAN_P53_DN	na	ARL4A	CDC6	BIRC3	APBA2	CPM	PURA	CCNE1	EIF4A1	COL18A1	CXADR	INA	PPAT	PMP22	FOSL2	BRCA1
APOPTOSIS_GENMAPP	na	CASP9	NFKBIA	TNFRSF1A	RELA	CASP6	JUN	TNFRSF1B	GZMB	CASP7	CASP3	BIRC4	BAX	RIPK1	BAK1 /// BCL2L7P1	BIRC2	CASP8	MYC	TNF	MAP2K4	FASLG	BIRC3	TRAF2	TRADD	MAP3K1	BCL2	IKBKG	FADD	TNFSF10	MAP3K14	CYCS	MDM2	PRF1	TP53	FAS	PARP1	TRAF1	MAPK10	NFKB1	MCL1	CASP2	BCL2L1	BID	APAF1
PHOSPHATIDYLINOSITOL_SIGNALING_SYSTEM	na	CDC2L5	CDS2	AURKB	MAP3K10	PRKD1	PIP5K2B	RPS6KA3	ACVR1B	CSNK2A1 /// CSNK2A1P	RPS6KA4	PRKG1	PIK3C2B	PRKACG	CDKL1	RPS6KA2	PRKACA	CLK1	PRKCE	PRKCZ	PIM2	TGFBR1	RPS6KB1	PIK4CA	INPP4B	OCRL	PRKACB	BMPR2	PRKCA	PIK3C2A	CDIPT	CDKL2	ACVR1	NEK1	PLCG2	CLK2	PIK3CA	PRKAR1B	CSNK2A1	INPP1	ITPKA	DGKQ	PLCB4	RPS6KA1	BMPR1A	CLK4	ACVRL1	PLCB3	PRKAR2A	PAK4	DGKH	PLCB2	CSNK2B	PRKCB1	PCTK1	DGKB	PRKAR2B	AKT1	PRKAR1A	PRKCH	PCTK2	PLCG1	PIK3CB	DGKG	ITPKB	CDS1	PRKCQ	NEK3	RAF1	PIK3C2G	DGKA	PLK3	DGKZ	PIK4CA /// LOC220686	INPPL1	BUB1	VRK1	INPP4A	PRKCG	PLCD1	PLCB1	COL4A3BP	IMPA1	INPP5A	STK11	CSNK2A2	PRKCD	DGKD	DGKE	MOS	PIK3CG
TSADAC_PANC50_UP	na	BIK	S100P	TP53I11	ITM2C	LHX2	PAX6	SFRP1	VIL2	MAGEC1	ARC	NALP2	BNIP3	FGF2	S100A2	CCNA1	TKTL1	HSPA1A	CRLF1	WIT1	CLDN7	GAS1	SALL1	UCHL1	DAPK2	MMP8	TERT	CSF3	F11R	LIPC	CRIP1	CDC25A	BST2	AURKC	MLH1	CASP5	DDX4	IL32	WISP2	PRG1	DAZL	SGCE	SPANXC
BCRABL_HL60_CDNA_DN	na	NRGN	TFDP1	FGFR3	CD44	CD33	CDH11	IL2RG	TRIM22	MMP9	P2RX5	CDC25C	PDE1B	MAP3K8	MYLK	MMP1	RPS6KA2	CREB5	NQO1	MMP8	TNF	PRKCD	PLCG2	PRG2	MARK3	PKD1	ITGB2	FGFR1	CDH8
HDACI_COLON_CLUSTER4	na	MYB	NRAS	APBB2	CACNA2D4	HMGB1	FES	FAIM	NUCKS1	PHF10	APTX	KIAA0888	ZNF367	CACNA1D	TYMS	SYK	FLJ14668
TCELL_ANERGIC_UP	na	ANGPTL2	ARFIP1	KCNJ11	FURIN	S100A5	DLG2	TINAG	KIFC3	GGA2	KCNK5	CCL1	PLA2G10	CCRN4L	NOTCH1	CTSE	IRF4	RNF19	ISYNA1	ING4	TNFRSF19	MYH14	RCBTB1	STX11	NFATC1	HSD17B6	HLF	LRRC3	ACTN4	JUP	PFKP	SFRP4	GABRA4	ANP32A	EVA1	JARID2	TNFSF11	JAK3	ADORA2A	SLC29A3	HIF1AN	CDC14A	NR4A2	PRG1	KCNQ5	LAG3	FYN	DUSP6	DTNA	MYL7	HSPA1B	F2R	IER3	ETV6	ZFP36L1	GCH1	FOXP1	BNIP3	MYO1E	TNFSF9	CSF1	GPR23	ZNF629	MARCH2	CASP4	NDRG1	AGT	TEKT2	SOCS4	MMD	ANKRD28	NR4A3	TNFRSF4	MYO1C	HEBP2	FBXO34	DDR1	CD97	GADD45B	OAZ3	EGR2	ADORA2B
HDACI_COLON_CUR2HRS_UP	na	PPAPDC1A	YWHAZ	KCNS2	RPS3	ATP8A1	ANXA2	ALDOA	PCBP2	C9ORF86	RFX3	KIAA0802	HSPA1A	MRPL23	SDC4	PHLDA1	SERPINE1	TNCRNA	MYC	REV1L	KRT7	TM4SF1	RPL9	RPL18	HSP90AA1	KIAA0423	BTF3	DTYMK	ACTG2	TNPO3
ZHANG_EFT_EWSFLI1_UP	na	PSEN1	SIRPA	PPFIA3	WNT5A	UAP1	LOH11CR2A	DAPK1	MAN2A2	CHN2	ATF5	CCK	IPO13	ZDHHC3	STARD13	SORD	MSX1	NPTXR	CD99	FADS1	AK3L1	SLC17A7	IL1RAP	MYC	HOXD9	MYO10	HES1	GPSM3	PFKP	GABARAPL1	SMA3 /// SMA5	STAT6	CAV2	RAP1GAP	IFITM1	RNF113A	ARHGEF1	CSPG5	SMARCC1	CAV1	WDR47	RHOH	CD79A	NELL2	FNBP1	ID2	GLCE	RCOR1	CRIP2	FVT1	RUNX3	HLA-E	SH2B3	HIPK1	CITED2	CES1	PRKCB1	IGFBP4	TRIM2	CDH11	GRK5	STEAP1	G0S2	OLFM1	CCND1	DPYSL2	CCBL1	CD1E	ATP1A1	SLC1A4	PFTK1	CSNK1E	KIAA0746	CEBPB	C10ORF22	ST6GAL1	ME1	FCGRT	GYG2	LY96	XPNPEP1	CSRP1	JAK1	MAPT	ID2 /// ID2B	UBXD7	FOS	EGR2	GLG1
HEMATOP_STEM_ALL_UP	na	HLA-E	PCDH9	SPINK2	CYBRD1	ROBO4	C4ORF18	PGM5	NPR3	MLLT3	CRHBP	HIST1H2AE	RHOQ	GIMAP6	TIPARP	C5ORF23	ATP8B4	MPL	GUCY1A3	BIRC3	CD52	COX6B1	H1F0	BST2	ZFAND3	KLF2	HIST1H2BG	HIST1H1C	TEAD2	GPC5	GUCY1B3	HOXB6	NRIP1	CLEC2B	HIST2H2AA3	MMRN1	HOXB3
HDACI_COLON_TSA_UP	na	FZD8	CD36	RPS3	SAT1	ZC3H12A	CACNA2D4	KCNA1	NECAP1	PGBD2	WIPI1	RBCK1	MAP9	SCYL3	DAAM1	SDC4	FLNB	TMTC3	NEUROD6	AVPR1A	ERRFI1	TSNAX	MAP1LC3B	AQP1	BCKDK	GLRX	LOC134145	VGLL1	PIP5K2C	LOC137886	ALG12	TPM3	EPB41	CALCOCO1	SAMD4A	C10ORF78	MTFR1	ID2	GLI3	FBN2	P4HB	CREBBP	CPEB4	LIN28B	TRIM52	COX6C	STX8	KIAA0556	ZUBR1	BIRC4	CYB5B	SLC20A1	HLA-DQB2	TMEM63C	RYBP	GPX3	FKBP5	NEU1	ISG15	C9ORF74	CDKN1C	SF3A2	TCHP	JARID1C	PLAG1	PI16	IL10RA	MT1H	USP34	LRP8	HTF9C	C9ORF86	AHSA2	C7	SPARCL1	TRAM2	SERPINE1	PPP1R1B	SEPT3	FBXO18	ZNF76	SLC27A1	API5	VEGF	ROCK1	SERPINA1	ETV5	ZNF521	PLCB4	CRYL1	GLYCTK	SLC2A9	GNL1	C14ORF122	C5	FOSB	ECHDC2	GNAI2	C20ORF74	CDH11	COL4A3	RHBDF1	HSF1	HSPA1A	LUZP2	TNCRNA	C14ORF43	C9ORF6	ODZ3	GNPTG	RHOB	INPP5E	LASP1	GMCL1	CDH1	MBNL2	PC	PER1	PHKA1	GRAMD1C	FOS
KANG_TERT_UP	na	CDC2L5	CD36	SPHAR	WNT5A	TGFB2	GPR162	CHRNA3	LAMB1	ZNF460	LARS2	PPARG	PDGFC	IL21R	NAT2	NTF3	CABP1	SLC6A6	DHX9	BDNF	NSMAF	DOCK2	PCDHB8	NNMT	TNC	COL6A2	CDK7	GRIA3	ITGA3	CACNA2D1	GGT1	SCN11A	BGN	ST3GAL5	COL4A6	CSPG4	DKK1	RARRES1	BCL2L1	TGFB1	LEFTY2	STXBP2	CENPA	HPD	RPS4Y1	LAMC2	PCDH7	NRCAM	INSL4	COL8A1	FGF2	BNIP3	SKAP2	COL7A1	VCAM1	APPBP2	MAPK4	CLMN	LEPR	PDGFB	TNFRSF11B	TFAP2A	P2RX3	P4HA2	AP4E1	ZNF45	DOT1L	MAPK9	RPS19	APBA3	CTSZ	SLC29A2	CLN8	SERPINB2	ICAM1	ACTG2	IAPP	ACAA1	ACE2	POSTN
PARK_MSCS_BOTH	na	CEP110	P2RY4	SORBS3	H3F3B	SKP1A	MAPK14	CCT8	RAMP2	BRCA2	LMO2	TTC3	RAMP1	CNBP	ATP6V0E	SNX5	CDKN2D	NAP1L4	BIRC5	PPIA	TAGLN2	RNF4	FIZ1	PTMA	LY6E	MEF2C	GCN5L2	ZNF148	SEPT6	GDI2	CHIC1	PSMB2	CTCF	KPNB1	VAMP5	TP53	RPSA	SERF2	SMARCE1	ICAM1	CIZ1	TSN	VEZF1	SFRS3	ITM2B
HDACI_COLON_TSABUT_DN	na	YWHAZ	RBBP4	SENP6	MYB	WBSCR23	SPRY2	TCEAL4	TGIF	FES	MAP6	FDPS	TMED5	BCLAF1	ZRANB2	TTC3	MRPL23	C11ORF46	BMP4	TYMS	CTNNA1	FLJ14668	GOLGB1
G13_SIGNALING_PATHWAY	na	PIK3R2	WASL	MCRS1	PKN1	ARHGDIB	CIT	RAC1	RHPN2	DIAPH1	ARHGDIG	PAK3	RHOA	CALM1	LIMK1	RTKN	PDIA2	MYBPH	MYL1	PIK3CD	PIK3CB	IQGAP2	CALM2	PFN1	RPS6KB1	IQGAP1	CALM3	CDC42	PPP1CB	CFL2	CFL1	WAS	ARHGEF1	ROCK2	ROCK1	GNA13	MAP3K4	PIK3CA	PIP5K2A	MAPK10
HOGERKORP_ANTI_CD44_UP	na	CDKL5	CAMK2D	SERPINC1	RGS3	ATP1A2	ECGF1	MAPK14	IL1A	MLLT3	STX1A	SOX5	ADRB2	AQP1	PLG	SH3BP2	ALB	AFAP	PYGL	GCNT2	PDE6A	PIGA	MITF	NBL1
LEE_E2F1_UP	na	CYP39A1	KIAA1462	SPARC	RAD51L1	ANXA2	ANXA5	HOXC6	CTSE	GPC3	LCN2	CD74	XDH	TFF3	IGFBP1	KRT23	BCL2A1	SPTAN1	COL5A2	GGH	PPL	MMP12	FABP4	IFI44	IFIT2	CXADR	NT5E	ANXA1	KRT8	MCL1	SPINK1	RPL36	COL1A1	MFGE8	TM4SF4	PLAT	CD63	GSTM1	CXCL10	LEPR	FMO3	ETS2	CSTB	SPON2	TAGLN2	GSTM2	CASP4	NUCB2	CPE	RHOB	ACTG1	LY6E	CTSS	UAP1L1	SHCBP1	PLSCR1	PALMD	DEFB1	USP18	ACTG2	LPL
MITOCHONDRIAPATHWAY	na	BIK	CASP9	BIRC3	BCL2	CASP6	CYCS	DFFB	ENDOG	CASP7	CASP3	BIRC4	PDCD8	BAX	BIRC2	CASP8	BCL2L1	DIABLO	DFFA	BID	APAF1
INTRINSICPATHWAY	na	FGG	SERPINC1	F5	COL4A1	COL4A5	F8	F2R	FGA	COL4A4	F11	KLKB1	F2	COL4A3	PROC	COL4A6	F10	COL4A2	SERPING1	PROS1	F9	F12	FGB
HDACI_COLON_CUR_DN	na	KLHL5	PABPC1	BLM	PPARG	TTC3	TSPAN5	CHID1	LOC387647	MME	ST18	THRAP3	TSNAX	TMEM123	MYCBP2	NFIC	SLC39A14	RTN4RL1	IQWD1	ZNF294	ARHGEF2	PCF11	RAB6A	ABHD2	DGKH	BIRC6	ITGA8	FOSB	SPRY1	COL4A3	CNKSR3	MAP4	PHF3	THAP7	HSPA1A	TMEM63C	FCHO2	FAM102B	KIAA0143	TMED5	SYNPR	SNX24	INHBA	MGAT2	HP1BP3	PLEKHQ1	PPP2R5E	FOS	MARCH3	GOLGB1
GN_CAMP_GRANULOSA_UP	na	CYP11A1	MAP3K7	PGK1	CYP19A1	GPR56	DHCR7	LHCGR	CD55	NLK	DUSP9	MAP3K5	COL18A1	ARHGEF5	PRKX	NOL3	HSD11B1	POP5	COL15A1	CREBL2	PCTK1	PSMC3	PDXK	ALPL	PRKAR1A	PTDSR	ARPC1A	GRK5	SC4MOL	PTP4A1	ACPP	P4HA2	UPP1	ITPR1	DDX41	SGK	GNLY	GPRC5B	RHOB	GK	PPAP2A	PPP2R1A	PPFIA4	BAD	TNFAIP3	STAR	PTPRN	PSMD1	PTPN21	BAG1	BNIP3L	PHKA2	PPP2R5B	TFPI2
CREB_BRAIN_8WKS_DN	na	FLJ10154	MAN1A1	HAP1	TEF	KIAA1212	SKP1A	DALRD3	RBCK1	PTPRM	DOC2B	DHCR7	NNAT	TXNRD1	ARF3	SPIN	PLA2G12A	SIX3	ALDH2	GRB2	AASS	DKK3	UHMK1	EPB41	PDYN	CRY1	AQR	ATP11A	PDXK	ZBTB20	FOXP1	PRKCH	PDRG1	ETS2	CPNE6	TSC22D1	LDB2	ASB3	PBX3	EIF2C2	PKP2	TRHR	PNCK	GEMIN5	PER2	PLAGL1	COL6A1	PENK	IGSF4	ACTB
ELONGINA_KO_DN	na	TUBA6	PHF17	ADAM23	APOE	LBR	C1ORF26	CWF19L2	TALDO1	MAP1B	PHB	FKBP3	PTCH1	ULK1	STAG3	PHYH	KIAA1333	AURKA	SEPHS2	DSG2	YBX1	STRBP	CLDN7	CLYBL	TRH	UCHL1	VBP1	PIM1	TUBB2C	ALDH2	SYCP3	NUSAP1	SOD2	LOC137886	ZFP42	SAP30	CCNE1	COL18A1	LGALS3	SULF2	WASF3	ANXA1	FAM60A	AGR2	GNPDA1	FDFT1	ECT2	IGFBP2	DUSP6	PSIP1	RUVBL2	STOML2	VDAC1	CTBP2	CLDN4	ZFAND6	CDC5L	TGIF	DIAPH1	OSBPL1A	CRABP1	LOC387758	FAM80B	MTF2	SLC20A1	LASS4	ADH5	DPPA3	TP53INP1	CUL4B	SERBP1	RFC5	TUBB2B	TCP1	KCNK1	SLC25A40	NEK2	UHRF1	CDKN1C	TACSTD1	RBM3	PVRL3	S100A6	COBL	TFAP2C	PSRC1	CDCA7L	SLC2A1	MT2A	GRB10	FGD1	CKB	ST13	ARL4A	ALDH7A1	CBR3	TCFL5	SYT9	CKS2	YES1	KRT19	GSTA4	SIX4	MIF	TCL1A	DNAJA5	MYBL2	SORL1	LOC56902	LTBP4	WWC1	UBE3A	ASH2L	DNMT1	PMM1	ESCO2	KIF20A	GCLM	CDH3	ELAVL2	UTF1	CMAS	C12ORF35	PIPOX	SPINT2	PARK7	BUB1B	JARID2	SPRED1	GNG2	TFRC	SPP1	FXR1	SNRPA1	K-ALPHA-1	CACNA1A	TCF7	NASP	DHCR24	CPEB1	RPS4Y1	CCT3	MANBA	RANBP5	CUL2	SOX2	ALDOA	ZMYM1	LDHB	ENO3	RFX2	HMGCS1	KIF11	EED	MCCC2	XRCC5	C9ORF52	EBNA1BP2	TUBB	KLF2	GLI1	COBRA1	DBF4	ACLY	PSMA2	TPD52	ARL6IP1	CDH1	ITM2A	AKR1B1	HAT1	GOLGA4	LAPTM5	CYBA	DPYS	FTS	AGTRAP	ENAH
SIG_REGULATION_OF_THE_ACTIN_CYTOSKELETON_BY_RHO_GTPASES	na	ANGPTL2	WASL	FSCN2	PAK4	FLNA	PFN2	RHO	GDI1	AKT1	PAK3	LIMK1	MYLK	PAK6	PAK1	FSCN1	PFN1	ACTR2	ACTR3	CDC42	ACTG1	CFL2	WASF1	GDI2	MYLK2	CFL1	PAK7	RPS4X	FSCN3	ROCK2	ROCK1	VASP	MYH2	PAK2	ACTG2	FLNC
PASSERINI_INFLAMMATION	na	NFKBIA	AGER	IL8RB	ADORA3	IL1A	CD14	TNFAIP6	PROCR	CXCL10	CCL2	NFE2L1	NFKB2	TRAF6	OTUD7B	IKBKAP	PTGS2	CYBB	IGFBP1	GPR84	DNAJC8	CXCR4	CD97	NFKB1	FOS	IL1R1
LEE_TCELLS9_UP	na	CHI3L2	BCOR	SPRY2	SOX4	MICAL2	DSG2	P2RY1	TOP2A	PXDN	CCR9	C20ORF100	TYMS	MAML3	C5ORF13	LZTFL1	TOX	HTR2B	CD1B	MARCKS	PDE4D	LOC129607	TIMP2	FAM79B	CCRL2 /// LOC642312	CCNG2	RSAD2	NR4A2	KIAA0101	RP4-691N24.1	SPRED2	EGR2
ZHAN_MMPC_SIMAL	na	HMGA1	CKS2	MRPS27	CSK	MAP4K1	DYNLT1	APLP2	IFNGR2	DNMT1	ITGA6	PF4	BIRC3	HSD17B1	SPINT2	SNRPB	PRCP	TIMP2	GPX1	B4GALT1	CST3	S100A4	ATP6V1B2	PPBP	ANP32B	PTPN7	AMPD3	ADM	KIAA0513	HMHA1	HSD17B8	HIST1H2AE	MRPL23	CXCL12	FUCA1	NUCB2	TCN2	CAT	MARCKS	FCGRT	RALY	CXCR4	FRZB	TIAM1	SEPP1	TNFAIP3	RB1	DDB2
UVC_HIGH_ALL_UP	na	PRSS3	MMP3	EXOSC7	PMAIP1	ATF3	RRAD	SAT1	ISG15	FSTL3	HBEGF	HTR6	SFI1	LRBA	COL13A1	TSC22D3	GADD45A	IL11	TCEB2	HIST2H2AA3
FALT_BCLL_IG_MUTATED_VS_WT_UP	na	BCL6	NPC2	EGR3	JAK2	EMP3	TBL1X	SCRN1	TUBA3	RUNX1	NCF4	CLIC4	ARFRP1	TLR1	RAB31	CAPZA2	CDKN2D	DGKG	CG018	FGL2	NPTN	DENND4B	MXI1	CTDSP2	GABBR1	UNC84A	MTSS1	PIP5K1B	ID3	NHP2L1	MNT	BMI1	HLA-F	KIAA0143	RHOC	CPT1B	SPEN	ING1	CBFA2T3	MLLT7	ADORA2A	SFRS2	SAP18	HNRPA3	YIF1A	DUSP7	PLAGL1	CACNA1A	RAB6A
IGF1MTORPATHWAY	na	EIF2S1	IGF1R	GSK3B	PDPK1	INPPL1	PDK2	EIF2S2	AKT1	FRAP1	EIF4E	IGF1	RPS6	PIK3CA	PIK3R1	EIF4EBP1	PPP2CA	EIF2S3	EIF2B5	PTEN	RPS6KB1
DFOSB_BRAIN_2WKS_UP	na	NOV	IMPACT	TXN	FHL2	GSTO1	GARS	PIB5PA	FHOD3	SERPINI1	C17ORF79	APBA2	ACCN1	OLFM1	TBR1	MFSD4	VSNL1	MGST3	HMGCS1	BDNF	PFTK1	DDEF1	ELAVL2	CTGF	GEFT	SMAD1	MEF2C	MOBP	COL5A2	SEPT9	CADPS	STMN1	NEFH	ZNRF2	SCN1A	PTPRK	TUBB2A	ADARB1	STMN2
APOPTOSIS	na	CASP1	IRF3	TRAF3	RELA	CASP6	NFKBIB	IRF4	GZMB	CASP3	CASP7	BIRC2	IRF7	TNFRSF10B	MYC	TNF	FASLG	TRAF2	BIRC3	HELLS	BCL2	MAP3K1	CHUK	IRF2	TNFSF10	CYCS	TP73	MDM2	PRF1	TP53	FAS	MAPK10	BCL2L1	BID	LTA	HRK	BCL2L11	CASP9	IRF5	NFKBIA	IRF1	TNFRSF1A	JUN	IRF6	TNFRSF1B	IKBKB	BIRC4	BAX	RIPK1	CASP8	BIRC5	CASP10	TNFRSF21	MAP2K4	CASP4	TRADD	IKBKG	FADD	NFKBIE	DFFB	BAD	TRAF1	NFKB1	CASP2	TNFRSF25	DFFA	BNIP3L	APAF1
HASLINGER_B_CLL_11Q23	na	ATM	UBE4A	CASP1	SLC4A7	PPP2R1B	PABPC4	GSN	KIAA0999	CTSK	CSPG5	ADRBK2	CNR1	HS3ST1	PCSK7	BIRC2	FUT8	AHR	GLRA2	PICALM	DDX10
WERNERONLY_FIBRO_UP	na	ATRN	CPB2	PRDX6	LARP5	BTG2	RPS6KA4	IGFBP3	GPR116	TNFRSF12A	DCBLD2	TIAL1	HNRPH1	TRAP1	RNASEH2B	APOB	ARHGAP5	TNFRSF10B	GTDC1	CTGF	C14ORF119	BTBD1	TCF12	SPECC1	RPS6	MBNL2	SNX8	B4GALT1	MARK3	FLJ36874	FECH	ATP5E
PARK_MSCS_DIFF	na	CUGBP2	PABPC1	GSTA3	MALAT1	TMEM60	ARHGDIB	SLC25A5	RPL6	PWP1	H2AFY	PRKAR1A	EZH2	CALM1	GIMAP6	RPGRIP1	HMGB1	RBM3	PTPN12	CNN2	MYST4	PRG2	HOXA9	NEDD4	CAPNS1	SFT2D1	NFIX	CCT7	HAT1	UBB	DCUN1D1	NPM1
LE_MYELIN_DN	na	MPZ	ABCA2	OGN	CMTM6	CLTB	SERPIND1	PIK3R1	PRX	CA3	ADIPOQ	FGF7	MT3	ERRFI1	GNAI1	EFHD1	CLDN5	AK3	ELOVL6	SNCA	MAL	PCK1	MAST2	CHST2	FDFT1	SIRT2	SLC6A15	LASS2	EMID1	MAPK8IP1	UTRN	PMP22	S100A1	TMEM40	NSDHL	TKT	CAT	KCNK1	MYH11	ZBTB16	TGFA	SLC2A1	MT2A	LPL	PEA15	SEMA3B	SNCG	SLCO3A1	IDI1	OSBPL5	RTN1	EMP2	FGF1	TMEM30A	BTBD14A	MBP	CD55	SCD	FGL2	FADS1	MYO1B	PTGDS	LOX	LSS	SCN7A	THRSP	CYP51A1	NR4A2	FUT8	GFRA1	MVD	SULT1A1	IL16	DHCR24	S100B	SEMA6C	MYO1D	FTH1	GJB1	MPDZ	SLC1A5	ADAM10	RNF13	SC4MOL	MGST3	TIPARP	HMGCS1	PCYT2	HMGCR	PCMT1	TMEM56	SLC25A1	EPHB6	CDKN1A
OLD_FIBRO_UP	na	TP53I11	SAT1	RBM17	C15ORF41	AMD1	MPHOSPH1	PTCH1	STAMBP	RAB11A	CHEK1	KTN1	PIM1	CHIT1	BET1	ARMC8	PAN3	GGH	C10ORF4	ERCC4	MBD1	PIK3CA	SLC2A2	OMA1	MPO	GABRA2	MYCN	SFRS7	ITGA2	SLC4A1	EIF3S6IP	CDC37L1	SEMA7A	MYD88	SART3	RNF4	C22ORF28	C18ORF19	NDRG1	LARP4	C20ORF94	NUDT21	INPP5E	PCNA	C6ORF155	PLD3	HSPB8	SAC3D1	CDC2	TMEPAI	DYNLT3	DKFZP686A01247	ZNF529	FRG1	NRXN2	ADD1	KIAA1644	NPEPPS	ELP3	PRKAB2	NR1H3	PLAG1
STRIATED_MUSCLE_CONTRACTION	na	MYBPC3	TNNI1	TPM4	TNNT2	TPM3 /// TPM4	MYL2	TMOD1	VIM	TNNI2	MYH3	TCAP	DMD	MYL1	ACTA2	MYBPC2	MYL9	MYH6	TNNT1	ACTN3	ACTN4	DES /// FAM48A	MYL3	ACTN2	MYH6 /// MYH7	TNNI3	MYOM1	NEB	ACTA1	TNNC2	TNNT3	TTN	MYBPC1	TPM2	MYH8	TPM1	MYL4	DES
CELL_ADHESION_MOLECULE_ACTIVITY	na	DSG1	CD36	MPZ	CD33	FGA	CPNE1	ZAN	GPA33	CDH13	PCDHB15	BAIAP2	DCTN6	CTNNB1	CD99	FGB	DSC1	PPFIA2	IL1B	PLAU	PCDHB11	MAEA	SPN	SERF2	MCAM	DSC2	CORO1C	PCDH12	CPNE3	CHL1	NEO1	MFGE8	PCDHB12	NRCAM	PPFIA1	DSC3	VCAM1	VWF	CDH2	GP5	PCDHB6	OCLN	THBS2	NINJ2	VTN	TYRO3	CEACAM1	OPCML	ZYX	ENTPD1	PECAM1	PCDHA3	DSG3	ICAM1	NINJ1	PCDHB10	ALCAM	SELP	ICAM2	L1CAM	FLOT2	CNTN2	ICAM3	FN1	CD226	PCDH11X	BYSL	CDSN	NCAM1	LY9	ICAM5	CD6	SELE	DSCAM	CDH3	PCDH1	FAT	CD2	CDH15	CEECAM1	PSORS1C1	EMILIN1	PCDHB4	EVA1	ICAM4	PCDHB3	CSPG4	IGSF1	DPT	PCDHB2	CIB1	PKP3	CD151	CD58	PNN	PKP1	CD164	PCDHB14	FGG	SELL	F11R	SPG7	FEZ2	THBS1	CNTN1	CDH1	THBS4	GP9
UVC_HIGH_D1_DN	na	TOPBP1	GEM	GREM1	U1SNRNPBP	STXBP3	RND3	STX3	WEE1	DDIT4	PHTF2	CASP3	E2F3	DUSP1	ITGA6	HSPC111
KANG_TERT_DN	na	MMP3	PDE10A	MYH1	EGR3	CASP1	GHR	OGN	ST3GAL1	CHST1	TSPAN5	CCL2	PRB4	ACHE	PTGS1	ATP9A	HTR2B	A2M	ADAM20	CNR1	SPN	MAP2K2	ACYP1	WISP2	CALCA	ADAM19	TFR2	DNM1	CD44	NET1	SERPINI1	ST8SIA5	CDH2	ABCC9	PMP22	ZFPM2	IMPG2	ALDH1A3	PRM1	NR4A1	THBS2	MGLL	GABRR1	FSHR	ZFX	CXCR4	EFNA3	MYH4	GFRA3	MYH2	OPRL1	CKB	NPY1R	TFPI2	MSX2	NOX1	ADAMTS3	SNTG2	NTRK2	MMP9	ZNF236	GRM7	MAFB	TGFBR3	SERPINA10	DLX6	SH3BGR	INSL5	KLF9	MYO1D	DHRS3	GPR88	PRELP	MMP1	RDH5	KLK14	GLUL	ARHGEF6	TYRP1	CD52	E2F1	SVIL	PDE4D	ADRBK1	GCGR	RASGRP2	NPFFR1	NR4A3	RGS12	RAD23B	PPP2R2B	THBS4	ADH1C	SMG1	TNFAIP3	FGFR1	ZNF141
PDGFPATHWAY	na	STAT5A	SOS1	PDGFRA	PRKCB1	JUN	MAPK3	PDGFA	PIK3R1	PLCG1	MAP2K1	SHC1	STAT3	RAF1	MAP2K4	RASA1	MAP3K1	SRF	PRKCA	GRB2	HRAS	JAK1	STAT1	PIK3CA	CSNK2A1	FOS	ELK1	MAPK8
RUTELLA_HEPATGFSNDCS_UP	na	PLTP	APOE	FER1L3	EPB41L3	SNX10	C14ORF109	TRAF3	GBA /// GBAP	EMG1	SPARC	ST3GAL1	NARS	TM7SF4	CCL2	CXCL5	HK2	PCK2	CTSD	SEC22B	GLA	C1S	KYNU	KAL1	IL1B	EDG2 /// LOC644923	SOD2	GNA12	DPAGT1	TIMP2	MCTP1	SLC29A3	CCL3 /// CCL3L1 ///	SLC31A1	HSD11B1	IL10	PACSIN2	TSPAN3	CES1	SQSTM1	CCL18	PDXK	CYP27A1	GOT2	CXCL10	CCND1	ACP5	CTSL	CCR5 /// LOC653725	FKBP4	ZFYVE16	CD47	SCARB2	TM6SF1	LPXN	TBC1D1	HEXB	AQP9	APOC1	CCRL2 /// LOC642312	STAT1	MT2A	EMP1	STK17A	MATK	TMEM51	DAD1	ABCC3	NPL	CLEC4E	LTBP2	KMO	LOH11CR2A	ATP9B	ACO1	MT1H	GM2A	CTSB	ALDH3A2	VNN1	MMP9	CCL8	PDE4DIP	LAMP1	PPAP2B	SERPINE1	GCLM	CHI3L1	PTGDS	MT1X	ADAMDEC1	SCAMP2	CYP1B1	RDH11	ADAM28	EMILIN1	CTSK	RHOQ /// LOC284988	PPARD	CPM	DFNA5	CCL14 /// CCL15	SLC30A1	MT1G	MT1F	PINK1	SLC36A1	MFHAS1	MITF	NPC1	INDO	C3AR1	FBP1	SLC3A2	SLC43A3	DHRS4	C6ORF108	NAT1	C3 /// LOC653879	CXCL3	IL1A	PLA2G7	FASTKD1	NKG7	TGM2	NQO1	BHLHB3	SLC11A2	CXCL1	OAZ2	TSC22D1	ITPR1	NDRG1	VSIG4	BCAP31	C1QA	GSR	GPNMB	NRIP3	STOM	DAB2	TNIP3	AKR1C1	SDC2	SPHK1	ATP13A3	IL18	GADD45G	RIN2	AKR1C2	PDCD6IP	AKR1B1	LOC650610	CXCL9	CLEC5A	NR1H3	SLC1A3	LILRB4	FDX1
UVB_NHEK3_C1	na	MAPK6	UBE2G1	PSMC6	KRT18	ETF1	S100A7	CXORF40B	PSMA6	GPX2	LCN2	PIAS1	PIM1	CTGF	CRYAB	CNN3	TM4SF1	COPS8	CSNK2A1	UBE2D2	DUSP5	SNRPA1	MFAP1	CYR61	ATP6V1B2	TJP2	TBCC	TSG101	SAFB	SULT2B1	BNIP3	CST6	PSMC1	IER2	HDAC1	WBSCR1	GLUL	RNF4	GSPT1	PSMC2	TNIP1	GPIAP1	DDX1	KCNK1	VDAC2	PPP2R2A	GALNT3	PSMA5	PBEF1	SLC31A2	C11ORF58	HSP90AA1	ATP1B1	TNFAIP3	EMP1	UBE2I	UBXD2	CDKN1A
SERUM_FIBROBLAST_CORE_DN	na	MAN1A1	FYCO1	PDK2	WIPI1	EIF4E3	C4ORF18	KIAA1305	ERRFI1	ARHGEF3	HSD17B7	GABARAPL1	SOD2	APOD	BRF2	FDPS	C6ORF55	HDAC5	C1ORF198	CALCOCO1	UNQ755	FLJ31033	PTPRU	RNF146	DNM1	C10ORF10	MFGE8	C17ORF58	TNXB	GATM	DPYSL2	CD46	ADD3	PARP14	C10ORF26	ZNF83	GSTM2	GABBR1	ZBTB17	ST6GAL1	CTSF	PSMB7	C10ORF56	CTNS	ZFP106	LDB1	SESN2	IL1R1	ATP6V0A1	KLHL5	PLA2R1	DNAJA5	ETV1	SLC25A36	SNAG1	FADS2	MBP	SFTPB	FADS1	LSS	PBXIP1	PGCP	KLHL24	SLC27A1	GLS	FUT8	RRM2B	MVD	CFB	EGFR	TRPA1	LBA1	CSF1	BBC3	CCPG1	HGSNAT	ITPKB	TSC22D1	VASH1	SLC22A17	REV3L	KIT	LSR	SVIL	PLD3	FLJ11286	LOC92482	WDR26	F10	DDIT3	LPIN1	CDC14B	KIAA0367	PCMTD1	TNFAIP8	CDKN1A	PDZRN3	BDH2	OLFML2A	VAMP4	CLCN6	RARRES3	SVEP1	EEF1A1	SNRP70	DUSP22	C1S	ACSL3	C17ORF27	PLXNB1	ACIN1	GRB2	TIMP2	OSBPL8	LUM	CST3	RPL37	LRP1	SQLE	AZI2	BCL6	ARID5B	SLPI	CYP27A1	ANKRD12	ARHGAP12	TSC22D3	DKFZP762H185	SERPING1	CNTNAP1	MAGI2	TP53INP1	MGC17330	METTL7A	CDKN1C	NIFUN	JARID1B	APP	KIAA1946	CRTAP	SLC29A2	PKIG	NEK9	SF3B1	WSB1	LRIG2	IDI1	C10ORF33	NCOA3	CYBRD1	SUMF1	MEF2D	USP44	TBRG1	HECA	LOC153222	SCD	SQRDL	MXI1	EXOSC7	ARMCX3	PHF21A	H2AFV	DPP7	ACSS2	ANKDD1A	YPEL3	AXIN2	LIPA	C5ORF4	IL32	GNPTAB	FABP3	LOC492311	BHLHB2	CD82	ECHDC2	TRIM22	SH3PXD2B	MAF	SC4MOL	SLC40A1	IGBP1	KIAA1109	FLJ10357	FAM62B	HMGCS1	INSIG1	ABHD14B	FCGRT	PHACS	RAB11FIP2	POR	SESN1	FLJ21986	SEPT11	LDLR
INSULIN_ADIP_INSENS_DN	na	HMGB2	TXNIP	PIK3C3	C1ORF63	TCTA	MAP3K7IP3	GAB1	KLHL24	ABCA1	SIX5	FBXO45	CCNG2	NR1D2	ADRB3	MGC50559	COX4NB	PTGFR
ADDYA_K562_HEMIN_TREATMENT	na	NPL	KLF1	ATF3	KLF6	RPP25	YES1	ICAM3	HERPUD1	ATF5	NFYA	DNAJB4	EGR1	TXNRD1	SLC27A2	GFI1B	DHX9	HSPA5	MOAP1	HBZ	PIM1	ANGPT1	MYB	RTN4	NALP1	TAX1BP1	C16ORF35	DDIT4	UCP2	NEFH	ETV5	SOCS2	ITGB5	MCL1	ID2	FECH	CREM	CPOX	SLC43A3	MAFG	PTPN7	GYPA	OSGIN1	CEBPG	HSPA1B	IER3	JUN	FTH1	LMO2	ADAM10	CTSL	BIRC5	NCOA1	GP1BB	PTP4A3	INSIG1	TXNIP	MEF2C	CXCL2	IL8	AKR1C1	APOC1	HBA1	IER5	FDXR	AKR1C2	AAK1	FCGR2A	MT2A	CTSH	PTRF
VEGFPATHWAY	na	EIF2S1	EIF2B1	EIF2B4	PRKCB1	PXN	NOS3	FLT1	PIK3R1	PLCG1	FLT4	EIF2B5	SHC1	EIF1	PTK2	PRKCA	EIF2B2	HRAS	EIF2S2	ARNT	VEGF	EIF2B3	VHL	HIF1A	PIK3CA	KDR	EIF2S3	ELAVL1
P21_MIDDLE_DN	na	SMC4	CRYAB	BUB3	G3BP	CKS1B	PCNA	RPA3	RFC3	ARL6IP1	CHAF1B	DTL	PBK	KIAA0101	CDKN3	TRIP13
GOLDRATH_MEMORY	na	DCI	KCTD12	IL10RA	RNF138	NCKAP1	RNASE4	GPC1	PRKCZ	PRKCE	SEMA4F	PCGF2	RPGR	SORBS1	IL10RB	KLHL7	GOLPH4	RRAS	MCOLN2	EOMES	CD160	RRM2B	VKORC1	PTPN22	F2R	ANTXR2	HCFC1R1	SOS2	IFNAR2	CHPT1	CHCHD7	PRNP	MAPK12	ANK1	FCGRT	PDE8A	VRK1	IL15RA	PLCD1	PRSS12	AQP9	BAG3	SLC2A1	NR1D2	ANGPTL4	TRAF1	LPIN1	PROS1	ZMAT3	POU6F1	TIRAP	TMEM141	FHIT	PLEKHA5
STEFFEN_AML_PML_PLZF_TRGT	na	CACNB1	CITED2	DRD4	SOX4	EZH2	HADHA	CSF2	PAFAH1B3	SNX17	PCDHGC3	CCL2	HNF4A	SDC4	DCHS1	CD99	VRK2	HLA-DRB1	SERPINF1	C4ORF9	PIM1	TCF3	MKNK1	SH3BP2	STK3	ATP2B1	JUP	VRK1	HSF4	IL8	CCNF	PFKFB4	ARF5	PPP2R5D	IFI44L	UPK2	DOC2A	FRMPD4	DNM2	SCAP	ID2	AES	GTPBP1	ELF4
SIG_IL4RECEPTOR_IN_B_LYPHOCYTES	na	PPP1R13B	SOS1	MAPK3	AKT1	SOS2	MAP4K1	AKT3	PIK3R1	GSK3A	PIK3CD	SHC1	IL4R	SOCS1	IRS1	RAF1	PDK1	GSK3B	AKT2	BCL2	GRB2	STAT6	JAK1	JAK3	PIK3CA	IRS2	BAD	MAPK1
PRMT5_KD_UP	na	HAS2	AURKB	FLJ10154	CKS1B	PRKCDBP	NDUFB8	PRIM2A	MRPL48	EVL	TIA1	PX19	INCENP	CCNB2	INTS8	APEX1	IRAK1	CPT1A	CD99	TACC3	TYMS	TRIP13	CALM3	SF3A3	SLC38A4	SFRS6	MCM4	RRM1	GMNN	EIF1AX	GJA1	LSM3	SPCS2	KIF23	FIGNL1	POLN	PTPRK	STRAP	WTAP	TSEN34	RARSL	ECT2	MCM2	IPO4	PSIP1	FOXG1B	CETN3	C14ORF147	LOC642393	PSMB5	ARL2BP	EMP3	NONO	ECH1	SFRS1	CTBP1	PSMC3	RHOJ	U2AF2	NUP35	PPP1R7	PRIM1	MAP4	FKBP4	SNRPA	HARS2	UBE2E3	FSTL1	NDUFA13	CXCL12	NFYC	HMGB2	DNAJC13	RFC5	GPR177	MARCKS	UBE2M	UHRF1	FMR1	RBM3	NDE1	PTN	NNT	NR2F2	HNRPL	CD34	RBL1	TMEM5	PROS1	GCAT	ELOF1	TUBB2A	PSMD6	ODC1	POSTN	CAPG	TUFM	ERH	CARM1	CKS2	SLBP	NR2F1	TMPO	TMEM93	FAM29A	MET	NCAM1	C14ORF156	COPS3	CUEDC2	CHRAC1	NCBP2	RCBTB1	KIF20A	POLE2	NFIB	H2AFV	HELLS	CYP1B1	COL6A2	ANAPC5	IVD	TGFBI	LOXL1	HSPA4	MKI67	GUSB	ANP32E	PTOV1	SLC35A1	CETN2	EIF4G2	CFDP1	MRPL18	SFRS7	ANP32B	C1ORF63	GAS2	SLC25A5	NUP85	PCDH7	HMGN2	CDC25C	ABCG2	IFITM2	ST7	AHCY	IGBP1	SART3	EPPB9	GAS1	LSM5	TTK	HYPK	TOPBP1	CDC20	PPA2	RASA1	RACGAP1	CLCN4	KIF11	RPA2	NUP88	HN1	ECHS1	PKD2	NOP5/NOP58	RCN2	YWHAB	LSMD1	PB1	CTPS2	SFRP2	MRPS21	PDCD6IP	CSTF3	STMN1	NFKB1	CDK4	DOCK7	PKP4	HAT1	TARDBP	PLAGL1
LE_MYELIN_UP	na	UBE2T	ATF3	CKS1B	VIL2	SMC2	CDCA8	FOXD3	INCENP	CCNB2	MCM5	CCL2	AURKA	TOP2A	H2AFX	PLK4	PSPC1	NUSAP1	MCM4	RRM1	LMNB1	COL18A1	KIF23	FIGNL1	NT5DC2	IQGAP3	MCAM	CORO1C	ID2	ECT2	CHL1	PLK1	CD44	COTL1	EZH2	BZW2	CXCL14	CCND1	MCM7	H2AFZ	BUB1	UHRF1	CDKN1C	CCNA2	CXCR4	REEP1	EDNRB	SH3GL3	RBL1	IGSF4	PLEKHO1	MARCKSL1	CKS2	MAD2L1	POU3F1	HNRPA2B1	BASP1	HDAC2	EPHA5	P2RX4	CUEDC2	HMGA2	KIF20A	ETS1	TNC	SPECC1	RRM2	TUBB6	CSRP2	RAD51	SPRED2	NOLA2	LIN9	KLF10	RPL13A	SOX2	BIRC5	TNFRSF21	CDC20	KIF22	ODZ3	KIF11	PDE8A	HN1	RPA3	DNAJC9	CDC7	LSM2	TNFAIP8	PPP1R14B
ST_INTEGRIN_SIGNALING_PATHWAY	na	ANGPTL2	PAK3	GRLF1	ITGA4	ILK	MRAS	PAK6	MAP3K11	ITGA5	TERF2IP	ACTR2	MAP2K7	ITGA6	EPHB2	ABL1	AKT2	CDC42	PTK2	ITGA10	MAPK8IP3	GRB2	ITGA3	ROCK1	CAV1	PIK3CA	PLCG2	PKLR	CDKN2A	MAPK10	TLN1	SRC	FYN	P4HB	MAPK8	PAK4	ARHGEF7	ITGA2	ITGB3BP	RALA	ITGA8	SOS1	BCAR1	CRK	RHO	MAPK8IP2	AKT1	ACTN1	SOS2	MYLK	AKT3	MAPK8IP1	PLCG1	ITGA7	PAK1	PIK3CB	CSE1L	SHC1	ARHGEF6	ITGA11	ACTR3	DDEF1	RAF1	MAP2K4	BRAF	MYLK2	PAK7	MAPK9	ZYX	WAS	ROCK2	DOCK1	VASP	GRB7	PAK2	MAPK1	TLN2	ITGA9	PTEN
NGUYEN_KERATO_UP	na	SLC12A3	VSIG1	STAT5A	SFPQ	PHB2	ANXA6	TLOC1	F2R	ARL6IP5	FLOT1	TCAP	HDAC1	NQO1	ABCC8	CDCA3	CANX	SLC4A3	S100A13	HMGCR	RBP1	LAMB2	CNTN1	VAT1	COL18A1	TAGLN	PTHLH	PCF11	ITGAV
STAEGE_EFTS_UP	na	PRSS35	LIPI	PAPPA	NPY5R	FAM123A	BCL11B	STEAP1	PCDH11X	CCK	KCNAB3	CCND1	LRRN6A	ADRB3	LECT1	DKFZP686P18101	STX5	BHLHB5	CYP26B1	JAK1	DKK2	ITM2A	GDF10	ZDHHC21	ARX	CLEC11A	RNF141	PCDH8	EGR2	NPY1R
GAMMA-UV_FIBRO_UP	na	NRP2	CCNH	GADD45A	CCND1	CRHBP	NDUFB6	SEMA7A	PTGER4	CDCA7	ITPKB	CCNC	SERPINB6	SHFM1	ALDH9A1	LOX	DLG1	DNAJA1	ACTN4	NNMT	COPB2	CCNA2	HEXB	MORF4L1	IL10RB	APBA3	RBL1	ITIH2	COG6	CSNK1A1	P11	TPM1	TCF4	CREBBP	PSG2	RAB6A
SA_B_CELL_RECEPTOR_COMPLEXES	na	VAV1	PAPPA	MAP3K1	SOS1	MAPK8IP3	HRAS	LYN	GRB2	RAC1	RPS6KA3	JUN	MAPK3	ATF2	VAV3	RPS6KA1	MAPK1	MAP2K1	FOS	BLNK	SHC1	SYK	ELK1	VAV2	BCR
UVC_LOW_C3_DN	na	ANGPT1	CDH18	PHKB	PTPRM	KIAA1199	COL13A1	DOCK1	POLA1	G6PD	SEMA3C	UTRN	MICAL2	CDH2	EIF4G3	GBE1	PTPRK	FTO	UBL3	AP3B1
CREBPATHWAY	na	CAMK2D	PRKAR2A	SOS1	PRKCB1	MAPK14	RAC1	PRKAR2B	MAPK3	AKT1	PRKAR1A	PRKACG	ADCY1	PIK3R1	PRKACB	CAMK2G	PRKCA	CAMK2A	GRB2	HRAS	CAMK2B	PIK3CA	PRKAR1B	RPS6KA5	CREB1	GNAS	RPS6KA1	MAPK1
ECMPATHWAY	na	RAF1	PTK2	HRAS	PXN	GSN	MAPK3	DIAPH1	MYL2	ROCK1	ITGB1	MYLK	PIK3CA	PIK3R1	TLN1	SRC	MAPK1	MAP2K1	SHC1	PFN1	ARHGAP5	FYN
UVC_HIGH_D3_DN	na	CYR61	BLCAP	CKS2	BNIP2	PPP2R1B	SCHIP1	SLBP	SSH1	HERPUD1	LSM14A	AMD1	TUBGCP3	SERTAD2	CNOT2	RIPK1	FOXJ3	TAF11	TIPARP	ZNF623	PLK4	RNF4	C21ORF25	SLC25A44	POLE2	UNG	CDC6	TM4SF1	CDR2	RHOB	CRKL	COIL	BMI1	ADNP	RAI17	BRD8	PODXL	KIF23	DR1	SIAH2	TLK1	KIAA1012	ZFAND5	STK17A	TNFAIP8	GINS1	ELF4
UEDA_MOUSE_SCN	na	POLR2E	H3F3B	RPN2	GAS7	PKIB	RASD1	RAB34	HERPUD1	PLK2	RASL11B	ABCD2	TMEM30A	BCKDHB	PSMD5	FABP7	HSPD1	HSPA5	ARNTL	CCL7	RGS16	AVPR1A	THRAP3	DBP	STX5	STK24	RORA	DHODH	ZFP161	SFRS6	AIM1	AP1B1	MAN2A1	HRH2	PDIA6	PNRC1	IGFBP5	BMPR1A	HMGB3	ID2	DNAJB1	NFIL3	P4HA1	SQLE	CRY1	RABEP1	ROBO3	BLCAP	BAT4	HSPA1B	SOX7	MRPL41	UBQLN1	PLEKHA1	GADD45A	RNASET2	TUBA8	ORMDL1	AVP	HSPA1A	PPP1R1A	STAT3	REXO2	DUSP1	DLK1	CXCL12	NSDHL	CHORDC1	SGK	GPIAP1	HNRPM	CALCR	CDK2AP2	ARMET	GADD45G	SFRP2	NR1D2	SMPDL3A	GADD45B	PER1	PHKA1	PER2	XBP1
METPATHWAY	na	PTPN11	SOS1	RAP1B	CRK	GAB1	HGF	PXN	JUN	MAPK3	MET	ITGB1	MAP4K1	PIK3R1	PAK1	MAP2K1	STAT3	RAF1	RAP1A	RASA1	PTK2	GRB2	HRAS	CRKL	ACTA1	DOCK1	PIK3CA	MAP2K2	PTK2B	SRC	MAPK1	FOS	ELK1	MAPK8	PTEN
AGED_RHESUS_UP	na	HCLS1	PRSS3	SGCG	TSTA3	VIL2	EXOC5	PASK	CCL2	HYOU1	TFCP2	NMU	TRIP13	CEACAM4	ANGPT1	PDLIM1	KHSRP	SERPINA4	DDX18	RNF113A	TMEM106A	PCDHB11	PROC	ARHGAP4	ATN1	ARHGAP1	B4GALT1	GATA1	EIF2S3	SLC5A2	ARCN1	STX4	GLRA2	PTPRU	FBN2	HRK	TMEM41B	GP5	ADRA1A	FSHR	SLC30A3	MEP1B	BTN2A1	GNB3	CXORF6	SH3GL3	CYP2C8	LIFR	SET	CYP2A6	RB1	DPYD	ACVR2A	CALB2	CYP2C9	ATP6V0A1	HMMR	SELP	LTBP2	NPR2	PTGIS	TNPO1	TCF20	CACNA1E	PIK3R4	NCAM1	SLC17A2	RAB33A	ADRB3	AOX1	TRA2A	EYA2	RALB	STX16	UQCRB	ENPEP	CBLB	POP1	CHIC1	STXBP3	MADD	SALL2	ZNF77	FOXF2	FUT8	IDS	KCNA2	EPHB3	NRG1	PRKAR2B	H1FX	MLC1	CSF1	IER2	VSNL1	ETV3	ZNF306	ZNF8	RBMX	FEZ2	TPD52	FRZB	PTPRN2	CDKN1A	ELK1	ITGA9	RELN	FGFR2	TMEM1	SLC2A4	ARFIP2	CYP2B6	RELA	DDR2	CA1	AMD1	MPHOSPH1	SULT1E1	EEF1A1	FAM53B	CXORF40B	MPV17	KIAA0226	PCDHB17	MMP8	PLXNB1	CUTL1	CHIT1	TTLL12	PTK2	SCARF1	CBS	VPS72	POLA2	SQLE	TRAIP	ITGB3	G3BP	IL8RB	MYOG	LTK	ZFP36L1	MYL2	PPP1R7	SGCB	TBR1	FLT1	SCG2	ARAF	CRHR2	UBC	CALCR	JAK1	CSNK2A2	RBL1	ASNS	DLG3	PIK3CG	CALCRL	ONECUT1	TIMM17A	RTN1	SLC39A9	PSMF1	PCOLN3	WNT2	HRG	FAH	SLC1A1	GRN	PDE4B	MYO1F	ADORA2A	HSPG2	AIF1	GUCY1A2	FECH	MAPK8	USF1	GRP	CD83	GLUD1	GZMA	PTGFR	HNRPD	FOXO1A	MAPRE2	NR4A3	AR	AP2B1	RBM34	CDH4	IL18	INPP5A	MVK	KCNMA1	EFNB3	ZBTB25	FGF6
MRNA_PROCESSING	na	SFRS4	SF3B4	SFRS7	SFPQ	SFRS2IP	U2AF1	PRPF8	HNRPA1	SLBP	SFRS1	SFRS11	NONO	CUGBP1	SMNDC1	U2AF2	SF3A1	SLU7	CPSF6	SIP1	USP39	SNRP70	PRPF3	SFRS9	PRPF18	SFRS8	LSM5	SNRPB2	ELAVL4	SF3A3	KHSRP	KHDRBS1	SF3B3	HNRPR	HNRPA0	LSM3	PTBP1	SFRS10	SFRS2	SPOP	SFRS5	LSM1	DHX15
HIF1_TARGETS	na	IGF2	NOS2A	CITED2	PGK1	PFKL	CA9	ADM	ENO1	BNIP3	TF	ALDOA	HMOX1	IGFBP3	CP	EDN1	FLT1	HK2	GAPDH	P4HA2	SERPINE1	LDHA	HK1	SLC2A3	PKM2	IGFBP1	ADRA1B	TPI1	AK3	TGFB3	VEGF	SLC2A1	TFRC	EPO	ALDOC	CDKN1A	IGFBP2
LU_IL4BCELL	na	MRPS15	CLTC	WT1	SLA	SAMSN1	RGS6	EGR1	KIAA0802	LY75	CFLAR	CTSD	RPS2	KIAA1627	BCKDK	ARPC5	VCL	MAL	TLR3	NFIL3	SLC15A2	TNFRSF11A	RPL5	BCL6	RAGE	IL4R	PMAIP1	EIF4G1	FCER2	SPAG1	PPP2CA	IL6	XBP1	NCF2	PDE7A	SMARCA2	QSCN6	KMO	NCOA3	HLX1	NEK6	FGL2	BATF	IL2RA	CD79B	CTGF	STAT4	SPINT2	MAP3K5	GNG2	ALOX5	KLF13	CISH	EVI2A	BHLHB2	CD86	CNTN6	TLR7	KIAA0746	SELL	HOXC4	GSR	CD69	STK4	PPP6C	SIAH2	TNFAIP3
POMEROY_DESMOPLASIC_VS_CLASSIC_MD_UP	na	MYCN	RPL39	QSCN6	LMO4	LTBP2	KIAA0274	RPS23	PTCH1	LAMC1	TPT1	SHROOM2	RPL10A	NFATC3	NTRK3	NID1	RPS10	NMU	INSM1	ALDH1A3	NDP	UCHL1	ELAVL4	C1S	CSPG2	TMSL8	NHLH1	PBX3	RPS17	APOD	SCG5	RPL9	RPL7 /// LOC389305 /	RPL35A	GLI1	TCF12	RND3	IRF8	RPL21 /// LOC387753	GCNT2	NFATC4	IGFBP5	CYFIP1	EEF1B2	TCF4	CCND3	RPS29
SPRYPATHWAY	na	RAF1	EGFR	RASA1	CBL	EGF	SOS1	GRB2	HRAS	SPRY2	MAPK3	SPRY1	SPRY3	PTPRB	SRC	MAPK1	MAP2K1	SPRY4	SHC1
HDACI_COLON_TSA2HRS_UP	na	SAT1	ZC3H12A	KCNA1	MT1H	NECAP1	PGBD2	SPARCL1	DAAM1	SDC4	FLNB	TMTC3	SERPINE1	NEUROD6	ERRFI1	TSNAX	MAP1LC3B	FBXO18	GLRX	PIP5K2C	LOC137886	SLC27A1	VEGF	ROCK1	EPB41	CALCOCO1	ETV5	C10ORF78	ID2	GLI3	P4HB	GNL1	CPEB4	C5	FOSB	TRIM52	GNAI2	C20ORF74	CDH11	RHBDF1	ZUBR1	BIRC4	HSPA1A	CYB5B	SLC20A1	TMEM63C	TNCRNA	C14ORF43	NEU1	GNPTG	ISG15	RHOB	CDKN1C	INPP5E	CDH1	MBNL2	JARID1C	PC	PER1	FOS	PLAG1
LINDSTEDT_DEND_DN	na	PRSS3	ADCY7	QSCN6	CCNH	RCBTB2	DNMT1	ITGA5	LST1	NCBP2	PPAP2B	CD99	FGL2	FUT1	SYPL1	TPP1	CCL22	MKNK1	TGFBI	RAP1GAP	NPR1	TOP1	F13A1	ALOX15	AQP3	MAN2B1	ANXA1	DMPK	TPM1	ITGAV	MTMR6	ARHGDIB	CLEC10A	MAF	LAPTM4A	CTNND1	ACTN1	TNFRSF13C	SLC1A5	RAB31	PTGER3	ACP5	CIITA	CDH2	PTPRE	HLA-DRB1	ATP6V1A	ITGAM	IFNGR1	SLC6A2	FCGRT	IGSF6	PYHIN1	DAB2	PECAM1	DOCK1	FCER2	CDH1	HLA-DMB	ASAHL	P2RY6	CCR1	CLEC2B	ITGB2	NCF2	EGR2
SIG_PIP3_SIGNALING_IN_CARDIAC_MYOCTES	na	YWHAZ	SLC2A4	PSCD3	RPS6KA3	CREB3	PAK3	MET	PAK6	RPS6KA2	CREB5	YWHAH	IFI27	IRS1	MYC	RPS6KB1	ERBB4	PREX1	PDK1	GSK3B	AKT2	IGFBP1	CDC42	PTK2	CDK2	GRB2	YWHAQ	NOLC1	IGF1	PIK3CA	CDKN2A	RPS6KA1	BCL2L1	PAK4	PPP1R13B	SOS1	GAB1	PARD3	YWHAE	AKT1	FRAP1	SOS2	GADD45A	PTPN1	AKT3	GSK3A	PIK3CD	PAK1	SHC1	FOXO3A	TSC1	CDKN1B	EBP	F2RL2	INPPL1	TSC2	IRS4	PAK7	YWHAB	PARD6A	IRS2	BAD	SFN	CREB1	PAK2	YWHAG	PTEN
CMV_HCMV_TIMECOURSE_48HRS_DN	na	MMP3	ANGPTL2	CASP1	VAMP4	MEIS1	TSPAN5	DUSP2	MUC4	KIAA0226	FGF7	C6ORF32	CPSF1	DDX17	SRI	OPRK1	FAS	ITPKA	DYRK4	MSC	ERCC2	HIC1	CUBN	VAPB	MYLK	ALDH3B1	ADD3	SRPX2	CSPG2	METTL7A	CXCL12	C21ORF33	EPB42	SLC25A12	AXL	NIT1	PTX3	CUEDC1	C10ORF56	FOLR3	MGMT	SERPINB2	COLEC10	FZD2	RUFY3	CXCL6	LOH11CR2A	CDC42EP2	PTGIS	MAP2K6	ETV1	CACNA1E	ACOX1	MALL	POLD2	GLMN	TCF21	TGFB1I1	DMXL1	NDUFB7	OSR2	ETFB	RAB3B	UGCG	DCAMKL1	PDCD4	MLH1	LOXL1	COL3A1	CDH6	PSG9	CHEK2	RALGPS1	ADAM12	FARP1	EGFR	ST5	DDT	RRAS2	ATG5	SSH1	CIT	RUNX1	TRIM22	FGF2	ADAMTS2	CHMP2A	SEMA5A	OCA2	ACPP	PHLDA1	PTGFR	DUSP1	PCYT2	RFX1	NOTCH2	PAPSS2	NPTX1	LRRC15	SDC2	PRSS12	GAS6	GJA4	THBS1	SMAD6	NR1D2	LYZL6	SLC22A4	LAPTM5	PRKAB2	NR1H3
BRENTANI_TRANSPORT_OF_VESICLES	na	RAB7	RAB27A	PIK3C3	RAB26	RAB27B	AP2M1	AP3D1	RAB1A	RAB4A	RAB31	RAB11A	RAB33A	RAB3A	ACTR1A	RAB5C	RAB10	RAB2	RAB3B	RAB7L1	RAB5B	RAB13	RAB5A	GOLGA4	RAB6A
UVB_NHEK3_ALL	na	PKN2	TSTA3	CKS1B	UBE2G1	RFC1	EXT1	PPP2CB	ETF1	GPX2	PTGS1	FLNB	PIM1	GSK3B	ALDH9A1	CRYAB	COL5A2	TAF10	CKAP4	LAMA3	UBE2H	TLK1	POLR2K	FBN2	SFRS4	CYR61	ATP6V1B2	CCNG1	PPP1CC	DUT	CCND2	PPP2R5A	HDAC1	TFAP2A	MYD88	RAB2	THBS2	RRAGA	ME1	FASN	ABCD3	SEMA3C	SET	EMP1	IL1R2	UBXD2	CALB2	XBP1	ABLIM1	PON2	YES1	KRT18	HSPH1	TPBG	TRAF4	IFNGR2	PPP4R1	HMGA2	RPL3	LTBP1	CTDSP2	CDK7	ITGA3	ADK	HIF1A	IL1RN	HDHD1A	SOX9	TOMM20	COL17A1	HNRPA1	NFKBIA	PTPRZ1	PSMC1	IER2	CUL3	ZNF146	ZNF148	PPP2R2A	GALNT3	TRIP10	PPIB	HSP90AA1	MRPL49	PGM1	CD9	TNFAIP3	SON	CDKN1A	CDK5	SEPT8	HEAB	MTHFD2	LAMB1	USP11	RELA	FHL1	DDX39	F3	S100A7	PSMA6	ACSL1	ITPK1	PGD	CD99	MYC	RAB21	DSC1	ID3	TM4SF1	PFKP	ACY1	PLA2G4A	YY1	TAX1BP3	ATP6V0D1	COPS8	FDFT1	PHLDA2	MMP10	TNFRSF1A	ITGB4	BNIP3	RBBP8	MCFD2	TMEM131	CBR1	ALDH1A3	IL4R	WIRE	KIFAP3	NIFUN	M-RIP	STAT1	SLC31A2	CSNK2A2	SLC2A1	CTR9	ASNS	HARS	TFPI2	QSCN6	HNRPA2B1	HMOX1	PCOLN3	GTF3C2	POLD2	EPHA4	BAMBI	NCBP2	CDKN3	FGFBP1	EXOSC7	JAG1	XPC	HMGB1	TGFBI	EPS15	SRPK2	COPS2	TFRC	DUSP5	UBE2D2	RCOR1	CTNNA1	EIF4G2	EIF2B1	ASS1	SPRR2C	BLVRA	LIF	CITED2	PSMA4	CDC37	PRSS8	MMP1	BRD3	DUSP1	PSME4	TNIP1	OAS1	RIT1	DDX1	NDUFA4	ATP13A3	ARL6IP1	KIF5B	TCEB1	NRIP1	BAG1	MAPK6	ATF3	PSMC6	MORC3	CKAP5	MRPS27	RAD21	ABCC1	XRCC6	CLINT1	CEBPD	HCCS	ITGA6	IQGAP1	HK1	DHX38	JUND	TNFSF10	PAM	PYGL	PTPRF	ANXA1	LTB4DH	PTPRK	COMMD1	WTAP	MYH10	MYST3	TSG101	ATIC	PFN2	EPHX2	GADD45A	TIAL1	EPRS	GSK3A	PTP4A1	WBSCR1	LY6D	PSMC2	CTSC	GLB1	PMAIP1	GCLC	GTF2B	KCNK1	ISG15	XPO1	IL8	HBEGF	PBEF1	GJB2	ANKRD15	PSMD6	HIST2H2AA3	MAD2L1BP	ARL4A	PPIF	ALCAM	SHB	R3HDM1	NCAPD2	IDH2	AARS	TMED10	CELSR2	MMP9	TTC3	TRAM1	PIK3R4	MALL	PLP2	LCN2	SLK	PIAS1	MT1X	DYNLL1	CTGF	FAT	DNAJA1	MLH1	STXBP3	HNRPK	PREP	PGRMC1	SAP18	CSNK2A1	FXR1	SNRPA1	KIAA0101	SCRN1	IER3	METAP1	SEPT2	H1FX	SULT2B1	CST6	TCN1	SFRS9	CTPS	VSNL1	PPP3CA	TSC22D1	TAF9	PCMT1	VDAC2	YARS	PLCD1	RAD23B	GDF15	UBE2I	PSMD14	ATF4	FGFR3	FNTA	TAF7	CXORF40B	TPMT	MME	PCK2	CIRBP	CLTA	H2AFX	SERPINB4	GNAI1	CBFB	PTPN12	PRCP	HNRPU	AKR1A1	DR1	DSC2	ATP6V0C	USP10	TBCC	ADM	SP3	SLC7A5	MTHFD1	GSPT1	RAF1	ST6GALNAC2	ATP1B3	NEU1	GPIAP1	APP	KIAA0143	TIAM1	GTF2A2	CYFIP1	GLG1	EIF2S1	VGLL4	PRDX6	RPS24	CYB5A	ITGB1	TRAF6	STK25	DNTTIP2	ACO2	BPGM	CNN3	UGCG	TNC	CDC25B	IFITM1	VEGF	HSD17B4	ESD	CXADR	ATP5O	WWP1	ITGB5	MFAP1	TJP2	DHCR24	SAFB	SRD5A1	DAZAP2	PKP1	UBE2V2	GLUL	NFE2L2	RNF4	RSN	CDC20	FAM120A	DUSP4	PBX3	RASA1	SLC39A6	STK3	SDHA	PSMA5	RBP1	RND3	UBE2C	C11ORF58	ATP1B1	DDX48	NMT1	PSMA3	BRD2
GH_EXOGENOUS_EARLY_UP	na	CALCOCO2	HIST1H4E	CCDC15	PGK1	OMD	APOL6	TECTA	INSM1	EPB41L4B	RNASE2	LOC91948	AAA1	NARG1	PHF21A	COL12A1	FSHR	CDC42	FLJ32110	SCMH1	CXCR4	CRTC3	HIST1H3E	ZFY	ADK	IFIT2	CDC42EP3	ARHGAP1	FAM83A	TNFRSF25
AGED_MOUSE_CORTEX_DN	na	DNM1	MAG	SKP1A	CPLX1	APOE	PGK1	PCTK1	TIA1	AP2M1	DCTN1	NSF	EEF1G	DNAJB11	ATP1A1	HSP90AB1	PFN1	SEPT7	OAZ2	GORASP2	RAB2	MGLL	PTGDS	CSDE1	ACO2	TUBB3	TUBB2C	DYNC1H1	PRKACB	PPP1CB	PPM1A	CS	GABRA1	PLD3	ATP6AP1	ARPP-19	DDX3X	ATP2A2	KCNMA1	CSNK1A1	SFRS5	PPP2CA	EIF4G3	ATP6V1E1	RAB14	DAD1	EEF2
HDACI_COLON_SUL48HRS_UP	na	CDC2L5	EIF2S1	OXSR1	NPC2	ATF4	RHEB	TALDO1	NECAP1	ANXA2	PTPRM	GFPT1	ANXA5	PLEKHF2	SPARCL1	ZSWIM6	CD55	SDC4	RBM15	SCD	GTPBP4	FLNB	MYC	PTGDS	TRIB1	XPOT	XPC	ATP6V1B1	CAV2	RPP30	PTPN12	API5	VEGF	PSMD12	UBE2H	TEGT	CSNK2A1	AKAP12	SNAI2	C10ORF78	EFTUD1	DNAJA4	TMEM142B	NFIL3	WWP2	ENPP1	RBM33	CPEB4	C5	RP5-1022P6.2	ARRDC3	TGIF	CD58	IGFBP3	PPP4R2	RFX3	SLC20A1	HSPA1A	IRF2BP2	MKLN1	PLGLA1	SLC11A2	C9ORF30	TNCRNA	CMTM4	ACAA2	EIF2C2	ME1	CDR2	XPO1	STK3	ABHD3	GSR	PPP2R2A	LARP2	PSMB7	OSGIN2	WWOX	CDH1	HSP90AA1	RXRB	PER1	SMG1	PCBP1	HP1BP3	GABPB2	PHKA1	FLJ36874	ABCE1	C1QDC1	ATP5D
TNFALPHA_4HRS_UP	na	TSPAN3	NFKBIA	FBN1	RNASEN	RPS23	TPR	GADD45A	PRDX1	PLP2	CCL2	TGFBR3	KALRN	SNX12	TUBA1	CXCL1	CCNC	SHFM1	TNIP1	SF3A3	CD59	GINS2	ELOVL5	CMPK	KIT	SOD2	PCMT1	GDI2	PSMB7	MAN2A1	ACLY	EMR3	PSMB8	PPP1R10	OAZ1	NFKB1	IL32	KEL	CDC34	ITGB2	ATP5E
SANSOM_APC_LOSS5_UP	na	WDR43	PRIM2A	SOX4	GNL3	ETF1	TNFRSF19	CDK9	CD24	HK2	REPS1	PCK2	PLA2G12A	CDCA7	TGFBR1	EIF1	MYO1B	KIF20A	MYC	HELLS	GNL2	BTC	SYNCRIP	NSUN2	SLC27A1	FEM1B	SMYD5	TXNL4A	IFIT2	COPS2	DDIT4	PLA2G2A	HNRPAB	FAM60A	KIF5A	EIF4G2	GRWD1	ORC2L	ANP32B	ZZZ3	CD44	NUP54	EPHB3	RNF149	ZRF1	ADAM8	LAMC2	TGIF	FGFR4	SETD1A	SRR	CIRH1A	PKP1	KCNQ1	RCC2	MMP7	MAP4K4	KCND2	CD276	ETS2	RNF4	PRKRIR	ZBTB17	CEBPZ	PES1	CITED1	HDC	TSPAN12	NCL	ZFP90	MDFI	FOXA2	RIN2	TIAM1	UTP14A	SEMA3C	PTBP2	DDX21	FTSJ3	RSL1D1
CMV_ALL_DN	na	MBL2	MN1	SGCG	IGF2	FLNA	ERCC5	TIMP3	DDR2	SULT1E1	CEBPD	ACTA2	AHR	ENG	FGF7	ORMDL2	SERPINB6	COL5A2	GPX1	ANXA1	ID2	BMP4	IGFBP2	FBLN1	TNFRSF1A	RALGDS	ZFP36L1	ADM	MYLK	CCND1	HIVEP2	PAFAH1B1	TFAP2A	CSPG2	THBS2	USP4	CXCL12	MARCKS	TSPAN6	NR2F2	HSD17B2	RAB13	PYCR1	EPO	ADRA2A	LAMA4	FKBP10	MATK	ACVR2A	POSTN	PABPC1	IGF1R	PDGFRA	ACO1	MAPK14	PTGIS	AARS	ANAPC1	CFD	EFEMP1	CHN1	CRHBP	TGFBR3	HNMT	TRAM2	SERPINE1	ABL1	BCL2	FAM46A	CYP1B1	COL6A2	CDC25B	XPC	ANP32A	CXCR7	CNN2	TCF7L2	COL3A1	DDIT4	IGFBP5	ZNF521	MITF	TPM2	TFAP4	TPM1	COL1A1	MYH9	NR3C1	RUNX1	CDH11	ZCCHC9	WEE1	MMP1	PTPN13	TP53BP1	ITSN1	MGC11257	GAS1	COL1A2	AR	LAMB2	THBS1	ANPEP
TGFBETA_C1_UP	na	RHOB	CD44	EPHB3	NOTCH2	BSG	SPARC	PLAT	ITGA3	TCF7L2	IGFBP3	ADAM9	HSPG2	PAK1	NID1	SERPINE1	LRRC17	CSPG2
ET743_SARCOMA_48HRS_DN	na	UBE2T	PSMD14	POLD3	LBR	PSMC6	GTF2H1	UBN1	FNTA	ZDHHC5	RAP1B	PRIM2A	RBM17	C8ORF76	KIAA1279	CCNH	C14ORF130	SIRT1	KIAA0802	TXNRD1	TBK1	BLZF1	CFLAR	NMI	BIRC2	TOP2A	THRAP3	PSMB1	MAGEF1	RP11-535K18.3	BUB3	MYCBP2	EML4	EIF3S10	PRKCBP1	ELOVL6	SUPV3L1	TOP1	RNF14	RBM27	CDC27	EPB41	ERCC3	BCL2L1	CXXC5	WNT5B	PLK1	SFRS4	TSPAN14	SSFA2	BIRC6	PPP1CC	ADSL	TMEM138	LHFPL2	MTIF2	USP3	SNIP1	C1ORF164	CDC5L	TGIF	RAB1A	GTF2H2	RABGGTB	ARFGAP1	PSME3	RIPK1	KIAA1008	UBA2	UBE2D3	TBL1XR1	RAB2	PSMC2	HSPE1	OGT	FBXL7	GTF2B	RPP14	BUB1	MCTS1	CCNA2	PJA2	GOPC	OSBPL9	KIAA0310	CDC2	STK17B	FZD1	SLC2A1	JMJD1C	TIAM2	CARD12	SLC4A1AP	ATF1	CRLF3	PAFAH2	HSPA1L	STK17A	DDX21	XBP1	MTMR4	MAT2A	PLAG1	USP22	FBXL3	FLJ11021	SIRPA	FOSL1	MAP3K7	HSPH1	TMPO	DLG5	MAPK14	IGF2BP2	C15ORF41	LSM14A	HDAC2	C1ORF149	C18ORF55	MICAL2	PEX1	CTGF	PRKACB	NUFIP1	RBM14	DDX20	CDK7	FNDC3A	SMARCA5	GAPVD1	DNAJA2	B4GALT5	IPO7	EPS8	CSNK2A1	UBE2D2	RCOR1	MFAP1	NOC3L	SLC25A17	MCM3	MRPL1	ZDHHC16	HSPA8	ATG5	PSMA4	PPP2R1B	USP12	TCERG1	ZNF281	MRPL15	CDH11	TNFSF5IP1	CCT4	SACS	KIAA0674	SFRS9	HERC4	TDG	CDC23	PDGFB	RAD54B	PANX1	NBN	MAPKAPK5	GCC2	BTAF1	CDC42BPA	MID1IP1	EIF2A	KIAA0859	HS3ST3B1	RSPRY1	KIF11	PCNA	PSMA5	VEGFC	CYHR1	CLCN7	UBE2C	RAB5A	GABPB2	NCOA6	BAG2	TRIP4	SON	TARDBP	RBM25	CRSP6
HDACI_COLON_SUL24HRS_DN	na	MSI2	WDR89	FER1L3	SFRS11	CACNA2D4	TIA1	BAT1	PTPRM	APTX	MAP9	CCL28	BAIAP2	OFD1	MME	SNX12	ADIPOQ	SESTD1	LOC284998	NEUROD6	ORMDL2	TSNAX	AQP1	SRA1	TUBB2C	GALNT5	KRT23	PRKCBP1	SUV420H1	TPM3	BMP1	EPB41	UNC5A	AKAP1	SAMD4A	BMP4	PCF11	CREBBP	NAP1L1	DARS	STAT5A	PLCB2	CHI3L2	SFRS1	PAPOLA	RNF180	MAPK4	ORMDL1	CGNL1	TMEM63C	ADD3	CUL4B	VIL1	HMGB2	APOC2	LIPC	KHDRBS1	ANK1	SEMA3A	C9ORF85	FAIM	SLC7A8	ZNF529	SORT1	ERGIC3	HRBL	ABP1	GTF3A	RDX	VEGFB	LRIG2	LTBP2	SCML1	C10ORF32	PSMA1	LRP8	SLIT3	TTC3	DHX9	CACNA1D	ST18	KIAA0114	PPP1R1B	C2	SEPT3	MYB	PRKCA	CALD1	PPP1CB	HMGB1	AASS	ABCC6	DPYSL3	BCLAF1	C10ORF46	CRYL1	ISOC2	TBC1D23	GNL1	A1BG	PVALB	IL16	STRA6	SGCD	PDSS2	CDH11	SDHB	RBBP6	RHBDF1	IFITM2	EEF1G	C14ORF37	DNAJC19	CHCHD7	QRSL1	FXYD6	BTK	CCDC14	LASP1	CDC7	ACP1	PPIB	ITM2A	COL9A1	FLJ20628	FOS	GPLD1	UPF3A
CHIARETTI_ZAP70_DIFF	na	PTPN18	MLL4	LCK	IFT20	CRADD	TCF20	GPR56	CDK9	CD200	FGR	PFAAP5	ITGA5	BAIAP2	MYBL1	ACOT8	C7ORF44	SOCS1	CTGF	XPC	IL27RA	KIAA0194	PHC2	SFI1	BRF1	PDE9A	TTN	IL32	CNOT8	SPINK1	KLRB1	LAT	HPN	ZAP70	RRAD	GAB1	AP3D1	CTSW	CTNND1	TNFRSF1B	E2F4	TP53BP1	PCSK7	TRIP6	EPM2AIP1	AIP	STK39	BBC3	CASP8	CASP10	IGJ	CSPG2	DGKA	PBX3	PIK4CA /// LOC220686	RQCD1	SF3B3	ANXA11	OR5I1	LOC162427	LRRC15	SLC2A1	CKMT2	AGPS	ACVR2A	HPS1	GRIN1	SEMA6A
BLEO_MOUSE_LYMPH_LOW_24HRS_DN	na	SNRPD1	ANP32B	MBTD1	H3F3B	PPP1CC	SLBP	SFRS1	NONO	PARP2	RANBP5	EZH2	IDH3A	LOXL3	ARF6	MRPL36	TMED2	MYB	TCP1	PTP4A2	EIF2S2	FBXO6	ARID1A	VDAC3	OAZ1	DDX21	EEF2	SAR1A
IFN_BETA_GLIOMA_UP	na	CDC2L5	PPARA	IGF2	SFPQ	ICAM2	TIMP3	MAP2K6	JARID1A	HSPA9B	GRB14	HSP90B1	CASP7	TGFBR3	NFATC2	BCL3	TP53BP2	FASLG	AMPD2	DNAJA1	IFNG	RPGR	FGF5	MAP3K14	EIF2AK2	HSPA4	MC4R	TFF1	TP53	CLK2	FAS	MAPK10	IGFBP5	CREM	HRK	CASP9	FGF10	TRAIP	NCOR1	IRF1	FGF9	EPHB3	AKT1	PDGFA	PTPRZ1	VCAM1	TNFSF14	MMP7	ENO3	CALM2	ETV4	IFITM3	IL15RA	IL18	STAT1	TLX1	IL11RA	NFKB1	DDIT3	PER2	MAPK1	RGS2	FOSL2	APAF1
HYPERME_COLONCA_SW48	na	ADAM12	SHH	GATA3	FOXF1	RASL11A	TGFB2	PAX6	RPS27L	FLJ25439	ZNF677	DAP	WWTR1	ZNF566	CDCA2	KIAA0789	ALX4	C1ORF53	LOC283514
SHIPP_FL_VS_DLBCL_UP	na	PDCD1	ZMYND11	CD180	CD40LG	IGSF2	ITGA4	TCF20	TSC22D3	LY9	CD3D	CIRBP	CLU	MGC17330	STX16	GLIPR1	GPR18	RAPSN	TXK	TRAF5	TXNIP	HES1	DNASE1L3	CD69	RHOH	WWP1	SEPP1	INPP1	TCEAL1	HSPA1L	POU6F1	ANK2	TRIB2	CCL21	ZNF141
UVB_NHEK3_C7	na	IDH2	AARS	NCAPD2	HNRPA2B1	ITGB1	MALL	PLP2	CEBPD	ACSL1	PCK2	RPL3	PGD	CIRBP	ITGA6	CDKN3	FGFBP1	EXOSC7	MT1X	CDC25B	PLA2G4A	HMGB1	TAF10	MLH1	PRCP	IFITM1	PAM	CKAP4	HSD17B4	ADK	ESD	AKR1A1	KIAA0101	MMP10	ASS1	BLVRA	LIF	ATIC	EPHX2	SRD5A1	MMP1	TCN1	VSNL1	CBR1	MTHFD1	CDC20	ATP1B3	CTSC	YARS	PLCD1	UBE2C	PPIB	XBP1	ASNS
XU_ATRA_PLUSNSC_UP	na	GSTP1	MYH9	CD53	IL8	ICAM3	TNFSF10	IFITM1	STAT1	STK10	HDAC1	ANXA1	BIRC2	NMI	ITGA6	LAMP2
VIPPATHWAY	na	PRKAR2A	EGR3	NFKBIA	PPP3CC	PRKAR2B	RELA	PRKAR1A	CALM1	PRKACG	PLCG1	VIPR2	SYT1	CALM2	NFATC2	MYC	PPP3CA	CALM3	GNAQ	PPP3CB	NFATC1	PRKACB	MAP3K1	CHUK	VIP	PRKAR1B	NFKB1	EGR2
LVAD_HEARTFAILURE_UP	na	TIMP4	ATF3	MTHFD2	LAMB1	TIMP3	MT1H	FHL1	BTG2	RERE	DOCK9	AMD1	FNDC3B	PIK3R1	TCAP	CEBPD	C9ORF3	DNAJB5	NID1	ZNF189	SERPINE1	CLU	MT1X	CTGF	CSDC2	CALD1	VCL	MYOM1	ACTA1	DDIT4	ELF1	SNAI2	MFAP4	SLCO4A1	SH3BGR	NFIL3	CYP4B1	FLNC	CYR61	SLC38A2	BCL6	PDK4	CHST3	C10ORF10	RRAS2	NFKBIA	CCNB1IP1	KLF9	ANKRD2	FSTL3	ZBTB20	MYOT	JUN	ZNF364	TSC22D3	CDC37L1	INSR	AGTR1	CDC42EP4	CNN1	AREG	GLUL	TIPARP	FOXO3A	METTL7A	ADFP	REV1L	XK	FKBP5	KCNK1	HYAL2	MAPRE2	KLF2	PPAP2A	ZBTB16	DIXDC1	C16ORF30	GADD45G	RND3	ANKRD1	IER5	IRS2	PER1	GADD45B	ZFAND5	RGC32	CDKN1A	SYNPO2L	FOSL2	POSTN
IRS_KO_ADIP_UP	na	WNT10A	EFNB2	WISP1	UCK2	TRIB3	CRABP2	LOC284023	MTHFD2	GJB3	PRSS23	FHL1	COL7A1	BMP6	NNAT	DDX47	DLK1	BPGM	GLRB	MAPK12	DBNL	CH25H	MGP	CARS	RHOU	GAS5	CDKN2B	ADORA2B	TCF7
LEE_ACOX1_DN	na	MBL2	MYH1	PRODH	SLC29A1	BAAT	KHK	SFTPD	RNASE4	MCM3AP	DPP4	CA3	REPS1	ORM1 /// ORM2	CYP7B1	MASP1	TNFRSF10B	IL1RAP	VPS11	APOC4	SELENBP1	AASS	PIPOX	AKAP11	TNNC2	HAL	SERPINA1	TPM2	HSD11B1	CPOX	GSTA3	EGFR	ELA2	HPD	CYP26A1	OAT	PAH	SLC27A5	ETNK2	LMCD1	PHLDA1	MCM10	ITIH1	TDO2	GPR37	C4BPA	SLC37A4	LIPC	GOT1	PPP1R3C	RGN	OTC	AKR1C1	HBP1	ATP2A1	TNNT3	LECT2	CKMT2	CYP2F1	G6PC	NINJ1	SLCO2B1	NR1H3	CYP4F2
DORSAM_HOXA9_DN	na	IGF2	WSB1	CD36	JUNB	KRT18	SFRS11	GATA2	MAN2A2	CDC37	SBNO1	SERPINB9	JUN	TPR	SDCBP	RBBP6	SDC4	ARNTL	MYC	FCGRT	GLRX	SRP72	LYN	DCT	BMI1	HBE1	CLCN7	VHL	OSBPL8	FXR1	CISH
UVB_NHEK4_6HRS_UP	na	DSG1	MAPK6	TRAIP	DAPK1	XRCC1	RAC1	PRODH	TRAF3	CDC37	CASP6	PLAT	SEPT2	GADD45A	TRIP6	TIMP1	SEPT7	CASP10	CASP4	ERCC1	RND3	DSP	PGF	CD9	PTPRF	TNFRSF10A	ARHGDIA	EVPL	CDKN1A
CANTHARIDIN_DN	na	GTF3A	SNRPD1	FARSLB	PFKL	HADHA	TIMM17B	NDUFB6	POLD2	TRAP1	EML2	SLC27A2	RPL29	HSPC111	MYC	SLK	EIF3S9	RPL4	SNRPC	HARSL	RRM1	RPL15	ATP5G3	PIK3CA	RRM2	SUPT16H	SNRPA1	NDUFB2	ZFYVE26	FARSLA	RUVBL2	ERCC2	ABCA3	POLR2H	UQCRH	PRIM1	SLC25A6	TIMM23	IDH3A	CTPS	SNRPA	ABCC4	MTHFD1	FANCG	EEF1D	TKT	MCM7	RFC5	HNRPC	QDPR	NDUFS3
CITED1_KO_HET_DN	na	UAP1	ATP1A2	SLC25A24	PDGFD	HGF	CDH11	ABCB7	SC5DL	OBFC2A	CLCA2	GALC	LIN7C	CRYAB	BTBD1	CITED1	RAD51AP1	CAP1	EPB41L2	MPP5	AR	JAK1	ASPH	RNF14	THBS1	IER5	HIF1A	NR1D2	SYT13	AMACR	INDO
FLECHNER_KIDNEY_TRANSPLANT_WELL_PBL_UP	na	SF3B4	PRMT1	CLTC	MORC3	MAN2A2	TRIM58	RBPSUH	EMG1	NUBP1	CPNE1	TAF7	PIK3R1	TOP2B	HYOU1	AHNAK	PA2G4	LST1	CTSD	STXBP1	RPL35	ZBTB22	CAD	AGL	FLT3LG	STK38	RPLP0	JUND	PSMD9	BMS1L	STK19	IKBKE	ALOX5AP	ARHGAP1	TUBGCP2	CCT7	NCOR2	PSMB4	PCF11	VDAC1	C19ORF2	BICD2	VAV1	TXN	HIPK1	RPS23	SATB1	IL2RG	PRKAR1A	BTN3A2	WHSC1	CAPZB	DAP3	CHD3	MYD88	MAP2K1	CUL4B	TSFM	GSPT1	AASDHPPT	OGT	WIRE	CAMKK2	PRPS1	HBEGF	SRRM1	SFRS2B	PECAM1	RPN1	IK	BPHL	DEDD	RPL11	HIST1H2BK	SF1	SFRS3	CLEC11A	PIP3-E	TMCC1	YWHAZ	KLF6	LRP10	PTGER2	GNB2L1	TIMM17A	ZNF259	ITGB1	HAX1	ZNF337	PPP1R15A	LEMD2	MICAL2	RPL19	DHX9	RAD23A	CGB /// CGB5 /// CGB	CLU	ACO2	TMED2	STAT4	KLHL21	UGCG	NUMB	PPM1A	CDIPT	LENG4	SYNCRIP	CYC1	CTSK	TRAF3IP3	TXNL4A	DCTD	TFRC	LGALS9	HIST1H4C	SARS	IMMT	LAMP2	RPS29	UBE4A	ANP32B	HBXIP	PTPN11	PSMA4	ATP5A1	MTMR1	NDUFB5	CD58	SETD1A	FTH1	LMO1	OAT	MAGED1	RPL23	OXA1L	ARID5A	PHF2	ZNF384	ATP5G1	M6PRBP1	PSMA5	RSU1	COBRA1	ANAPC13	VAMP5	PSMA2	RPS20	LSM2	SMARCE1	UBE2I	EIF3S5	RGS2	EEF1B2	ACTB
GOLDRATH_HP	na	IFT88	PELO	KCTD12	IMPA2	PSMC6	VAMP4	NME1	ATP5J	ITFG1	SOCS3	HDGF	JOSD3	IRAK1	MKI67IP	VTI1B	UNG	CANX	USP15	PCGF2	MRPS33	YIPF5	HRB	MUT	PDAP1	TAX1BP1	GPX1	GOLPH4	ADAM3A	DYNLL2	NUDCD2	CPSF2	NDUFB2	ZHX1	CETN3	RECK	TLOC1	PCBD2	PDCD6	H2AFY	UBL5	BZW2	SOS2	TIAL1	PAFAH1B1	SLC7A5	HSPE1	LIN7C	EBF3	PTGES3	QDPR	APP	AQP9	CACYBP	CDCA7L	SNRPE	SET	MYO6	F2RL1	FUBP1	KCNS2	SFPQ	NTAN1	SCD5	ALDH3A2	PCCB	YME1L1	BYSL	TM9SF3	SORL1	RAB18	BTBD14A	CD55	DHX9	NDUFAB1	CRI1	MRPS25	SEMA4F	SFXN1	ENPEP	IPP	GALK1	C1QB	BCL2	CMAS	UBE2E1	PRKCA	WASPIP	NDUFC1	PARK7	IL10RB	ITGB1BP1	ROCK1	IPO7	STRN	PNPLA1	PTDSS1	PRPS2	CHEK2	PSMC5	SNX9	EOMES	RNF141	RPIA	NOLA2	EIF3S1	UBQLN2	ATP11A	KLF9	MAGOH	DUSP19	GMFB	ATP6V0B	NDUFB3	PLEKHA1	ZRSR2	PPA1	BRP44	IGBP1	GLUL	ARL4C	RAB5C	MSL2L1	CYB5R1	CCT2	TAF9	GNPNAT1	E2F1	RNF11	STT3A	TIMM22	VDAC2	AKAP8	NFKBIZ	SRPR	RAD23B	TPD52	PB1	CTNND2	TRNT1	CSPG3	CREB1	BAG2	SDHC	MRPL9	PDCD2	GTPBP1	ATP5D
ROSS_CBF	na	MN1	C15ORF39	BAALC	TMEM43	MAN1A1	ADCY7	LAT2	PGDS	CACNA2D2	NCALD	TPK1	PTGER2	TRIO	SPARC	ABR	ROBO1	PURA	ISG20	CYLN2	DUSP2	WFDC1	STK32B	RCBTB1	TRH	IL5RA	C9ORF91	PIK4CA	TRIM8	C11ORF21	EGLN1	CBFB	WASPIP	SYNGR1	MKNK2	RUNX1T1	RASA4 /// FLJ21767	CAV1	HIF1A	PSD3	ADARB1	DUSP6	DHRS8	CRIP2	JMJD2B	BLVRA	DEPDC6	JUNB	HLA-DPB1	HLA-DPA1	GALNT14	CD58	ATP2B4	ITGB4	NARFL	HOMER2	TBXA2R	PRAME	CIITA	POU4F1	OGG1	TPSAB1	EGFL7	DISC1	SIPA1L1	CD52	PMAIP1	SLC24A6	RHOB	HYAL2	IL15RA	MYH11	DEXI	DNMT3B	SLC25A1	VAMP5	BAIAP3	HLA-DMB	CD34	PGM1	CLEC5A	CCND3	LOC653754
BRCA_PROGNOSIS_NEG	na	SMC4	C1ORF106	ASPM	GMPS	PSMD7	PRC1	KIF21A	C16ORF61	CKS2	ESM1	MGAT4A	PGK1	MAD2L1	LRP12	PAQR3	RAD21	EXT1	MMP9	PIR	CCNB2	DTL	COL4A2	AURKA	KNTC2	DLG7	NMU	MCM6	IVNS1ABP	TRIP13	PTPLB	MTDH	PFKP	DEGS1	CDC25B	ORC6L	SYNCRIP	SPBC25	GGH	HRB	VEGF	CENPN	AYTL2	TFRC	DCK	PTDSS1	INTS7	FBXO5	IGFBP5	HMGB3	ECT2	KIF14	NMB	FAM64A	UCHL5	PITRM1	ATAD2	CENPA	MCCC1	PCTK1	CTSL2	GNAZ	CA9	EZH2	ADM	BNIP3	SACS	PLEKHA1	PSMD2	OXCT1	PRAME	FLT1	GPR126	TSPYL5	CTPS	GPSM2	TMEM45A	MRPL13	DIAPH3	ARMC1	NDRG1	CDC42BPA	STK3	DEPDC1	C20ORF46	BUB1	MAPRE2	DKFZP762E1312	MTMR2	MELK	STMN1	SLC7A1	GBE1	RRAGD	ASNS	RFC4
FLECHNER_KIDNEY_TRANSPLANT_WELL_PBL_DN	na	IGKC /// IGKV1-5 ///	POLS	CD53	FLI1	MAPK14	RHEB	NFYA	MRLC2	ANXA5	RAB11A	AHR	UBE2E3	CRI1	ATP6V1G1	CANX	ABL1	SLC2A3	ZBED4	TRAF3IP2	MKNK1	PAX8	IL1B	LYN	ETFA	USP7	LY96	PTPN12	DNAJB6	BCLAF1	IMPA1	TRAF3IP3	DDX5	CDC42EP3	AMFR	ANP32E	PPP1R10	GADD45B	MGC14376	IAPP	ITSN2	ARFGAP3	SQLE
CHESLER_HIGHEST_FOLD_RANGE_GENES	na	GRIA2	ANKRD13C	KCTD12	PSMB5	ATP11A	GLO1	RABAC1	HNRPA2B1	A4GALT	ATP6V0B	DCTN3	ACSL4	SCD	SP3	SYT1	PRKCE	MATR3	PLP1	UQCRB	STRN3	MARCH7	LIN7C	MOBP	PPP1CB	MLL5	CSRP1	ATP13A3	CADPS	DYNLL2	PPID	SCN1A	FOS	GNB1	HINT1	XIST	GAS5	ACTB
JISON_SICKLECELL_DIFF	na	MMP3	NUCB1	ATF3	OTUD3	ERCC5	IFI30	PPP2CB	PTPRM	LOC130074	LILRA2	DUSP2	TOP2B	YWHAH	MYL9	KYNU	CLIC2	FNBP4	TMEM66	RPLP0	VAMP8	SAFB2	LMNB1	GPX1	IFIT2	MSH2	ERCC3	MPO	PDE3B	IFIT1	GNPDA1	POLG	FYN	P4HB	HNRPDL	ARS2	ELA2	TXN	EMP3	ZNF267	PFN2	COX6C	NOTCH3	ABLIM3	TMED1	MYOM2	GADD45A	CXCL10	KLRK1	IFNAR2	TRIP6	VRK2	GPX3	BTG1	OGT	GTF2B	LY6E	BST2	AXL	VPS13A	TRIM32	SFRS2B	OTUD4	DYRK2	CCRL2 /// LOC642312	LOC339287	PSMB8	RAB13	SFRS2	HIST1H2BK	GADD45B	KIAA0376	SET	COX11	GPATC8	CEBPE	PLEK	PIP3-E	BNIP3L	ATP6V0A1	CDS2	AMY1A /// AMY1B ///	SFPQ	SELP	RPL14	USP9X	ARHGEF18	TOMM7 /// LOC201725	RPL30	MPP1	CCR2 /// LOC653518	TMED10	CLIC4	PTPRO	RPL10A	P2RX4	CASP7	CELSR3	NNAT	RPL19	IFI35	CECR7	NDUFB7	TBC1D4	SMOX	IGF2BP3	EPHB2	RPL4	PTMA	RPL9	FAM102A	RNF44	TRAF3IP3	GLS	C3ORF60	SLC36A1	MITF	NAB1	KIAA1018	TMC6	RPL7	ZNF710	TGFB1	ATXN2L	ATM	ESR1	ANP32B	HSPA8	KLF9	IFIT3	U2AF1L1	SETD2	CD151	C1ORF156	RBBP6	EDG4	B3GNT1	RHOBTB1	CLIC1	SLC25A6	GNG11	EEF1G	LEPR	COBLL1	ITPKB	RPL17	XK	PNMT	ZNF384	TCN2	TXNIP	H1F0	M6PRBP1	VPS52	D15WSU75E	RPL21 /// LOC387753	VAMP5	LOC92482	CD9	SFRS5	LRCH4	RPLP1	RGL1	LOC202134	AES	EEF1B2	CDKN1A	FCGR1A	TFEC	NPM1	ZNF211	NDUFS2	TP53I11	CEP68	DOK1	HLA-DQB1	JAK2	TALDO1	RHEB	PPGB	SPTLC2	DYNLT1	RPS13	SNRP70	EEF1A1	PRDX1	CDX2	AZU1	TXNRD1	TIMP1	PCK2	CIRBP	HTATIP2	IL5RA	LYL1	GNG5	EIF3S6	UNG	PTK2	MKNK1	HBA1 /// HBA2	SFRS6	PSMB2	CCR7	ZNF354A	ID1	ST3GAL5	AKR1A1	NELL2	NACA	RPL37	BTF3	EIF3S12	SQLE	ITGAD	NAP1L1	RPL13	RPL5	ITGB3	SLC4A7	POLR2H	LHFPL2	ZNF137	NONO	SATB1	GANAB	EIF3S3	ADM	LOC92249	TSC22D3	LSM7	MAPK8IP1	CTSL	SERPING1	HERC2P2 /// LOC44024	ITGA2B	MARCO	SFRS14	PSME2	CSNK1E	DGKA	TRAF5	PSMB9	KIAA1128	CXCR4	RBL2	GBP2	JAK1	STAT1	RPL11	RNF24	NEK4	ATP6V1D	MZF1	TAP1	HIST2H2AA /// LOC653	HBB	RFC4	EBI2	CALCOCO2	MCF2L	RPS27A	UBE2L3	ZMPSTE24	PABPC4	ECGF1	TIMM17A	GM2A	BLOC1S1	MICA	FN1	HMOX1	CRADD	ASB9	RPS24	IQCE	FBL	NGFR	HLA-A	PMM1	COX17	WSB2	C6ORF120	PRDX4	ATP6V0E2L	EIF3S7	NSUN5C	HLCS	TCF3	AP1G2	CUL1	RPL41	PTCRA	BCLAF1	ATRX /// LOC642995	RNF126	F13A1	IFI44	DDX5	RPS6	CPLX2	BAT2D1	GBP1	LOC286440	LOC63928	OASL	LIPA	MICB	RSAD2	ITGB5	OAZ1	SMC5	ASCC3L1	TPM1	EEF2	LAMP2	RUNX3	EIF4G2	UBE2L6	SNN	ANXA3	CALR	ARHGEF7	BLVRA	CTSG	UBE3C	PKP3	GSTO1	EIF4B	NFE2	FGF9	RPL6	RPS7	IL15	ZCCHC11	HNRPH1	FOXJ3	CTA-126B4.3	BLVRB	RNASE2	C5ORF13	SLC2A3	ATOX1	BRD1	RIT1	VSIG4	GAS2L1	NFKBIE	RPL22	TCTA	RASGRP2	TDRD7	RSU1	MSMB	EIF4A1	MX1	RENBP	ATP1B1	DDX48	LMO6	STX7	EIF3S5	SLC22A4	PSMA3	EIF4A2	RPL13A /// LOC283340	RPL24	ITPR3	IMPDH2
ELONGINA_KO_UP	na	GHR	LMBRD1	SAT1	FBLN2	MDFIC	SUSD2	TIMP3	LAMB1	AQP8	SLC16A1	SPARC	HERPUD1	EXT1	RAMP2	PTPRM	CD38	CALM1	F3	HS3ST1	MESDC1	NID1	HSPA5	PRPF38B	AMOTL2	LGMN	CRYAB	JUND	VAMP8	TST	LPP	GNA12	TAX1BP3	ATP6AP1	TFPI	LAMA1	SERPINH1	EPAS1	CST3	ID2	GNS	ATBF1	KDELR2	B4GALNT2	P4HB	GREM2	CYR61	GALNT2	THBD	SNAI1	MFGE8	CYP26A1	SPOCK1	CCND2	GANAB	DDAH1	LAMC1	PDE1B	RCN1	EFEMP2	SERPING1	PTPN9	CALU	PXDN	HSDL1	WARS	NR4A1	COL4A1	SLC7A6	TYRO3	MYL3	TXNDC4	CITED1	APP	ZYX	PLOD2	TTR	GATA6	DYRK2	CTSZ	NR2F2	ARF4	ZNF644	CDC42SE2	SLC7A1	SLC38A1	UBE2Q2	FBXL22	RRBP1	MAN1A2	CASKIN2	CDC42EP1	FURIN	YAF2	ANXA2	PLOD1	FNDC3B	PSPH	HOXC6	ITGB1	COL4A2	USP46	CLU	SFMBT2	C9ORF61	ENPEP	TMED2	CUL1	FNDC3A	EVA1	VEGF	ANKRD50	PSAP	CREB3L1	AMFR	BACH1	HSPG2	FKBP9	FUT8	PRG1	P4HA1	RCOR1	SPINK1	B2M	CYBASC3	STRA6	CITED2	LRPAP1	FHOD3	CDH5	TCERG1	IGFBP4	CTSL2	STARD10	MSL3L1	GGTA1	PLAT	SOX17	PARVB	CLIC1	YPEL2	EPHB4	GRINA	GLUL	PDIA3	SURF4	P4HA2	COBLL1	CCNC	MID1	FLRT3	COL4A5	KIT	RSPRY1	PTHR1	MBNL2	ATP1B1	TNFRSF10A	SRPRB	SGCE	NID2	FDX1	SEMA6A
CARIES_PULP_HIGH_UP	na	TMEM149	HLA-DOA	HLA-DQB1	IFI30	CORO1A	PACAP	FCN1	PTPRC	NCF4	MMP9	SAMSN1	GZMB	IGLJ3	CCL2	CXCL5	CRLF1	S100A8	ACSL1	SELE	CHI3L1	CD74	KYNU	CA12	HLA-DRA	ADAMDEC1	BIRC3	PTGS2	TRIB1	MNDA	NNMT	BCL2A1	IL1B	PLAU	SOD2	DDX3Y	TYROBP	CD37	F13A1	IRF8	SERPINA1	ALOX5	SPP1	UCP2	PRG1	SLAMF8	LCP1	C3AR1	FCER1G	CFB	TNFRSF7	RNASE6	CHI3L2	MS4A1	CXCL13	RPS4Y1	CCL18	CD53	PLA2G7	CD14	MMP1	HLA-DQA1	TNFRSF21	CXCL1	SERPINA3	S100A9	KIAA0746	CYP1A1	TREM1	EIF1AY	IL8	GPNMB	ENAM	LY96	LRRC15	CCL5	IBSP	PBEF1	PSCDBP	C5AR1	JARID1D	POU2AF1	ANPEP	PI3	ORM1	IL11	SERPINB2	LOC91316	ITGB2	LAPTM5	TNFAIP8	NCF2
PASSERINI_APOPTOSIS	na	VDAC1	BIK	CASP1	NFKBIA	DAPK1	BFAR	CUL4A	IL1A	CD14	GADD45A	DAP3	NTF3	CASP3	CASP8	PRKCZ	FOXO1A	LGALS1	FASLG	BIRC3	BOK	BCL2	CUL1	BCL2A1	PRKCA	CXCR4	CYCS	SNCA	API5	MAPT	MAP3K5	TP53	PTPN6	BAD	SERPINB2	PTK2B	GADD45B	NFKB1	MCL1	DUSP7	PDCD2	BIRC1	CDKN1A	CBX4
AGED_MOUSE_HIPPOCAMPUS_MULTI_UP	na	IGF1R	ALCAM	PCGF2	MEF2C	APOD	KCNA1	RBM39	EIF2S2	RBM3	IGFBP6	MAPT	SMARCC1	KIF5B	GNA13	SLC4A5	WDR26	FRMD6	PTEN	DBP
STRESS_ARSENIC_SPECIFIC_UP	na	HSPA4L	ZNF184	AGXT	HEXA	FHL2	ATF3	CDK6	TOP3A	PLTP	STCH	PPGB	EXT1	TUBGCP3	SOD1	EIF4EBP1	ATP10D	ARNTL	GLA	MT3	TNFRSF10B	KCNF1	HPS5	PRKCBP1	ZNF187	PIGB	ATP6V0D1	TLE4	CARS	ST3GAL5	UBE2H	SERPINH1	SLC22A1	PCK1	MSC	RBM5	CEP110	MAFG	CPEB4	CHD2	CEBPG	BCAS2	ADAM17	APBA2	TMF1	UBXD6	ZNF364	LYZ	AP4B1	TSC22D3	NFE2L1	STC2	SLC7A5	AHSA1	BCAT1	WARS	ASB3	TSC1	NEU1	OGT	PRNP	ME1	LYN	MAFF	THRAP5	GK2	STK10	ZFAND5	HSPA1L	STK17A	HRASLS3	LRMP	MAN1A2	ASNS	ATP6V1C1	ATP6V0A1	CTH	IGF2R	IL10RA	MT1H	KIFC3	ZNF43	PLOD1	ZNF85	HSPA9B	BMP2K	PIK3R4	ATP6V0E	DNAJB5	TFE3	CLK1	BCL3	TMEM4	NAALAD2	SPRR3	DNTTIP2	ATP6V1G1	MR1	MT1X	UBE2B	DNAJA1	TPP1	GRN	PRKCA	STAT6	EIF2S2	E2F6	IGFBP6	HSPA4	VEGF	SRPK2	CDC42EP3	SH2D3C	MT1F	MT1G	ANLN	FXR1	RELB	CENTB2	INTS6	RUNX3	ITGAX	GARS	TBL1X	CIT	ARIH1	SCRN3	DAZAP2	B3GNT1	MGC39900	SLC1A4	UPP1	NFE2L2	IARS	UTX	TNCRNA	ADFP	CEBPB	MLLT11	GUCY1A3	REV3L	KLF12	DNAJB6	PFDN5	SIAH2	TNKS	BAG2	GTF3C3	CTAGE5	GOLGB1
OXSTRESS_BREASTCA_UP	na	LIF	HSPA1B	MT1H	EPS8L2	JUN	PPP2CB	PLA2R1	SLC35B3	HMOX1	EDN1	EGR1	NQO1	RCBTB1	MT1X	PSMD3	CYP1B1	C1ORF107	ZBTB4	RPL38	PSMD12	PSITPTE22	FDXR	FAS	GDF15	DDIT3	DKK1	H19	CTAGE5	LRP6
AD12_ANY_DN	na	CYR61	BCAR3	JUNB	NFKBIA	IER3	PLK2	SDCBP	HMOX1	CD83	TNFRSF12A	CCND1	PSCD1	LIMA1	EFNA1	MYC	NR4A1	BACE2	EPHA2	H1F0	MFAP2	FUBP3	SFRS5	IL6	ALPI	HIST1H4B
SIG_PIP3_SIGNALING_IN_B_LYMPHOCYTES	na	CD19	PPP1R13B	VAV1	FLOT2	PSCD3	RPS6KA3	GAB1	AKT1	PTPRC	RPS6KA2	AKT3	FLOT1	ITPR2	NR0B2	FOXO3A	BCR	RPS6KB1	PREX1	ITPR1	PDK1	AKT2	LYN	PITX2	BTK	SAG	PLCG2	PIK3CA	CDKN2A	TEC	RPS6KA1	PHF11	SYK	DAPP1	ITPR3	PTEN
HSC_LTHSC_SHARED	na	TMEM144	EGR3	TMEM37	CUTA	C9ORF152	C1ORF52	TGM5	PRKCDBP	PCP4	DOCK9	RBCK1	PRKG1	CLEC2L	ZMYM6	TNS1	ANGPT1	ALDH2	ZNF593	EML4	RPLP0	LPHN1	PITX2	LPP	C20ORF79	KAZALD1	MAST2	MYH8	DYRK4	EXT2	POLR1A	GALNT2	DNM1	NXF1	PCLO	NUP35	LAMC1	OXCT1	D21S2056E	CGNL1	FMN2	ELAVL4	LDB2	GPR133	IFT122	AAAS	ZFP1	LY6E	MYL6	HBEGF	ZKSCAN1	KRT71	LOC339287	SF1	ST8SIA4	SIPA1L2	ZNF467	ABLIM1	PLSCR4	RBM7	DMKN	NDRG2	ITCH	C20ORF114	BRP44L	LEREPO4	SLC43A2	HTF9C	MET	PROCR	PKIA	PALLD	P2RX4	RNF190	BAT5	EPHA5	PDE4DIP	SPARCL1	PTPRR	LTBP1	SPATA7	EYA2	AQP4	PCDH1	TWIST2	CSAD	HAVCR1	MTDH	TINF2	ZBTB39	CHIC1	CHES1	MYOM1	RAB3GAP1	ATXN1	GLS	BCL9L	ANKS1B	IQWD1	PPAT	KIF6	STARD10	ZMYND11	TNFRSF8	PTPRZ1	PHLPP	LOC133308	PLEKHA1	ZNF260	RCC2	NAT12	CCDC55	DEF6	ETV4	PRDM1	PRKCQ	KRT17	FLRT3	KRT7	BACE2	TXNIP	MBOAT2	BRAF	SIX5	MAPT	CNTN1	GDAP1	HP1BP3	LRCH4	LENG8	DLG2	SMPD1	HOXB5	SLC12A2	SMG7	ZAN	AHSG	C11ORF54	CHST1	MCM5	ARPC5L	DSG2	RHOQ	CYP7B1	MGA	HLF	PCGF2	LOC253724	SLC16A9	RORA	SCARF1	ZNF354A	GPM6A	ZDHHC17	SRGAP3	SPRY3	COL18A1	CCDC117	H2-ALPHA	SYN2	PURG	FGF19	KDELR2	PSMB4	CHST2	ADARB1	KNDC1	PLN	ACAD10	SLC6A15	LDHAL6B	TCF7L1	ZBTB20	HAND1	BACH2	PRRX1	PROX1	PXT1	UTRN	SYNPO	INTS1	FSTL1	SETBP1	TOMM70A	CCDC71	C20ORF160	RAN	JAM2	JAM3	GLE1L	FZD4	AK1	RNF151	TRAF1	PRDM5	C10ORF137	FILIP1	STARD6	GAA	C4ORF20	NPY1R	EIF2S1	IGF1R	RSHL2	MAPK14	RSNL2	RPS6KA3	GM2A	ICK	VNN1	PRDM16	EREG	MARK1	ASXL2	CCDC112	HSD11B2	EIF3S7	MAPK13	SLC2A8	MAP7	C6ORF152	FKBP7	B4GALT5	DNER	CRIM1	MYO5C	RRAS	JAG2	KRR1	FAAH	MTA2	EFNB2	SLTM	PRRT3	PCDH9	TIE1	XRCC1	SCGB3A1	SYT3	MPDZ	ARFRP1	EVI1	HOXA10	ACADVL	ARHGEF10	NFE2L3	WDR22	ZNF291	FUT10	VPS35	GPRC5B	COX8A	HN1	LACTB	RBP1	EPB41L2	TMCO2	CROP	GLB1L	SHROOM3	ATP1B1	LTC4S	NMT1	KCTD11	LARGE	MATN2	CCDC66	PTPN21	LGI3
LEE_ACOX1_UP	na	CBR3	SLC16A1	RAD51L1	ANXA2	HOXC6	ANXA5	APCS	CTSE	EDN1	COL4A2	LGALS3BP	CD24	HTATIP2	LCN2	CD74	IGFBP1	KRT23	RPL12	TBC1D8	SPRR1A	GPX4	FABP4	VNN3	KRT8	IGFBP2	PEX11A	C1ORF24	SLC24A3	RPL36	ABHD2	IMPACT	GIPC2	MFGE8	SLPI	TM4SF4	PLAT	CD63	CIDEC	CTSL	HDAC1	SLC20A1	EHHADH	HLA-DQA1 /// HLA-DQA	NQO1	HLA-DQA1	CSTB	SPON2	ETS2	TAGLN2	CBR1	ADFP	FABP2	SGK	TOX	NDRG1	LY6E	UAP1L1	PALMD	PLSCR1	DEFB1	MT2A	QPCT	RGS2	LPL
ZHAN_MM_CD1_VS_CD2_DN	na	CSF2RB	CDK6	ZC3HAV1	CSK	NCF4	CLTB	C18ORF1	KIAA1641	TLE3	CRI1	UQCRB	MYC	ELOVL4	DMRT2	DMXL2	ARHGEF3	UBE2B	ELOVL5	ANP32A	IL6R	CCNE1	TAP2	BMPR1A	GLCE	RASSF5	ABHD2	SEMA4B	ITM2C	GSTO1	RNF130	SERPINI1	P2RX5	RPH3A	ADAM10	MRPS24	TMED3	LOC150759	C9ORF30	IFNGR1	OCLN	HOXB7	LOC222171	C3ORF28	RASGRP1	CAMSAP1L1	HIST1H2AC	LOC153346	APPL	PKIG	C19ORF12	LOC387763	HIST2H2AA /// LOC653	GDPD1	C9ORF41
GAMMA-UV_FIBRO_DN	na	ATP6V0A1	MSX2	C1QTNF6	LDHD	LOC201164	ADSL	ERCC5	N4BP1	RPS6KA3	DNALI1	PRLR	RBBP6	ENPP5	VCAM1	PHF3	ACOX1	SIAH1	MMP7	CCL28	AHCY	KIAA1008	PTH	PLCL1	ITPKB	RPS6KB1	PPP3CA	GCLC	IGFBP1	MEF2C	EML4	CXCR4	POLR2A	ENTPD1	PPME1	SLC6A1	ITIH2	CTDSPL	MAST2	H2AFJ	EVI2A	SLC1A3
IDX_TSA_DN_CLUSTER4	na	ACADL	ANXA6	TMEM37	ZFAND6	DOCK9	FLOT1	SC4MOL	STRBP	HMGCS1	CPEB2	NSDHL	PYGB	ANKRD57	RAB3IL1	VCL	FDPS	PKP2	MTM1	SDPR	CCNG2	SEPT10	GYG1	LRRFIP1	UBE1C	FDFT1	ATP6V1C1	SQLE
HSC_LTHSC_FETAL	na	TMEM144	EGR3	TMEM37	CUTA	C9ORF152	C1ORF52	TGM5	PRKCDBP	PCP4	DOCK9	RBCK1	PRKG1	CLEC2L	ZMYM6	TNS1	ANGPT1	ALDH2	ZNF593	EML4	RPLP0	LPHN1	PITX2	LPP	C20ORF79	KAZALD1	MAST2	MYH8	DYRK4	EXT2	POLR1A	GALNT2	DNM1	NXF1	PCLO	NUP35	LAMC1	OXCT1	D21S2056E	CGNL1	FMN2	ELAVL4	LDB2	GPR133	IFT122	AAAS	ZFP1	LY6E	MYL6	HBEGF	ZKSCAN1	KRT71	LOC339287	SF1	ST8SIA4	SIPA1L2	ZNF467	ABLIM1	PLSCR4	RBM7	DMKN	NDRG2	ITCH	C20ORF114	BRP44L	LEREPO4	SLC43A2	HTF9C	MET	PROCR	PKIA	PALLD	P2RX4	RNF190	BAT5	EPHA5	PDE4DIP	SPARCL1	PTPRR	LTBP1	SPATA7	EYA2	AQP4	PCDH1	TWIST2	CSAD	HAVCR1	MTDH	TINF2	ZBTB39	CHIC1	CHES1	MYOM1	RAB3GAP1	ATXN1	GLS	BCL9L	ANKS1B	IQWD1	PPAT	KIF6	STARD10	ZMYND11	TNFRSF8	PTPRZ1	PHLPP	LOC133308	PLEKHA1	ZNF260	RCC2	NAT12	CCDC55	DEF6	ETV4	PRDM1	PRKCQ	KRT17	FLRT3	KRT7	BACE2	TXNIP	MBOAT2	BRAF	SIX5	MAPT	CNTN1	GDAP1	HP1BP3	LRCH4	LENG8	DLG2	SMPD1	HOXB5	SLC12A2	SMG7	ZAN	AHSG	C11ORF54	CHST1	MCM5	ARPC5L	DSG2	RHOQ	CYP7B1	MGA	HLF	PCGF2	LOC253724	SLC16A9	RORA	SCARF1	ZNF354A	GPM6A	ZDHHC17	SRGAP3	SPRY3	COL18A1	CCDC117	H2-ALPHA	SYN2	PURG	FGF19	KDELR2	PSMB4	CHST2	ADARB1	KNDC1	PLN	ACAD10	SLC6A15	LDHAL6B	TCF7L1	ZBTB20	HAND1	BACH2	PRRX1	PROX1	PXT1	UTRN	SYNPO	INTS1	FSTL1	SETBP1	TOMM70A	CCDC71	C20ORF160	RAN	JAM2	JAM3	GLE1L	FZD4	AK1	RNF151	TRAF1	PRDM5	C10ORF137	FILIP1	STARD6	GAA	C4ORF20	NPY1R	EIF2S1	IGF1R	RSHL2	MAPK14	RSNL2	RPS6KA3	GM2A	ICK	VNN1	PRDM16	EREG	MARK1	ASXL2	CCDC112	HSD11B2	EIF3S7	MAPK13	SLC2A8	MAP7	C6ORF152	FKBP7	B4GALT5	DNER	CRIM1	MYO5C	RRAS	JAG2	KRR1	FAAH	MTA2	EFNB2	SLTM	PRRT3	PCDH9	TIE1	XRCC1	SCGB3A1	SYT3	MPDZ	ARFRP1	EVI1	HOXA10	ACADVL	ARHGEF10	NFE2L3	WDR22	ZNF291	FUT10	VPS35	GPRC5B	COX8A	HN1	LACTB	RBP1	EPB41L2	TMCO2	CROP	GLB1L	SHROOM3	ATP1B1	LTC4S	NMT1	KCTD11	LARGE	MATN2	CCDC66	PTPN21	LGI3
HSC_LTHSC_ADULT	na	TMEM144	SGCG	EGR3	TMEM37	CUTA	C9ORF152	C1ORF52	TGM5	PRKCDBP	NPY5R	PCP4	TCHH	DOCK9	RBCK1	PRKG1	ZMYM6	CLEC2L	SYNJ2	TNS1	ANGPT1	ALDH2	ZNF593	EML4	RPLP0	LPHN1	PITX2	SYP	LPP	C20ORF79	KAZALD1	CNOT6L	MAST2	MYH8	DYRK4	EXT2	DMTF1	POLR1A	GALNT2	ALDH5A1	DNM1	CRSP2	NXF1	C17ORF80	TNXB	PCLO	STEAP1	NUP35	MYO1E	AMOTL1	LAMC1	STX3	OXCT1	D21S2056E	CGNL1	FMN2	GNB5	ELAVL4	NOL4	LDB2	GPR133	CALB1	IFT122	AAAS	ZFP1	LY6E	SEZ6L2	MYL6	HBEGF	CABP2	GPR64	ZKSCAN1	KRT71	LOC339287	SF1	P2RXL1	FEZF2	SIPA1L2	ST8SIA4	SH3GL2	ZNF467	ABLIM1	PLSCR4	HIRA	POU2F3	RBM7	DMKN	RIPK4	NDRG2	RIMBP2	ITCH	BRP44L	C20ORF114	GPX7	SLC43A2	LEREPO4	CMYA3	HTF9C	MET	PROCR	PKIA	PALLD	P2RX4	RNF190	EPHA5	BAT5	MYBPH	LRP2BP	PDE4DIP	SPARCL1	KCTD16	PTPRR	LTBP1	SPATA7	EYA2	AQP4	PCDH1	TWIST2	CSAD	HAVCR1	TRIM8	MTDH	MID2	TINF2	ZBTB39	CHIC1	CHES1	MYOM1	C4ORF32	C11ORF17	RAB3GAP1	ATXN1	GLS	PHKG1	BCL9L	CASC3	EPS8	PDE9A	ANKS1B	IQWD1	PPAT	CALML5	TCF7	RNF38	CTLA4	KIF6	STARD10	ZMYND11	TNFRSF8	PTPRZ1	PHLPP	LOC133308	PLEKHA1	ZNF260	BMP5	RCC2	NAT12	CCDC55	PRDM8	DEF6	CRYBB2	ETV4	PRDM1	PRKCQ	KRT17	FLRT3	KRT7	BACE2	HEY1	TXNIP	MBOAT2	BRAF	IKZF1	SDC2	RAP2B	TRPC4	SIX5	PPP2R2B	MAPT	CNTN1	SYT13	GDAP1	HP1BP3	LRCH4	DACT1	USP13	WNT10A	LENG8	DLG2	SMPD1	SLC12A2	HOXB5	SMG7	ZAN	AHSG	C11ORF54	CHST1	MCM5	ARPC5L	VAMP1	CASP12	DSG2	PFKFB3	RHOQ	KIF3C	PTPN14	CYP7B1	MGA	PPFIA2	LOC253724	HLF	PCGF2	RORA	SLC16A9	CD247	SCARF1	RB1CC1	ZDHHC17	ZNF354A	GPM6A	SRGAP3	SPRY3	COL18A1	CCDC117	H2-ALPHA	SYN2	PURG	FGF19	KDELR2	PSMB4	CHST2	ADARB1	KNDC1	PLN	CACNA1C	ACAD10	CX3CL1	LDHAL6B	SLC6A15	TCF7L1	HAND1	ZBTB20	BACH2	ATOH8	PRRX1	REG3A	PROX1	PXT1	UTRN	SYNPO	INTS1	FSTL1	SETBP1	TOMM70A	CCDC71	C20ORF160	RAN	JAM2	JAM3	GLE1L	FZD4	SLC7A8	AK1	RNF151	C10ORF35	TRAF1	PRDM5	C10ORF137	STARD6	FILIP1	GAA	MYO6	C4ORF20	ATE1	AQP5	NPY1R	EIF2S1	IGF1R	RSHL2	RSNL2	MAPK14	RPS6KA3	GM2A	VNN1	ICK	PRDM16	EREG	MARK1	ASXL2	CCDC112	TOR3A	SPTBN1	MRPS25	HSD11B2	EIF3S7	MAPK13	SLC2A8	MAP7	C6ORF152	SERINC1	FKBP7	TMEM139	MMP12	B4GALT5	DNER	SNCAIP	CRIM1	MYO5C	RRAS	JAG2	EPHA3	KRR1	FAAH	MTA2	EFNB2	SLTM	PRRT3	PCDH9	TIE1	FGF9	XRCC1	GNAZ	SCGB3A1	SYT3	PTPN5	MPDZ	ARFRP1	MARVELD3	C7ORF16	EVI1	HOXA10	ACADVL	ARHGEF10	NFE2L3	WDR22	ZNF291	C14ORF54	TTBK2	FUT10	VPS35	GPRC5B	COX8A	SLC2A3	HN1	LACTB	RBP1	EPB41L2	TMCO2	CROP	GLB1L	SHROOM3	ATP1B1	LTC4S	NMT1	KCTD11	LARGE	MATN2	GJA3	CCDC66	PTPN21	LGI3
TGFBETA_C5_UP	na	EFNA5	ITGB3	EPHA2	DVL3	TNFRSF1A	MMP11	WNT8B	ITGA4	SMO	ARHGAP1	ITGB8	ITGA5	SEMA3F	MMP2	CTNNB1	FGD1	CTNNA1
ZHAN_PCS_MULTIPLE_MYELOMA_SPKD	na	MS4A1	C11ORF41	FGFR3	FBLN2	IFIT3	CST6	DSC3	CCND1	DUSP2	LGALS3BP	AREG	IFI27	TNCRNA	TSPY1	CTGF	GALNT3	EDNRB	MAL	SLC38A3	CRYBB1	CFHR1	LTB	TSPAN7	AZGP1
STEMCELL_COMMON_DN	na	B4GALNT1	SIRPA	RTN3	LAT2	LOC284023	CORO1A	EVL	ABR	PTPRC	ARG2	MGC71993	ROGDI	NCAM1	CEBPD	CD68	MPEG1	BIN1	RGS14	CLEC4A	NRP1	FAM101B	EFHD1	EMR1	TYROBP	MAL	ZDHHC14	BMP1	CST3	PACSIN1	HSD11B1	PGLYRP1	ST3GAL6	ACVRL1	CBX4	ADSSL1	PLD4	ZAP70	GYPA	SLC11A1	CD53	GSN	CMA1	PPP2R5A	GRINA	LY86	RGS10	NIN	PPP3CA	CD47	MLLT11	HDC	KCNAB2	CTSS	PAPSS2	RBMX	D15WSU75E	CYFIP2	STMN1	ITGB2	CSF1R	ABLIM1	RELN
HASLINGER_B_CLL_12	na	M6PR	MCRS1	GIT2	PWP1	SNRPF	TIMELESS	SFRS9	PMF1	IGJ	ATP2B1	ARPC3	ANAPC5	VCL	KIAA0692	DYRK2	KIAA1033	MYF6	MTCP1
BRENTANI_DEATH	na	BIK	TNFRSF10D	CASP1	DAPK1	TRAF3	CASP6	CRADD	CASP7	CASP3	GML	BAG4	CFLAR	NME3	TP53BP2	MYC	TNFRSF10B	MXI1	TNF	TRAF2	BCL2	BCL2A1	TNFSF10	TFPT	DPF2	TP73	MDM2	TP53	LTB	TP73L	DAXX	BCL2L1	BID	LTA	HRK	CIDEA	CASP9	MAX	BNIP2	F2R	BFAR	PAWR	AATF	BNIP3	DAPK3	DAP3	EVI1	BAX	MYD88	CASP8	BNIP1	CASP10	TNFSF7	CASP4	TRADD	IKBKG	FADD	CASP5	STK17B	TNFRSF9	DAP	BAD	BCL2L2	EMP1	STK17A	TNFRSF10A	CASP2	TNFRSF25	PLAGL1	FOSL2	APAF1
4NQO_UNIQUE_FIBRO_UP	na	RHOBTB3	ATOX1	CD36	FBLN2	ARPC3	NET1	MT1H	SSR3	ANKRD11	HSPB8	RABGGTB	CYP51A1	ID1	ESD	PPA1	POLR2F	ITGB5	IFNGR2	PDGFRL	PCK2	RAGE	DSCAM
LIZUKA_G2_GR_G3	na	PCSK6	PLEKHC1	KIAA0319	TIMM17A	BAAT	CPB2	PRDX6	BNIP3	PAH	ACSL1	TOMM40	SCML2	COBLL1	FBXW11	TMED2	ACSM2	SDC1	PPM1A	CHES1	KCNH2	LYZL6	PGRMC1	SEPP1	SDHD	RAPGEF2	KDELR2	HADH
NOUZOVA_CPG_H4_UP	na	ZBTB3	C19ORF7	FER1L3	SENP7	NECAP1	BAT1	SCYL1BP1	NOL6	C7ORF49	CWF19L1	MTPN	UQCRC2	NUP155	NUDT2	MPV17	PSMA6	HCK	MIPOL1	NUDT5	THRAP3	CRSP9	JMJD1A	NME7	VPS37B	GOSR1	DCTN4	SUPV3L1	GOSR2	LETMD1	LOC285286	SPAG7	POP4	TADA3L	C3ORF19	SERINC3	RECQL5	SPINK5L3	C6ORF170	NAT5	SLC26A6	YTHDC1	HIST1H4E	ZNF24	MRPS18B	EIF3S3	TMEM87A	ZNF518	IHPK2	RNF20	RARB	PNPT1	TRAPPC1	THUMPD3	MCTS1	RALY	CAP1	USP48	SHCBP1	DEDD	RNPC3	C14ORF10	ADAT1	CHMP4B	FGF13	AP3B1	FLJ11021	COPS5	WSB1	ZMPSTE24	PDCD10	CDCA5	RECQL	ASTE1	CDKAL1	CLPTM1	ZSCAN5	SLA/LP	SEC23B	ZNF600	MBD1	HIST2H2BE	BAT2D1	ZCSL2	ENSA	NDUFA5	SELK	HOXA1	FLCN	ORC4L	KRR1	ZNF193	OS9	SETDB1	CCNT1	C1ORF166	CHMP2B	ZNF222	VPS39	FLJ10241	VPS41	JPH1	CCDC55	MOV10	UBR1	LARP7	ERCC1	C3ORF17	THOC1	C6ORF111	TXNL1	C8ORF41	BANF1	BBS4	RIN2	PSMA3	RDBP	MRPS31	MARK2	ZNF615	GOLGB1
METHOTREXATE_PROBCELL_UP	na	UCHL5	CASP4	PVRL4	TXNIP	MALAT1	TRAFD1	ABI1	LRRC2	MDM2	SLC7A14	EI24	TOB1	LPIN1	CARHSP1	H2AFJ	CDKN1A	TP53INP1	ABLIM1
CMV_HCMV_TIMECOURSE_20HRS_DN	na	WNT5A	GSTO1	PDGFRA	TUBA3	MT1H	DHRS3	TRIO	FGF2	PTPN13	CEBPD	KNTC2	STC2	FRY	CIRBP	FGF7	LTBP1	MYO1B	C5ORF13	MGEA5	CTGF	INPP4B	REV3L	NNMT	PPP1R3C	AIM1	LPXN	KIAA1509	VEGFC	CXORF6	TRAK1	MT1F	ATP2A2	NT5E	KIAA0101	FOXF2	PLEC1	GBE1	ID2	TPM1	DOC1
UVC_LOW_C2_DN	na	CXCL12	SLC20A2	SIPA1L1	NAV3	MYO10	MEIS2	ERC1	RFTN1	PRIM2A	SATB2	EHBP1	CRADD	WWOX	LOC283824	SAMD4A	FNBP1	STK39	HMGA2	SLIT2	PFTK1
VERHAAK_AML_NPM1_MUT_VS_WT_DN	na	S100P	BAALC	MAN1A1	LMO4	DSU	VIL2	MEST	EVL	CYP2E1	ROBO1	PTPRM	TMOD1	GPA33	LOC283824	ISG20	DNTT	ARHGEF12	ATP9A	DCHS1	FLNB	TRH	BZRAP1	C21ORF25	ITGA6	CEACAM4	PTPRCAP	MST1	ALDH2	SYNGR1	CD48	PAM	RUNX1T1	CAV1	TACSTD2	ZHX2	MPO	PDE3B	ERG	XAGE1 /// LOC653048	HBG1 /// HBG2	ELA2	DEPDC6	CCND2	P2RY5	SPRY1	GATM	LAMC1	PRAME	DPYSL2	CHGN	SIDT1	VPREB1	KRT1	CENTD1	EGFL7	CLDN15	PMAIP1	MYH11	ADCY3	HOP	EMP1	SLC38A1	FZD2	NBL1	ABLIM1	IFI16	ADIPOR1	PCDHGC3 /// PCDHGB4	PGDS	PROM1	PRODH	VLDLR	MMP9	RGS1	NPR3	NCAM1	SH3BP4	SSBP2	LCN2	TGFB1I1	ST18	TRPM4	CHI3L1	ENDOD1	CD2	WASF1	ABCB1 /// ABCB4	HIST1H2BG	PRTN3	PLXND1	IFI44L	GYPC	ICAM4	EPS8	SERPINE2	MS4A3	TSPAN7	C1ORF24	TRIB2	CD19	C10ORF38	TMEM158	HLA-DPA1	SCRN1	HLA-DPB1	CST7	FAIM3	CD1C	P2RX5	PPP4R2	SNRPN /// SNURF	TCN1	PRKD3	CEACAM6	HLA-DQA1 /// HLA-DQA	C5ORF23	GALC	SERPINF1	FCER1A	TOX	KIT	CD7	H1F0	TRA@	CD69	C16ORF30	BAIAP3	ALAS2	GMPR	C20ORF27	CLIPR-59	RRAGD	FGFR1	MN1	POLE	RHOBTB3	MDFIC	CACNA2D2	SPARC	SERINC5	FHL1	CD38	C18ORF1	C11ORF32	RAMP1	IGFBP7	STK32B	IL5RA	TSPAN13	TRBV21-1 /// TRBV19	GPM6B	GNAI1	LRP3	JUP	SNCA	GJA1	TFPI	NEDD4	LTF /// LOC643349	MEF2A	SCCPDH	ABCB1	GATA3	CHKA /// LOC650122	ZAP70	LHFPL2	PALM	TRA@ /// TRD@	CLEC10A	DACH1	GSN	NARFL	GNG7	AKAP2 /// PALM2-AKAP	CIITA	SERPING1	POU4F1	BANK1	PXDN	HLA-DQA1	TPSAB1	BPI	OPTN	TM6SF1	TRAF5	MXRA7	PTGIR	RETN	MTMR11	EHD3	APP	C20ORF103	CD34	ANXA8 /// LOC653107	LOC642299 /// LOC651	FGF13	ARHGEF17	F2RL1	TPSAB1 /// TPSB2 ///	KCNE1L	HGF	BRDG1	KIAA0960	SORL1	CCR2	RPS6KA2	MLLT3	CD200	PTGER4	BLNK	SPTBN1	AK3L1	SPON1	BPGM	UGCG	TCF3	HSPB1	PDE4B	SPIB	TGFBI	IFITM1	VEGF	IFI44	NT5E	HSPG2	RBPMS	B4GALT6	RUNX3	ASS1	ITM2C	SART2	DHRS3	MSLN	TKTL1	EVI1	RAP2A	CD3D	YPEL1	HPGD	FZD6	CYTL1	FAM105A	GPSM2	TNFRSF21	DLK1	FOXO1A	MPL	MEF2C	CSF3R	PPP1R16B	MX1	ITM2A	NRXN2	LOC57228	CLEC5A	AGTPBP1	MEG3 /// LOC647251	PTRF
BOQUEST_CD31PLUS_VS_CD31MINUS_DN	na	WNT5A	APOE	PLTP	FBN1	HDAC4	MEST	OGN	MEIS1	ROBO1	PCOLCE2	RNASE4	WDR41	GPC3	MMP2	FGF7	GPC4	ANGPT1	COL16A1	CRYAB	SHOX2	CRIP1	MEIS2	COL5A2	APOD	MEG3	ABCA6	DKK2	ABCA8	GSTM5	WISP2	BMPR1A	MSC	RECK	CRABP2	EMP3	CD44	NET1	TNXB	OMD	MRC2	STEAP1	ROR1	CXCL14	GSTM3	GLT8D2	MFAP5	ISLR	SPON2	THBS2	CXCL12	COL5A1	PDE4DIP /// LOC64253	OGT	FZD7	LAMA2	KCNK1	AXL	MYH11	PTX3	FAM69A	MGP	SEMA3C	FLJ22662	ANK2	UST	CUGBP2	FAP	LTBP2	TWIST1	PTGIS	C1R /// LOC643676	CFD	EFEMP1	NTRK2	BASP1	FIGF	CHRDL1	CFH /// CFHR1	HOXC6	MAFB	TSPAN8	MBP	PDE4DIP	C7	GALNT12	AOX1	EDG2	OSR2	PTGDS	FAT	UGDH	COL6A2	CCRL1	GRIA3	EFS	CTSK	ECM2	IGF1	SERPINE2	MITF	SOX9	C1ORF24	DPT	LRRC17	BHMT2	C6	CFB	EGFR	SCRN1	ITGA8	PDGFD	CDH11	TNFAIP6	IGFBP3	PRELP	PPP4R2	PTPN13	PDGFRL	ATP8B4	PEG10	SERPINF1	PLP1	GFPT2	GPNMB	NOTCH2	PCOLCE	COL6A3	ADH1B	SDC2	MAN1C1	F10	FLRT2	COL6A1	RHOBTB3	DCN	HAS1	OLFML2B	DDR2	ADH1A /// ADH1B ///	COL14A1	SVEP1	F3	CFH	TIMP1	FBLN5	MME	HTRA1	IRS1	C1S	AGL	LRP1B	PTPRD	EDG2 /// LOC644923	PLA2G4A	OLFML1	CDO1	PPL	FEZ1	PTHB1	PLA2G2A	C14ORF139	LUM	FMOD	LRP1	LSP1	S100A4	PHLDA2	FBLN1	CHL1	PLN	SERPINA5	CES1	ATP1A2	AEBP1	CD302	GSN	SPOCK1	PRRX1	DKFZP586H2123	CILP	MYOC	NOTCH2NL	TMED3	LOC339524	MXRA8	SETBP1	CSPG2	COLEC12	ALDH1A1	HSPB8	TNXA /// TNXB	NOVA1	INHBA	GDF10	RCN3	NPY1R	DCX	ADCY7	PDGFRA	GAS7	ELOVL2	CYBRD1	SLIT3	HNMT	SSPN	ABI3BP	FLJ22655	LOX	TNC	SLC22A3	DCAMKL1	MFAP2	SFRP4	CRISPLD2	MXRA5	SLC39A14	IGFBP6	PDLIM3	COL3A1	SCARA3	FLJ20701	NT5E	DZIP1	C5ORF15	MFAP4	CAPN6	SUSD5	ACOX2	COL1A1	SLC2A10	PCDH9	LIF	SART2	C3 /// LOC653879	ASPA	FST	C22ORF9	PDE4DIP /// LOC64254	BHLHB3	OLFML3	KCND2	SLIT2	PTPRG	GAS1	PTGFR	TMEM45A	SERPINA3	CEBPB	CDKN2C	TMEM176B	MRPS6	FXYD1	COL1A2	AKR1C1	SRPX	AKR1C2	ANPEP	IRS2	FMO1	TRO	LOC51334	PLAGL1	ITGBL1	MEG3 /// LOC647251	SGCE
HDACI_COLON_TSA12HRS_UP	na	AQP1	SEPT3	SAT1	CACNA2D4	KCNA1	MT1H	COX6C	CDH11	LRP8	API5	STX8	TPM3	RHBDF1	MAP9	EPB41	SAMD4A	PHKA1	PLCB4	CRYL1	NEUROD6	GNL1	CREBBP
KNUDSEN_PMNS_DN	na	HSBP1	HCLS1	GNAT2	PHKB	LBR	CORO1A	CALM1	PITPNM1	LILRA2	RCBTB2	CBX1	IQGAP1	GSK3B	MEIS2	TYK2	PIGB	HDAC5	PLCG2	ARHGAP4	ARHGAP1	SLC19A1	TADA3L	PDE3B	RBM5	C7ORF28A /// C7ORF28	SFRS4	PLCB2	NUP153	PPP1CC	SFRS1	PRKCB1	MAP3K3	PRKAR1A	FKBP1A	CAPZB	TIAL1	CDKN2D	RGS19	CD46	CALM2	ADD3	TRIM27	TKT	HMGB2	ARID4A	OGT	GTF2B	GDI2	PECAM1	TGFA	MTMR3	CD97	SLC23A2	RALBP1	SET	ST8SIA4	ZNF185	ME2	APAF1	LILRB5	CUGBP2	CSTA	COPS5	SMARCA2	IGF2R	ICAM3	HHEX	RERE	NCF4	TAF4	TOB1	SPAST	HSF1 /// LOC642269	MBD4	STX16	RGS14	GNAQ	GNB2	MYO9B	GPR19	EDG6	NUP214	STAT6	COX5B	ARHGEF1	KNS2	K-ALPHA-1	GTF2I /// GTF2IP1 //	IDS	TGFB1	GNAO1	GCA	RBMS1	MAPK3	PNN	MYCBP	VIM	PSCD1	TBPL1	ITPKB	POLR2J	TOPBP1	SRP9	FADD	XRCC5	FEZ2	GALNT3	LASP1	TLR6	LRRFIP1	RGS2	UBE1C	SEC14L1	TAOK3	PHKA2	CDC2L5	DDX23	BARX2	UBN1	SPTLC1	LOC651633	FLII	ULK1	TCAP	LST1	HTATIP2	DAPK2	DOCK2	PPP1R12A	USP15	PTK9L	STK24	NCOA4	STK38	TST	YY1	PRCP	LTB	TNPO3	CPNE3	CREBBP	PRMT2	TBCC	IL8RB	ARHGDIB	AKT1	HNRPUL1	TLR1	PPFIA1	ACTN1	TSC22D3	ZFP36L2	RIPK1	CASP8	NCOA1	TUBA1	RAF1	TUBA2	ZNF217	SNAP23	RALY	RBL2	WAS	JAK1	SLC31A2	TPST2	ARPC1B /// LOC653888	FLOT2	ZMPSTE24	FLI1	GAS7	ACVR1B	RARA	USP1	CRADD	IL8RA	DHX9	UQCR	PEX1	ATP6V0E2L	ACTN4	PRDX3	XPC	PPM1A	CDIPT	SELPLG	PHC2	ATRX /// LOC642995	SRPK2	MAP3K5	MLLT7	SMC1A	GTF2E1	OAZ1	TROVE2	RPS6KA1	EIF4G2	RABIF	GTF3C1	INPP5D	CITED2	NFE2	SLC25A3	GNAI2	LSP1 /// LOC649377	ADAM10	FOXO1A	MAP2K4	RASA1	CAMK2G	ARPC3	ANXA11	ADRBK1	PPP1R12B	RASGRP2	MAPKAPK3	CSF3R	ACLY	CBFA2T3	RPS6KA5	GNAS	UPF1	ITGAL	ITGB2	MARK2	ABCG1
[truncated: 167,022 more chars]
