# Supplementary material for: The rapamycin-regulated gene expression signature determines prognosis for breast cancer
Source: Mol Cancer. 2009 Sep 24;8:75. doi: 10.1186/1476-4598-8-75 (PMC2761377; doi:10.1186/1476-4598-8-75)
Supplement: Additional file 2 — Gene set enrichment analysis of in vivo data, time series. The data provided represent the time series of GSEA. This compressed file contains "Time" shortcut file and "GSEA_time" folder. Clicking on "Time" shortcut opens the index file providing access to analysis files contained in the "GSEA_time" folder. [file 1476-4598-8-75-S2.zip › GSEA_time/edb/gsea_time_collapsed.rnk]

OLFM4	2.9652193
LDHB	2.2837863
IGFBP7	2.1654851
PRO1073	2.119319
S100A2	2.095755
MYLK	1.9899573
RNF128	1.8663665
TMEM47	1.8418406
SERPINA1	1.7071891
CDV3	1.7057464
FLJ10154	1.6494813
CCL2	1.6292835
STC1	1.5922544
IL8	1.561477
ATP6V0E	1.5552253
EMP1	1.5494545
CRIM1	1.4955939
KRT81	1.4931893
LY75	1.4648163
FST	1.4503894
MUM1L1	1.3821019
WFDC2	1.3566142
EPPK1	1.3556525
TMEM16A	1.3518052
KRT6B	1.3219895
COCH	1.3157378
RAB12	1.2912121
RASSF3	1.2844795
RP13-36C9.1 /// RP13	1.2796705
SERPINB5	1.2666862
ELL2	1.2575492
GOLPH4	1.2493739
MALAT1	1.2387941
ADAMTS1	1.2378323
APLP2	1.2335043
KRT14	1.225329
RPL38	1.2224436
PFKFB3	1.2219627
SLITRK6	1.2200391
SLC25A16	1.2128257
SOX9	1.1998414
EEF1D	1.192147
EGFR	1.172911
CNN3	1.168583
RPL22L1 /// LOC44099	1.1426145
CDC42SE1	1.1421336
FKBP9	1.1378055
MIA	1.1349201
GLYATL2	1.1329966
ITGA9	1.1281875
C3ORF64	1.1233785
TNCRNA	1.121455
JAG1	1.1036617
NFIB	1.0926011
ANPEP	1.0690371
ARF6	1.045473
OGT	1.0392213
DCD	1.0257561
SAT1	1.0243134
NME7	1.0209472
ANKRD12	1.0146955
BIRC3	1.0132529
CSTA	1.0113292
RP1-93H18.5	1.0098865
PCYT1B	1.0060394
CLDN1	1.0041157
RPL27A	1.0021921
WTAP	0.9973832
PHLDA2	0.9964214
INHBA	0.99545956
RGS2	0.988727
FOXQ1	0.9868034
CALD1	0.97958994
PPM1A	0.9714147
PDGFA	0.97093374
CDK6	0.96997195
TRIM2	0.9646821
NUCKS1	0.9627585
ADAMTS5	0.9593922
NTRK2	0.955545
RP11-647M7.1	0.9492933
FAM3C	0.9492933
ARTS-1	0.94736975
GART	0.946408
TULP4	0.94207984
SLC12A2	0.9406372
EME1	0.9396754
FAM76B	0.93823266
FSCN1	0.9358282
WSB2	0.9281338
RPS11	0.9262102
AMIGO2	0.92572933
RPS10	0.92140126
SLC6A14	0.91995853
DUSP6	0.91226417
TAGLN	0.91082144
SLC2A1	0.908417
FRMD6	0.9079361
TSC22D2	0.9074552
RPS24	0.90649337
NEDD9	0.9045698
PGK1	0.8992799
ROBO4	0.89687544
DCUN1D1	0.8959136
HS6ST2	0.8949518
LOC400721	0.8949518
EFNB2	0.89014286
CENPL	0.88966197
EIF5B	0.8862957
MAFF	0.8829294
SDC4	0.88244843
SPRY2	0.88148665
DLG5	0.8805249
RARRES1	0.8795631
MDM4	0.87812036
NR2F2	0.875235
SERPINA3	0.8737923
IQGAP3	0.8737923
MRPS31	0.8728305
ZC3HAV1L	0.8709069
DOCK5	0.8694642
CKAP4	0.8689833
PRKAR2B	0.8675406
GAS5	0.8660979
DEFB1	0.8632125
CPNE3	0.86128896
CLK4	0.860808
GLS	0.85888445
SOD2	0.8574418
PLEKHC1	0.851671
ETS1	0.84638107
ANKRD10	0.8449384
TOB2	0.8430148
CAMK2N1	0.8425339
C5ORF26	0.8396485
NUDCD2	0.8382058
IRS2	0.83628225
OVOS2 /// LOC440080	0.8295497
JMJD2B	0.8290687
HERPUD2	0.8194508
RHEB	0.8189699
RPL14	0.8170463
FBXO11	0.8156036
SNHG5	0.8151227
PLSCR4	0.80839014
NAV2	0.80839014
KIAA1641	0.8074283
SFRS5	0.80502385
QDPR	0.80454296
GOLGA8A	0.80261934
TMEM30A	0.8002148
GPRC5A	0.79973394
PRPS2	0.79877216
SLC39A8	0.7973295
TMEM46	0.79636765
WSB1	0.79540586
S100P	0.794925
SLC25A37	0.79300135
FLJ43339	0.7891542
NBN	0.7862688
RNF12	0.7857879
REEP3	0.785307
CXCL3	0.7838643
FLJ22222	0.7829025
C21ORF66	0.7814598
INHBC	0.77953625
MAML2	0.77953625
TRPS1	0.77665085
MORF4L2	0.77376544
KCNS3	0.77280366
LOC284454	0.77039915
MET	0.76991826
SGK	0.7694374
LY6K	0.76799464
BHLHB3	0.766552
CD109	0.7655902
FLJ23861	0.76126206
ST6GALNAC5	0.76078117
TXN	0.7603003
ANKRD37	0.7588576
SLC43A3	0.7588576
DOCK11	0.7559722
RUNX2	0.7559722
TM4SF1	0.7535677
OXR1	0.747316
IGF2BP2	0.7468351
CXCR4	0.7468351
SLC16A1	0.7463542
LRRC16	0.7434688
CP	0.7405835
CALML5	0.7401025
PMP22	0.73962164
GJB2	0.7338509
FTL	0.73337
WASL	0.73337
HOXA3	0.73240817
FLJ25222	0.7314464
TTC3	0.7304846
RSNL2	0.7290419
SNF1LK	0.7275992
VSNL1	0.7247138
RPS27L	0.7247138
TMEM106B	0.72327113
CXCL2	0.72279024
DNAJC6	0.72038573
RNF19	0.71894306
TAF9B	0.71701944
HNRPDL	0.71653855
LOC653778	0.71413404
LOC554203	0.71365315
C1ORF63	0.71317226
HP1BP3	0.71076775
CROP	0.70980597
YPEL2	0.7093251
LOC285148	0.70692056
MYADM	0.7064397
MAP2	0.7059588
FAM120A	0.7054779
JOSD3	0.7054779
BIN2	0.70403516
ROPN1	0.7030734
HNRPA2B1	0.7021116
ROPN1B	0.7021116
RP9	0.70114976
PLSCR3	0.70114976
ABLIM1	0.7006689
FNBP4	0.6997071
PAFAH1B2	0.69778347
CD47	0.6968217
DNAH17	0.6963408
EXT1	0.6948981
RP6-213H19.1	0.6934554
ASH1L	0.6934554
SUZ12	0.6929745
CAV1	0.6929745
CXCL14	0.6924936
IGFL1	0.6924936
EIF5A	0.6924936
SSPN	0.6920127
MRPS15	0.69153184
TNRC5	0.69057006
C10ORF104	0.6896082
DNAJC1	0.68816555
RNF150	0.68816555
RBMS1 /// C2ORF12 //	0.6862419
LOC440667 /// LOC440	0.68479925
TCF7L2	0.68431836
MGC4677 /// LOC54147	0.68431836
RPL37A	0.6833565
PAPSS2	0.68239474
PTEN	0.68143296
ARHGDIB	0.6809521
VEGF	0.6809521
SMAD7	0.6799903
GCNT2	0.6799903
BCL10	0.67902845
STC2	0.67854756
PAM	0.67854756
SF3B1	0.67854756
MCAM	0.67854756
RPLP2	0.6780667
LIMS1	0.6771049
PKP4	0.6771049
STEAP4	0.6771049
PTAR1	0.67614305
LOC161527 /// LOC642	0.67566216
TNRC6B	0.6747004
LOC284702	0.6742195
NIPBL	0.67277676
TFAP2A	0.67277676
ATP1B1	0.67229587
FBLN2	0.6713341
HNMT	0.6713341
PTGIS	0.6694105
CSDA	0.6694105
IFITM1	0.6689296
UBE2B	0.6689296
ENC1	0.6689296
SLC2A3	0.6679678
PRNP	0.6679678
LOC642587	0.6665251
HNRPD	0.66604424
RBM4B	0.66604424
GNG11	0.66604424
DND1	0.6646015
MIRN21	0.6636397
ASAH1	0.66219705
FUBP3	0.66219705
SECISBP2	0.6617161
NUB1	0.6612352
ATP11A	0.66027343
TMF1	0.65883076
EIF2S3	0.6578689
QKI	0.65594536
CYYR1	0.65450263
CHSY1	0.6520982
TRIM8	0.65017456
EGLN3	0.64969367
SAMD4A	0.64969367
ESD	0.6487319
MAP3K13	0.64777005
RAB31	0.64777005
PLAU	0.64728916
CLIC4	0.6463274
GLTSCR2	0.6463274
WDR43	0.6458465
C18ORF1	0.6419993
TMED4	0.6415184
SYNCRIP	0.6415184
C1ORF79	0.6410375
DMD	0.6400757
ZCCHC7	0.6400757
KRT23	0.6391139
NFKBIZ	0.638633
FLCN	0.6357476
KIAA1033	0.63478583
BMP2K	0.63382405
RASA2	0.633824
LSM5	0.6328622
MMP20	0.63141954
SLC4A11	0.6299768
BUB3	0.629015
TPM2	0.62757236
SDCCAG3	0.62757236
DMN	0.62516785
SLC30A7	0.62516785
JRKL	0.62420607
METTL5	0.6237252
ENOSF1	0.6232443
ABHD2	0.62228245
HK2	0.6208398
VPS13B	0.6203589
ROD1	0.619878
SNORA24	0.61939704
SLC30A1	0.6179544
UGCG	0.6174735
HSPD1	0.6165117
LOC253981	0.61603075
H2AFV	0.61554986
DNAJC10	0.6145881
BIK	0.6131454
CCDC84	0.6121836
SRD5A1	0.6112218
DAPK1	0.61026
ZNF557	0.6097791
KIAA1012	0.6097791
PCDH8	0.6092982
DSG3	0.6088173
C6ORF111	0.6083364
TOMM34	0.6083364
CDC42EP3	0.6078555
ZF	0.6078555
TMEFF2	0.6073746
NR4A2	0.6068937
DBNDD2	0.6049701
PDK1	0.6040083
SLC38A1	0.6035274
SFRS6	0.6035274
LOC285927	0.6016038
SLC20A1	0.6011229
CFLAR	0.6011229
STYX /// LOC653890	0.600642
SDHAL1	0.600642
ZNF532	0.60016114
HDAC9	0.59968024
LRRFIP1	0.59968024
SFRS7	0.5977566
NOV	0.5977566
KIAA1702	0.5977566
LOC92482	0.59727573
SOX7	0.59679484
F3	0.59631395
GNG12	0.59631395
SMURF2	0.59583306
MICAL2	0.5953522
MLL5	0.5953522
GUCY1A3	0.5948713
PHLDA1	0.5948713
MGC11102	0.5948713
BCAP29	0.59439033
CMTM7	0.59390944
NCKAP1	0.59390944
LOC651619	0.59342855
ARRDC3	0.59342855
RASA1	0.59294766
C14ORF32	0.5910241
NEK7	0.59054315
CDCA7	0.59054315
NUPL1	0.59054315
TRA2A	0.59006226
RPS6	0.5895814
CCND1	0.5891005
LAMP1	0.58669597
PTPLAD1	0.5857342
CCNL2 /// LOC643556	0.5852533
UBAP2	0.5852533
SMARCA1	0.5842915
FANCD2	0.58381057
KIAA1430	0.5833297
CDC42SE2	0.5823679
MID1	0.581887
FKSG44	0.581887
TANC1	0.58044434
NBEAL1 /// ALS2CR16	0.5794825
SOCS2	0.5794825
SAA1	0.5794825
ZNF529	0.5790016
IRF6	0.57755893
LAT1-3TM	0.57755893
ID4	0.57707804
ENO1	0.5765971
CROCC /// MGC12760 /	0.57467353
MGP	0.57419264
SUNC1	0.57419264
DKFZP313A2432	0.57371175
RP3-452H17.2	0.5732308
HSP90B1	0.5732308
PAN3	0.572269
IFRG15	0.57130724
RABGGTB	0.5698646
CPT1A	0.5698645
KHDRBS1	0.5693836
DNAJB9	0.56890273
KPNA1	0.56842184
ANXA11	0.56794095
TMCC1	0.56794095
C13ORF18	0.5664983
USP12	0.5664983
PRSS23	0.56457466
SLC5A3	0.56409377
IER3IP1	0.56409377
GLTP	0.563132
DGKH	0.56265104
RPS19	0.56168926
EFNA5	0.56168926
CIRBP	0.56120837
ELF3	0.56120837
KIAA0247	0.5602466
ITGB2	0.5597657
TBC1D5	0.5573612
SEH1L	0.5563994
G3BP2	0.5559185
HIPK2	0.55543756
AIM1	0.55543756
MANSC1	0.55543756
LOC642711	0.55543756
NMD3	0.5549567
EIF2A	0.5544758
LOC286052	0.5539949
ASPH	0.5539949
LAMB3	0.5530331
THUMPD1	0.5525522
GRAMD3	0.5525522
PTGER4	0.5520713
DYNC1H1	0.5515904
COQ10B	0.5515904
RGS10	0.5515904
NOTCH2NL	0.5515904
ABCC10	0.5506286
SEC22B	0.5506286
ECAT8	0.5501477
CALR	0.5501477
LIN7C	0.5496668
MIF4GD	0.5482241
NFATC2IP	0.5472623
RAP2C	0.5472623
RAN	0.54630053
ETV6	0.54581964
OSBPL1A	0.54581964
RBMX2	0.5448578
C12ORF38	0.543896
MCL1	0.543896
PRPF38B	0.5434151
LOC653464	0.5434151
KCNMB1	0.54293424
UBE4A	0.54245335
KIAA0256	0.54197246
LEMD1	0.54149157
PTPLB	0.5410106
SERP1	0.5410106
EFNA1	0.5405297
CDCA7L	0.54004884
LOC153222	0.54004884
UBE1L2	0.53956795
PGLS	0.53908706
SCAMP1	0.53908706
CARD10	0.53908706
KCNQ4	0.53908706
EGFL6	0.53908706
COMMD6	0.53908706
PHF20	0.5381253
ALG5	0.5381253
NAT11	0.5376443
SNX21	0.5376443
CTBS	0.53668255
NRK	0.53668255
C1ORF121	0.53668255
C6ORF155	0.5352399
GAS1	0.5352399
CXCL11	0.534759
HIVEP3	0.534759
NOG	0.53379714
PCMTD2	0.5323545
CLK1	0.5313927
USP31	0.53043085
PAG1	0.52994996
EML4	0.52994996
SEC14L1	0.52994996
FTO	0.5294691
LOC284701 /// FLJ141	0.5289882
PLEKHH1	0.5289882
LOC652226	0.5289882
TMPRSS3	0.5289882
ABP1	0.5285073
MBNL1	0.5280264
RPL10 /// LOC284393	0.5280264
UNC84A	0.52706456
YEATS2	0.5261028
SLC38A2	0.5261028
PPP3CA	0.5236983
B4GALT6	0.5236983
BDP1	0.5232174
LARP1	0.5232174
BTAF1	0.5227365
PHACTR2	0.5227365
SYNJ2	0.5227365
GNG10 /// LOC552891	0.5227365
TMEM57 /// RP11-308B	0.5227365
C17ORF45	0.5222556
IL15	0.5222556
ZBTB38	0.5217747
ZBTB44	0.5212938
KLHL5	0.5212938
TIPRL	0.5208129
HDGFRP3	0.52033204
GABARAPL1 /// GABARA	0.52033204
FAM104A	0.5198511
SKAP2	0.5193702
CXORF39	0.5184084
TPM3	0.5184084
NGEF	0.5179275
ARL6IP6	0.51744664
TSPAN31	0.51696575
LATS2	0.5160039
PPP1R14C	0.515523
PGM2L1	0.5150421
LGALS7	0.5150421
DMKN	0.51456124
NAP1L1	0.51456124
RP11-328N1.1	0.51456124
CBX3	0.51456124
BARX2	0.51408035
RPL12	0.51408035
TBC1D8	0.51408035
LPHN2	0.51408035
REXO2	0.5126376
ZNF713	0.5121567
C6ORF48	0.5121567
GOPC	0.5121567
MAP3K1	0.5121567
ST8SIA1	0.5121567
MYSM1	0.51167583
CDC2L5	0.51167583
TFPI2	0.51119494
LAMP2	0.51119494
HOXC6	0.51071405
CAMSAP1	0.51023316
TMEM69	0.51023316
LOC203427	0.51023316
MTAP	0.5092713
SLC7A1	0.50782865
AKT3	0.50782865
STCH	0.5068669
TRIB2	0.5068669
LOC146795	0.5068669
CLDN11	0.5068669
LOC653890	0.5068669
CUGBP2	0.5059051
LOC150759	0.5059051
MTRR	0.5059051
MGC18216	0.5059051
FAM20C	0.50590503
ZNF292	0.50494325
GARNL1	0.50494325
STX17	0.50446236
RBPSUH	0.5039815
ZNF587	0.5039815
TTC14	0.5035006
PPP1R1A	0.5035006
ZFAND1	0.5030197
ATRX	0.5025388
COPS8	0.50205785
EEF1E1	0.50205785
IPO7	0.50157696
IL32	0.50157696
LEPR	0.50109607
ITM2B	0.5006152
SDAD1	0.5006152
TMED8	0.5006152
NDRG1	0.5001343
PUS7	0.5001343
ZNF22	0.49965337
TOMM20	0.49917248
USP25	0.4986916
VPS35	0.4986916
ZNF644	0.4982107
UFM1	0.496768
BRWD2	0.496768
NRP1	0.4958062
IDS	0.4958062
FAM91A2 /// FLJ39739	0.4953253
PSMB4	0.4948444
PDE4DIP	0.4943635
TGFA	0.4938826
NFATC3	0.4938826
TMEM161B	0.4934017
RPL37	0.4934017
CAB39	0.4934017
HES1	0.49292082
FAM122B	0.4924399
SEMA6A	0.4924399
RNF10	0.491959
ECHDC1	0.491959
C1ORF55	0.49147812
SIDT2	0.49147812
TM4SF18	0.49147812
CEP350	0.49147812
ELOVL6	0.4909972
THOC7	0.4905163
FLJ31951	0.4905163
TGFB2	0.4900354
NHSL1	0.4900354
C4ORF30	0.4890736
KIAA1622	0.4885927
TNPO1	0.48811182
AK3L1	0.48811182
ZNF395	0.48811182
TNFRSF21	0.48811182
CMTM8	0.48811182
LOC346887	0.48763093
SFRS11	0.48715
CD44	0.48715
HLCS	0.48715
SENP6	0.48666912
PHF14	0.48570734
HAS3	0.48570734
MYO6	0.48522642
P15RS	0.48474553
EIF4A2	0.48426464
XK	0.48426464
TLR1	0.48426464
UNC5B	0.48378375
MYEOV2	0.48378375
SLC25A36	0.48378375
CAMK2D	0.48330283
MXRA7	0.48330283
PLEKHA5	0.48282194
TAF9B /// LOC653068	0.48282194
C10ORF10	0.48234105
DAB2	0.48234105
STX5	0.48234105
CENTB2	0.48137924
C3ORF10	0.48089835
ELK3	0.48089835
PROM1	0.48089835
ITPR2	0.48089835
SFXN1	0.48041746
RCSD1	0.48041746
CHP	0.48041743
PICALM	0.47993654
HNRPH1	0.47993654
AP1S2	0.47945565
DUSP1	0.47945565
THBS1	0.47849387
SHB	0.47849387
RASSF5	0.47801295
FAM80B	0.47801295
COPB1	0.47801295
BOC	0.47801295
DKFZP586I1420	0.47753206
C1ORF56	0.47753206
KIAA1794	0.47705117
ATG12	0.47657025
KCNMA1	0.47657025
CST6	0.47608936
PDE4B	0.47608936
NDUFA4L2	0.47560847
LOC90693	0.47560847
ULBP2	0.47560847
NUAK1	0.47560847
SULF2	0.47560847
BIRC6	0.47560847
ARPP-19	0.47512758
CDKN1C	0.47512758
ZNF264	0.47512758
LYPLA1	0.47464666
CRYAB	0.47464666
TBC1D4	0.47464666
SR140	0.47464666
UGT8	0.47416577
TXNDC9	0.47368488
RAB28	0.47368488
DST	0.473204
HNRPA3	0.473204
UBE2G2	0.473204
C14ORF24	0.473204
MYO5C	0.473204
LOC641845 /// LOC647	0.473204
EMP3	0.473204
MEGF10	0.47320396
DSC3	0.47272307
FA2H	0.47272307
DSG2	0.47224218
COL8A1	0.47224218
TFAP2C	0.4717613
EPS8	0.47128037
PIP5K2C	0.47128037
HEPH	0.47079948
MBNL2	0.4703186
SERINC5	0.4703186
YIPF6	0.4703186
VDP	0.4698377
DNAJA5	0.46935678
CBX6	0.46935678
LIF	0.46935678
LOC339745	0.46887589
GPC4	0.46887589
STX7	0.46887589
KSP37	0.46887589
PANK2	0.46887589
MAPK8IP3	0.46743318
CDK3	0.4669523
PAPD1	0.4664714
COL13A1	0.4664714
HUS1	0.4655096
TMEM49	0.4655096
PWP1	0.4655096
ZBTB34	0.4655096
BAG5	0.4655096
AZIN1	0.4650287
SH3RF1	0.4650287
C13ORF31	0.4640669
ATR	0.463586
ZNF667	0.463586
TRAM1	0.463586
BIRC5	0.4631051
SP3	0.46262422
FAM121A	0.46262422
GUCY1B3	0.46262422
TMED7	0.4621433
C6ORF204	0.4621433
TEP1	0.4616624
ATP1B3	0.4616624
SPATA13	0.4616624
SAPS3	0.46118152
PODXL	0.46118152
BACE2	0.46118152
FAT	0.46070063
NCOA7	0.46070063
YTHDF3	0.4607006
CHD2	0.4602197
GON4L	0.4602197
TAF15	0.45973882
NDFIP2	0.45973882
GORASP2	0.45925793
MAP3K2	0.45925793
ZC3H11A	0.458777
ANKRD28	0.458777
SON	0.45829612
NAB1	0.45829612
SUGT1	0.45781523
C8ORF59	0.45637253
BIVM	0.45637253
PROM2	0.45541072
LANCL1	0.45541072
DIP2A	0.45541072
FLJ11903	0.45492983
HSPA1B	0.45444894
DDX17	0.45396805
RUFY3	0.45348716
CCNL1	0.45348713
SNHG6	0.45300624
ANKZF1	0.45252535
OSBPL8	0.45156354
FBXO21	0.45156354
PROS1	0.45108265
ZNF567	0.45012087
RPL13	0.45012087
TMEM49 /// MIRN21	0.44771636
RAB4A	0.44771636
ATP2C1	0.44723547
PGM2	0.44723547
CXORF45	0.44723547
C3ORF58	0.44675457
CD46	0.44675457
KCTD18	0.44627365
SFPQ	0.44579276
PSIP1	0.44531187
FBXO31	0.44531187
RBM22	0.44483098
GOLGA8G /// GOLGA8D	0.44483098
LOC401504	0.44483098
GTPBP3	0.44435006
NFAT5	0.44435006
RABGAP1	0.44435006
TNPO2	0.44386917
NRN1	0.44386917
NFX1	0.44338828
LOC440157	0.44338828
EWSR1	0.44338828
HCCS	0.4429074
MAFK	0.44290736
CRTAP	0.44290736
NNMT	0.44242647
PLAGL1	0.4414647
ABCC4	0.4414647
SNX6	0.4414647
ZNF544	0.44098377
FARSLB	0.44098377
SFRS3	0.44098377
KIAA1143 /// LOC6442	0.44098377
RAB2	0.44098377
RUNX1	0.44050288
ZFYVE16	0.440022
C19ORF7	0.440022
DDX24	0.440022
C7ORF46	0.4395411
KLHDC5	0.4395411
FOXJ3	0.43906018
ERCC1	0.4380984
FUBP1	0.4380984
DHX33	0.4376175
THAP5	0.4376175
TTF1	0.4371366
SRP72	0.4371366
MMP7	0.4366557
CUL5	0.4366557
NAT12	0.4361748
PHCA	0.4361748
TNKS2	0.4356939
DSTN	0.4356939
ITGB8	0.4356939
MRRF	0.435213
AP3S1	0.4347321
PPFIBP1	0.4347321
DLG1	0.43425122
EIF4EBP2	0.4337703
NUP210	0.4337703
CLCC1	0.4332894
SERPINE2	0.4332894
SH3BP4	0.4332894
C1ORF107	0.4332894
CNTNAP3 /// CNTNAP3B	0.4332894
ZFP62 /// LOC642573	0.43280852
C5ORF23	0.4323276
TAP2	0.4318467
STAT2	0.4318467
TRAPPC2	0.43136582
WDR4	0.43088493
SMC5	0.43088493
ITFG1	0.430404
SPIRE1	0.430404
FOXK1	0.430404
FAM83B	0.430404
RGPD5 /// RGPD4 ///	0.42992312
KRT6A /// KRT6C ///	0.42944223
AGPAT5	0.42944223
MNAB	0.42944223
LRRC57	0.42944223
ANK3	0.42896134
TPM1	0.42848042
PYGM	0.42848042
IVNS1ABP	0.42799953
BNIP3L	0.42799953
SNRPA1	0.42751864
HS3ST1	0.42703775
MYH4	0.42703775
PFAAP5	0.42703775
LOC653730	0.42703772
C3ORF60	0.42655683
TRIM59	0.42607594
NT5DC1	0.42559505
MAGEB2	0.42559505
SPFH2	0.42511415
PIGW	0.42511415
DLX2	0.42511413
TWSG1	0.42511413
SAMD8	0.42463323
LRP11	0.42463323
HIF1A	0.42463323
GNE	0.42463323
TFB1M	0.42415234
ZBTB4	0.42415234
KIAA1217	0.42415234
SART2	0.42415234
SEC24B	0.42367145
SCP2	0.42367145
PCMTD1	0.42367145
LOC389906	0.42319053
HOXB3	0.42319053
KTN1	0.42319053
COL4A2	0.42319053
RKHD2	0.42222875
PAQR7	0.42222875
PMAIP1	0.42174786
ARHGEF12	0.42174786
ZBTB43	0.42174786
RAB14	0.42126694
MDS025	0.42126694
TNNI2	0.42126694
SOX4	0.42126694
TNFAIP3	0.42126694
FZD7	0.42078605
TUBGCP3	0.42030516
GPR135	0.42030516
KIAA1267	0.42030516
TMED9	0.41982427
PHF19	0.41982424
ERRFI1	0.41934335
CCDC98	0.41934335
CTNNB1	0.41886246
ZNF267	0.41838157
LOC401565	0.41838157
ACTA2	0.41838157
EIF3S10	0.41838157
FCHSD2	0.41838157
RPL35A	0.41838157
PRDM1	0.41790068
ARID1B	0.41790065
KLK10	0.41790065
CCDC109B	0.41741976
NUMBL	0.41741976
ADM	0.41741976
GJA7	0.41693887
LUC7L2	0.41693887
HDAC4	0.41693887
SYCP3	0.41693887
TAF4B	0.41693887
DAZAP2	0.41645798
PGGT1B	0.41645798
ITGAV	0.41645798
SEMA4C	0.41645798
RICTOR	0.41597706
PLEKHA3	0.41597706
C2ORF17	0.41549617
NAPG	0.41549617
MRPL43	0.41501528
LOC283508	0.41453436
C14ORF124	0.41405347
PDCL	0.41405347
R3HDM2	0.41405347
C18ORF17	0.41405347
CALU	0.41405347
COL12A1	0.41357258
SRPK1	0.41357258
DDEF1	0.41357258
SP1	0.4130917
KDR	0.4130917
PHC3	0.41261077
IMMP2L	0.41261077
CTSS	0.41261077
ATP6V1A	0.41261077
CDK10	0.41212988
RAB11A	0.41212988
C13ORF25	0.41212988
RHPN2	0.41212988
UXS1	0.41212988
LOC645352	0.411649
LOC162993	0.411649
SPARC	0.4111681
DNM1L	0.4111681
PIGR	0.41068718
SLC25A6	0.41068718
KDELR3	0.4102063
ATP2B4	0.4102063
FLJ22531	0.4097254
AHCYL1	0.4097254
USP4	0.4097254
GDAP2	0.4097254
WDR51B	0.4092445
LOC286208	0.4092445
TMEM116	0.4087636
BICD2	0.4087636
RASSF4	0.4087636
LRRC40	0.4082827
ZNF367	0.4082827
POLI	0.4082827
LOC146517	0.4078018
PTP4A1	0.4078018
CHURC1	0.4078018
KIAA1804	0.40732092
SOS1	0.40684
CHGN	0.40684
HSMPP8	0.4063591
CHKB /// CPT1B	0.4063591
FAM101B	0.40587822
ART3	0.40587822
PMPCB	0.40587822
CCDC82	0.4053973
RNF2	0.4053973
TTC17	0.4053973
AGPAT3 /// LOC653101	0.4049164
TBL1XR1	0.4049164
PCBP2	0.4049164
TOMM7 /// LOC201725	0.4049164
GNAS	0.40443552
SVIL	0.40443552
SLC15A4	0.4034737
TSC22D1	0.4034737
BA16L21.2.1	0.4034737
DUSP4	0.4029928
MIB1	0.40251192
NQO1	0.40203103
MTCH2	0.40203103
BAT2D1	0.40203103
CNOT7	0.402031
SLC12A8	0.4015501
FAM98A	0.4015501
WWP1	0.4015501
GAPVD1	0.4015501
BIRC2	0.4015501
UVRAG	0.4015501
AK3	0.40106922
LOC643911 /// LOC650	0.40106922
DKK1	0.40106922
FLJ43663	0.40106922
NPTN	0.40106922
C19ORF2	0.40058833
IL10RB	0.40058833
PPP1CB	0.40058833
UBE2V1 /// KUA-UEV	0.40058833
APTX	0.40058833
TFCP2L1	0.40058833
SH3BGRL	0.4001074
POU4F1	0.39962652
ZNF207	0.39914563
BCAR3	0.39914563
NUP43	0.39866474
LOC643373 /// LOC653	0.39866474
PPTC7	0.39818382
DTYMK /// LOC643109	0.39770293
CD55	0.39770293
JMJD1C	0.39722204
IL17RD	0.39722204
SLC12A7	0.39722204
MAP9	0.39722204
GALNACT-2	0.39674115
CSNK1A1	0.39674112
RAPH1	0.39626023
ZNF664	0.39626023
SLC35F2	0.39577934
DYNC1LI2	0.39529845
WIPI1	0.39529845
ARHGEF9	0.39529845
VIM	0.39529845
CTNND1	0.39529845
PITPNA	0.39529845
CTBP1	0.39481753
ATP2A1	0.39481753
DCLRE1C	0.39433664
CCNB1IP1	0.39433664
OCIAD1	0.39433664
RNF141	0.39433664
FAM107B	0.39385575
MCART1	0.39385575
IRAK1BP1	0.39385575
ING3	0.39385575
METTL9	0.39337486
PNN	0.39337486
SH3MD4	0.39337486
AMY1A /// AMY1B ///	0.39337486
RLN2	0.39289394
PKN2	0.39289394
C21ORF6	0.39289394
C5ORF33	0.39289394
PPARA	0.39241305
CWF19L2	0.39241305
ZNF277	0.39241305
CAMKK2	0.39193216
PABPC1	0.39145127
TM2D1	0.39097035
SEPT10	0.39097035
EXOSC6	0.39097035
TJP2	0.39048946
GPSM2	0.39048946
CENTD3	0.39048946
DCUN1D2	0.39000857
GABBR1 /// UBD	0.38952765
ANKRD11	0.38904676
NR2C2	0.38904676
SIX1	0.38904676
OSBPL3	0.38856587
TRSPAP1	0.38856587
IFT80	0.38808498
CDK5RAP3	0.38808498
CCNI	0.38808498
GTF2H3	0.38808498
C5ORF5	0.38808498
NDUFC2	0.38760406
APOBEC3C	0.38712317
PAQR5	0.38664228
WDR54	0.38664228
PLAUR	0.38664228
UBE2D3	0.3861614
RUNX3	0.3861614
CHCHD7	0.38568047
ARHGAP5	0.38519958
CDH11	0.38519958
C9ORF3	0.3847187
MGAT4A	0.3847187
PDGFC	0.38423777
CDC2L6	0.38423777
KIAA1530	0.38423777
CSNK1E	0.38375688
PAQR3	0.38375688
C12ORF54	0.383276
FAM63A	0.383276
STRN3	0.383276
SPTLC1	0.3827951
ZNF550	0.3827951
COX11	0.38183329
SUB1	0.38183329
ZNF83	0.38183329
ZAK	0.38183329
NT5E	0.3813524
LOC641298	0.3813524
MGC3207	0.3813524
USP7	0.3813524
RECQL	0.3813524
RAPGEF2	0.3808715
MYL2	0.3808715
UGCGL2	0.3808715
TMEM87B	0.3808715
MGC4268	0.3808715
TBC1D22A	0.38039058
DYNLT3	0.38039058
CTTN	0.38039058
CAB39L	0.3799097
SLC35A3	0.3799097
OCIAD2	0.3794288
VNN1	0.3794288
PHF6	0.3794288
TGFBI	0.3794288
CAST	0.3794288
CAMSAP1L1	0.3794288
ZC3H5	0.3794288
FLJ22028	0.378467
SIX2	0.378467
PHPT1	0.378467
STAT6	0.378467
TCERG1	0.378467
FOLR1	0.378467
FXR1	0.3779861
CD14	0.3779861
FAM73A	0.3779861
RBM26	0.3775052
PAK1	0.3775052
EVA1	0.3775052
SLFN11	0.3765434
LTBP3	0.3765434
TASP1	0.3765434
ANKRD40	0.3765434
CRSP8	0.3760625
SERBP1	0.3760625
CIB1	0.3760625
MPDZ	0.3760625
LEPREL1	0.3760625
FAM29A	0.3760625
TAX1BP1	0.37558162
HPS3	0.37558162
HDAC8	0.37558162
SCHIP1	0.3751007
DDX42	0.3751007
GCC2	0.3751007
COL4A3BP	0.3746198
TWIST1	0.3746198
EIF3S5	0.3746198
HBLD2	0.37413892
C5ORF32	0.37413892
RBM18	0.37413892
RNF135	0.37413892
TBC1D16	0.37365803
MAK10	0.373658
PPP1R2	0.373658
CDC2	0.3731771
PPP6C	0.3731771
IARS	0.3731771
ARHGAP1	0.3731771
FZD8	0.3731771
USP53	0.3731771
LOC440309	0.37269622
CCDC131	0.37269622
TMEM18	0.37221533
PHLDB2	0.37221533
PDCD6	0.37221533
PER2	0.3717344
TMEM56	0.3717344
OMA1	0.3717344
RBCK1	0.37125352
AKAP13	0.37125352
OBFC2A	0.37077263
MEF2D	0.37077263
CBR4	0.37029174
TRIM36	0.36981082
PPFIA1	0.36981082
PIN4	0.36981082
GABRP	0.36981082
COX5B	0.36981082
DAZAP1	0.36932993
PPP4R2	0.36932993
TRIP12	0.36932993
FKBP3	0.36932993
HIPK1	0.36884904
PTBP2	0.36836815
C20ORF6	0.36836815
FAM91A1	0.36836815
RPLP0 /// RPLP0-LIKE	0.36836812
ENTPD4	0.36788723
REPS1	0.36740634
SFXN3	0.36740634
ZNF703	0.36740634
HMGN4	0.36692545
KIAA0776	0.36692545
CUTC	0.36644453
SCML2	0.36500186
KDELR2	0.36500186
RASEF	0.36500186
NOP5/NOP58	0.36500186
PDLIM5	0.36500186
SIM2	0.36500186
SP100	0.36452094
TIPARP	0.36452094
CUGBP1	0.36452094
CLNS1A /// CLDND1	0.36452094
TI-227H /// TUG1	0.36404005
FAM36A	0.36404005
ATXN3	0.36404005
MDFIC	0.36404005
KLHL24	0.36404005
B4GALT5	0.36355916
CCDC76	0.36355916
ECOP	0.36355916
ZMYND11	0.36307827
RAPGEF5	0.36307827
WWC1	0.36307824
C12ORF46	0.36307824
PPHLN1	0.36259735
HOOK1	0.36259735
ANXA6	0.36259735
LNPEP	0.36259735
ACBD3	0.36259735
RAB40C	0.36259735
USP34	0.36259735
ORMDL2	0.36259735
XYLB	0.36259735
RPL10A	0.36163557
C10ORF22	0.36163557
CBR3	0.36163557
RAPGEF6	0.36115465
SPRED1	0.36115465
LOC401577 /// LOC645	0.36115465
EIF4B	0.36115465
LOC153364	0.36115465
EIF4E	0.36067376
COL16A1	0.36067376
SNX13	0.36067376
ZBTB7A	0.36067376
ACY1L2	0.36019287
ZNF294	0.36019287
RNF169	0.36019287
XYLT2	0.35971197
MRPS17	0.35923105
ATE1	0.35826927
ERO1L	0.35826927
CDKN3	0.35826927
TOMM22	0.35778838
CCDC50	0.35778838
PLS3	0.35778838
MEOX1	0.35778838
PIM3	0.35778838
C9ORF85	0.35778835
NEK4	0.35730746
HMGN3	0.35730746
TRIM38	0.35730746
ZFR	0.35682657
FMO2	0.35682657
CNOT2	0.35634568
KCNK1	0.35634568
SEC31A	0.35634568
MTUS1	0.35634568
LRCH1	0.35586476
FARP1	0.35586476
CNOT6L	0.35586476
AMY2B	0.35538387
OSTM1	0.35538387
FOXN2	0.35538387
MYCBP2	0.35490298
PARD3B	0.35490298
GOLGA1	0.35490298
SNX9	0.35490298
DDX31	0.3544221
QPCT	0.3544221
KIAA0892	0.35394117
PRPF4B	0.35394117
MDH1	0.35394117
XX-FW81657B9.4	0.3529794
CNOT6	0.3524985
TRAF5	0.3524985
POLR1D	0.3524985
AHCTF1	0.3524985
CASP2	0.35201758
ZFX	0.35201758
C11ORF57	0.35201758
CTSB	0.35201758
ACPL2	0.35201758
ZNF518	0.3515367
LOC644295	0.3510558
GINS3	0.3510558
CALM2	0.3510558
RAB35	0.3510558
EBAG9	0.3510558
BTBD3	0.3510558
SLU7	0.3510558
NARG1	0.3505749
C19ORF42	0.35057488
INTS8	0.35057488
RIN2	0.35057488
NLN	0.35057488
OPHN1	0.350094
PTTG1	0.350094
RBM25	0.350094
WDR41	0.3496131
LCORL	0.3496131
RSF1	0.3496131
LOC493869	0.3491322
C3ORF9	0.3491322
ARNTL	0.3491322
FTH1	0.3491322
C9ORF72	0.3486513
TSPYL1	0.3486513
LOC390980	0.3486513
KIAA0494	0.3486513
DFNA5	0.3486513
GOLGA8B	0.3481704
COL4A1	0.3481704
CENTG3	0.3481704
CBFB	0.3481704
HUNK	0.34720862
YIPF5	0.34720862
MGST3	0.34720862
SOCS5	0.3467277
ST8SIA6	0.3462468
CLDN12	0.3462468
PIK3CB	0.3462468
MYO5A	0.3462468
BACH1	0.3462468
SEC22C	0.3462468
DIMT1L	0.34576592
NCAM1	0.34576592
GK5	0.34576592
PIK3AP1	0.34528503
MSI2	0.345285
SHANK2	0.345285
CDK2AP1	0.345285
METTL3	0.345285
RBL2	0.345285
RNF139	0.345285
GOLT1B	0.3448041
LOC153561	0.3448041
STARD7	0.3448041
ORC6L	0.3448041
PCDHB14	0.3448041
FLJ33630	0.34432322
AGTPBP1	0.34432322
KIAA0999	0.34384233
FLJ11021	0.34384233
ADAMTS3	0.3433614
KIF5B	0.3433614
NKTR	0.3433614
C6ORF166	0.3433614
SSR1	0.3433614
LOC220594	0.3433614
AFF1	0.3433614
RPL29	0.3433614
RIPK4	0.34288052
PDK3	0.34288052
GTPBP8	0.34288052
C14ORF106	0.34239963
MKNK2	0.34239963
EEF2K	0.34239963
TMEM128	0.34239963
CCDC113	0.34239963
SLC25A40	0.34191874
C20ORF42	0.34191874
NPEPL1	0.34191874
ABCA3	0.34191874
CRLF3	0.34143782
MAPK8	0.34143782
NBPF1 /// NBPF3 ///	0.34143782
NCK1	0.34095693
PVALB	0.34095693
LOC221711	0.34095693
RASAL2	0.34095693
ZNF202	0.34095693
C15ORF38	0.34047604
CMTM6	0.34047604
KLHL8	0.34047604
SURF1	0.34047604
FLJ32549	0.33999515
DKFZP434N062	0.33999515
STS-1	0.33999515
FNBP1L	0.33999515
LOC642716	0.33999515
CHD9	0.33951423
SMC4	0.33951423
THOC2	0.33951423
C6ORF49	0.33903334
WEE1	0.33855245
RPN2	0.33855245
COPS2	0.33855245
CXORF15	0.33855245
PHF15	0.33855245
LOC283130	0.33807155
EIF2S1	0.33807153
AEBP2	0.33807153
SPAG9	0.33807153
SGOL2	0.33807153
ETV1	0.33759063
LOC146909	0.33759063
POLS	0.33759063
CXORF56	0.33710974
CBX5	0.33710974
ZNF677	0.33710974
BCL2L11	0.33662885
SATL1	0.33662885
AGPS	0.33662885
NMU	0.33662885
TMBIM4	0.33662885
KCTD9	0.33614793
KARS	0.33614793
ZCCHC8	0.33566704
TSPAN2	0.33566704
TMEM65	0.33566704
HMGA2	0.33566704
CMIP	0.33566704
DNAJC9	0.33566704
COMMD7	0.33566704
LRP6	0.33566704
ANGPT1	0.33518615
TMEM144	0.33518615
B4GALT1	0.33518615
FRAS1	0.33518615
POP5	0.33518615
RPUSD4	0.33518615
RNPC3	0.33470526
ZWILCH	0.33470526
SLC25A32	0.33470523
F8	0.33470523
CNIH	0.33422434
LOC284952	0.33422434
SRP19	0.33422434
ZNF573	0.33422434
FLJ10241	0.33422434
TCF20	0.33422434
C14ORF43	0.33374345
C10ORF46	0.33374345
FBXO45	0.33374345
LBR	0.33374345
CYFIP1	0.33326256
TLOC1	0.33326256
CAPZA1	0.33278164
TXNDC10	0.33278164
OPA1	0.33278164
E2F3	0.33230075
SYPL1	0.33181986
STXBP1	0.33181986
CA5BL	0.33181986
SMU1	0.33181986
XDH	0.33181986
MORC3	0.33181986
LRRN6C	0.33133897
EIF3S9	0.33133897
AADACL1	0.33133897
RNF13	0.33133897
ATPIF1	0.33133897
RABEP1	0.33085805
GPI	0.33085805
NAPE-PLD	0.33085805
C7ORF24	0.33085805
ATXN1	0.33037716
MYH1	0.33037716
UST	0.33037716
AP1G1	0.32989627
EIF3S1	0.32989627
EIF5A2	0.32941538
CHM /// LOC642090	0.32941538
TAX1BP3	0.32941538
TGFBR1	0.32893446
ARG2	0.32893446
C1ORF108	0.32893446
STAU2	0.32893446
KRTHB6 /// LOC650428	0.32845357
TMEM50B	0.32845357
SFT2D2	0.32845357
AFF4	0.32845357
CTGLF1	0.32797268
GTF2I	0.32797268
SLC16A9	0.32797268
ANKRD17	0.32797268
C17ORF63	0.32797268
C14ORF126	0.3274918
KIAA0828	0.3274918
SERPINB1	0.32749176
VGCNL1	0.32701087
TAZ	0.32701087
ARL2BP	0.32701087
ESCO1	0.32701087
YOD1	0.32652998
USP28	0.32652998
RAB11FIP2	0.32652998
SFI1	0.32652998
RASSF8	0.32652998
JUN	0.3260491
FAM120AOS	0.3260491
YTHDC1	0.3260491
CCNA2	0.3260491
OSR1	0.32556817
RSRC1	0.32556817
IGFBP3	0.32556817
SEC23B	0.32556817
ATP5S	0.32556817
CASP6	0.32508728
PTPRR	0.32508728
TATDN1	0.32508728
DIAPH2	0.32508728
AKR7A2	0.3246064
FGFR2	0.3246064
ACTN4	0.3246064
SEPP1	0.3246064
FLJ12151	0.3241255
FLJ45803	0.3241255
FMNL2	0.3241255
TOB1	0.3241255
NIN	0.3241255
RBM9	0.3241255
UBLCP1	0.3241255
GPC6	0.32412547
NT5C3L	0.32412547
FCAR	0.3231637
MLLT4	0.3231637
PTER	0.3231637
POLR1B	0.3231637
LOC440944	0.3231637
LOC440354 /// BOLA2	0.3231637
CCPG1	0.3226828
MEIS2	0.3226828
SH3KBP1	0.32220188
VPS33B	0.32220188
LOC643109	0.32220188
WWC3	0.321721
C10ORF9	0.321721
PRKRIR	0.321721
BAG1	0.321721
MLL	0.3212401
C20ORF111	0.3212401
CCDC45	0.3212401
USP1	0.3212401
HYLS1	0.3212401
RHOQ	0.3212401
C10ORF119	0.3207592
AASDHPPT	0.3207592
PIAS1	0.3207592
WDR45L	0.32027832
DNAH3	0.3202783
PIGP	0.3202783
SFXN2	0.3202783
N4BP1	0.3202783
MPZL1	0.3202783
CDKN2C	0.3202783
SLC2A3P1	0.3202783
MAST4	0.3197974
UBR1	0.3197974
ADAM9	0.3197974
PRMT2	0.3197974
DYRK2	0.3197974
HN1	0.3197974
LOC653471 /// LOC654	0.3197974
CLDN8	0.3197974
TGM2	0.3197974
C16ORF52	0.3193165
EIF3S6IP	0.3193165
PPARD	0.3193165
SORBS2	0.3193165
ARHGAP29	0.31883562
TMEM14A	0.31883562
AFTIPHILIN	0.31883562
APOBEC3G	0.31883562
BTBD5	0.31883562
GYG1	0.31883562
BIRC4	0.31883562
SLC1A6	0.31883562
SLC2A12	0.3183547
MEF2A	0.3183547
MGC52110	0.3183547
KRTAP4-7	0.3178738
CTGLF1 /// RP11-144G	0.3178738
MGC72104	0.3178738
CHAF1A	0.3178738
MLSTD2	0.31739292
FAM98B	0.31739292
GMPR	0.31691203
RPS17 /// LOC402057	0.31691203
C4ORF28	0.316912
C17ORF58	0.316912
KIAA1754	0.3164311
FER1L3	0.3164311
SAV1	0.3159502
PIGX	0.3159502
GRB10	0.3159502
SLC28A3	0.3159502
MSH3	0.3159502
CSRP2BP	0.3159502
PLSCR1	0.31546932
BTF3L4	0.31546932
MARCH8	0.3149884
MGC33212	0.3149884
CFDP1	0.3149884
DNAJC16	0.3149884
BCL9L	0.3149884
CPSF6	0.3149884
SMAD6	0.3149884
UHRF1	0.3149884
EPS15	0.3145075
MALT1	0.3145075
MRPL52	0.3145075
REV1L	0.31402662
C3ORF26	0.31402662
LOC647135	0.31402662
LOC58486	0.31402662
DKFZP667G2110	0.31402662
BCL11B	0.31402662
TWISTNB	0.31354573
IRAK2	0.31354573
EPS15L1	0.31354573
MARVELD1	0.31354573
RPL7A /// RPL7AP8 //	0.3130648
KATNB1	0.3130648
ANAPC5	0.3130648
SLC35D1	0.3130648
LOC203411	0.31258392
ZNF449	0.31258392
GBAS	0.31258392
MGC3032	0.31258392
DKFZP761P0423	0.31258392
TBRG1	0.31210303
SERTAD2	0.31210303
LOC54103	0.31210303
SCNN1A	0.31210303
SMAD2	0.31210303
CPEB4	0.31162214
FAM60A	0.31162214
AIG1	0.31162214
C2ORF34	0.31162214
TJP1	0.31162214
MAPT	0.31162214
NXT2	0.31162214
AYTL1	0.31162214
C14ORF65	0.3116221
MPPE1	0.31114122
MGC27016	0.31114122
ABCA5	0.31114122
S100A4	0.31114122
ZNF403	0.31114122
NDUFA8	0.31066033
PPP1CC	0.31066033
PTPN11	0.31066033
CHMP4A	0.31066033
KIAA0507	0.31066033
ZNF398	0.31017944
DICER1	0.31017944
TNNC2	0.31017944
AKAP10	0.31017944
TRAF3IP2	0.31017944
RAB27B	0.31017944
C3ORF17	0.30969855
HIGD1A	0.30969855
CRYZL1	0.30969852
PTCHD1	0.30969852
HECTD2	0.30969852
MSRB2	0.30921763
LOC646927	0.30921763
GLT8D2	0.30921763
LHFP	0.30921763
SNORD50A /// C6ORF16	0.30873674
GAPDHS	0.30873674
BMP8B	0.30873674
HSPA4L	0.30873674
TTBK2	0.30873674
CYB5R3	0.30873674
SMYD2	0.30825585
CNOT1	0.30825585
ROBO1	0.30825585
BCS1L	0.30777493
RAB6IP1	0.30777493
C11ORF73	0.30777493
CDCP1	0.30777493
ZMYM3	0.30777493
SRRM2	0.30777493
LGALS3 /// GALIG	0.30777493
PCMT1	0.30729404
BLVRA	0.30729404
TTC12	0.30729404
HP /// HPR	0.30729404
TSPAN1	0.30729404
TBXAS1	0.30681315
BCL11A	0.30681315
FBXO32	0.30681315
SNORA9	0.30633226
F12	0.30633226
ZNF700	0.30633226
EPM2AIP1	0.30633226
RIOK3	0.30633226
LOC146346	0.30633226
KIAA1274	0.30633223
SIAH1	0.30585134
ANAPC4	0.30585134
ZNF160	0.30585134
RPS6KB1	0.30585134
SFRS1	0.30585134
CHST5 /// ABHD14B	0.30537045
SLC25A24	0.30537045
PAFAH1B1	0.30537045
FBXO38	0.30488956
FOXP1	0.30488956
ATRX /// LOC642995	0.30488956
ZNF20	0.30488956
ARHGAP18	0.30488956
MKKS	0.30488956
MBTD1	0.30488956
RABGEF1	0.30488956
PPA2	0.30488956
SETD8	0.30440867
AP3D1	0.30440867
DAPP1	0.30440867
TUFT1	0.30440867
IGHG1	0.30440864
ZMYM2	0.30392775
LOC284184	0.30392775
VPS37C	0.30392775
KIAA0368	0.30392775
NOLC1	0.30392775
HIC2	0.30344686
LOC388795 /// LOC647	0.30344686
GLIPR1	0.30344686
PALLD	0.30344686
COL27A1	0.30344686
CENPM	0.30344686
TLK1	0.30344686
KLHL2	0.30296597
ARL1	0.30296597
FNDC3B	0.30296597
LOC651423	0.30248505
ERGIC2	0.30248505
METAP2	0.30248505
GUSB	0.30248505
SRPRB	0.30248505
LETM1	0.30248505
PTTG3	0.30248505
ZNF404	0.30200416
PRDM10	0.30200416
LOC643473 /// LOC643	0.30200416
RB1CC1	0.30200416
C14ORF138	0.30200416
EPS8L2	0.30200416
PJA1	0.30200416
DKFZP434P211	0.30200416
RPS6KA3	0.30200416
RPL13A	0.30152327
BRD4	0.30152327
LOC643481	0.30152327
CSAG2	0.30152327
PLCG2	0.30104238
HIP1	0.30104238
MTPN	0.30104235
MYCN	0.30056146
WNK1	0.30056146
ADCY7	0.30056146
PAK2	0.30056146
C9ORF46	0.30008057
KIAA0232	0.30008057
TMEM165	0.30008057
C1ORF50	0.30008057
OSBPL9	0.30008057
DKFZP686E2433	0.30008057
LOC90624	0.30008057
MTCP1	0.30008057
USMG5	0.30008057
RCOR3	0.30008057
KCTD10	0.30008057
PARVA	0.29959968
ZNF14	0.29959968
RQCD1	0.29959968
MAP7	0.29959968
SGCB	0.29959968
FBXW12	0.29959968
PBEF1 /// LOC646309	0.29959968
ZNF251	0.29959968
PBEF1	0.2991188
SEPT6 /// N-PAC	0.29911876
ARL6IP2	0.29911876
C7ORF30	0.29911876
ZNF585A	0.29911876
LYRM2	0.29863787
CHMP4C	0.29863787
PRO2900	0.29863787
FNIP1	0.29863787
ANKRD19	0.29863787
MTHFD2L	0.29863787
LOC646561	0.29863787
ATP2B1	0.29815698
ARPC2	0.29815698
SF1	0.29815698
EIF2C2	0.29815698
ZNF69	0.29815698
TYMS	0.29815698
ALDH6A1	0.2976761
HSZFP36	0.2976761
KLF5	0.2976761
PARL	0.2976761
ACTN3	0.2976761
LRPPRC	0.2976761
ZNF12	0.2976761
DEXI	0.2976761
PEX19	0.29719517
APOBEC3B	0.29719517
COL11A1	0.29719517
HBXIP	0.29719517
ANKRD46	0.29671428
MXI1	0.29671428
MAP4K3	0.29671428
IFT57	0.29671428
PPP3CB	0.29671428
ATP9B	0.29671428
ZIC2	0.29671428
ZNF776	0.29671428
C1QTNF1	0.29671428
KIAA0674	0.29671428
PLGLB2 /// PLGLB1 //	0.2962334
MRPL30	0.2962334
AACS	0.2962334
ITGB3BP	0.2962334
HMGB1	0.2962334
RPS14 /// LOC644068	0.2962334
ZFP91	0.2957525
TPBG	0.2957525
C7ORF41	0.2957525
ANAPC7	0.2957525
FAHD2A	0.29575247
PAPPA	0.29527158
C1ORF58	0.29527158
ASCC3	0.29527158
ERICH1	0.29527158
KRT6A /// KRT6B ///	0.29527158
C11ORF61	0.29527158
CEP192	0.2947907
KRAS	0.2947907
SLC16A5	0.2947907
PLEKHB2	0.2947907
STRBP	0.2947907
CUL4A	0.2947907
C11ORF1	0.2943098
STAC	0.2943098
CDH2	0.2938289
BXDC5	0.2938289
TMEM131	0.2938289
SFMBT1	0.2938289
ID2 /// ID2B	0.2938289
TIGD1	0.2938289
SCCPDH	0.2938289
TRPM8	0.29382887
LOC388969	0.29382887
MYBBP1A	0.29382887
HELLS	0.29334798
NDUFB1	0.29334798
ERH	0.29334798
ZNF627	0.29334798
TARBP1	0.29334798
FXYD3	0.29334798
FLJ35348	0.29334798
FRMD3	0.29334798
ZCRB1	0.29334798
NARS	0.29334798
PPP1R9A	0.29334798
NR3C1	0.29334798
SLC26A2	0.29334798
ABI2	0.2928671
FLJ13195	0.2928671
ZSWIM6	0.2928671
UBXD2	0.2928671
UBE1C	0.2928671
ITGB5	0.2928671
RDH13	0.2923862
ZNF654	0.2923862
ZNF57	0.2923862
AP3M1	0.2923862
SNX12	0.2923862
FLJ13611	0.2923862
MTMR11	0.29190528
CDCA3	0.29190528
FAM91A2	0.29190528
RHOT1	0.29190528
SEPT7	0.2914244
PLEKHG4	0.2914244
SF3B5	0.2914244
SET	0.2914244
EFCAB2	0.2909435
CDKN1B	0.2909435
ZNF43	0.2909435
SPCS2	0.2909435
UBE2G1	0.2909435
DENR	0.2904626
TLE4	0.2904626
UTRN	0.2904626
GRTP1	0.2904626
LOC285628	0.2904626
RSU1	0.2904626
ZZZ3	0.2904626
C14ORF167	0.2904626
CUTL1	0.2904626
SLC39A10	0.2904626
MCM3APAS	0.2904626
RP11-11C5.2	0.29046258
LYPLAL1	0.29046258
PFAS	0.2899817
ATAD1	0.2899817
KIAA1026	0.2899817
ZNF560	0.2899817
ATF7IP	0.2899817
ACBD5	0.2895008
ZFP30	0.2895008
FZD6	0.2895008
DEPDC4	0.2895008
MGAT4B	0.2890199
EPB41L2	0.2890199
SMAD5	0.28853902
DOPEY1	0.28853902
FLJ39237	0.28853902
RAB3GAP1	0.28853902
LOC440345	0.28853902
ATF2	0.288539
IQGAP1	0.2880581
ATP11C	0.2880581
SLC22A18	0.2880581
C14ORF44	0.2880581
MRPS27	0.2875772
ZNF600	0.2875772
ZNF423	0.2875772
KIAA1008	0.2875772
DGCR2	0.28709632
ADD1	0.28709632
DUT	0.28709632
RANBP2	0.28709632
BTBD14A	0.2866154
ZNF131	0.2866154
BLZF1	0.2861345
C6ORF75	0.2861345
MTMR12	0.2861345
IMPA1	0.2861345
BDNF	0.2861345
GTF3A	0.2861345
FLJ23867	0.2861345
CD58	0.2861345
RTCD1	0.2861345
FUS	0.28565362
KRTAP2-1	0.28565362
LOC285989	0.28565362
ZNF564	0.28565362
FOXF2	0.28565362
RAB40B	0.28565362
PDE8A	0.28565362
LOC127406	0.28565362
COL4A3	0.28517273
ZNF228	0.28517273
KIAA1545	0.28517273
FBXL3	0.28517273
DUSP3	0.28517273
KNTC1	0.28517273
P4HA1	0.28517273
ELOVL1	0.28517273
NDE1	0.28517273
PFN2	0.2846918
NIP7	0.2846918
TNS3	0.2846918
SMCHD1	0.2846918
C1ORF188	0.2846918
LOC388152 /// LOC388	0.28421092
LOC137886	0.28421092
MTMR3	0.28421092
RIF1	0.28421092
ACSL3	0.28421092
[truncated: 18,606 more rows]
