# Supplementary material for: The rapamycin-regulated gene expression signature determines prognosis for breast cancer
Source: Mol Cancer. 2009 Sep 24;8:75. doi: 10.1186/1476-4598-8-75 (PMC2761377; doi:10.1186/1476-4598-8-75)
Supplement: Additional file 2 — Gene set enrichment analysis of in vivo data, time series. The data provided represent the time series of GSEA. This compressed file contains "Time" shortcut file and "GSEA_time" folder. Clicking on "Time" shortcut opens the index file providing access to analysis files contained in the "GSEA_time" folder. [file 1476-4598-8-75-S2.zip › GSEA_time/ELECTRON_TRANSPORTER_ACTIVITY.xls]

NAME	PROBE	GENE SYMBOL	GENE_TITLE	RANK IN GENE LIST	RANK METRIC SCORE	RUNNING ES	CORE ENRICHMENT
row_0	QDPR	null	null	148	0.8045429587364197	0.036863513	No
row_1	TXN	null	null	178	0.7603002786636353	0.077109575	No
row_2	PAM	null	null	257	0.6785475611686707	0.11048488	No
row_3	SRD5A1	null	null	342	0.6112217903137207	0.13987824	No
row_4	ASPH	null	null	449	0.55399489402771	0.16506228	No
row_5	MTRR	null	null	579	0.5059050917625427	0.18648887	No
row_6	COX11	null	null	1120	0.3818332850933075	0.18106122	No
row_7	AKR7A2	null	null	1535	0.32460638880729675	0.17864624	No
row_8	BLVRA	null	null	1710	0.3072940409183502	0.18699393	No
row_9	KIAA1833	null	null	2180	0.2702648639678955	0.17891741	No
row_10	PRDX2	null	null	2541	0.2452581524848938	0.17478953	No
row_11	GRHPR	null	null	2544	0.24477726221084595	0.18810467	No
row_12	P4HA2	null	null	2642	0.23948737978935242	0.19649422	No
row_13	ME2	null	null	2889	0.22506043314933777	0.19682246	No
row_14	DHRS3	null	null	2930	0.22313682734966278	0.20709752	No
row_15	KMO	null	null	3072	0.21496155858039856	0.2119961	No
row_16	UGDH	null	null	3722	0.18562676012516022	0.19049829	No
row_17	CYP24A1	null	null	3928	0.1764896959066391	0.19016574	No
row_18	WWOX	null	null	4167	0.16590993106365204	0.18764317	No
row_19	AOC2	null	null	4226	0.16398632526397705	0.19379869	No
row_20	HNRPM	null	null	4375	0.15821555256843567	0.19524623	No
row_21	DDO	null	null	4767	0.14523129165172577	0.1841246	No
row_22	UQCR	null	null	4860	0.14186501502990723	0.18740885	No
row_23	RRM2B	null	null	5062	0.1356133371591568	0.18503165	No
row_24	DHDH	null	null	5100	0.13513243198394775	0.19063084	No
row_25	AKR1C2	null	null	5425	0.12599536776542664	0.18172456	No
row_26	PHYH	null	null	5764	0.11782009154558182	0.17168716	No
row_27	NCF2	null	null	6161	0.10916392505168915	0.1583452	No
row_28	LOXL2	null	null	6308	0.10531673580408096	0.15699172	No
row_29	ZFP90	null	null	6353	0.10435494035482407	0.16056284	No
row_30	GPX5	null	null	6436	0.10291224718093872	0.16220063	No
row_31	CYP1A2	null	null	6454	0.10243134945631027	0.16698387	No
row_32	COX5A	null	null	6819	0.0947369784116745	0.15441288	No
row_33	GPX4	null	null	6841	0.09425608068704605	0.15855297	No
row_34	ALDH5A1	null	null	6992	0.09137068688869476	0.15624012	No
row_35	CYP19A1	null	null	7155	0.08848530054092407	0.1531836	No
row_36	TXNDC5	null	null	7411	0.0836763083934784	0.14532542	No
row_37	HAAO	null	null	7661	0.07886733114719391	0.13749652	No
row_38	PPOX	null	null	7708	0.07790553569793701	0.13952073	No
row_39	ALDH1A2	null	null	7879	0.07453924417495728	0.13530965	No
row_40	LOXL1	null	null	8180	0.0697302594780922	0.12449143	No
row_41	COX15	null	null	8845	0.05915049836039543	0.09533131	No
row_42	SARDH	null	null	8911	0.058188699185848236	0.095347986	No
row_43	ADH5	null	null	9035	0.05626510828733444	0.09242902	No
row_44	HPGD	null	null	9136	0.0548224113881588	0.09055334	No
row_45	NNT	null	null	9250	0.053379714488983154	0.08796424	No
row_46	CYCS	null	null	9385	0.05145612359046936	0.084245	No
row_47	CYP39A1	null	null	9447	0.050494324415922165	0.08403524	No
row_48	TXNL2	null	null	10109	0.04039546474814415	0.05399382	No
row_49	ALDH4A1	null	null	10627	0.03270108625292778	0.030557573	No
row_50	NQO2	null	null	10647	0.03270108252763748	0.031422306	No
row_51	TSTA3	null	null	10651	0.03222018852829933	0.03304144	No
row_52	CYP1B1	null	null	10729	0.031258393079042435	0.030996885	No
row_53	CYP11A1	null	null	10774	0.030296597629785538	0.030509934	No
row_54	ME3	null	null	11093	0.026449406519532204	0.016441753	No
row_55	ETFB	null	null	11137	0.025968510657548904	0.015766438	No
row_56	INDO	null	null	11609	0.01923593319952488	-0.006162974	No
row_57	H6PD	null	null	11652	0.018274137750267982	-0.00721111	No
row_58	GPX2	null	null	12509	0.006251677870750427	-0.048638906	No
row_59	CYP26A1	null	null	12539	0.005770780146121979	-0.04973781	No
row_60	DHRS2	null	null	12821	0.0014426950365304947	-0.06337076	No
row_61	AKR1A1	null	null	12872	4.808999947272241E-4	-0.06578426	No
row_62	NOX4	null	null	12879	4.808979865629226E-4	-0.06605069	No
row_63	ADH1B	null	null	13211	-0.004328085109591484	-0.081965394	No
row_64	MAOB	null	null	13720	-0.011541562154889107	-0.10612192	No
row_65	HSD17B8	null	null	13779	-0.012503356672823429	-0.108267024	No
row_66	CDO1	null	null	13823	-0.013465152122080326	-0.10962747	No
row_67	EPX	null	null	14002	-0.01586964726448059	-0.11744377	No
row_68	ADH6	null	null	14305	-0.020678628236055374	-0.13104741	No
row_69	TXNDC2	null	null	14801	-0.028373003005981445	-0.15364729	No
row_70	ALDH2	null	null	14955	-0.030777495354413986	-0.15942678	No
row_71	ALOX15B	null	null	15259	-0.03558648005127907	-0.17226233	No
row_72	TXNDC3	null	null	15458	-0.03895276412367821	-0.17978972	No
row_73	DAO	null	null	15746	-0.04376175254583359	-0.19139655	No
row_74	ADH7	null	null	16133	-0.05097522214055061	-0.20743902	No
row_75	SRD5A2	null	null	16235	-0.05337971821427345	-0.20944256	No
row_76	ALDH3A1	null	null	16424	-0.05722690746188164	-0.21548063	No
row_77	ADH1C	null	null	16543	-0.06011229380965233	-0.2179448	No
row_78	GSR	null	null	17227	-0.07598193734884262	-0.24710977	No
row_79	AKR1C4	null	null	17475	-0.08319541066884995	-0.25460392	No
row_80	HMOX2	null	null	17484	-0.08319541066884995	-0.25043553	No
row_81	ALOX12B	null	null	17525	-0.08463811129331589	-0.24774963	No
row_82	DHRS4	null	null	17739	-0.09088978916406631	-0.25316304	No
row_83	AKR7A3	null	null	18027	-0.10002685338258743	-0.2616868	No
row_84	SDHD	null	null	18044	-0.10050775855779648	-0.25696015	No
row_85	TXN2	null	null	18068	-0.10098865628242493	-0.25254875	No
row_86	AOC3	null	null	18080	-0.10146954655647278	-0.24752542	No
row_87	ADH1A	null	null	18090	-0.10146955400705338	-0.2424045	No
row_88	ME1	null	null	18364	-0.11156842112541199	-0.24961266	No
row_89	SPR	null	null	18374	-0.11204931885004044	-0.24391201	No
row_90	GPX3	null	null	18665	-0.1245526671409607	-0.25123823	No
row_91	NCF4	null	null	19062	-0.14475040137767792	-0.2626302	Yes
row_92	P4HB	null	null	19099	-0.14619310200214386	-0.25637615	Yes
row_93	CYP4F11	null	null	19308	-0.16110095381736755	-0.25769833	Yes
row_94	AKR1D1	null	null	19371	-0.16687172651290894	-0.25157988	Yes
row_95	ALDH1A1	null	null	19486	-0.17697058618068695	-0.24744554	Yes
row_96	MTHFD2	null	null	19664	-0.19620652496814728	-0.24533136	Yes
row_97	PRDX5	null	null	19676	-0.19716832041740417	-0.23506416	Yes
row_98	QSCN6	null	null	19801	-0.21207617223262787	-0.22949414	Yes
row_99	SDHA	null	null	20118	-0.2664176821708679	-0.2303155	Yes
row_100	IDH3B	null	null	20127	-0.26978397369384766	-0.21592288	Yes
row_101	AKR1B10	null	null	20167	-0.2842109203338623	-0.20225243	Yes
row_102	MB	null	null	20169	-0.2851727306842804	-0.186675	Yes
row_103	AKR1B1	null	null	20185	-0.2899816930294037	-0.1715172	Yes
row_104	GLDC	null	null	20246	-0.3111412227153778	-0.15739582	Yes
row_105	DHCR7	null	null	20271	-0.3197973966598511	-0.14104344	Yes
row_106	PGD	null	null	20349	-0.3539411723613739	-0.12540637	Yes
row_107	PHGDH	null	null	20363	-0.36259734630584717	-0.10617196	Yes
row_108	ALDH9A1	null	null	20364	-0.363078236579895	-0.08627684	Yes
row_109	AKR1C3	null	null	20409	-0.3938557505607605	-0.06684231	Yes
row_110	PDHX	null	null	20441	-0.4169388711452484	-0.045508567	Yes
row_111	AKR1C1	null	null	20480	-0.4506017565727234	-0.022671822	Yes
row_112	CYC1	null	null	20538	-0.524179220199585	0.0032695045	Yes
