# Supplementary material for: The rapamycin-regulated gene expression signature determines prognosis for breast cancer
Source: Mol Cancer. 2009 Sep 24;8:75. doi: 10.1186/1476-4598-8-75 (PMC2761377; doi:10.1186/1476-4598-8-75)
Supplement: Additional file 2 — Gene set enrichment analysis of in vivo data, time series. The data provided represent the time series of GSEA. This compressed file contains "Time" shortcut file and "GSEA_time" folder. Clicking on "Time" shortcut opens the index file providing access to analysis files contained in the "GSEA_time" folder. [file 1476-4598-8-75-S2.zip › GSEA_time/FATTY_ACID_SYNTHESIS.xls]

NAME	PROBE	GENE SYMBOL	GENE_TITLE	RANK IN GENE LIST	RANK METRIC SCORE	RUNNING ES	CORE ENRICHMENT
row_0	PRKAA1	null	null	2542	0.24477726221084595	-0.040962037	No
row_1	MYO5B	null	null	3788	0.18322227895259857	-0.039677873	No
row_2	ACAA2	null	null	3822	0.18177957832813263	0.019983592	No
row_3	ACACA	null	null	6760	0.0956987738609314	-0.09040563	No
row_4	PRKAB2	null	null	8422	0.0658830776810646	-0.14887165	No
row_5	ACACB	null	null	8480	0.06492127478122711	-0.12975991	No
row_6	PRKAB1	null	null	11671	0.018274135887622833	-0.27853066	No
row_7	PRKAA2	null	null	11889	0.015388746745884418	-0.28388336	No
row_8	PRKAG3	null	null	12606	0.0048089828342199326	-0.31703678	No
row_9	PRKAG1	null	null	13013	-0.0014426950365304947	-0.33626887	No
row_10	PRKAG2	null	null	15127	-0.033662885427474976	-0.42754626	No
row_11	ACLY	null	null	19752	-0.20582449436187744	-0.5827534	Yes
row_12	PC	null	null	20000	-0.24093006551265717	-0.51355016	Yes
row_13	SLC25A1	null	null	20394	-0.3799096941947937	-0.4045982	Yes
row_14	SCD	null	null	20439	-0.4159770607948303	-0.26654068	Yes
row_15	FASN	null	null	20596	-0.8146417737007141	4.3712062E-4	Yes
