# Supplementary material for: The rapamycin-regulated gene expression signature determines prognosis for breast cancer
Source: Mol Cancer. 2009 Sep 24;8:75. doi: 10.1186/1476-4598-8-75 (PMC2761377; doi:10.1186/1476-4598-8-75)
Supplement: Additional file 2 — Gene set enrichment analysis of in vivo data, time series. The data provided represent the time series of GSEA. This compressed file contains "Time" shortcut file and "GSEA_time" folder. Clicking on "Time" shortcut opens the index file providing access to analysis files contained in the "GSEA_time" folder. [file 1476-4598-8-75-S2.zip › GSEA_time/FSH_OVARY_MCV152_DN.xls]

NAME	PROBE	GENE SYMBOL	GENE_TITLE	RANK IN GENE LIST	RANK METRIC SCORE	RUNNING ES	CORE ENRICHMENT
row_0	EMP1	null	null	15	1.5494544506072998	0.1477018	Yes
row_1	ARF6	null	null	55	1.0454729795455933	0.24595693	Yes
row_2	EIF2S3	null	null	292	0.6578689217567444	0.29749948	Yes
row_3	DUSP1	null	null	672	0.4794556498527527	0.3249955	Yes
row_4	ARHGAP5	null	null	1106	0.38519957661628723	0.34083572	Yes
row_5	SERBP1	null	null	1163	0.3760625123977661	0.37413725	Yes
row_6	ZMYND11	null	null	1242	0.3630782663822174	0.40512487	Yes
row_7	PRPF4B	null	null	1303	0.3539411723613739	0.4361127	Yes
row_8	KIF5B	null	null	1377	0.34336140751838684	0.46545473	Yes
row_9	SLC2A3P1	null	null	1579	0.3202782869338989	0.4863598	Yes
row_10	PAK2	null	null	1787	0.30056145787239075	0.5050843	Yes
row_11	UBE2G1	null	null	1919	0.2909435033798218	0.52658385	Yes
row_12	ADD1	null	null	1959	0.2870963215827942	0.55218965	Yes
row_13	PITPNB	null	null	2031	0.2813255488872528	0.57568616	Yes
row_14	SNAP23	null	null	2509	0.2471817433834076	0.5761647	Yes
row_15	RANBP9	null	null	2686	0.23660197854042053	0.5902699	Yes
row_16	ITGA6	null	null	2714	0.23515929281711578	0.611484	Yes
row_17	GDI2	null	null	3038	0.2173660546541214	0.61659664	Yes
row_18	GNA13	null	null	3073	0.21496155858039856	0.6355354	Yes
row_19	MED6	null	null	3241	0.20678628981113434	0.6472221	Yes
row_20	TOP2A	null	null	3342	0.20197731256484985	0.66170686	Yes
row_21	RAB6A	null	null	3795	0.18274137377738953	0.65722835	Yes
row_22	JAK1	null	null	4177	0.165429025888443	0.6545446	Yes
row_23	CSPG2	null	null	4202	0.1644672304391861	0.6691326	Yes
row_24	MAT2A	null	null	5356	0.12791895866394043	0.6253069	No
row_25	GNS	null	null	5405	0.1264762580394745	0.6350882	No
row_26	ATP5A1	null	null	5563	0.1226290762424469	0.6391994	No
row_27	DDX3X	null	null	6332	0.10483583807945251	0.6118881	No
row_28	PRPS1	null	null	7885	0.07453924417495728	0.5435423	No
row_29	GPR176	null	null	8257	0.0687684640288353	0.5320853	No
row_30	RAF1	null	null	8772	0.06059319153428078	0.51288986	No
row_31	RRM2	null	null	9889	0.04376174882054329	0.46280193	No
row_32	FN1	null	null	9897	0.04328085482120514	0.46660757	No
row_33	CCNF	null	null	9943	0.04279995337128639	0.4685189	No
row_34	CDK8	null	null	10429	0.03558647632598877	0.44833848	No
row_35	YWHAZ	null	null	10493	0.03462468087673187	0.44859117	No
row_36	CYB5B	null	null	11608	0.01923593319952488	0.39625102	No
row_37	TFDP1	null	null	12379	0.008656168356537819	0.3596289	No
row_38	TOP2B	null	null	12494	0.006732575129717588	0.3547291	No
row_39	TEGT	null	null	12537	0.005770780146121979	0.3532391	No
row_40	BRCA1	null	null	12699	0.003366287099197507	0.34573084	No
row_41	OSMR	null	null	12869	4.809020028915256E-4	0.33755705	No
row_42	FGF5	null	null	15342	-0.03702917322516441	0.22087084	No
row_43	FGF2	null	null	17847	-0.09425608068704605	0.1081103	No
row_44	SERPINE1	null	null	18412	-0.11397290974855423	0.09159653	No
row_45	MAP2K1	null	null	19255	-0.15677286684513092	0.06566142	No
