# Supplementary material for: The rapamycin-regulated gene expression signature determines prognosis for breast cancer
Source: Mol Cancer. 2009 Sep 24;8:75. doi: 10.1186/1476-4598-8-75 (PMC2761377; doi:10.1186/1476-4598-8-75)
Supplement: Additional file 2 — Gene set enrichment analysis of in vivo data, time series. The data provided represent the time series of GSEA. This compressed file contains "Time" shortcut file and "GSEA_time" folder. Clicking on "Time" shortcut opens the index file providing access to analysis files contained in the "GSEA_time" folder. [file 1476-4598-8-75-S2.zip › GSEA_time/GALE_FLT3ANDAPL_DN.xls]

NAME	PROBE	GENE SYMBOL	GENE_TITLE	RANK IN GENE LIST	RANK METRIC SCORE	RUNNING ES	CORE ENRICHMENT
row_0	NAPG	null	null	945	0.41549617052078247	0.109049246	No
row_1	DEGS1	null	null	2553	0.24477726221084595	0.12227814	No
row_2	DRAP1	null	null	5080	0.13513243198394775	0.04997985	No
row_3	ARF1	null	null	6562	0.10050775110721588	0.015526803	No
row_4	LOC641807	null	null	7060	0.08992799371480942	0.02492311	No
row_5	OASL	null	null	10812	0.02981570176780224	-0.14615132	No
row_6	ST3GAL5	null	null	12083	0.012503357604146004	-0.20317489	No
row_7	PQBP1	null	null	12962	-4.808999947272241E-4	-0.24564175	No
row_8	BAD	null	null	13424	-0.007694371975958347	-0.265164	No
row_9	NDUFV1	null	null	16826	-0.0658830776810646	-0.40578774	Yes
row_10	NDUFB7	null	null	16859	-0.0668448731303215	-0.38241377	Yes
row_11	GPR137	null	null	17944	-0.09714146703481674	-0.39883912	Yes
row_12	P4HB	null	null	19099	-0.14619310200214386	-0.40037182	Yes
row_13	HLA-A /// HLA-H ///	null	null	19792	-0.21111437678337097	-0.35525337	Yes
row_14	HLA-C	null	null	19820	-0.21496155858039856	-0.27639982	Yes
row_15	RABAC1	null	null	19996	-0.24044917523860931	-0.19522992	Yes
row_16	HLA-G	null	null	20002	-0.24093008041381836	-0.10562344	Yes
row_17	HLA-B	null	null	20361	-0.36163556575775146	0.011851482	Yes
