# Supplementary material for: The rapamycin-regulated gene expression signature determines prognosis for breast cancer
Source: Mol Cancer. 2009 Sep 24;8:75. doi: 10.1186/1476-4598-8-75 (PMC2761377; doi:10.1186/1476-4598-8-75)
Supplement: Additional file 2 — Gene set enrichment analysis of in vivo data, time series. The data provided represent the time series of GSEA. This compressed file contains "Time" shortcut file and "GSEA_time" folder. Clicking on "Time" shortcut opens the index file providing access to analysis files contained in the "GSEA_time" folder. [file 1476-4598-8-75-S2.zip › GSEA_time/gene_set_sizes.xls]

NAME	ORIGINAL SIZE	AFTER RESTRICTING TO DATASET	STATUS
METHIONINEPATHWAY	5		Rejected!
PENG_RAPAMYCIN_DN	229	188
MENSSEN_MYC_UP	34	31
RNA_POLYMERASE	14		Rejected!
CACAMPATHWAY	14		Rejected!
BRENTANI_CYTOSKELETON	25	22
SIG_PIP3_SIGNALING_IN_B_LYMPHOCYTES	36	35
ZELLER_MYC_DN	7		Rejected!
PASSERINI_EM	42	35
IL18PATHWAY	6		Rejected!
TSP1PATHWAY	7		Rejected!
FLAGELLAR_ASSEMBLY	22	21
SA_B_CELL_RECEPTOR_COMPLEXES	24	24
ROME_INSULIN_2F_UP	235	185
INOSITOL_METABOLISM	5		Rejected!
G2PATHWAY	24	23
SULFUR_METABOLISM	9		Rejected!
BROCKE_IL6	147	145
UEDA_MOUSE_LIVER	165	133
GLYCEROLIPID_METABOLISM	46	44
LE_MYELIN_UP	105	89
METHIONINE_METABOLISM	13		Rejected!
ALKPATHWAY	37	33
GLYCOSAMINOGLYCAN_DEGRADATION	11		Rejected!
GLYCINE_SERINE_AND_THREONINE_METABOLISM	37	35
SIG_INSULIN_RECEPTOR_PATHWAY_IN_CARDIAC_MYOCYTES	51	51
IGF1MTORPATHWAY	20	20
CHIARETTI_T_ALL	259	255
SA_MMP_CYTOKINE_CONNECTION	15		Rejected!
PASSERINI_COMPLEMENT	12		Rejected!
STREPTOMYCIN_BIOSYNTHESIS	8		Rejected!
PHENYLALANINE_METABOLISM	22	22
PEPTIDE_GPCRS	75	72
MCALPAINPATHWAY	25	24
SASAKI_TCELL_LYMPHOMA_VS_CD4_UP	171	168
SHEPARD_CELL_PROLIFERATION	232	203
AGPCRPATHWAY	13		Rejected!
SRCRPTPPATHWAY	11		Rejected!
DRUG_RESISTANCE_AND_METABOLISM	100	95
COLLER_MYC_DN	7		Rejected!
CDMACPATHWAY	16	16
ERBB4PATHWAY	7		Rejected!
GRANDVAUX_IFN_NOT_IRF3_UP	15	15
GRANDVAUX_IRF3_UP	13		Rejected!
AGUIRRE_PANCREAS_CHR1	31	31
MAGRANGEAS_MULTIPLE_MYELOMA_IGG_VS_IGA_DN	27		Rejected!
GANGLIOSIDE_BIOSYNTHESIS	14		Rejected!
PURINE_METABOLISM	117	114
HEPARAN_SULFATE_BIOSYNTHESIS	8		Rejected!
FLECHNER_KIDNEY_TRANSPLANT_REJECTION_UP	87	86
SODDPATHWAY	10		Rejected!
ACETYLCHOLINE_SYNTHESIS	8		Rejected!
NOS1PATHWAY	22	22
MITRPATHWAY	9		Rejected!
WNT_SIGNALING	65	59
CHEN_LUNG_SURVIVAL	29	20
FLECHNER_KIDNEY_TRANSPLANT_REJECTION_PBL_UP	66	64
KANNAN_P53_UP	40	35
ROME_INSULIN_2F_DN	36	25
GPCRDB_CLASS_A_RHODOPSIN_LIKE	185	174
ALKALOID_BIOSYNTHESIS_II	5		Rejected!
DER_IFNB_UP	93	93
BCRPATHWAY	35	35
KLEIN_PEL_DN	58	58
VOBESITYPATHWAY	8		Rejected!
PLCEPATHWAY	12		Rejected!
FLECHNER_KIDNEY_TRANSPLANT_WELL_PBL_DN	42	42
DISTECHE_XINACTIVATED_GENES	21	19
INTRINSICPATHWAY	23	22
SMITH_HCV_INDUCED_HCC_UP	48	33
HCMVPATHWAY	16	15
SPRYPATHWAY	18	18
CFTRPATHWAY	12		Rejected!
CCR3PATHWAY	23	22
ST_PHOSPHOINOSITIDE_3_KINASE_PATHWAY	38	35
INSULINPATHWAY	21	21
PTC1PATHWAY	11		Rejected!
TELPATHWAY	18	15
TNF_AND_FAS_NETWORK	22	17
LIZUKA_L1_GR_G1	23	20
LIZUKA_G1_GR_G2	12		Rejected!
IL12PATHWAY	23	20
HBXPATHWAY	8		Rejected!
AGUIRRE_PANCREAS_CHR6	32	32
FERRANDO_CHEMO_RESPONSE_PATHWAY	10		Rejected!
BUTANOATE_METABOLISM	29	27
CBLPATHWAY	13		Rejected!
GCRPATHWAY	19	17
NELSON_ANDROGEN_DN	19		Rejected!
ARGININE_AND_PROLINE_METABOLISM	46	42
HOX_GENES	56	54
SA_REG_CASCADE_OF_CYCLIN_EXPR	13		Rejected!
CORDERO_KRAS_KD_VS_CONTROL_DN	66	55
UBIQUINONE_BIOSYNTHESIS	15		Rejected!
CARM1PATHWAY	13		Rejected!
NUCLEOTIDE_METABOLISM	16		Rejected!
CHESLER_BRAIN_CIS_GENES	80	57
DER_IFNB_DN	9		Rejected!
IFNGPATHWAY	6		Rejected!
TARTE_PLASMA_BLASTIC	310	307
PLK3PATHWAY	8		Rejected!
HSP27PATHWAY	16	15
GPCRS_CLASS_A_RHODOPSIN_LIKE	151	134
STEROID_BIOSYNTHESIS	9		Rejected!
TALL1PATHWAY	15	15
SA_CASPASE_CASCADE	19	16
CK1PATHWAY	17	17
SHEPARD_NEG_REG_OF_CELL_PROLIFERATION	116	108
CARM_ERPATHWAY	30	26
ELECTRON_TRANSPORT_CHAIN	110	98
FRASOR_ER_UP	32	30
FATTY_ACID_METABOLISM	86	82
HEME_BIOSYNTHESIS	9		Rejected!
CITRATE_CYCLE_TCA_CYCLE	21	20
AMINOSUGARS_METABOLISM	15	15
CD40PATHWAY	15		Rejected!
BYSTRYKH_FGF3_TARGETS_GLOCUS	8		Rejected!
KENNY_WNT_DN	56	45
LEE_E2F1_UP	63	60
IL7PATHWAY	16	16
KUROKAWA_5FU_IFN_SENSITIVE_VS_RESISTANT_DN	48	34
HISTIDINE_METABOLISM	25	25
BREAST_CANCER_ESTROGEN_SIGNALING	101	93
STRIATED_MUSCLE_CONTRACTION	39	37
HUMAN_MITODB_6_2002	428	382
ATP_SYNTHESIS	22	21
RADAEVA_IFNA_UP	51	50
PROSTAGLANDIN_AND_LEUKOTRIENE_METABOLISM	33	33
ALTERNATIVEPATHWAY	9		Rejected!
SHIPP_FL_VS_DLBCL_DN	37	34
GOLUB_ALL_VS_AML_UP	19	19
ERKPATHWAY	30	30
ST_T_CELL_SIGNAL_TRANSDUCTION	45	44
AGUIRRE_PANCREAS_CHR12	59	59
PYRIMIDINE_METABOLISM	61	58
EOSINOPHILSPATHWAY	8		Rejected!
IL3PATHWAY	15	15
ST_DIFFERENTIATION_PATHWAY_IN_PC12_CELLS	47	43
TCRMOLECULE	6		Rejected!
INTEGRIN_MEDIATED_CELL_ADHESION_KEGG	96	90
AMINOACYL_TRNA_BIOSYNTHESIS	23	23
EPHA4PATHWAY	10		Rejected!
ACHPATHWAY	15		Rejected!
PHOSPHATIDYLINOSITOL_SIGNALING_SYSTEM	90	90
MPRPATHWAY	23	23
GO_ROS	28	26
PGC1APATHWAY	24	23
ACE2PATHWAY	12		Rejected!
MANALO_HYPOXIA_UP	107	94
LDLPATHWAY	6		Rejected!
GPCRDB_CLASS_B_SECRETIN_LIKE	23	23
OSAWA_TNFA_HEPATOCYTE_UP	10		Rejected!
EPOPATHWAY	19	19
DNA_DAMAGE_SIGNALING	95	88
PARK_HSC_VS_MPP_DN	20		Rejected!
INOSITOL_PHOSPHATE_METABOLISM	26	25
IL1RPATHWAY	33	31
HYPERTROPHY_MODEL	20	20
METPATHWAY	36	34
O_GLYCAN_BIOSYNTHESIS	16		Rejected!
GLUCOCORTICOID_MINERALOCORTICOID_METABOLISM	8		Rejected!
SA_PTEN_PATHWAY	17	17
NUTT_GBN_VS_AO_DN	9		Rejected!
AGUIRRE_PANCREAS_CHR8	61	61
INFLAMPATHWAY	29	29
SHEPARD_BMYB_MORPHOLINO_DN	208	168
BHATTACHARYA_ESC_UP	92	62
CALCIUM_REGULATION_IN_CARDIAC_CELLS	143	140
CHEMICALPATHWAY	22	21
YE_INTRAMETASTATIC_HCC_UP	28	21
PYRUVATE_METABOLISM	40	37
STATIN_PATHWAY_PHARMGKB	20	17
KUROKAWA_5FU_IFN_SENSITIVE_VS_RESISTANT_UP	14		Rejected!
FLECHNER_KIDNEY_TRANSPLANT_WELL_DN	22	22
BYSTRYKH_HSC_BRAIN_TRANS_GLOCUS	210	157
RNAPATHWAY	10		Rejected!
NITROGEN_METABOLISM	21	21
NO1PATHWAY	31	29
AGUIRRE_PANCREAS_CHR9	24	24
PASSERINI_APOPTOSIS	43	43
CROONQUIST_RAS_STROMA_DN	21	19
BADPATHWAY	22	22
BIOSYNTHESIS_OF_STEROIDS	15		Rejected!
ERYTHPATHWAY	15		Rejected!
MRPPATHWAY	6		Rejected!
HOGERKORP_ANTI_CD44_UP	25	23
ERBB3PATHWAY	5		Rejected!
BYSTRYKH_SCP2_CIS_TRANSCRIPTS_GLOCUS	8		Rejected!
GOLUB_ALL_VS_AML_DN	16	16
WIELAND_HEPATITIS_B_INDUCED	106	106
ANDROGEN_AND_ESTROGEN_METABOLISM	25	24
LEE_CIP_UP	62	60
AKAPCENTROSOMEPATHWAY	15		Rejected!
TCA	15	15
CROONQUIST_IL6_RAS_UP	23	22
GLUCONEOGENESIS	54	52
REELINPATHWAY	7		Rejected!
BYSTRYKH_HSC_CIS_GLOCUS	145	104
TNFR2PATHWAY	18	18
THELPERPATHWAY	14		Rejected!
HIVNEFPATHWAY	58	55
RECKPATHWAY	9		Rejected!
ROSS_CBF_LEUKEMIA	75	65
N_GLYCAN_BIOSYNTHESIS	22	22
KIM_TH_CELLS_DN	27	15
CTLPATHWAY	15		Rejected!
CARDIACEGFPATHWAY	18	17
PKCPATHWAY	7		Rejected!
MAPKKK_CASCADE	9		Rejected!
LOTEM_LEUKEMIA_UP	26	22
RIBOSOMAL_PROTEINS	123	96
ABRAHAM_MM_VS_AL_DN	26	22
1_2_DICHLOROETHANE_DEGRADATION	8		Rejected!
GLYCOSPHINGOLIPID_METABOLISM	23	23
APOPTOSIS_KEGG	50	49
CARBON_FIXATION	22	21
MAPK_CASCADE	33	29
PASSERINI_PROLIFERATION	64	64
TARTE_MATURE_PC	410	387
CDC42RACPATHWAY	15		Rejected!
SA_DIACYLGLYCEROL_SIGNALING	10		Rejected!
BREAST_DUCTAL_CARCINOMA_GENES	32	19
GLYCOLYSISPATHWAY	10		Rejected!
WNT_TARGETS	25	25
LONGEVITYPATHWAY	14		Rejected!
HUMAN_CD34_ENRICHED_TRANSCRIPTION_FACTORS	202	181
DEATHPATHWAY	33	33
CHAUHAN_2ME2	50	46
PENG_GLUTAMINE_DN	313	248
RANPATHWAY	5		Rejected!
CHESLER_D6MIT150_TRANSCRIPTION_FACTORS_GLOCUS	12		Rejected!
PENG_RAPAMYCIN_UP	190	154
NUTT_GBN_VS_AO_UP	8		Rejected!
BRENTANI_DNA_METHYLATION_AND_MODIFICATION	24	23
MRNA_PROCESSING	47	42
EIF4PATHWAY	24	24
CDK5PATHWAY	13		Rejected!
AGUIRRE_PANCREAS_CHR22	60	60
VANTVEER_BREAST_OUTCOME_GOOD_VS_POOR_DN	112	64
CHANG_SERUM_RESPONSE_DN	194	124
BIOGENIC_AMINE_SYNTHESIS	16	15
SA_PROGRAMMED_CELL_DEATH	12		Rejected!
CHAUVIN_ANDROGEN_REGULATED_GENES	46	43
EPONFKBPATHWAY	11		Rejected!
BRENTANI_REPAIR	41	35
HADDAD_HSC_CD10_UP	296	296
PAR1PATHWAY	21	19
FERNANDEZ_MYC_TARGETS	180	178
IL2RBPATHWAY	37	34
PEART_HISTONE_UP	59	52
SIG_BCR_SIGNALING_PATHWAY	46	45
MTORPATHWAY	23	23
EIF2PATHWAY	11		Rejected!
AHSPPATHWAY	13		Rejected!
PROLIFERATION_GENES	394	363
BASSO_REGULATORY_HUBS	143	138
FIBRINOLYSISPATHWAY	12		Rejected!
MEF2DPATHWAY	21	20
TOLLPATHWAY	37	33
KIM_TH_CELLS_UP	67	46
HIFPATHWAY	15		Rejected!
LIZUKA_L1_SM_G1	10		Rejected!
TGFBPATHWAY	19		Rejected!
CSKPATHWAY	24	22
BETAOXIDATIONPATHWAY	6		Rejected!
CHEOK_HDMTX_UP	5		Rejected!
STRESSPATHWAY	25	24
KERATAN_SULFATE_BIOSYNTHESIS	13		Rejected!
MUSCLE_MYOSIN	15		Rejected!
SANA_IFNG_ENDOTHELIAL_DN	89	86
HOUSTIS_ROS	36	30
MAGRANGEAS_MULTIPLE_MYELOMA_IGL_VS_IGK_DN	38	27
PEART_HISTONE_DN	78	73
PASSERINI_OXIDATION	19	19
PASSERINI_ADHESION	38	37
APOPTOSIS_GENMAPP	43	43
C21_STEROID_HORMONE_METABOLISM	11		Rejected!
CAPROLACTAM_DEGRADATION	5		Rejected!
SETPATHWAY	11		Rejected!
HCC_SURVIVAL_GOOD_VS_POOR_UP	194	136
INSULIN_SIGNALING	103	98
CHESLER_BRAIN_NEURAL_HIGH_GENES	28	23
IL4PATHWAY	11		Rejected!
LEE_CIP_DN	66	65
ROSS_FAB_M7	69	69
P53PATHWAY	16	16
METHANE_METABOLISM	13		Rejected!
SA_BONE_MORPHOGENETIC	7		Rejected!
GALACTOSE_METABOLISM	24	23
FERRANDO_TAL1_NEIGHBORS	16	15
FLECHNER_KIDNEY_TRANSPLANT_REJECTION_DN	550		Rejected!
RASPATHWAY	23	22
IL17PATHWAY	17		Rejected!
PPARGPATHWAY	9		Rejected!
INTEGRINPATHWAY	38	34
BRENTANI_ANGIOGENESIS	10		Rejected!
PENTOSE_PHOSPHATE_PATHWAY	25	23
YAMA_RECURRENT_HCC_UP	12		Rejected!
PROTEASOME_DEGRADATION	32	31
PGC	425	344
BYSTRYKH_HSC_BRAIN_CIS_GLOCUS	71	51
FXRPATHWAY	6		Rejected!
BRENTANI_CELL_CYCLE	86	81
SHHPATHWAY	16		Rejected!
ASTON_DEPRESSION_UP	46	45
ST_WNT_CA2_CYCLIC_GMP_PATHWAY	20	19
CYTOKINEPATHWAY	22	20
TYPE_III_SECRETION_SYSTEM	22	21
GOLDRATH_CYTOLYTIC	25	17
WONG_IFNA_HCC_RESISTANT_VS_SENSITIVE_DN	37	33
PASSERINI_INFLAMMATION	25	25
SHIPP_DLBCL_CURED_UP	30	30
HINATA_NFKB_DN	21	20
LIZUKA_G2_GR_G3	27	27
LIZUKA_L0_SM_L1	20	19
S1P_SIGNALING	25	24
IFNAPATHWAY	9		Rejected!
SHEPARD_CRASH_AND_BURN_MUT_VS_WT_UP	208	153
NING_COPD_DN	144	119
SANA_IFNG_ENDOTHELIAL_UP	75	73
GLUTATHIONE_METABOLISM	31	31
GLOBOSIDE_METABOLISM	15		Rejected!
BRENTANI_CANCER_TESTIS	12		Rejected!
KREBPATHWAY	8		Rejected!
CORDERO_KRAS_KD_VS_CONTROL_UP	84	74
CELL_MOTILITY	118	106
YEN_MYC_MUT	5		Rejected!
SPPAPATHWAY	22	20
NOTCHPATHWAY	6		Rejected!
RADIATION_SENSITIVITY	27	24
AGUIRRE_PANCREAS_CHR19	74	74
SYNTHESIS_AND_DEGRADATION_OF_KETONE_BODIES	5		Rejected!
LIN_WNT_UP	56	53
DAVIES_MGUS_MM	41	35
POMEROY_MD_TREATMENT_GOOD_VS_POOR_DN	24	24
PYK2PATHWAY	29	28
BRENTANI_HORMONAL_FUNCTION	12		Rejected!
DER_IFNG_UP	63	62
GAMMA_HEXACHLOROCYCLOHEXANE_DEGRADATION	32	29
CXCR4PATHWAY	24	24
FLUMAZENILPATHWAY	9		Rejected!
KREBS_TCA_CYCLE	36	30
MRNA_BINDING_ACTIVITY	9		Rejected!
CYSTEINE_METABOLISM	8		Rejected!
CALCINEURINPATHWAY	19	19
BENZOATE_DEGRADATION_VIA_COA_LIGATION	10		Rejected!
IL5PATHWAY	10		Rejected!
GLEEVECPATHWAY	22	22
ACETAMINOPHENPATHWAY	6		Rejected!
IL22BPPATHWAY	13		Rejected!
SIG_IL4RECEPTOR_IN_B_LYPHOCYTES	27	27
GPCRS_CLASS_B_SECRETIN_LIKE	24	23
SHEPARD_GENES_COMMON_BW_CB_MO	79	68
BECKER_IFN_INDUCIBLE_SUBSET_1	7		Rejected!
CROONQUIST_RAS_STROMA_UP	25	24
ST_JAK_STAT_PATHWAY	9		Rejected!
PENTOSE_AND_GLUCURONATE_INTERCONVERSIONS	14		Rejected!
LEE_DENA_DN	74	72
EDG1PATHWAY	26	25
CELL_GROWTH_AND_OR_MAINTENANCE	71	60
FLECHNER_KIDNEY_TRANSPLANT_REJECTION_PBL_DN	51	51
BLOOD_GROUP_GLYCOLIPID_BIOSYNTHESIS_NEOLACTOSERIES	7		Rejected!
CCR5PATHWAY	18	17
SIG_CHEMOTAXIS	45	44
RACCYCDPATHWAY	23	22
EGF_RECEPTOR_SIGNALING_PATHWAY	14		Rejected!
ST_STAT3_PATHWAY	11		Rejected!
ST_TUMOR_NECROSIS_FACTOR_PATHWAY	29	29
TRNA_SYNTHETASES	20	19
BILE_ACID_BIOSYNTHESIS	28	27
DER_IFNG_DN	10		Rejected!
RHOPATHWAY	31	29
HCC_SURVIVAL_GOOD_VS_POOR_DN	183	129
OXIDATIVE_PHOSPHORYLATION	63	58
VIPPATHWAY	27	27
SIG_REGULATION_OF_THE_ACTIN_CYTOSKELETON_BY_RHO_GTPASES	35	35
BCL2_FAMILY_AND_REG_NETWORK	24	21
HINATA_NFKB_UP	111	106
NING_COPD_UP	180	144
BRENTANI_CELL_ADHESION	95	92
FLECHNER_KIDNEY_TRANSPLANT_WELL_UP	565		Rejected!
TARTE_PC	81	80
PENG_LEUCINE_UP	125	103
HDACPATHWAY	30	30
PEPIPATHWAY	8		Rejected!
CELL_SURFACE_RECEPTOR_LINKED_SIGNAL_TRANSDUCTION	145	130
TENEDINI_MEGAKARYOCYTIC_GENES	54	53
GLYCOLYSIS	54	52
CHESLER_D6MIT150_CIS_GLOCUS	7		Rejected!
GLYCOGEN_METABOLISM	36	34
JECHLINGER_EMT_UP	57	54
POMEROY_MD_TREATMENT_GOOD_VS_POOR_UP	31	29
PENG_GLUTAMINE_UP	296	227
AKTPATHWAY	19	17
DNA_POLYMERASE	9		Rejected!
LEE_MYC_E2F1_UP	57	55
P35ALZHEIMERSPATHWAY	11		Rejected!
ST_MYOCYTE_AD_PATHWAY	28	24
LYSINE_DEGRADATION	32	30
GPCRDB_CLASS_C_METABOTROPIC_GLUTAMATE_PHEROMONE	15		Rejected!
GRANDVAUX_IRF3_DN	20	20
STANELLE_E2F1_UP	29	28
GABAPATHWAY	12		Rejected!
ATMPATHWAY	20	19
FETAL_LIVER_VS_ADULT_LIVER_GNF2	80	70
ASBCELLPATHWAY	12		Rejected!
ASTIER_BCELL	61	60
FLECHNER_KIDNEY_TRANSPLANT_WELL_PBL_UP	153	153
AGUIRRE_PANCREAS_CHR18	17	17
PASSERINI_TRANSCRIPTION	74	74
MRNA_SPLICING	58	49
CLASSICPATHWAY	14		Rejected!
VALINE_LEUCINE_AND_ISOLEUCINE_DEGRADATION	36	36
IL2PATHWAY	22	22
OVARIAN_INFERTILITY_GENES	25	25
IGF1RPATHWAY	15	15
BRENTANI_IMMUNE_FUNCTION	54	50
TOB1PATHWAY	21	17
AGUIRRE_PANCREAS_CHR17	70	70
BYSTROM_IL5_UP	55	41
ZUCCHI_EPITHELIAL_DN	50	43
FRUCTOSE_AND_MANNOSE_METABOLISM	25	25
PROPANOATE_METABOLISM	33	31
ELECTRON_TRANSPORT	87	74
BYSTROM_IL5_DN	73	57
CHEOK_LDMTX_MP_DN	5		Rejected!
NTHIPATHWAY	24	21
MTA3PATHWAY	16	15
LIZUKA_L0_GR_L1	16	15
PASSERINI_SIGNAL	341	338
TCAPOPTOSISPATHWAY	11		Rejected!
ST_P38_MAPK_PATHWAY	37	36
ICHIBA_GVHD	335	238
CELL_CYCLE_KEGG	90	86
ARENRF2PATHWAY	14		Rejected!
WELCSH_BRCA_UP	42	39
LEE_ACOX1_DN	65	63
PENG_GLUCOSE_DN	157	134
COMPLEMENT_ACTIVATION_CLASSICAL	16		Rejected!
PELP1PATHWAY	7		Rejected!
ST_JNK_MAPK_PATHWAY	40	40
ST_TYPE_I_INTERFERON_PATHWAY	9		Rejected!
FBW7PATHWAY	9		Rejected!
FOSBPATHWAY	5		Rejected!
NGFPATHWAY	19	19
GRAEBER_BETA2_INTEGRINS	11		Rejected!
NICOTINATE_AND_NICOTINAMIDE_METABOLISM	14		Rejected!
ETSPATHWAY	18	18
NKTPATHWAY	29	26
SKP2E2FPATHWAY	10		Rejected!
WONG_IFNA_HCC_RESISTANT_VS_SENSITIVE_UP	18	15
DORSAM_HOXA9_DN	32	30
ST_GA13_PATHWAY	37	35
ROSS_CBF	82	82
JISON_SICKLE_CELL	32	31
SHIPP_FL_VS_DLBCL_UP	34	34
IL6PATHWAY	21	21
NFATPATHWAY	53	52
CROONQUIST_IL6_STARVE_UP	34	33
EEA1PATHWAY	7		Rejected!
UEDA_MOUSE_SCN	93	82
LEE_MYC_DN	65	59
DER_IFNA_UP	66	66
STAT3PATHWAY	8		Rejected!
ST_G_ALPHA_I_PATHWAY	36	34
KANNAN_P53_DN	19	15
MATRIX_METALLOPROTEINASES	31	30
TRANSLATION_FACTORS	52	47
PTDINSPATHWAY	23	22
LAMB_CYCLIN_D3_GLOCUS	15		Rejected!
PS1PATHWAY	14		Rejected!
FMLPPATHWAY	37	35
NFKBPATHWAY	23	23
PENG_GLUCOSE_UP	43	34
MANALO_HYPOXIA_DN	91	78
KLEIN_PEL_UP	50	50
ACTINYPATHWAY	19	17
SHIPP_DLBCL_CURED_DN	37	37
BOTULINPATHWAY	5		Rejected!
ST_PAC1_RECEPTOR_PATHWAY	8		Rejected!
P53HYPOXIAPATHWAY	20	19
G1PATHWAY	28	25
GSK3PATHWAY	27	26
TGF_BETA_SIGNALING_PATHWAY	60	49
CELL_CYCLE_CHECKPOINT	26	24
PHENYLALANINE_TYROSINE_AND_TRYPTOPHAN_BIOSYNTHESIS	10		Rejected!
SCHUMACHER_MYC_UP	54	51
LYMPHOCYTEPATHWAY	9		Rejected!
BECKER_ESTROGEN_RESPONSIVE_SUBSET_2	9		Rejected!
FCER1PATHWAY	38	38
ROS	7		Rejected!
ASCORBATE_AND_ALDARATE_METABOLISM	8		Rejected!
ST_ERK1_ERK2_MAPK_PATHWAY	32	30
INFLAMMATORY_RESPONSE_PATHWAY	29	29
SMALL_LIGAND_GPCRS	18	17
RADAEVA_IFNA_DN	10		Rejected!
ROSS_CBF_MYH	54	54
UNDERHILL_PROLIFERATION	19	18
REDUCTIVE_CARBOXYLATE_CYCLE_CO2_FIXATION	9		Rejected!
MITOCHONDRIAL_FATTY_ACID_BETAOXIDATION	17	16
GPCRDB_OTHER	71	58
SANA_TNFA_ENDOTHELIAL_DN	85	83
BECKER_TAMOXIFEN_RESISTANT_UP	41	40
BRENTANI_TRANSPORT_OF_VESICLES	26	24
CHESLER_D6MIT150_NEURAL_TARGETS_GLOCUS	9		Rejected!
CHONDROITIN	8		Rejected!
LEE_ACOX1_UP	67	64
CHESLER_HIGHEST_FOLD_RANGE_GENES	46	37
ONE_CARBON_POOL_BY_FOLATE	15		Rejected!
SIG_CD40PATHWAYMAP	34	33
G_PROTEIN_SIGNALING	97	91
EGFPATHWAY	27	27
CELL_PROLIFERATION	232	203
ABRAHAM_MM_VS_AL_UP	20	19
ACE_INHIBITOR_PATHWAY_PHARMGKB	8		Rejected!
ETCPATHWAY	10		Rejected!
D4GDIPATHWAY	13		Rejected!
ST_IL_13_PATHWAY	7		Rejected!
CTLA4PATHWAY	21	18
MONOAMINE_GPCRS	33	32
PROTEASOME	17	17
KERATINOCYTEPATHWAY	46	43
CHEOK_HDMTX_DN	5		Rejected!
BYSTRYKH_FLI1_TARGETS_GLOCUS	9		Rejected!
ST_WNT_BETA_CATENIN_PATHWAY	34	31
FREEPATHWAY	10		Rejected!
FASPATHWAY	30	27
SARSPATHWAY	10		Rejected!
TNFR1PATHWAY	29	28
MAGRANGEAS_MULTIPLE_MYELOMA_IGG_VS_IGA_UP	27		Rejected!
TCRAPATHWAY	13		Rejected!
CALCINEURIN_NF_AT_SIGNALING	100	93
MONOCYTEPATHWAY	11		Rejected!
PMLPATHWAY	17		Rejected!
CELL_CYCLE_ARREST	35	31
SHEPARD_CRASH_AND_BURN_MUT_VS_WT_DN	198	155
IRINOTECAN_PATHWAY_PHARMGKB	11		Rejected!
GPCRS_CLASS_C_METABOTROPIC_GLUTAMATE_PHEROMONE	14		Rejected!
ST_ADRENERGIC	37	33
DAVIES_N	24	19
IGF1PATHWAY	20	20
ST_GA12_PATHWAY	23	21
STEMPATHWAY	15	15
LEE_MYC_E2F1_DN	64	61
HADDAD_HSC_CD7_UP	64	64
GPCRDB_CLASS_A_RHODOPSIN_LIKE2	15		Rejected!
TERCPATHWAY	6		Rejected!
CELL_CYCLE	84	78
FOLATE_BIOSYNTHESIS	10		Rejected!
SCHUMACHER_MYC_DN	9		Rejected!
BECKER_CANCER_ASSOCIATED_SUBSET_2	14		Rejected!
BLOOD_GROUP_GLYCOLIPID_BIOSYNTHESIS_LACTOSERIES	8		Rejected!
SA_FAS_SIGNALING	9		Rejected!
LYSINE_BIOSYNTHESIS	5		Rejected!
LIZUKA_G2_SM_G3	9		Rejected!
GPCRPATHWAY	35	35
CROONQUIST_IL6_STROMA_UP	39	37
VITCBPATHWAY	11		Rejected!
TUMOR_SUPRESSOR	26	23
DORSAM_HOXA9_UP	35	32
ST_INTERLEUKIN_13_PATHWAY	7		Rejected!
DCPATHWAY	22	21
MAPKPATHWAY	87	84
BETA_ALANINE_METABOLISM	27	27
LEPTINPATHWAY	10		Rejected!
IONPATHWAY	5		Rejected!
FATTY_ACID_SYNTHESIS	17	16
PENG_LEUCINE_DN	180	139
ERK5PATHWAY	17	17
CHESLER_BRAIN_HIGHEST_VARIANCE_GENES	45	24
PHOTOSYNTHESIS	23	22
EGFR_SMRTEPATHWAY	11		Rejected!
ST_GRANULE_CELL_SURVIVAL_PATHWAY	28	27
SA_TRKA_RECEPTOR	17	16
SMITH_HTERT_UP	117	102
MITOCHONDRIA	447	391
CIRCADIAN_EXERCISE	47	41
NUCLEAR_RECEPTORS	40	40
ZHAN_TONSIL_PCBC	49	43
EICOSANOID_SYNTHESIS	18	17
AT1RPATHWAY	34	34
HEMATOPOESIS_RELATED_TRANSCRIPTION_FACTORS	86	84
ST_FAS_SIGNALING_PATHWAY	66	61
FERRANDO_LYL1_NEIGHBORS	11		Rejected!
BBCELLPATHWAY	8		Rejected!
SALMONELLAPATHWAY	12		Rejected!
SA_G2_AND_M_PHASES	8		Rejected!
GSPATHWAY	6		Rejected!
ELECTRON_TRANSPORTER_ACTIVITY	128	113
WNTPATHWAY	26	25
GLYCOGEN	21	19
CELL_ADHESION	201	173
UCALPAINPATHWAY	18	16
TRYPTOPHAN_METABOLISM	55	54
PLCPATHWAY	8		Rejected!
RIBOFLAVIN_METABOLISM	10		Rejected!
LIZUKA_G1_SM_G2	25	25
RNA_TRANSCRIPTION_REACTOME	39	37
LEE_MYC_UP	54	53
JECHLINGER_EMT_DN	40	40
WELCH_GATA1	24	24
PARKINPATHWAY	12		Rejected!
MITOCHONDRIAPATHWAY	21	20
NEUTROPHILPATHWAY	8		Rejected!
P38MAPKPATHWAY	40	39
LEE_MYC_TGFA_UP	61	60
RABPATHWAY	12		Rejected!
ST_INTEGRIN_SIGNALING_PATHWAY	82	78
PASSERINI_IMMUNE	23	21
BLYMPHOCYTEPATHWAY	11		Rejected!
PROSTAGLANDIN_SYNTHESIS_REGULATION	29	28
SMITH_HTERT_DN	67	61
DNA_REPLICATION_REACTOME	48	44
BLOOD_CLOTTING_CASCADE	21	20
MRNA_PROCESSING_REACTOME	121	108
CIRCADIANPATHWAY	6		Rejected!
GLYCEROPHOSPHOLIPID_METABOLISM	51	49
CELL_CYCLE_CHECKPOINT_II	10		Rejected!
CELLCYCLEPATHWAY	23	23
ST_INTERFERON_GAMMA_PATHWAY	10		Rejected!
ZUCCHI_EPITHELIAL_UP	50	42
G13_SIGNALING_PATHWAY	45	39
MALATEXPATHWAY	8		Rejected!
ARAPPATHWAY	22	20
FETAL_LIVER_ENRICHED_TRANSCRIPTION_FACTORS	81	75
BRENTANI_TRANSPORT	7		Rejected!
GOLDRATH_CELLCYCLE	34	28
PLCDPATHWAY	5		Rejected!
GATA3PATHWAY	16	15
BYSTRYKH_RUNX1_TARGETS_GLOCUS	10		Rejected!
TERPENOID_BIOSYNTHESIS	5		Rejected!
REN_E2F1_TARGETS	50	38
BRENTANI_SIGNALING	198	178
TUBBYPATHWAY	7		Rejected!
UREACYCLEPATHWAY	7		Rejected!
ST_B_CELL_ANTIGEN_RECEPTOR	40	39
RELAPATHWAY	16	16
MSPPATHWAY	6		Rejected!
LE_MYELIN_DN	103	93
ECMPATHWAY	23	21
TIDPATHWAY	19	18
GLYCOLYSIS_AND_GLUCONEOGENESIS	44	42
POMEROY_DESMOPLASIC_VS_CLASSIC_MD_UP	47	46
STILBENE_COUMARINE_AND_LIGNIN_BIOSYNTHESIS	10		Rejected!
P27PATHWAY	13		Rejected!
PANTOTHENATE_AND_COA_BIOSYNTHESIS	12		Rejected!
FRASOR_ER_DN	74	61
SMOOTH_MUSCLE_CONTRACTION	150	143
PITX2PATHWAY	16	16
CELL_DEATH	13		Rejected!
RANKLPATHWAY	14		Rejected!
UREA_CYCLE_AND_METABOLISM_OF_AMINO_GROUPS	21	18
LAIRPATHWAY	17	15
GOLDRATH_HP	188	147
LIMONENE_AND_PINENE_DEGRADATION	12		Rejected!
FERRANDO_T_CELL_DIFFERENTIATION_PATHWAY	19	18
OKUMURA_MC_LPS	185	185
ROSS_PML_RAR	80	80
CHESLER_BRAIN_ONLY_SUBSET	26	23
ROSS_MLL_FUSION	83	83
GNATENKO_PLATELET	47	44
LU_IL4BCELL	97	66
RARRXRPATHWAY	15	15
PASSERINI_GROWTH	51	33
41BBPATHWAY	18	18
RBPATHWAY	13		Rejected!
ST_DICTYOSTELIUM_DISCOIDEUM_CAMP_CHEMOTAXIS_PATHWAY	33	32
SANA_TNFA_ENDOTHELIAL_UP	83	80
LEE_E2F1_DN	65	62
AKAP13PATHWAY	11		Rejected!
ATRBRCAPATHWAY	22	21
GLUTAMATE_METABOLISM	24	24
NDKDYNAMINPATHWAY	19	18
HOGERKORP_ANTI_CD44_DN	12		Rejected!
DNAFRAGMENTPATHWAY	10		Rejected!
SLRPPATHWAY	6		Rejected!
CHEOK_LDMTX_MP_UP	5		Rejected!
G1_TO_S_CELL_CYCLE_REACTOME	70	68
NKCELLSPATHWAY	20	18
LAMB_CYCLIN_D1_UP	15		Rejected!
YAGI_AML_PROGNOSIS	35	34
VALINE_LEUCINE_AND_ISOLEUCINE_BIOSYNTHESIS	7		Rejected!
STARCH_AND_SUCROSE_METABOLISM	35	31
PORPHYRIN_AND_CHLOROPHYLL_METABOLISM	21	20
S1PPATHWAY	8		Rejected!
AMIPATHWAY	24	22
CELL_ADHESION_MOLECULE_ACTIVITY	120	107
ALANINE_AND_ASPARTATE_METABOLISM	22	21
SELENOAMINO_ACID_METABOLISM	12		Rejected!
WILLERT_WNT_NCCIT_ALL_UP	23	23
CELL_ADHESION_RECEPTOR_ACTIVITY	38	33
ST_G_ALPHA_S_PATHWAY	16		Rejected!
MYOSINPATHWAY	15		Rejected!
CHEOK_MP_DN	5		Rejected!
TCRPATHWAY	46	44
YEN_MYC_WT	10		Rejected!
TCYTOTOXICPATHWAY	14		Rejected!
BYSTRYKH_HSC_TRANS_GLOCUS	977		Rejected!
TRKAPATHWAY	14		Rejected!
ANDROGEN_GENES	62	52
ASTON_DEPRESSION_DN	154	150
CHANG_SERUM_RESPONSE_UP	149	148
CASPASE_ACTIVITY	8		Rejected!
CREBPATHWAY	27	27
ZELLER_MYC_UP	26	23
KENNY_WNT_UP	51	46
TERTPATHWAY	8		Rejected!
SA_G1_AND_S_PHASES	15		Rejected!
AGUIRRE_PANCREAS_CHR7	48	48
CERAMIDEPATHWAY	22	22
EXTRINSICPATHWAY	13		Rejected!
LEI_HOXC8_UP	16		Rejected!
ZHAN_TONSIL_BONEMARROW	50	41
CELL2CELLPATHWAY	13		Rejected!
GOLDRATH_MEMORY	64	53
SHEPARD_POS_REG_OF_CELL_PROLIFERATION	108	93
ROSS_AML1_ETO	82	82
1_AND_2_METHYLNAPHTHALENE_DEGRADATION	8		Rejected!
BECKER_CANCER_ASSOCIATED_SUBSET_1	9		Rejected!
NUCLEOTIDE_GPCRS	10		Rejected!
GHPATHWAY	27	27
TESTIS_EXPRESSED_GENES	73	61
TPOPATHWAY	23	23
ASTON_OLIGODENDROGLIA_MYELINATION_SUBSET	17	17
GPCRS_CLASS_A_RHODOPSIN_LIKE_2	13		Rejected!
CHREBPPATHWAY	20	17
PTENPATHWAY	18	17
CROONQUIST_IL6_RAS_DN	24	24
MAGRANGEAS_MULTIPLE_MYELOMA_IGL_VS_IGK_UP	21		Rejected!
BRENTANI_TRANSCRIPTION_FACTORS	71	64
FATTY_ACID_BIOSYNTHESIS_PATH_2	9		Rejected!
TARTE_BCELL	38	38
NEUROTRANSMITTERSPATHWAY	6		Rejected!
ARGININECPATHWAY	6		Rejected!
WELCSH_BRCA_DN	13		Rejected!
VEGFPATHWAY	28	27
CDC25PATHWAY	9		Rejected!
MARSHALL_SPLEEN_BAL	31	21
BRENTANI_PROTEIN_MODIFICATION	150	143
PDGFPATHWAY	27	27
MUNSHI_MM_UP	82	65
ST_GAQ_PATHWAY	28	27
CYANOAMINO_ACID_METABOLISM	5		Rejected!
POMEROY_DESMOPLASIC_VS_CLASSIC_MD_DN	41	41
NO2IL12PATHWAY	17	15
LEI_HOXC8_DN	17	15
PARK_HSC_VS_MPP_UP	21	16
MOOTHA_VOXPHOS	87	77
FEEDERPATHWAY	9		Rejected!
RAC1PATHWAY	22	22
DREAMPATHWAY	14		Rejected!
STURLA_SONIC_HEDGEHOG	18	16
TH1TH2PATHWAY	19	17
P53_SIGNALING	101	93
LEE_MYC_TGFA_DN	66	63
PPARAPATHWAY	57	54
N_GLYCAN_DEGRADATION	14		Rejected!
SHEPARD_BMYB_MORPHOLINO_UP	216	155
SIG_PIP3_SIGNALING_IN_CARDIAC_MYOCTES	67	66
CASPASEPATHWAY	23	22
NUCLEOTIDE_SUGARS_METABOLISM	5		Rejected!
CELL_CYCLE_REGULATOR	26	24
GLYOXYLATE_AND_DICARBOXYLATE_METABOLISM	12		Rejected!
IL10PATHWAY	13		Rejected!
APOPTOSIS	70	67
PROTEASOMEPATHWAY	21	21
COLLER_MYC_UP	20	18
CREMPATHWAY	7		Rejected!
BIOPEPTIDESPATHWAY	39	38
VANTVEER_BREAST_OUTCOME_GOOD_VS_POOR_UP	49	26
TYROSINE_METABOLISM	33	31
BRENTANI_DEATH	76	70
ARFPATHWAY	16	16
LEE_DENA_UP	60	59
CHEOK_MP_UP	5		Rejected!
CHOLESTEROL_BIOSYNTHESIS	17	15
UBIQUITIN_MEDIATED_PROTEOLYSIS	25	23
NELSON_ANDROGEN_UP	86	60
ST_INTERLEUKIN_4_PATHWAY	26	26
FATTY_ACID_DEGRADATION	33	26
BECKER_TAMOXIFEN_RESISTANT_DN	51	51
COMPPATHWAY	19		Rejected!
HADDAD_HSC_CD7_DN	84	84
CHESLER_BRAIN_TRANS_GENES	9		Rejected!
TAKEDA_NUP8_HOXA9_8D_UP	151	151
YAO_P4_KO_VS_WT_UP	87	71
HOFFMANN_BIVSBII_LGBII	124	101
KNUDSEN_PMNS_DN	227	226
TAKEDA_NUP8_HOXA9_8D_DN	214	214
ALCALAY_AML_NPMC_UP	139	139
ZHAN_MM_CD1_VS_CD2_UP	91	91
KRETZSCHMAR_IL6_DIFF	147	145
ADDYA_K562_HEMIN_TREATMENT	72	70
GALINDO_ACT_UP	87	76
ZHAN_MULTIPLE_MYELOMA_SUBCLASSES_DIFF	30	30
XU_CBP_DN	55	36
LEE_TCELLS10_UP	201	201
LINDSTEDT_DEND_UP	51	50
NADLER_OBESITY_DN	38	36
ROTH_HTERT_DIFF	31	31
SCHURINGA_STAT5A_UP	23	23
BOQUEST_CD31PLUS_VS_CD31MINUS_DN	265	265
YU_CMYC_DN	65	44
HESS_HOXAANMEIS1_UP	70	60
NGUYEN_KERATO_DN	85	81
HSIAO_LIVER_SPECIFIC_GENES	250	240
ZHAN_MULTIPLE_MYELOMA_VS_NORMAL_UP	64	62
HASLINGER_B_CLL_12	25	18
MOREAUX_TACI_HI_IN_PPC_UP	73	73
HOFFMANN_BIVSBII_IMVM	101	81
HESS_HOXAANMEIS1_DN	70	60
WANG_HOXA9_VS_MEIS1_DN	25	23
RORIE_ES_PNET_DN	27	27
LINDSTEDT_DEND_8H_VS_48H_DN	67	67
GALE_FLT3ANDAPL_DN	18	18
RUIZ_TENASCIN_TARGETS	79	79
GNATENKO_PLATELET_UP	47	44
ZHAN_MM_CD138_HP_VS_REST	48	48
GERY_CEBP_TARGETS	143	111
GALE_FLT3ANDAPL_UP	59	59
NUMATA_G_CSF_DIFF	21	18
IGLESIAS_E2FMINUS_UP	151	136
LIAN_MYELOID_DIFF_GRANULE	28	24
HADDAD_HPCLYMPHO_ENRICHED	309	309
HOGERKORP_CD44_UP	24	23
BASSO_HCL_DIFF	86	86
SANSOM_APC_4_DN	87	68
ZHAN_MM_CD1_VS_CD2_DN	54	54
MOREAUX_TACI_HI_VS_LOW_DN	173	170
HADDAD_CD45CD7_PLUS_VS_MINUS_DN	84	84
RUTELLA_HEPATGFSNDCS_UP	158	158
KANG_TERT_DN	97	96
LEE_TCELLS6_UP	27	27
LEE_TCELLS8_UP	201	201
WANG_HOXA9_VS_MEIS1_UP	30	27
JISON_SICKLECELL_DIFF	372	368
RORIE_ES_PNET_UP	27	27
PARK_MSCS_DIFF	35	31
VANASSE_BCL2_TARGETS	112	86
LEE_TCELLS4_UP	58	58
KAMMINGA_EZH2_TARGETS	41		Rejected!
LEE_TCELLS7_UP	15	15
HOGERKORP_CD44_DN	23	22
ZHAN_MM_CD138_CD1_VS_REST	44	44
LIAN_MYELOID_DIFF_TF	35	34
MARTINELLI_IFNS_DIFF	23	21
MARCINIAK_CHOP_DIFF	26	21
LINDSTEDT_DEND_8H_VS_48H_UP	66	64
JAIN_NEMO_DIFF	75	75
HOHENKIRK_MONOCYTE_DEND_UP	110	106
RADMACHER_AMLNORMALKARYTYPE_SIG	83	83
HASLINGER_B_CLL_11Q23	23	20
PARK_RARALPHA_MOD	61	61
MA_ATRA_EMP_DN	50		Rejected!
MATSUDA_VALPHAINKT_DIFF	492	408
HOHENKIRK_MONOCYTE_DEND_DN	122	119
MENSE_HYPOXIA_DN	4		Rejected!
BROWN_GRAN_MONO_DIFFERENTIATION	201		Rejected!
ZHAN_PCS_MULTIPLE_MYELOMA_SPKD	24	24
ABBUD_LIF_DN	29	24
RUTELLA_HEMATOGFSNDCS_DIFF	661		Rejected!
ZHAN_MM_CD138_CD2_VS_REST	40	40
PARK_MSCS_LIN2	44	40
HALMOS_CEBP_DN	45	43
XU_ATRA_DN	12		Rejected!
APPEL_IMATINIB_UP	33	31
GREENBAUM_E2A_DN	25	17
LINDSTEDT_DEND_DN	65	65
ALCALAY_AML_NPMC_DN	187	187
MOREAUX_TACI_BAFF_DN	8		Rejected!
NEMETH_TNF_UP	97	80
MUNSHI_MM_VS_PCS_UP	79	77
LEE_TCELLS1_UP	201	201
TAKEDA_NUP8_HOXA9_3D_DN	30	30
ZHAN_MMPC_EARLYVS	48	48
SANSOM_APC_LOSS4_UP	138	115
ZHANG_EFT_EWSFLI1_UP	89	88
CHIARETTI_ZAP70_DIFF	69	67
NOUZOVA_CPG_METHLTD	65	64
HOGERKORP_CD44_TEMPORALLY_DN	14		Rejected!
NADLER_OBESITY_HYPERGLYCEMIA	46	42
TAKEDA_NUP8_HOXA9_3D_UP	187	187
DORSEY_DOXYCYCLINE_UP	31	29
MOREAUX_TACI_XG_13_UP	7		Rejected!
LEE_TCELLS2_UP	1141		Rejected!
VERHAAK_AML_NPM1_MUT_VS_WT_UP	189	189
ZHAN_MM_MOLECULAR_CLASSI_UP	62	62
CHEN_HOXA5_TARGETS_DN	47	47
FALT_BCLL_UP	47	45
PARK_MSCS_BOTH	46	44
LEE_TCELLS3_UP	106	106
IRITANI_ADPROX_UP	26	26
VERNELL_PRB_CLSTR2	22	22
PARK_RARALPHA_UP	39	38
FERRANDO_MLL_T_ALL_DN	86	83
BASSO_GERMINAL_CENTER_CD40_UP	103	97
STEFFEN_AML_PML_PLZF_TRGT	46	43
ZHAN_MM_CD138_PR_VS_REST	49	49
MENSE_HYPOXIA_UP	107	107
MOREAUX_TACI_BAFF_UP	7		Rejected!
SANSOM_APC_5_DN	404	327
XU_ATRA_UP	16	15
FALT_BCLL_IG_MUTATED_VS_WT_DN	48	48
STOSSI_ER_UP	48	47
VERHAAK_AML_NPM1_MUT_VS_WT_DN	258	258
ASTIER_FN_DIFF	62	61
HEDVAT_ELF_UP	11		Rejected!
NAKAJIMA_MCSMBP_MAST	47	46
TAVOR_CEBP_DN	32	31
GAY_YY1_UP	216	195
MA_ATRA_EMP_UP	42		Rejected!
GREENBAUM_E2A_UP	34	33
VERNELL_PRB_CLSTR1	68	67
KUMAR_HOXA_DIFF	468	343
XU_ATRA_PLUSNSC_UP	15	15
LIAN_MYELOID_DIFF_RECEPTORS	36	29
YAGI_AML_PROG_ASSOC	128	127
BENNETT_SLE_UP	30	28
GUO_HEX_UP	87	81
NOUZOVA_CPG_H4_UP	123	120
HANSON_NFKAPPB_IND	22	18
MENSE_HYPOXIA_TRANSPORTER_GENES	48	48
GUO_HEX_DN	73	61
GILDEA_BLADDER_UP	30	30
HADDAD_CD45CD7_PLUS_VS_MINUS_UP	64	64
NGUYEN_KERATO_UP	28	28
WANG_MLL_CBP_VS_GMP_UP	46	36
FALT_BCLL_IG_MUTATED_VS_WT_UP	48	48
ZHAN_MMPC_SIM	42	42
IRITANI_ADPROX_LYMPH	126	125
ABRAHAM_AL_VS_MM_UP	26	23
LI_FETAL_VS_WT_KIDNEY_DN	162	159
ROTH_HTERT_UP	14		Rejected!
KNUDSEN_PMNS_UP	76	74
ZHAN_MMPC_LATEVS	46	45
TAKEDA_NUP8_HOXA9_6H_DN	40	40
HEDVAT_ELF_DN	3		Rejected!
HASLINGER_B_CLL_17P13	24	16
HOFMANN_MANTEL_LYMPHOMA_VS_LYMPH_NODES_DN	40	39
MOREAUX_TACI_HI_VS_LOW_UP	420	413
MENSE_HYPOXIA_APOPTOSIS_GENES	11		Rejected!
SCHURINGA_STAT5A_DN	18	17
HOFFMANN_BIVSBII_BI_TABLE2	254	197
STAEGE_EFTS_UP	32	29
ABBUD_LIF_GH3_DN	6		Rejected!
MOREAUX_TACI_HI_IN_BMPC	97	96
ABBUD_LIF_UP	46	40
YANG_OSTECLASTS_SIG	47	38
TAKEDA_NUP8_HOXA9_16D_UP	172	172
LEI_MYB_REGULATED_GENES	325	317
HOGERKORP_CD44_TEMPORALLY_UP	12		Rejected!
NAKAJIMA_MCSMBP_EOS	29	27
BASSO_GERMINAL_CENTER_CD40_DN	72	70
TAVOR_CEBP_UP	50	49
LEE_TCELLS5_UP	19	19
LEE_TCELLS9_UP	31	31
XU_CBP_UP	30	21
TAKEDA_NUP8_HOXA9_10D_DN	152	152
NICK_RHAPC_UP	32	32
HOFFMANN_BIVSBII_BI	118	97
IGLESIAS_E2FMINUS_DN	16		Rejected!
ZHAN_MM_MOLECULAR_CLASSI_DN	50	50
WALLACE_JAK2_DIFF	31	30
NEMETH_TNF_DN	31	30
IRITANI_ADPROX_DN	60	60
YU_CMYC_UP	43	30
NAKAJIMA_MCS_UP	100	92
YAGI_AML_PROG_FAB	195	190
XU_ATRA_PLUSNSC_DN	15		Rejected!
WANG_MLL_CBP_VS_GMP_DN	46	40
HOFMANN_MDS_CD34_LOW_RISK	52	50
ROTH_HTERT_DN	9		Rejected!
SANSOM_APC_LOSS5_UP	92	79
ZHAN_MULTIPLE_MYELOMA_VS_NORMAL_DN	41	39
BROWN_MYELOID_PROLIF_AND_SELF_RENEWAL	161		Rejected!
CHIARETTI_T_ALL_DIFF	282	278
HOFMANN_MANTEL_LYMPHOMA_VS_LYMPH_NODES_UP	49	49
FALT_BCLL_DN	49	49
ZHAN_MM_CD138_LB_VS_REST	42	42
SCHRAETS_MLL_UP	39	34
ZHAN_MMPC_SIM_BC_AND_MM	48	45
HASLINGER_B_CLL_MUTATED	19		Rejected!
BOQUEST_CD31PLUS_VS_CD31MINUS_UP	660		Rejected!
ZHAN_MMPC_SIMAL	49	47
HASLINGER_B_CLL_13Q14	25	19
FLOTHO_CASP8AP2_MRD_DIFF	84	84
IRITANI_ADPROX_VASC	154	151
YAO_P4_KO_VS_WT_DN	21	16
MOREAUX_TACI_XG_13_DN	10		Rejected!
CROMER_HYPOPHARYNGEAL_MET_VS_NON_DN	82	81
NADLER_OBESITY_UP	58	52
ZHAN_MMPC_PC	23	22
TAKEDA_NUP8_HOXA9_16D_DN	228	228
LI_FETAL_VS_WT_KIDNEY_UP	180	179
KANG_TERT_UP	83	79
HALMOS_CEBP_UP	50	50
HOFMANN_MDS_CD34_LOW_AND_HIGH_RISK	47	46
FERRARI_4HPR_UP	27	22
RAY_P210_DIFF	53	53
TAKEDA_NUP8_HOXA9_10D_UP	190	190
ZHAN_MM_CD138_MF_VS_REST	48	48
BRUNO_IL3_DN	68	63
CROMER_HYPOPHARYNGEAL_MET_VS_NON_UP	76	72
MUNSHI_MM_VS_PCS_DN	11		Rejected!
WALKER_MM_SNP_DIFF	45	44
ABBUD_LIF_GH3_UP	13		Rejected!
TAKEDA_NUP8_HOXA9_6H_UP	85	85
SASAKI_ATL_UP	171	168
HASLINGER_B_CLL_6Q21	23		Rejected!
ZHAN_MM_CD138_MS_VS_REST	47	47
HOFMANN_MDS_CD34_HIGH_RISK	29	29
CHEN_HOXA5_TARGETS_UP	229	229
FERRANDO_MLL_T_ALL_UP	89	87
GAY_YY1_DN	280	243
ABRAHAM_AL_VS_MM_DN	20	18
MYOD_NIH3T3_UP	82	82
AGEING_KIDNEY_SPECIFIC_UP	189	183
CREB_BRAIN_8WKS_UP	78	75
HBX_HEP_UP	18	18
HDACI_COLON_TSA2HRS_UP	60	60
INSULIN_ADIP_SENS_UP	13		Rejected!
HSC_HSCANDPROGENITORS_SHARED	610		Rejected!
IRS_KO_ADIP_DN	39	39
IL6_FIBRO_UP	47	47
BLEO_HUMAN_LYMPH_HIGH_4HRS_UP	21	21
HDACI_COLON_CUR2HRS_UP	29	29
SHH_UP	10		Rejected!
TPA_RESIST_LATE_DN	65	63
GH_EXOGENOUS_ALL_UP	59	59
BUT_TSA_UP	18	18
CARIES_PULP_HIGH_UP	96	91
UVB_NHEK1_C1	52	51
HDACI_COLON_BUT24HRS_UP	70	70
ICF_DN	12		Rejected!
ADIPOGENESIS_HMSC_CLASS3_UP	66	66
IGF1_NIH3T3_UP	36	35
SARCOMAS_SYNOVIAL_DN	12		Rejected!
AGED_MOUSE_MUSCLE_UP	31	31
AGED_MOUSE_HIPPOCAMPUS_MULTI_UP	19	19
BRCA1_SW480_UP	25	25
GENOTOXINS_4HRS_DISCR	36	34
INNEREAR_UP	41	40
BRCA2_BRCA1_DN	43	42
HIPPOCAMPUS_DEVELOPMENT_POSTNATAL	45	45
CPR_LOW_LIVER_DN	24	22
AGEING_KIDNEY_DN	129	129
BCRABL_HL60_AFFY_UP	13		Rejected!
UV-CMV_UNIQUE_HCMV_6HRS_DN	82	82
OLDAGE_DN	47	47
WERNERONLY_FIBRO_DN	64	64
CANCER_NEOPLASTIC_META_UP	64	61
P21_P53_EARLY_DN	13		Rejected!
METHOTREXATE_PROBCELL_UP	18	18
CMV_24HRS_UP	73	72
BCNU_GLIOMA_MGMT_24HRS_DN	32	32
VEGF_MMMEC_3HRS_UP	66	66
TPA_RESIST_MIDDLE_DN	111	108
MYC_TARGETS	42	40
IGFR_IR_DN	10		Rejected!
COCAINE_BRAIN_4WKS_UP	63	63
MMS_MOUSE_LYMPH_HIGH_24HRS_UP	22	22
IDX_TSA_UP_CLUSTER6	166	163
UVC_LOW_C3_DN	19	19
HSC_LATEPROGENITORS_SHARED	463	456
PREADIP_VS_FIBRO_UP	14		Rejected!
IFN_BETA_GLIOMA_DN	44	44
CAMPTOTHECIN_PROBCELL_UP	23	22
TNFA_NFKB_DEP_UP	18	18
STEMCELL_EMBRYONIC_UP	1344		Rejected!
DAC_BLADDER_UP	29	28
VEGF_HUVEC_30MIN_UP	24	24
BCNU_GLIOMA_NOMGMT_48HRS_DN	32	31
SERUM_FIBROBLAST_CORE_UP	205	202
UV-4NQO_FIBRO_UP	28	28
GH_AUTOCRINE_DN	125	122
HDACI_COLON_SUL12HRS_DN	27	27
PLATELET_EXPRESSED	34	33
AGEING_BRAIN_UP	209	208
ERM_KO_TESTES_DN	23	21
LVAD_HEARTFAILURE_DN	39	38
CIS_XPC_DN	190	188
UVC_TTD_8HR_DN	165	165
ADIPOGENESIS_HMSC_CLASS5_UP	10		Rejected!
BRCA1_OVEREXP_PROSTATE_UP	163	159
UVC_XPCS_ALL_DN	478	478
DIAB_NEPH_DN	374	374
ET743PT650_COLONCA_DN	44	44
TCELL_ANERGIC_UP	81	81
METASTASIS_ADENOCARC_DN	34	34
TPA_RESIST_EARLY_UP	30	30
HDACI_COLON_TSA48HRS_UP	42	42
UVC_TTD_4HR_DN	299	297
OXSTRESS_RPETWO_DN	109	108
GH_HYPOPHYSECTOMY_RAT_DN	15	15
HDACI_COLON_CUR_DN	49	49
CMV-UV_HCMV_6HRS_DN	109	108
GENOTOXINS_24HRS_DISCR	40	39
CMV_HCMV_TIMECOURSE_18HRS_DN	21	21
UVB_NHEK3_C8	66	66
TPA_SKIN_UP	21	20
CPR_NULL-LOW_LIVER_UP	18	17
BCRABL_HL60_CDNA_DN	28	28
UVB_NHEK3_C5	35	35
IFN_BETA_GLIOMA_UP	63	63
CMV_HCMV_TIMECOURSE_24HRS_UP	73	72
E2F1_DNA_UP	11		Rejected!
UVB_NHEK1_UP	177	173
ROS_MOUSE_AORTA_UP	26	24
HSC_INTERMEDIATEPROGENITORS_FETAL	161	158
STRESS_GENOTOXIC_SPECIFIC_UP	35	34
HDACI_COLON_SUL_UP	131	131
HEATSHOCK_YOUNG_UP	13		Rejected!
UVB_NHEK3_C2	43	43
NI2_LUNG_DN	20	20
UVC_TTD_ALL_DN	360	358
MOUSE_TISSUE_KIDNEY	12		Rejected!
CMV_HCMV_TIMECOURSE_48HRS_DN	110	110
SARCOMAS_LIPOSARCOMA_DN	11		Rejected!
GAMMA-UV_FIBRO_DN	41	41
AS3_FIBRO_UP	45	44
ADIPOCYTE_PPARG_UP	16	15
DNMT1_KO_DN	16	16
DAC_FIBRO_UP	19	17
CMV_HCMV_TIMECOURSE_10HRS_DN	15	15
HBX_NL_DN	16	16
UV_UNIQUE_FIBRO_UP	22	22
BRCA1KO_MEF_DN	81	79
HBX_HCC_DN	23	22
SARCOMAS_LEIOMYOSARCOMA_CALP_UP	15	15
UVB_NHEK4_24HRS_DN	18	18
ESR_FIBROBLAST_DN	18	18
HYPERME_COLONCA_SW48	18	18
TGFBETA_C4_UP	11		Rejected!
IDX_TSA_DN_CLUSTER3	80	78
MOUSE_TISSUE_TESTIS	34	34
CMV_HCMV_TIMECOURSE_12HRS_UP	26	26
BRCA_ER_POS	527		Rejected!
UV-CMV_UNIQUE_HCMV_6HRS_UP	103	102
DSRNA_DN	15	15
UVC_XPCS_4HR_UP	13		Rejected!
UVC_HIGH_D2_DN	37	37
ADIPOGENESIS_HMSC_CLASS8_DN	32	32
HBX_HCC_UP	16	16
HPV31_DN	48	47
CITED1_KO_HET_UP	27	27
BRCA1_MES_UP	40	39
UVB_NHEK3_C7	53	53
TPA_SENS_EARLY_DN	284	284
UVB_SCC_DN	106	105
HSC_EARLYPROGENITORS_FETAL	455	448
VLB_RES_XENOGRAFTS_UP	10		Rejected!
STEMCELL_COMMON_DN	63	62
CMV_HCMV_TIMECOURSE_4HRS_DN	35	35
CMV_HCMV_TIMECOURSE_12HRS_DN	14		Rejected!
AGED_MOUSE_CORTEX_UP	31	31
HDACI_COLON_TSABUT_DN	22	22
UVB_NHEK1_DN	270	270
GH_GHRHR_KO_6HRS_DN	34	34
TSA_CD4_UP	28	25
CREB_BRAIN_8WKS_DN	49	49
CMV_HCMV_TIMECOURSE_ALL_DN	421	420
AGED_RHESUS_UP	200	198
IFNALPHA_NL_HCC_UP	18	18
HDACI_COLON_BUT_UP	180	180
TSADAC_RKOSILENT_UP	20	20
P53GENES_ALL	17	17
UVC_TTD-XPCS_COMMON_DN	144	144
AD12_ANY_DN	27	25
HSC_HSC_SHARED	227	223
TSA_PANC50_UP	39	38
HDACI_COLON_BUT12HRS_UP	45	45
ELONGINA_KO_UP	164	162
HDACI_COLON_BUT16HRS_DN	108	108
CMV_HCMV_TIMECOURSE_8HRS_UP	20	20
CANCER_UNDIFFERENTIATED_META_UP	69	67
AGED_MOUSE_HYPOTH_UP	44	44
ALZHEIMERS_DISEASE_DN	1121		Rejected!
INOS_ALL_UP	54	53
BRCA_ER_NEG	929		Rejected!
BLEO_MOUSE_LYMPH_HIGH_4HRS_UP	11		Rejected!
INSULIN_NIH3T3_UP	17	17
GH_EXOGENOUS_ANY_DN	96	96
TPA_RESIST_EARLY_DN	76	74
UVC_XPCS_ALL_UP	62	61
HYPOPHYSECTOMY_RAT_DN	49	49
XPB_TTD-CS_DN	25	24
SARCOMAS_LIPOSARCOMA_UP	10		Rejected!
ICF_UP	10		Rejected!
TPA_SENS_MIDDLE_DN	304	302
IL6_SCAR_FIBRO_UP	25	24
AS3_FIBRO_C1	32	31
GN_CAMP_GRANULOSA_DN	61	61
CIS_RESIST_LUNG_UP	10		Rejected!
IDX_TSA_UP_CLUSTER5	106	104
UVC_HIGH_D7_DN	32	32
IGF_VS_PDGF_UP	73	71
HYPOXIA_REVIEW	81	81
TNFALPHA_TGZ_ADIP_DN	28	27
GAMMA_UNIQUE_FIBRO_DN	61	60
STRESS_P53_SPECIFIC_UP	13		Rejected!
HDACI_COLON_CLUSTER7	15	15
AGEING_KIDNEY_SPECIFIC_DN	132	132
HDACI_COLON_TSA48HRS_DN	11		Rejected!
MYOD_NIH3T3_DN	56	56
ADIPOCYTE_BRCA_UP	10		Rejected!
CORTEX_ENRICHMENT_EARLY_UP	13		Rejected!
HTERT_DN	70	70
CALRES_RHESUS_DN	62	59
NI2_MOUSE_UP	40	39
IFN_ALL_UP	18	18
OXSTRESS_RPE_HNETBH_DN	47	47
HDACI_COLON_BUT24HRS_DN	109	109
TSA_CD4_DN	18	18
MTX_RES_XENOGRAFTS_UP	11		Rejected!
AS3_FIBRO_C3	45	44
ALZHEIMERS_INCIPIENT_DN	144	144
BRCA1_OVEREXP_DN	112	110
UVB_NHEK3_ALL	397	393
CPR_NULL_LIVER_DN	20	17
BAF57_BT549_UP	240	238
GH_GHRHR_KO_24HRS_DN	172	172
HDACI_COLON_SUL2HRS_DN	17	17
HDACI_COLON_SUL48HRS_UP	90	90
P21_ANY_UP	11		Rejected!
TGFBETA_C1_UP	17	17
IFNALPHA_NL_UP	27	27
TNFALPHA_TGZ_ADIP_UP	14		Rejected!
UVB_NHEK1_C6	130	130
HUMAN_TISSUE_PANCREAS	41	40
P21_P53_ANY_DN	49	49
HDACI_COLON_BUT2HRS_UP	75	75
HYPOXIA_FIBRO_UP	20	20
CALRES_MOUSE_NEOCORTEX_UP	60	59
TSADAC_RKOEXP_UP	16	16
AGED_MOUSE_RETINA_ANY_DN	13		Rejected!
MMS_HUMAN_LYMPH_HIGH_24HRS_DN	13		Rejected!
ALZHEIMERS_DISEASE_UP	1473		Rejected!
AGED_MOUSE_HIPPOCAMPUS_ANY_UP	46	45
HSC_LATEPROGENITORS_FETAL	473	464
ET743_HELA_DN	17	15
HIPPOCAMPUS_DEVELOPMENT_NEONATAL	28	27
GH_AUTOCRINE_UP	220	219
TSADAC_HYPERMETH_OVCA_UP	18	15
TGFBETA_C5_UP	17	17
HSC_STHSC_FETAL	34	33
HUMAN_TISSUE_PLACENTA	19	19
SARCOMAS_GISTROMAL_UP	12		Rejected!
ET743_SARCOMA_24HRS_DN	110	110
JNK_DN	33	31
AGED_MOUSE_CEREBELLUM_UP	61	60
PARP_KO_UP	30	30
BLEO_HUMAN_LYMPH_HIGH_24HRS_UP	93	92
DAC_IFN_BLADDER_UP	17	16
BRCA1_OVEREXP_PROSTATE_DN	78	78
PITUITARY_FETAL_DN	12		Rejected!
HYPOXIA_RCC_NOVHL_UP	67	66
UVC_TTD_4HR_UP	60	58
CMV-UV_HCMV_6HRS_UP	121	120
VEGF_MMMEC_ALL_UP	95	94
CMV_HCMV_TIMECOURSE_48HRS_UP	66	66
HDACI_COLON_SUL16HRS_UP	42	42
AD12_48HRS_DN	14		Rejected!
STRESS_TPA_SPECIFIC_UP	45	42
ET743_SARCOMA_48HRS_DN	188	188
OLDONLY_FIBRO_UP	37	36
NF90_UP	25	25
IDX_TSA_DN_CLUSTER5	47	46
METHOTREXATE_PROBCELL_DN	14		Rejected!
IGFR_IR_UP	18	18
CIS_RESIST_LUNG_DN	11		Rejected!
UVC_XPCS_8HR_DN	408	408
UVB_NHEK3_C0	83	82
CPR_NULL_LIVER_UP	34	33
TPA_SKIN_DN	16	16
STRESS_GENOTOXIC_SPECIFIC_DN	42	40
IDX_TSA_UP_CLUSTER1	25	25
HYPOPHYSECTOMY_RAT_UP	36	34
POD1_KO_MOST_DN	26	25
MMC_RES_XENOGRAFTS_UP	13		Rejected!
HIPPOCAMPUS_DEVELOPMENT_PRENATAL	35	33
HDACI_COLON_SUL30MIN_DN	38	38
XPB_TTD-CS_UP	27	26
CITED1_KO_HET_DN	31	30
CMV_8HRS_UP	32	32
HDACI_COLON_BUT_DN	248	248
AGEING_KIDNEY_UP	411	406
IDX_TSA_DN_CLUSTER4	27	27
GH_EXOGENOUS_EARLY_DN	10		Rejected!
GH_EXOGENOUS_EARLY_UP	29	29
UVB_NHEK4_6HRS_DN	19	19
TSADAC_HYPOMETH_OVCA_UP	53	52
OXSTRESS_BREASTCA_DN	11		Rejected!
SARCOMAS_LEIOMYOSARCOMA_UP	11		Rejected!
AS3_FIBRO_DN	31	31
CMV_IE86_UP	50	49
GH_EXOGENOUS_MIDDLE_UP	125	125
IFNA_HCMV_6HRS_UP	53	53
UVC_HIGH_D9_DN	24	24
TZD_ADIP_DN	14		Rejected!
CMV_HCMV_TIMECOURSE_14HRS_UP	46	45
AGEING_BRAIN_DN	122	120
SARCOMAS_SYNOVIAL_UP	12		Rejected!
EGF_HDMEC_UP	43	42
ADIP_HUMAN_DN	27	27
GAMMA_UNIQUE_FIBRO_UP	10		Rejected!
HDACI_COLON_CLUSTER6	43	43
AS3_HEK293_UP	10		Rejected!
UVC_HIGH_ALL_DN	297	296
CORTEX_ENRICHMENT_LATE_UP	20	20
DIAB_NEPH_UP	62	61
UVC_HIGH_D8_DN	30	30
HDACI_COLON_CUR48HRS_UP	62	62
HSC_EARLYPROGENITORS_SHARED	455	448
CANTHARIDIN_UP	12		Rejected!
HDACI_COLON_CLUSTER5	23	23
CANCERDRUGS_PROBCELL_DN	15	15
HDACI_COLON_CURSUL_DN	13		Rejected!
TPA_SENS_LATE_UP	52	52
ATRIA_UP	198	196
HG_PROGERIA_DN	25	25
HSC_HSCANDPROGENITORS_ADULT	624		Rejected!
ADIP_HUMAN_UP	62	60
UVC_LOW_ALL_UP	19	19
HTERT_UP	69	67
CALRES_MOUSE_DN	40	39
CIS_XPC_UP	151	149
OXSTRESS_RPETHREE_DN	28	28
OLD_FIBRO_DN	160	158
ROS_MOUSE_AORTA_DN	77	76
ADIP_DIFF_CLUSTER4	35	34
FSH_HUMAN_GRANULOSA_UP	15		Rejected!
MYOD_BRG1_UP	27	27
TSA_HEPATOMA_CANCER_UP	40	39
AGED_MOUSE_RETINA_ANY_UP	21	21
HSC_MATURE_FETAL	331	325
GH_HYPOPHYSECTOMY_RAT_UP	15		Rejected!
HDACI_COLON_CUR24HRS_DN	25	25
TSADAC_PANC50_UP	43	42
O6BG_RESIST_MEDULLOBLASTOMA_DN	51	51
EMT_UP	62	61
DAC_PANC_UP	378	365
ADIPOGENESIS_HMSC_CLASS2_UP	15		Rejected!
4NQO_UNIQUE_FIBRO_DN	11		Rejected!
UVC_TTD_ALL_UP	78	76
STEMCELL_HEMATOPOIETIC_UP	1452		Rejected!
ADIP_DIFF_CLUSTER2	41	40
ET743_SARCOMA_72HRS_DN	222	222
HDACI_COLON_CLUSTER9	67	65
LVAD_HEARTFAILURE_UP	90	89
OLDWERNER_FIBRO_UP	25	25
BCNU_GLIOMA_MGMT_48HRS_UP	18	18
ADIP_VS_PREADIP_UP	36	35
UV_ESR_OLD_UNREG	19	19
UVC_LOW_C1_DN	14		Rejected!
CREB_BRAIN_2WKS_UP	24	24
HEARTFAILURE_VENTRICLE_DN	69	67
HSC_MATURE_SHARED	257	251
BRCA_BRCA1_POS	107	106
ET743_SARCOMA_72HRS_UP	67	66
ET743_SARCOMA_UP	71	69
HSC_LATEPROGENITORS_ADULT	470	463
UVC_HIGH_D3_DN	46	46
P21_P53_LATE_DN	11		Rejected!
MMS_HUMAN_LYMPH_HIGH_24HRS_UP	19	19
HDACI_COLON_SUL24HRS_DN	128	127
TSA_HEPATOMA_UP	37	36
CMV-CHX_HCMV_6HRS_DN	13		Rejected!
VHL_RCC_UP	112	110
BRCA_PROGNOSIS_NEG	95	95
ADIP_VS_FIBRO_UP	35	34
AS3_FIBRO_C4	18	18
HDACI_COLON_CUR12HRS_UP	21	21
GENOTOXINS_ALL_24HRS_REG	28	28
TPA_RESIST_MIDDLE_UP	49	49
P21_ANY_DN	36	35
WERNER_FIBRO_DN	168	168
MKK6EE_UP	10		Rejected!
CMV_ALL_UP	94	93
VEGF_HUVEC_UP	15	15
UVB_NHEK1_C3	13		Rejected!
HUMAN_TISSUE_SALIVARY	12		Rejected!
MAMMARY_DEV_UP	57	55
CMV_HCMV_TIMECOURSE_10HRS_UP	11		Rejected!
5FU_RESIST_GASTRIC_DN	16	16
NI2_MOUSE_DN	46	45
STRESS_ARSENIC_SPECIFIC_UP	149	149
LH_GRANULOSA_DN	77	76
TPA_SENS_EARLY_UP	49	47
INSULIN_ADIP_SENS_DN	17	17
UV_UNIQUE_FIBRO_DN	32	32
UVC_LOW_C2_DN	20	20
CARIES_PULP_UP	212	205
GENOTOXINS_ALL_4HRS_REG	27	26
ELONGINA_KO_DN	184	177
BRG1_ALAB_UP	40	40
PRMT5_KD_UP	187	183
HDACI_COLON_SUL2HRS_UP	11		Rejected!
PARP_KO_DN	14		Rejected!
DOX_RESIST_GASTRIC_UP	44	44
IL1_CORNEA_UP	63	62
DAC_FIBRO_DN	11		Rejected!
RIBAVIRIN_RSV_UP	22	22
HYPOXIA_NORMAL_UP	219	216
HDACI_COLON_BUT48HRS_UP	96	96
BREASTCA_THREE_CLASSES	42	42
EMT_DN	54	54
AS3_FIBRO_C2	32	31
STRESS_ARSENIC_SPECIFIC_DN	27	27
TSADAC_HYPOMETH_HYPERAC_OVCA_UP	16	16
CALRES_RHESUS_UP	68	67
HBX_HEP_DN	13		Rejected!
UVC_TTD_8HR_UP	23	23
REOVIRUS_HEK293_DN	231	230
TPA_RESIST_LATE_UP	37	37
REOVIRUS_HEK293_UP	237	236
CITED1_KO_WT_DN	13		Rejected!
CITED1_KO_WT_UP	16	16
UVB_NHEK3_C4	14		Rejected!
TPA_SENS_MIDDLE_UP	67	65
GH_IGF_CHONDROCYTES_UP	10		Rejected!
BRACX_DN	11		Rejected!
UVC_TTD-XPCS_COMMON_UP	22	21
UVC_HIGH_D6_DN	31	31
CMV_HCMV_TIMECOURSE_20HRS_UP	86	84
COCAINE_BRAIN_5D_UP	64	63
INSULIN_ADIP_INSENS_DN	17	17
HDACI_COLON_BUT48HRS_DN	116	116
INOS_ALL_DN	77	77
OLD_FIBRO_UP	62	61
FSH_GRANULOSA_UP	78	78
LAL_KO_6MO_UP	64	61
HSC_MATURE_ADULT	339	331
ET743_RESIST_UP	17	17
MMS_HUMAN_LYMPH_LOW_4HRS_DN	16	16
AGED_RHESUS_DN	110	108
WERNER_FIBRO_UP	56	56
PDGF_ES_UP	18	18
CMV_24HRS_DN	72	71
TNFALPHA_4HRS_UP	40	40
HDACI_COLON_BUT12HRS_DN	74	74
DFOSB_BRAIN_8WKS_UP	40	40
GH_GHRHR_KO_6HRS_UP	72	69
5FU_RESIST_GASTRIC_UP	21	21
TSA_HEPATOMA_CANCER_DN	16	16
CMV_HCMV_6HRS_UP	25	25
IFNALPHA_RESIST_DN	19	19
SERUM_FIBROBLAST_CORE_DN	197	196
TSA_RKO_UP	17	17
H2O2_CSBDIFF_C2	33	33
ADIP_DIFF_CLUSTER1	56	56
HSC_INTERMEDIATEPROGENITORS_SHARED	135	133
HDACI_COLON_CLUSTER10	44	43
STEMCELL_NEURAL_UP	1838		Rejected!
OLDWERNER_FIBRO_DN	105	105
HBX_NL_UP	23	22
IRS1_KO_ADIP_DN	117	116
P21_MIDDLE_DN	16	15
BCRABL_HL60_AFFY_DN	10		Rejected!
4NQO_ESR_WS_UNREG	36	35
WERNERONLY_FIBRO_UP	31	31
CMV_HCMV_TIMECOURSE_20HRS_DN	41	40
HDACI_COLON_TSA2HRS_DN	22	22
DSRNA_UP	38	38
BCNU_GLIOMA_NOMGMT_48HRS_UP	18	18
H2O2_CSBDIFF_C1	33	33
NOVA2_KO_SPLICING	42	42
UVB_NHEK1_C4	13		Rejected!
GAMMA-UV_FIBRO_UP	35	35
DAC_PANC50_UP	44	42
DAC_CGI_BLADDER_UP	11		Rejected!
UV-4NQO_FIBRO_DN	28	28
GN_CAMP_GRANULOSA_UP	53	53
RCC_NL_UP	519		Rejected!
UVB_NHEK1_C2	22	21
METASTASIS_ADENOCARC_UP	14		Rejected!
VEGF_MMMEC_12HRS_UP	29	28
STRESS_IONIZING_SPECIFIC_UP	15	15
DOX_RESIST_GASTRIC_DN	17	17
ESR_FIBROBLAST_UP	51	50
CPR_LOW_LIVER_UP	17	17
BRCA_PROGNOSIS_POS	41	41
HDACI_COLON_BUT30MIN_DN	37	37
UVB_SCC_UP	88	87
BAF57_BT549_DN	335	330
IDX_TSA_DN_CLUSTER1	42	42
BLEO_MOUSE_LYMPH_HIGH_24HRS_DN	34	34
AGED_MOUSE_NEOCORTEX_UP	68	67
HEATSHOCK_OLD_UP	14		Rejected!
VENTRICLES_UP	206	205
CMV_HCMV_TIMECOURSE_1HR_DN	38	38
HSC_HSCANDPROGENITORS_FETAL	610		Rejected!
AGED_MOUSE_MUSCLE_DN	33	32
IDX_TSA_DN_CLUSTER6	27	27
HDACI_COLON_CLUSTER4	16	16
UVC_LOW_ALL_DN	59	58
UVC_HIGH_D1_DN	15	15
UVB_NHEK3_C6	30	30
ET743_SARCOMA_DN	269	269
UVB_NHEK3_C3	17	17
OLDONLY_FIBRO_DN	55	53
GAMMA_ESR_WS_UNREG	29	28
UVC_XPCS_8HR_UP	59	58
UVB_NHEK3_C1	60	57
TNFALPHA_ALL_UP	77	77
IRS1_KO_ADIP_UP	97	96
HDACI_COLON_TSA12HRS_UP	22	22
IDX_TSA_UP_CLUSTER4	40	40
SARCOMAS_SCHWANNOMA_UP	13		Rejected!
3AB_GAMMA_DN	13		Rejected!
AGEING_LYMPH_DN	17	17
DNMT1_KO_UP	74	72
HDACI_COLON_CLUSTER8	12		Rejected!
NAB_LUNG_DN	54	54
CMV_HCMV_TIMECOURSE_18HRS_UP	74	74
POD1_KO_MOST_UP	32	32
VEGF_HUVEC_2HRS_UP	30	30
HUMAN_TISSUE_TESTIS	59	59
RESISTANCE_XENOGRAFTS_UP	29	28
REFRACTORY_GASTRIC_UP	87	87
HDACI_COLON_TSA_UP	120	120
HEARTFAILURE_ATRIA_UP	25	25
HDACI_COLON_BUT2HRS_DN	13		Rejected!
FSH_OVARY_MCV152_UP	61	61
CMV_HCMV_TIMECOURSE_8HRS_DN	16	16
HYPOXIA_REG_UP	38	38
BRACX_UP	22	22
BRCA1_OVEREXP_UP	159	159
TGZ_ADIP_UP	15		Rejected!
CIS_RESIST_GASTRIC_UP	16	16
H2O2_CSBRESCUED_C1_UP	43	42
UV_ESR_WS_UNREG	11		Rejected!
UVC_XPCS_4HR_DN	242	242
IL6_SCAR_FIBRO_DN	10		Rejected!
GH_EXOGENOUS_LATE_UP	79	78
JNK_UP	32	30
IDX_TSA_UP_CLUSTER3	90	88
HSC_LTHSC_SHARED	274	268
TGFBETA_EARLY_UP	47	47
ET743_HELA_UP	56	56
TNFALPHA_ADIP_DN	59	57
HSC_LTHSC_FETAL	274	268
ADIP_VS_PREADIP_DN	38	37
TIS7_OVEREXP_DN	20	19
AS3_HEK293_DN	12		Rejected!
CMV_ALL_DN	103	102
ZMPSTE24_KO_DN	32	32
TGFBETA_C2_UP	18	18
ADIP_DIFF_CLUSTER5	39	39
RETT_DN	14		Rejected!
HSC_EARLYPROGENITORS_ADULT	458	450
ET743_SARCOMA_24HRS_UP	10		Rejected!
UVB_NHEK2_DN	83	81
IFN_GAMMA_UP	39	38
HDACI_COLON_TSA_DN	64	64
TNFALPHA_ADIP_UP	10		Rejected!
IGF_VS_PDGF_DN	44	43
HSC_STHSC_SHARED	34	33
SARCOMAS_HISTIOCYTOMA_UP	13		Rejected!
IDX_TSA_DN_CLUSTER2	66	62
STEMCELL_COMMON_UP	181	180
TPA_SENS_LATE_DN	234	233
BCRABL_HL60_CDNA_UP	14		Rejected!
NAB_LUNG_UP	27	27
LH_GRANULOSA_UP	80	80
POD1_KO_UP	416	412
CMV_HCMV_TIMECOURSE_16HRS_DN	20	20
CMV_8HRS_DN	44	44
BREASTCA_TWO_CLASSES	140	138
HYPOXIA_RCC_UP	104	102
BCNU_GLIOMA_MGMT_48HRS_DN	161	158
TSADAC_HYPERMETH_HYPERAC_OVCA_UP	12		Rejected!
CMV_HCMV_TIMECOURSE_ALL_UP	470	464
HDACI_COLON_CUR_UP	108	108
UVC_HIGH_D5_DN	36	36
HEARTFAILURE_ATRIA_DN	114	111
HPV31_UP	60	59
HUMAN_TISSUE_KIDNEY	11		Rejected!
HSC_LTHSC_ADULT	370	360
TNFALPHA_30MIN_UP	42	42
MIDDLEAGE_DN	14		Rejected!
BRCA2_BRCA1_UP	49	48
UVB_NHEK2_UP	69	68
CALRES_MOUSE_UP	30	29
SERUM_FIBROBLAST_CELLCYCLE	138	136
CMV_HCMV_TIMECOURSE_24HRS_DN	42	42
TGFBETA_LATE_UP	33	33
HDACI_COLON_BUT16HRS_UP	42	42
H2O2_CSBRESCUED_UP	57	56
HDACI_COLON_TSABUT_UP	72	72
TGFBETA_C3_UP	12		Rejected!
4NQO_UNIQUE_FIBRO_UP	22	22
HDACI_COLON_SUL16HRS_DN	72	72
4NQO_ESR_OLD_UNREG	11		Rejected!
H2O2_CSBCOMBINED	13		Rejected!
HUMAN_TISSUE_THYMUS	16	16
ALZHEIMERS_INCIPIENT_UP	345	342
BCNU_GLIOMA_NOMGMT_24HRS_UP	14		Rejected!
BRCA1_SW480_DN	17	16
IDX_TSA_UP_CLUSTER2	60	60
PRMT5_KD_DN	26	25
CANCERDRUGS_PROBCELL_UP	20	20
CMV_HCMV_TIMECOURSE_16HRS_UP	59	57
GH_EXOGENOUS_ANY_UP	292	291
CMV_HCMV_TIMECOURSE_14HRS_DN	41	41
AD12_32HRS_DN	15		Rejected!
ADIP_DIFF_UP	69	67
RIBAVIRIN_RSV_DN	43	43
HDACI_COLON_TSA24HRS_DN	10		Rejected!
ET743_RESIST_DN	40	40
TGFBETA_ALL_UP	80	80
IFNA_UV-CMV_COMMON_HCMV_6HRS_UP	29	29
INSULIN_ADIP_INSENS_UP	23	23
UVB_NHEK4_6HRS_UP	28	28
GH_EXOGENOUS_LATE_DN	80	80
HDACI_COLON_SUL_DN	217	215
AGED_MOUSE_NEOCORTEX_DN	57	55
AD12_24HRS_DN	19	18
DFOSB_BRAIN_2WKS_UP	39	38
MIDDLEAGE_UP	13		Rejected!
IRS_KO_ADIP_UP	28	28
BRG1_H1299_UP	36	36
CMV_HCMV_6HRS_DN	56	55
HIF1_TARGETS	36	36
P21_P53_MIDDLE_DN	25	25
CARIES_PULP_DN	70	70
BLEO_MOUSE_LYMPH_LOW_24HRS_DN	28	27
FSH_OVARY_MCV152_DN	46	46
IFNALPHA_HCC_UP	29	29
AGED_MOUSE_CEREBELLUM_DN	49	47
P53_BRCA1_UP	32	31
HDACI_COLON_SUL48HRS_DN	82	81
HEMATOP_STEM_ALL_UP	37	36
UVC_HIGH_ALL_UP	19	19
AGED_MOUSE_HYPOTH_DN	38	38
HUMAN_TISSUE_LIVER	37	37
HDACI_COLON_CUR16HRS_DN	10		Rejected!
ET743_SARCOMA_6HRS_UP	30	30
FSH_GRANULOSA_DN	77	76
HDACI_COLON_TSA30MIN_DN	13		Rejected!
CMV_UV-CMV_COMMON_HCMV_6HRS_DN	28	27
ADIPOGENESIS_HMSC_CLASS1_UP	18	18
NF90_DN	38	38
POD1_KO_DN	724		Rejected!
IFN_BETA_UP	65	65
CAMPTOTHECIN_PROBCELL_DN	31	30
HDACI_COLON_SUL24HRS_UP	64	64
IFN_ALPHA_UP	40	40
P21_EARLY_DN	13		Rejected!
HDACI_COLON_CUR24HRS_UP	37	37
VEGF_MMMEC_6HRS_UP	50	50
O6BG_RESIST_MEDULLOBLASTOMA_UP	25	23
BRG1_SW13_UP	52	52
HSC_STHSC_ADULT	42	41
OXSTRESS_RPE_H2O2TBH_DN	32	31
LAL_KO_3MO_UP	48	46
ADIP_DIFF_CLUSTER3	33	33
AGED_MOUSE_HIPPOCAMPUS_ANY_DN	42	42
IL1_CORNEA_DN	74	74
BRCA_BRCA1_NEG	154	154
CISPLATIN_PROBCELL_UP	17	17
HDACI_COLON_SUL12HRS_UP	26	26
GAMMA_ESR_OLD_UNREG	26	26
OXSTRESS_RPE_H2O2HNE_DN	31	31
AGED_MOUSE_CORTEX_DN	46	46
PITUITARY_FETAL_UP	17	17
ADIP_VS_FIBRO_DN	27	27
CANTHARIDIN_DN	52	50
HSC_INTERMEDIATEPROGENITORS_ADULT	146	144
UVC_LOW_A2_UP	10		Rejected!
RETT_UP	40	40
TFF2_KO_UP	25	23
HSC_HSC_ADULT	306	299
ERM_KO_SERTOLI_DN	18	18
CALRES_MOUSE_NEOCORTEX_DN	66	66
H2O2_CSBRESCUED_C2_UP	11		Rejected!
CMV_UV-CMV_COMMON_HCMV_6HRS_UP	20	20
CMV_HCMV_TIMECOURSE_6HRS_DN	52	52
GH_GHRHR_KO_24HRS_UP	146	142
MMS_MOUSE_LYMPH_HIGH_4HRS_UP	36	35
HSC_HSC_FETAL	241	237
VHL_NORMAL_UP	447	438
UVC_HIGH_D4_DN	47	46
OXSTRESS_BREASTCA_UP	29	29
IFN_ANY_UP	82	81
ZMPSTE24_KO_UP	33	31
BRG1_ALAB_DN	37	37
HDACI_COLON_CURSUL_UP	42	42
