# Supplementary material for: The rapamycin-regulated gene expression signature determines prognosis for breast cancer
Source: Mol Cancer. 2009 Sep 24;8:75. doi: 10.1186/1476-4598-8-75 (PMC2761377; doi:10.1186/1476-4598-8-75)
Supplement: Additional file 2 — Gene set enrichment analysis of in vivo data, time series. The data provided represent the time series of GSEA. This compressed file contains "Time" shortcut file and "GSEA_time" folder. Clicking on "Time" shortcut opens the index file providing access to analysis files contained in the "GSEA_time" folder. [file 1476-4598-8-75-S2.zip › GSEA_time/GLUTATHIONE_METABOLISM.xls]

NAME	PROBE	GENE SYMBOL	GENE_TITLE	RANK IN GENE LIST	RANK METRIC SCORE	RUNNING ES	CORE ENRICHMENT
row_0	ANPEP	null	null	54	1.0690370798110962	0.21376796	No
row_1	MGST3	null	null	1349	0.3472086191177368	0.22115743	No
row_2	GCLC	null	null	3035	0.21784694492816925	0.1833581	No
row_3	GSTA1	null	null	4154	0.16687172651290894	0.16279818	No
row_4	GSTA4	null	null	6425	0.10291224718093872	0.07330141	No
row_5	GPX5	null	null	6436	0.10291224718093872	0.09364669	No
row_6	GPX4	null	null	6841	0.09425608068704605	0.093090355	No
row_7	MGST1	null	null	7995	0.07261565327644348	0.051750198	No
row_8	IDH1	null	null	9070	0.055784206837415695	0.010842663	No
row_9	GSTT2	null	null	9377	0.05145612359046936	0.006385898	No
row_10	GSTZ1	null	null	9867	0.04376175254583359	-0.008522635	No
row_11	GSTM4	null	null	10280	0.03799096867442131	-0.020856876	No
row_12	GPX2	null	null	12509	0.006251677870750427	-0.12787817	No
row_13	GSTT1	null	null	12559	0.005289882887154818	-0.12918894	No
row_14	GSS	null	null	13233	-0.004328086972236633	-0.16102245	No
row_15	GGT1	null	null	14025	-0.01635054312646389	-0.19615753	No
row_16	GSTA3	null	null	14123	-0.017793238162994385	-0.1972703	No
row_17	GSTA2	null	null	14815	-0.028853900730609894	-0.22501421	No
row_18	MGST2	null	null	15200	-0.03462468087673187	-0.23666896	No
row_19	GSTM3	null	null	15317	-0.036548275500535965	-0.23490883	No
row_20	GSTM5	null	null	15419	-0.03847186639904976	-0.2320303	No
row_21	GSTO2	null	null	17493	-0.0836763083934784	-0.31584606	No
row_22	GSTM1	null	null	17772	-0.09185158461332321	-0.31076515	No
row_23	GPX3	null	null	18665	-0.1245526671409607	-0.328907	Yes
row_24	GSTM2	null	null	18986	-0.14042231440544128	-0.31603587	Yes
row_25	GCLM	null	null	19568	-0.18562676012516022	-0.30669978	Yes
row_26	IDH2	null	null	19803	-0.21255706250667572	-0.2750474	Yes
row_27	GSTP1	null	null	20188	-0.2904626131057739	-0.23491593	Yes
row_28	PGD	null	null	20349	-0.3539411723613739	-0.17104822	Yes
row_29	GPX1	null	null	20417	-0.3986647427082062	-0.093607634	Yes
row_30	G6PD	null	null	20527	-0.5073477625846863	0.0037910743	Yes
