# Supplementary material for: The rapamycin-regulated gene expression signature determines prognosis for breast cancer
Source: Mol Cancer. 2009 Sep 24;8:75. doi: 10.1186/1476-4598-8-75 (PMC2761377; doi:10.1186/1476-4598-8-75)
Supplement: Additional file 2 — Gene set enrichment analysis of in vivo data, time series. The data provided represent the time series of GSEA. This compressed file contains "Time" shortcut file and "GSEA_time" folder. Clicking on "Time" shortcut opens the index file providing access to analysis files contained in the "GSEA_time" folder. [file 1476-4598-8-75-S2.zip › GSEA_time/gsea_report_for_na_neg_1197940125570.xls]

NAME	GS<br> follow link to MSigDB	GS DETAILS	SIZE	ES	NES	NOM p-val	FDR q-val	FWER p-val	RANK AT MAX	LEADING EDGE
BCNU_GLIOMA_NOMGMT_48HRS_DN	BCNU_GLIOMA_NOMGMT_48HRS_DN	Details ...	31	-0.6349945	-2.2832623	0.0	0.004775718	0.0050	1849	tags=42%, list=9%, signal=46%
FATTY_ACID_SYNTHESIS	FATTY_ACID_SYNTHESIS	Details ...	16	-0.6521213	-1.9614068	0.0	0.067931406	0.132	855	tags=31%, list=4%, signal=33%
ADIPOCYTE_PPARG_UP	ADIPOCYTE_PPARG_UP	Details ...	15	-0.63639796	-1.9233725	0.0	0.059729166	0.171	957	tags=40%, list=5%, signal=42%
TCA	TCA	Details ...	15	-0.62553877	-1.8530695	0.0	0.08266473	0.294	1367	tags=40%, list=7%, signal=43%
UVC_TTD_4HR_UP	UVC_TTD_4HR_UP	Details ...	58	-0.4452534	-1.8349736	0.0	0.07545741	0.327	1065	tags=21%, list=5%, signal=22%
CITRATE_CYCLE_TCA_CYCLE	CITRATE_CYCLE_TCA_CYCLE	Details ...	20	-0.58077174	-1.8276037	0.0	0.06688772	0.345	2116	tags=45%, list=10%, signal=50%
CROONQUIST_IL6_RAS_DN	CROONQUIST_IL6_RAS_DN	Details ...	24	-0.5295635	-1.7617117	0.006535948	0.09468295	0.497	1620	tags=42%, list=8%, signal=45%
TGFBETA_C2_UP	TGFBETA_C2_UP	Details ...	18	-0.54105914	-1.6992931	0.01764706	0.13563196	0.675	291	tags=22%, list=1%, signal=23%
ALANINE_AND_ASPARTATE_METABOLISM	ALANINE_AND_ASPARTATE_METABOLISM	Details ...	21	-0.5127737	-1.6933725	0.0058139535	0.12569165	0.686	622	tags=19%, list=3%, signal=20%
CANCER_UNDIFFERENTIATED_META_UP	CANCER_UNDIFFERENTIATED_META_UP	Details ...	67	-0.38031223	-1.6664224	0.0	0.13696654	0.753	2257	tags=37%, list=11%, signal=42%
NO2IL12PATHWAY	NO2IL12PATHWAY	Details ...	15	-0.53458434	-1.6434014	0.02	0.14495908	0.806	2699	tags=33%, list=13%, signal=38%
SHIPP_FL_VS_DLBCL_DN	SHIPP_FL_VS_DLBCL_DN	Details ...	34	-0.45687586	-1.6324515	0.0	0.14229107	0.825	2428	tags=47%, list=12%, signal=53%
CROONQUIST_IL6_STARVE_UP	CROONQUIST_IL6_STARVE_UP	Details ...	33	-0.4272404	-1.562582	0.0076923077	0.2085026	0.933	1620	tags=30%, list=8%, signal=33%
CALRES_MOUSE_UP	CALRES_MOUSE_UP	Details ...	29	-0.4313392	-1.5483189	0.024793388	0.21153104	0.947	1455	tags=28%, list=7%, signal=30%
MTA3PATHWAY	MTA3PATHWAY	Details ...	15	-0.5299117	-1.5410365	0.07798165	0.2077209	0.958	2360	tags=40%, list=11%, signal=45%
BECKER_TAMOXIFEN_RESISTANT_UP	BECKER_TAMOXIFEN_RESISTANT_UP	Details ...	40	-0.40170345	-1.5244572	0.04597701	0.21530129	0.969	759	tags=23%, list=4%, signal=23%
DNMT1_KO_DN	DNMT1_KO_DN	Details ...	16	-0.49903187	-1.5232029	0.065	0.20432252	0.97	291	tags=19%, list=1%, signal=19%
POD1_KO_MOST_UP	POD1_KO_MOST_UP	Details ...	32	-0.41685197	-1.4916968	0.023076924	0.23410487	0.989	244	tags=9%, list=1%, signal=9%
GALE_FLT3ANDAPL_DN	GALE_FLT3ANDAPL_DN	Details ...	18	-0.45489118	-1.4700832	0.097826086	0.24902448	0.992	1508	tags=33%, list=7%, signal=36%
PROTEASOME_DEGRADATION	PROTEASOME_DEGRADATION	Details ...	31	-0.41681567	-1.4566813	0.036036037	0.25630018	0.995	2187	tags=32%, list=11%, signal=36%
BENNETT_SLE_UP	BENNETT_SLE_UP	Details ...	28	-0.41311675	-1.4426934	0.023255814	0.26405728	0.995	1149	tags=29%, list=6%, signal=30%
IDX_TSA_UP_CLUSTER5	IDX_TSA_UP_CLUSTER5	Details ...	104	-0.32272777	-1.4329728	0.0	0.26509914	0.998	1106	tags=19%, list=5%, signal=20%
XPB_TTD-CS_DN	XPB_TTD-CS_DN	Details ...	24	-0.42129174	-1.420626	0.062068965	0.2726287	0.999	60	tags=17%, list=0%, signal=17%
LYSINE_DEGRADATION	LYSINE_DEGRADATION	Details ...	30	-0.3925971	-1.4066535	0.05	0.2840819	1.0	1121	tags=27%, list=5%, signal=28%
VEGF_HUVEC_30MIN_UP	VEGF_HUVEC_30MIN_UP	Details ...	24	-0.41561562	-1.3992481	0.07692308	0.28489694	1.0	1818	tags=25%, list=9%, signal=27%
TSA_HEPATOMA_CANCER_UP	TSA_HEPATOMA_CANCER_UP	Details ...	39	-0.37360376	-1.3863266	0.04255319	0.2956085	1.0	806	tags=13%, list=4%, signal=13%
OXSTRESS_RPETHREE_DN	OXSTRESS_RPETHREE_DN	Details ...	28	-0.40007946	-1.3818444	0.0859375	0.2916141	1.0	514	tags=18%, list=2%, signal=18%
ADIP_DIFF_CLUSTER4	ADIP_DIFF_CLUSTER4	Details ...	34	-0.38640928	-1.3810109	0.030612245	0.28227943	1.0	1390	tags=32%, list=7%, signal=35%
AGUIRRE_PANCREAS_CHR19	AGUIRRE_PANCREAS_CHR19	Details ...	74	-0.32247052	-1.3768523	0.025	0.27938175	1.0	2246	tags=22%, list=11%, signal=24%
UVC_TTD_ALL_UP	UVC_TTD_ALL_UP	Details ...	76	-0.3185052	-1.374505	0.025	0.2732962	1.0	1065	tags=16%, list=5%, signal=17%
PENG_LEUCINE_DN	PENG_LEUCINE_DN	Details ...	139	-0.28827995	-1.3733014	0.0	0.26603016	1.0	1571	tags=24%, list=8%, signal=26%
TGFBETA_EARLY_UP	TGFBETA_EARLY_UP	Details ...	47	-0.3667477	-1.3528827	0.05154639	0.2895258	1.0	291	tags=15%, list=1%, signal=15%
KREBS_TCA_CYCLE	KREBS_TCA_CYCLE	Details ...	30	-0.3768868	-1.340738	0.0729927	0.3002522	1.0	1367	tags=30%, list=7%, signal=32%
TSA_CD4_UP	TSA_CD4_UP	Details ...	25	-0.38433462	-1.3382279	0.07638889	0.29505152	1.0	1305	tags=24%, list=6%, signal=26%
OVARIAN_INFERTILITY_GENES	OVARIAN_INFERTILITY_GENES	Details ...	25	-0.38714597	-1.328881	0.090277776	0.3029313	1.0	959	tags=20%, list=5%, signal=21%
BRENTANI_REPAIR	BRENTANI_REPAIR	Details ...	35	-0.34877342	-1.3142688	0.0927835	0.3186843	1.0	1538	tags=23%, list=7%, signal=25%
BRCA1_SW480_UP	BRCA1_SW480_UP	Details ...	25	-0.39352417	-1.3088738	0.13125	0.3188774	1.0	204	tags=12%, list=1%, signal=12%
HPV31_DN	HPV31_DN	Details ...	47	-0.34358576	-1.3059479	0.055555556	0.31537333	1.0	709	tags=19%, list=3%, signal=20%
RADAEVA_IFNA_UP	RADAEVA_IFNA_UP	Details ...	50	-0.33254912	-1.2992606	0.03846154	0.31822297	1.0	1450	tags=28%, list=7%, signal=30%
TFF2_KO_UP	TFF2_KO_UP	Details ...	23	-0.39229825	-1.2861965	0.14583333	0.33400252	1.0	2054	tags=26%, list=10%, signal=29%
STRESS_ARSENIC_SPECIFIC_DN	STRESS_ARSENIC_SPECIFIC_DN	Details ...	27	-0.3693949	-1.2836587	0.125	0.33055553	1.0	2180	tags=26%, list=11%, signal=29%
GLUTATHIONE_METABOLISM	GLUTATHIONE_METABOLISM	Details ...	31	-0.35411873	-1.277797	0.140625	0.33291847	1.0	1942	tags=26%, list=9%, signal=28%
IFNALPHA_NL_HCC_UP	IFNALPHA_NL_HCC_UP	Details ...	18	-0.39618167	-1.2610109	0.13736264	0.35543057	1.0	867	tags=28%, list=4%, signal=29%
ELECTRON_TRANSPORTER_ACTIVITY	ELECTRON_TRANSPORTER_ACTIVITY	Details ...	113	-0.2705619	-1.2535144	0.0625	0.3605083	1.0	1545	tags=19%, list=7%, signal=21%
BILE_ACID_BIOSYNTHESIS	BILE_ACID_BIOSYNTHESIS	Details ...	27	-0.36418253	-1.2408197	0.176	0.3770659	1.0	4516	tags=59%, list=22%, signal=76%
AGED_MOUSE_HYPOTH_DN	AGED_MOUSE_HYPOTH_DN	Details ...	38	-0.33465272	-1.2323091	0.13207547	0.38499293	1.0	674	tags=18%, list=3%, signal=19%
IFNALPHA_NL_UP	IFNALPHA_NL_UP	Details ...	27	-0.35215908	-1.2298434	0.16935484	0.38102916	1.0	1450	tags=33%, list=7%, signal=36%
BUT_TSA_UP	BUT_TSA_UP	Details ...	18	-0.3954773	-1.2195561	0.19753087	0.39351064	1.0	139	tags=17%, list=1%, signal=17%
DNA_REPLICATION_REACTOME	DNA_REPLICATION_REACTOME	Details ...	44	-0.3058597	-1.2099192	0.13095239	0.4044164	1.0	2300	tags=23%, list=11%, signal=26%
ADIP_DIFF_CLUSTER3	ADIP_DIFF_CLUSTER3	Details ...	33	-0.3245248	-1.2095349	0.16239317	0.39729732	1.0	739	tags=18%, list=4%, signal=19%
BUTANOATE_METABOLISM	BUTANOATE_METABOLISM		27	-0.34084433	-1.1848167	0.19148937	0.44072264	1.0	1121	tags=19%, list=5%, signal=20%
DOX_RESIST_GASTRIC_UP	DOX_RESIST_GASTRIC_UP		44	-0.31181017	-1.1769015	0.17142858	0.44944376	1.0	1232	tags=20%, list=6%, signal=22%
CHESLER_BRAIN_NEURAL_HIGH_GENES	CHESLER_BRAIN_NEURAL_HIGH_GENES		23	-0.3596824	-1.1741583	0.23703703	0.44700983	1.0	1907	tags=22%, list=9%, signal=24%
CIS_RESIST_GASTRIC_UP	CIS_RESIST_GASTRIC_UP		16	-0.37629882	-1.1729013	0.24378109	0.44120485	1.0	291	tags=13%, list=1%, signal=13%
BIOGENIC_AMINE_SYNTHESIS	BIOGENIC_AMINE_SYNTHESIS		15	-0.39238447	-1.1649036	0.23383084	0.4505434	1.0	3837	tags=27%, list=19%, signal=33%
LAL_KO_3MO_UP	LAL_KO_3MO_UP		46	-0.30734122	-1.1648278	0.15384616	0.44258884	1.0	1214	tags=17%, list=6%, signal=18%
LIAN_MYELOID_DIFF_TF	LIAN_MYELOID_DIFF_TF		34	-0.30711958	-1.1607642	0.1875	0.44291654	1.0	514	tags=12%, list=2%, signal=12%
IFNA_UV-CMV_COMMON_HCMV_6HRS_UP	IFNA_UV-CMV_COMMON_HCMV_6HRS_UP		29	-0.32523918	-1.156377	0.2195122	0.44469765	1.0	1149	tags=17%, list=6%, signal=18%
ZMPSTE24_KO_DN	ZMPSTE24_KO_DN		32	-0.317508	-1.1547085	0.15454546	0.44116715	1.0	2914	tags=38%, list=14%, signal=44%
CMV_8HRS_UP	CMV_8HRS_UP		32	-0.3086156	-1.154102	0.20661157	0.43488476	1.0	856	tags=19%, list=4%, signal=20%
BCNU_GLIOMA_MGMT_48HRS_DN	BCNU_GLIOMA_MGMT_48HRS_DN		158	-0.23580475	-1.153568	0.2	0.42880046	1.0	2345	tags=19%, list=11%, signal=21%
ROS_MOUSE_AORTA_UP	ROS_MOUSE_AORTA_UP		24	-0.34130883	-1.1520399	0.25165564	0.42525673	1.0	404	tags=13%, list=2%, signal=13%
IFNALPHA_HCC_UP	IFNALPHA_HCC_UP		29	-0.33207914	-1.1510648	0.20472442	0.4202496	1.0	867	tags=21%, list=4%, signal=22%
SANA_IFNG_ENDOTHELIAL_UP	SANA_IFNG_ENDOTHELIAL_UP		73	-0.2633656	-1.1437513	0.121212125	0.42887816	1.0	1449	tags=16%, list=7%, signal=18%
INOS_ALL_UP	INOS_ALL_UP		53	-0.28299117	-1.1435986	0.18333334	0.42247766	1.0	1977	tags=26%, list=10%, signal=29%
GLYCOGEN_METABOLISM	GLYCOGEN_METABOLISM		34	-0.2990476	-1.1305697	0.18095239	0.4428819	1.0	501	tags=15%, list=2%, signal=15%
MONOAMINE_GPCRS	MONOAMINE_GPCRS		32	-0.31732237	-1.1277668	0.26415095	0.44234592	1.0	4975	tags=41%, list=24%, signal=53%
IL3PATHWAY	IL3PATHWAY		15	-0.37151986	-1.1238444	0.3084577	0.44386956	1.0	2699	tags=33%, list=13%, signal=38%
MMS_HUMAN_LYMPH_HIGH_24HRS_UP	MMS_HUMAN_LYMPH_HIGH_24HRS_UP		19	-0.3577348	-1.1151506	0.30167598	0.45662957	1.0	1620	tags=21%, list=8%, signal=23%
VEGF_HUVEC_2HRS_UP	VEGF_HUVEC_2HRS_UP		30	-0.31627202	-1.1114413	0.25454545	0.45778275	1.0	1818	tags=20%, list=9%, signal=22%
TSA_RKO_UP	TSA_RKO_UP		17	-0.36808476	-1.1041185	0.29142857	0.46781862	1.0	1233	tags=18%, list=6%, signal=19%
DIAB_NEPH_UP	DIAB_NEPH_UP		61	-0.28168064	-1.1027691	0.21666667	0.46440896	1.0	1721	tags=20%, list=8%, signal=21%
CHOLESTEROL_BIOSYNTHESIS	CHOLESTEROL_BIOSYNTHESIS		15	-0.37683544	-1.0968549	0.3272727	0.47092894	1.0	1309	tags=27%, list=6%, signal=28%
POMEROY_MD_TREATMENT_GOOD_VS_POOR_UP	POMEROY_MD_TREATMENT_GOOD_VS_POOR_UP		29	-0.3155418	-1.0857255	0.33913043	0.48937982	1.0	2062	tags=24%, list=10%, signal=27%
PROTEASOME	PROTEASOME		17	-0.34775788	-1.0852896	0.33163264	0.48393148	1.0	76	tags=12%, list=0%, signal=12%
INOS_ALL_DN	INOS_ALL_DN		77	-0.24599986	-1.0793518	0.23404256	0.4904509	1.0	611	tags=12%, list=3%, signal=12%
SHIPP_DLBCL_CURED_UP	SHIPP_DLBCL_CURED_UP		30	-0.29928315	-1.0557857	0.3478261	0.53977484	1.0	1452	tags=17%, list=7%, signal=18%
CPR_LOW_LIVER_UP	CPR_LOW_LIVER_UP		17	-0.3378529	-1.0506252	0.38285714	0.5452949	1.0	1719	tags=29%, list=8%, signal=32%
IGFR_IR_UP	IGFR_IR_UP		18	-0.3458199	-1.042413	0.39893618	0.5584363	1.0	739	tags=17%, list=4%, signal=17%
LEE_DENA_DN	LEE_DENA_DN		72	-0.239639	-1.0396371	0.3043478	0.5580741	1.0	3095	tags=26%, list=15%, signal=31%
FLECHNER_KIDNEY_TRANSPLANT_WELL_DN	FLECHNER_KIDNEY_TRANSPLANT_WELL_DN		22	-0.3199259	-1.0333873	0.36879432	0.56685376	1.0	698	tags=18%, list=3%, signal=19%
LIAN_MYELOID_DIFF_RECEPTORS	LIAN_MYELOID_DIFF_RECEPTORS		29	-0.29000235	-1.0161079	0.42857143	0.60290456	1.0	1571	tags=17%, list=8%, signal=19%
WALLACE_JAK2_DIFF	WALLACE_JAK2_DIFF		30	-0.29214835	-1.0142	0.41322315	0.6001078	1.0	1867	tags=27%, list=9%, signal=29%
XU_CBP_UP	XU_CBP_UP		21	-0.31433192	-1.0134308	0.40963855	0.5948179	1.0	740	tags=14%, list=4%, signal=15%
BCNU_GLIOMA_MGMT_24HRS_DN	BCNU_GLIOMA_MGMT_24HRS_DN		32	-0.2875126	-1.0074933	0.42857143	0.6024329	1.0	1737	tags=16%, list=8%, signal=17%
GOLDRATH_CELLCYCLE	GOLDRATH_CELLCYCLE		28	-0.28255254	-1.0043871	0.4318182	0.60276234	1.0	988	tags=18%, list=5%, signal=19%
PROTEASOMEPATHWAY	PROTEASOMEPATHWAY		21	-0.31625372	-1.0035311	0.40963855	0.59779644	1.0	973	tags=19%, list=5%, signal=20%
DAC_IFN_BLADDER_UP	DAC_IFN_BLADDER_UP		16	-0.3354904	-1.0012321	0.421875	0.59678984	1.0	1043	tags=25%, list=5%, signal=26%
ARGININE_AND_PROLINE_METABOLISM	ARGININE_AND_PROLINE_METABOLISM		42	-0.25790292	-0.99970114	0.47058824	0.59393877	1.0	1997	tags=24%, list=10%, signal=26%
HCC_SURVIVAL_GOOD_VS_POOR_UP	HCC_SURVIVAL_GOOD_VS_POOR_UP		136	-0.20302983	-0.9930908	0.71428573	0.60295343	1.0	2554	tags=18%, list=12%, signal=21%
AGUIRRE_PANCREAS_CHR8	AGUIRRE_PANCREAS_CHR8		61	-0.23922436	-0.97856545	0.484375	0.6302876	1.0	1990	tags=23%, list=10%, signal=25%
IL6_SCAR_FIBRO_UP	IL6_SCAR_FIBRO_UP		24	-0.28550524	-0.9783667	0.45	0.62390816	1.0	872	tags=17%, list=4%, signal=17%
UREA_CYCLE_AND_METABOLISM_OF_AMINO_GROUPS	UREA_CYCLE_AND_METABOLISM_OF_AMINO_GROUPS		18	-0.32189354	-0.97371423	0.47368422	0.62781453	1.0	1997	tags=22%, list=10%, signal=25%
TAVOR_CEBP_DN	TAVOR_CEBP_DN		31	-0.2768075	-0.96252173	0.5413534	0.647942	1.0	759	tags=16%, list=4%, signal=17%
HOFFMANN_BIVSBII_IMVM	HOFFMANN_BIVSBII_IMVM		81	-0.21701549	-0.96238583	0.55	0.641462	1.0	1198	tags=14%, list=6%, signal=14%
CARBON_FIXATION	CARBON_FIXATION		21	-0.29627678	-0.9621147	0.4625	0.63541037	1.0	2360	tags=33%, list=11%, signal=38%
FERRANDO_T_CELL_DIFFERENTIATION_PATHWAY	FERRANDO_T_CELL_DIFFERENTIATION_PATHWAY		18	-0.30211374	-0.9500686	0.51785713	0.6563578	1.0	827	tags=11%, list=4%, signal=12%
TYROSINE_METABOLISM	TYROSINE_METABOLISM		31	-0.2514467	-0.93152964	0.649635	0.69297975	1.0	4474	tags=42%, list=22%, signal=53%
GPCRDB_CLASS_A_RHODOPSIN_LIKE	GPCRDB_CLASS_A_RHODOPSIN_LIKE		174	-0.18996014	-0.92123765	0.75	0.70887536	1.0	4091	tags=29%, list=20%, signal=36%
CCR3PATHWAY	CCR3PATHWAY		22	-0.28373548	-0.9165487	0.58787876	0.7120101	1.0	1923	tags=27%, list=9%, signal=30%
PHENYLALANINE_METABOLISM	PHENYLALANINE_METABOLISM		22	-0.28431886	-0.91537315	0.6023392	0.7075774	1.0	1161	tags=18%, list=6%, signal=19%
IGF1RPATHWAY	IGF1RPATHWAY		15	-0.3083129	-0.9110522	0.55450237	0.71041065	1.0	1812	tags=27%, list=9%, signal=29%
TSADAC_HYPERMETH_OVCA_UP	TSADAC_HYPERMETH_OVCA_UP		15	-0.30848172	-0.8958952	0.59615386	0.7362013	1.0	2377	tags=27%, list=12%, signal=30%
CPR_LOW_LIVER_DN	CPR_LOW_LIVER_DN		22	-0.2776467	-0.8892575	0.6242775	0.74231243	1.0	259	tags=9%, list=1%, signal=9%
VALINE_LEUCINE_AND_ISOLEUCINE_DEGRADATION	VALINE_LEUCINE_AND_ISOLEUCINE_DEGRADATION		36	-0.2401671	-0.8835135	0.6909091	0.74684495	1.0	1989	tags=17%, list=10%, signal=18%
TIDPATHWAY	TIDPATHWAY		18	-0.28288826	-0.8795229	0.6367925	0.74814075	1.0	3966	tags=33%, list=19%, signal=41%
CDMACPATHWAY	CDMACPATHWAY		16	-0.29788944	-0.8786616	0.6243386	0.742952	1.0	1812	tags=19%, list=9%, signal=21%
HOGERKORP_CD44_DN	HOGERKORP_CD44_DN		22	-0.26414424	-0.8725591	0.7266667	0.7483032	1.0	1520	tags=14%, list=7%, signal=15%
HDACI_COLON_CLUSTER7	HDACI_COLON_CLUSTER7		15	-0.30280152	-0.870628	0.6188119	0.7452676	1.0	1426	tags=20%, list=7%, signal=21%
HSP27PATHWAY	HSP27PATHWAY		15	-0.29796913	-0.8625801	0.65405405	0.7535674	1.0	1518	tags=13%, list=7%, signal=14%
GPCRS_CLASS_A_RHODOPSIN_LIKE	GPCRS_CLASS_A_RHODOPSIN_LIKE		134	-0.17526813	-0.82468414	1.0	0.81423384	1.0	4091	tags=28%, list=20%, signal=35%
GPCRDB_OTHER	GPCRDB_OTHER		58	-0.20114404	-0.80798846	0.7903226	0.8341988	1.0	4960	tags=40%, list=24%, signal=52%
GLYCEROLIPID_METABOLISM	GLYCEROLIPID_METABOLISM		44	-0.21409437	-0.8014628	0.83146065	0.8368981	1.0	2517	tags=20%, list=12%, signal=23%
BETA_ALANINE_METABOLISM	BETA_ALANINE_METABOLISM		27	-0.23765312	-0.79881716	0.8125	0.833515	1.0	2527	tags=26%, list=12%, signal=30%
HUMAN_TISSUE_LIVER	HUMAN_TISSUE_LIVER		37	-0.20371115	-0.78076655	0.8627451	0.8513612	1.0	3437	tags=30%, list=17%, signal=36%
PEPTIDE_GPCRS	PEPTIDE_GPCRS		72	-0.16602428	-0.70179015	0.975	0.92864615	1.0	4839	tags=35%, list=23%, signal=45%
UVB_NHEK4_6HRS_DN	UVB_NHEK4_6HRS_DN		19	-0.22571512	-0.692594	0.88439304	0.9275826	1.0	2300	tags=21%, list=11%, signal=24%
