# Supplementary material for: The rapamycin-regulated gene expression signature determines prognosis for breast cancer
Source: Mol Cancer. 2009 Sep 24;8:75. doi: 10.1186/1476-4598-8-75 (PMC2761377; doi:10.1186/1476-4598-8-75)
Supplement: Additional file 2 — Gene set enrichment analysis of in vivo data, time series. The data provided represent the time series of GSEA. This compressed file contains "Time" shortcut file and "GSEA_time" folder. Clicking on "Time" shortcut opens the index file providing access to analysis files contained in the "GSEA_time" folder. [file 1476-4598-8-75-S2.zip › GSEA_time/gsea_report_for_na_pos_1197940125570.xls]

NAME	GS<br> follow link to MSigDB	GS DETAILS	SIZE	ES	NES	NOM p-val	FDR q-val	FWER p-val	RANK AT MAX	LEADING EDGE
WNT_TARGETS	WNT_TARGETS	Details ...	25	0.79870623	1.9857295	0.0	0.0030168546	0.0030	1876	tags=52%, list=9%, signal=57%
LEE_TCELLS1_UP	LEE_TCELLS1_UP	Details ...	201	0.64783025	1.9637622	0.0	0.0015084273	0.0030	3589	tags=50%, list=17%, signal=60%
DORSEY_DOXYCYCLINE_UP	DORSEY_DOXYCYCLINE_UP	Details ...	29	0.7723446	1.9560547	0.0	0.0010056181	0.0030	969	tags=34%, list=5%, signal=36%
LEE_TCELLS8_UP	LEE_TCELLS8_UP	Details ...	201	0.64783025	1.9544383	0.0	7.5421366E-4	0.0030	3589	tags=50%, list=17%, signal=60%
CROONQUIST_IL6_STROMA_UP	CROONQUIST_IL6_STROMA_UP	Details ...	37	0.73875105	1.9500726	0.0	8.03885E-4	0.0040	1615	tags=41%, list=8%, signal=44%
LEE_TCELLS10_UP	LEE_TCELLS10_UP	Details ...	201	0.64783025	1.9404321	0.0	0.0010075972	0.0060	3589	tags=50%, list=17%, signal=60%
MENSE_HYPOXIA_UP	MENSE_HYPOXIA_UP	Details ...	107	0.65340114	1.9247814	0.0	0.0012965453	0.0090	4533	tags=60%, list=22%, signal=76%
UVC_XPCS_4HR_DN	UVC_XPCS_4HR_DN	Details ...	242	0.6278768	1.906259	0.0	0.002014979	0.016	4050	tags=52%, list=20%, signal=65%
HYPOXIA_REVIEW	HYPOXIA_REVIEW	Details ...	81	0.6603841	1.8946134	0.0	0.0021255754	0.019	2845	tags=44%, list=14%, signal=51%
UVC_XPCS_8HR_DN	UVC_XPCS_8HR_DN	Details ...	408	0.60812205	1.8721706	0.0	0.003115863	0.031	4368	tags=52%, list=21%, signal=65%
CMV-UV_HCMV_6HRS_DN	CMV-UV_HCMV_6HRS_DN	Details ...	108	0.62872577	1.865405	0.0	0.0033808232	0.037	3668	tags=39%, list=18%, signal=47%
CORDERO_KRAS_KD_VS_CONTROL_UP	CORDERO_KRAS_KD_VS_CONTROL_UP	Details ...	74	0.6576071	1.8644277	0.0	0.0031814359	0.038	3385	tags=46%, list=16%, signal=55%
HYPOXIA_REG_UP	HYPOXIA_REG_UP	Details ...	38	0.7031822	1.862042	0.0	0.0029367101	0.038	3860	tags=58%, list=19%, signal=71%
CROONQUIST_RAS_STROMA_DN	CROONQUIST_RAS_STROMA_DN	Details ...	19	0.79319704	1.8559402	0.0	0.003370874	0.047	1528	tags=47%, list=7%, signal=51%
UVC_XPCS_ALL_DN	UVC_XPCS_ALL_DN	Details ...	478	0.601183	1.8522178	0.0	0.0036137057	0.053	4368	tags=50%, list=21%, signal=62%
DIAB_NEPH_DN	DIAB_NEPH_DN	Details ...	374	0.6019783	1.8469528	0.0	0.0039503346	0.062	4024	tags=46%, list=20%, signal=56%
CHEN_HOXA5_TARGETS_UP	CHEN_HOXA5_TARGETS_UP	Details ...	229	0.6053439	1.8442624	0.0	0.0040729907	0.066	3927	tags=48%, list=19%, signal=58%
UVC_TTD_4HR_DN	UVC_TTD_4HR_DN	Details ...	297	0.6057611	1.8425989	0.0	0.004180416	0.072	4425	tags=54%, list=21%, signal=68%
NICK_RHAPC_UP	NICK_RHAPC_UP	Details ...	32	0.7129402	1.837833	0.0	0.0043311007	0.078	2013	tags=41%, list=10%, signal=45%
AS3_FIBRO_DN	AS3_FIBRO_DN	Details ...	31	0.7077559	1.8302349	0.0	0.0051166983	0.097	2843	tags=48%, list=14%, signal=56%
TAKEDA_NUP8_HOXA9_16D_DN	TAKEDA_NUP8_HOXA9_16D_DN	Details ...	228	0.60518587	1.8289824	0.0	0.005016165	0.1	5807	tags=65%, list=28%, signal=89%
FSH_OVARY_MCV152_DN	FSH_OVARY_MCV152_DN	Details ...	46	0.6691326	1.8257849	0.0	0.0051057497	0.107	4202	tags=52%, list=20%, signal=65%
ZHAN_MM_CD138_HP_VS_REST	ZHAN_MM_CD138_HP_VS_REST	Details ...	48	0.6712943	1.8234591	0.0	0.0049713915	0.109	2633	tags=44%, list=13%, signal=50%
ASTON_DEPRESSION_UP	ASTON_DEPRESSION_UP	Details ...	45	0.67052335	1.8224299	0.0	0.004805881	0.11	1956	tags=36%, list=9%, signal=39%
HDACI_COLON_BUT30MIN_DN	HDACI_COLON_BUT30MIN_DN	Details ...	37	0.6865061	1.8217912	0.0	0.0046944544	0.11	3118	tags=51%, list=15%, signal=60%
UVB_SCC_UP	UVB_SCC_UP	Details ...	87	0.6272609	1.8184605	0.0	0.0049796663	0.122	4557	tags=53%, list=22%, signal=68%
UV-CMV_UNIQUE_HCMV_6HRS_DN	UV-CMV_UNIQUE_HCMV_6HRS_DN	Details ...	82	0.6346756	1.8177636	0.0	0.004869252	0.124	3668	tags=39%, list=18%, signal=47%
AS3_FIBRO_C4	AS3_FIBRO_C4	Details ...	18	0.7792629	1.8177482	0.0	0.0046953503	0.124	3407	tags=67%, list=17%, signal=80%
UVC_TTD_ALL_DN	UVC_TTD_ALL_DN	Details ...	358	0.5926993	1.8175688	0.0	0.0045681912	0.125	4425	tags=52%, list=21%, signal=65%
MANALO_HYPOXIA_UP	MANALO_HYPOXIA_UP	Details ...	94	0.62467384	1.789723	0.0	0.008225988	0.224	4024	tags=50%, list=20%, signal=62%
IRITANI_ADPROX_DN	IRITANI_ADPROX_DN	Details ...	60	0.6371046	1.785971	0.0	0.008509755	0.238	3018	tags=40%, list=15%, signal=47%
TSA_HEPATOMA_CANCER_DN	TSA_HEPATOMA_CANCER_DN	Details ...	16	0.7921782	1.7847999	0.0	0.008337205	0.239	2735	tags=63%, list=13%, signal=72%
TAKEDA_NUP8_HOXA9_6H_UP	TAKEDA_NUP8_HOXA9_6H_UP	Details ...	85	0.6161591	1.7792703	0.0	0.008906297	0.26	3475	tags=34%, list=17%, signal=41%
DOX_RESIST_GASTRIC_DN	DOX_RESIST_GASTRIC_DN	Details ...	17	0.770429	1.7759751	0.0	0.0092043355	0.274	2667	tags=65%, list=13%, signal=74%
SHEPARD_NEG_REG_OF_CELL_PROLIFERATION	SHEPARD_NEG_REG_OF_CELL_PROLIFERATION	Details ...	108	0.6091831	1.7726154	0.0	0.009427761	0.286	3652	tags=35%, list=18%, signal=43%
CMV_HCMV_TIMECOURSE_6HRS_DN	CMV_HCMV_TIMECOURSE_6HRS_DN	Details ...	52	0.6484313	1.7680802	0.0	0.01011309	0.302	3972	tags=50%, list=19%, signal=62%
LI_FETAL_VS_WT_KIDNEY_UP	LI_FETAL_VS_WT_KIDNEY_UP	Details ...	179	0.5831474	1.7617252	0.0	0.011004881	0.331	4024	tags=43%, list=20%, signal=53%
HINATA_NFKB_UP	HINATA_NFKB_UP	Details ...	106	0.59965324	1.7576963	0.0	0.011560915	0.355	829	tags=19%, list=4%, signal=20%
UVB_NHEK3_C3	UVB_NHEK3_C3	Details ...	17	0.7593501	1.7572204	0.0	0.0113417115	0.357	1496	tags=41%, list=7%, signal=44%
UVB_NHEK1_C6	UVB_NHEK1_C6	Details ...	130	0.58971375	1.7561975	0.0	0.011183434	0.359	6142	tags=69%, list=30%, signal=98%
UVC_HIGH_D4_DN	UVC_HIGH_D4_DN	Details ...	46	0.6501748	1.7559531	0.0	0.010984282	0.361	3167	tags=46%, list=15%, signal=54%
ROS_MOUSE_AORTA_DN	ROS_MOUSE_AORTA_DN	Details ...	76	0.6146004	1.7540138	0.0	0.011223552	0.372	3046	tags=43%, list=15%, signal=51%
TSADAC_RKOEXP_UP	TSADAC_RKOEXP_UP	Details ...	16	0.75063896	1.7527285	0.0	0.011243024	0.379	363	tags=31%, list=2%, signal=32%
BAF57_BT549_DN	BAF57_BT549_DN	Details ...	330	0.5676399	1.7439458	0.0	0.012881016	0.426	4203	tags=44%, list=20%, signal=55%
VEGF_MMMEC_12HRS_UP	VEGF_MMMEC_12HRS_UP	Details ...	28	0.6844742	1.7388452	0.0	0.013997789	0.467	3161	tags=39%, list=15%, signal=46%
HDACI_COLON_SUL30MIN_DN	HDACI_COLON_SUL30MIN_DN	Details ...	38	0.65371144	1.7362764	0.0011185682	0.014283473	0.481	2734	tags=42%, list=13%, signal=48%
POD1_KO_MOST_DN	POD1_KO_MOST_DN	Details ...	25	0.69808286	1.7359935	0.0	0.0140221575	0.483	1981	tags=36%, list=10%, signal=40%
CMV_HCMV_TIMECOURSE_14HRS_DN	CMV_HCMV_TIMECOURSE_14HRS_DN	Details ...	41	0.6470232	1.7357309	0.0	0.0137923	0.486	3484	tags=41%, list=17%, signal=50%
GUO_HEX_UP	GUO_HEX_UP	Details ...	81	0.601588	1.7353402	0.0	0.013634211	0.489	5511	tags=57%, list=27%, signal=77%
IRITANI_ADPROX_VASC	IRITANI_ADPROX_VASC	Details ...	151	0.57849115	1.7341518	0.0	0.01354171	0.494	3018	tags=35%, list=15%, signal=41%
UVC_TTD_8HR_DN	UVC_TTD_8HR_DN		165	0.58238494	1.7316995	0.0	0.013768565	0.502	3652	tags=45%, list=18%, signal=54%
METASTASIS_ADENOCARC_DN	METASTASIS_ADENOCARC_DN		34	0.66255695	1.7289908	0.0011235955	0.014217876	0.518	1871	tags=24%, list=9%, signal=26%
AGEING_BRAIN_UP	AGEING_BRAIN_UP		208	0.5703663	1.7278146	0.0	0.014404369	0.532	4258	tags=44%, list=21%, signal=55%
RIBOSOMAL_PROTEINS	RIBOSOMAL_PROTEINS		96	0.59549177	1.7271049	0.0	0.014342347	0.535	4666	tags=49%, list=23%, signal=63%
REOVIRUS_HEK293_UP	REOVIRUS_HEK293_UP		236	0.56961566	1.7265022	0.0	0.014190784	0.538	4912	tags=51%, list=24%, signal=66%
UVB_NHEK1_DN	UVB_NHEK1_DN		270	0.5630998	1.7208773	0.0	0.015099929	0.566	4957	tags=58%, list=24%, signal=76%
UV_ESR_OLD_UNREG	UV_ESR_OLD_UNREG		19	0.7121161	1.7051927	0.0024242424	0.019553147	0.668	3960	tags=42%, list=19%, signal=52%
IDX_TSA_DN_CLUSTER5	IDX_TSA_DN_CLUSTER5		46	0.6265936	1.7051259	0.0	0.019216023	0.668	5027	tags=54%, list=24%, signal=72%
UVC_TTD-XPCS_COMMON_DN	UVC_TTD-XPCS_COMMON_DN		144	0.5748849	1.7018944	0.0	0.019809393	0.687	5307	tags=58%, list=26%, signal=77%
WALKER_MM_SNP_DIFF	WALKER_MM_SNP_DIFF		44	0.6215447	1.6982869	0.0	0.020700695	0.709	2182	tags=34%, list=11%, signal=38%
TPA_SENS_MIDDLE_UP	TPA_SENS_MIDDLE_UP		65	0.61064374	1.6979034	0.0	0.020492708	0.71	1353	tags=23%, list=7%, signal=25%
HTERT_UP	HTERT_UP		67	0.5989127	1.6943543	0.0010373445	0.02118193	0.732	1977	tags=28%, list=10%, signal=31%
GALE_FLT3ANDAPL_UP	GALE_FLT3ANDAPL_UP		59	0.60491097	1.6876723	0.0	0.02304257	0.761	4492	tags=51%, list=22%, signal=65%
UVC_HIGH_ALL_DN	UVC_HIGH_ALL_DN		296	0.55351794	1.6875205	0.0	0.02276174	0.762	3783	tags=43%, list=18%, signal=52%
IGF1_NIH3T3_UP	IGF1_NIH3T3_UP		35	0.65111154	1.6866415	0.0011210763	0.0227828	0.767	1944	tags=31%, list=9%, signal=35%
DSRNA_UP	DSRNA_UP		38	0.6369003	1.6857173	0.001109878	0.022771066	0.773	2567	tags=34%, list=12%, signal=39%
ET743_HELA_UP	ET743_HELA_UP		56	0.60870844	1.6836685	0.0	0.02314996	0.782	1151	tags=23%, list=6%, signal=25%
BRCA1_OVEREXP_UP	BRCA1_OVEREXP_UP		159	0.56052667	1.6809644	0.0	0.02390113	0.798	4425	tags=46%, list=21%, signal=58%
UVB_NHEK3_C5	UVB_NHEK3_C5		35	0.64021724	1.6769772	0.0	0.024996841	0.815	4141	tags=60%, list=20%, signal=75%
INFLAMPATHWAY	INFLAMPATHWAY		29	0.6629441	1.6744046	0.0011402508	0.025857111	0.831	630	tags=14%, list=3%, signal=14%
IL1_CORNEA_UP	IL1_CORNEA_UP		62	0.59375936	1.6694422	0.002120891	0.028049616	0.858	1450	tags=21%, list=7%, signal=22%
CMV_HCMV_TIMECOURSE_18HRS_UP	CMV_HCMV_TIMECOURSE_18HRS_UP		74	0.5793083	1.6688194	0.0	0.027924558	0.859	2035	tags=31%, list=10%, signal=34%
MUNSHI_MM_UP	MUNSHI_MM_UP		65	0.59335047	1.6686312	0.0	0.027610863	0.861	4217	tags=38%, list=20%, signal=48%
BECKER_TAMOXIFEN_RESISTANT_DN	BECKER_TAMOXIFEN_RESISTANT_DN		51	0.611461	1.665935	0.0010845987	0.028591303	0.872	4249	tags=49%, list=21%, signal=62%
WELCSH_BRCA_UP	WELCSH_BRCA_UP		39	0.61876035	1.6659238	0.005482456	0.028210085	0.872	2545	tags=33%, list=12%, signal=38%
ADIPOGENESIS_HMSC_CLASS1_UP	ADIPOGENESIS_HMSC_CLASS1_UP		18	0.70720184	1.6625925	0.0011862396	0.02921168	0.884	1858	tags=33%, list=9%, signal=37%
RESISTANCE_XENOGRAFTS_UP	RESISTANCE_XENOGRAFTS_UP		28	0.65048635	1.6615647	0.0011574074	0.029262044	0.887	594	tags=21%, list=3%, signal=22%
TRANSLATION_FACTORS	TRANSLATION_FACTORS		47	0.60322917	1.6603562	0.0032608695	0.02946677	0.894	3905	tags=49%, list=19%, signal=60%
LEI_HOXC8_DN	LEI_HOXC8_DN		15	0.737784	1.6603273	0.0036855037	0.029093774	0.894	1358	tags=40%, list=7%, signal=43%
RADMACHER_AMLNORMALKARYTYPE_SIG	RADMACHER_AMLNORMALKARYTYPE_SIG		83	0.57354254	1.6602966	0.0	0.028742688	0.894	3828	tags=42%, list=19%, signal=52%
HTERT_DN	HTERT_DN		70	0.5899019	1.6589394	0.0010460251	0.029056126	0.906	4292	tags=39%, list=21%, signal=49%
AGUIRRE_PANCREAS_CHR9	AGUIRRE_PANCREAS_CHR9		24	0.67052853	1.6575186	0.0070093456	0.029447244	0.908	3686	tags=50%, list=18%, signal=61%
WILLERT_WNT_NCCIT_ALL_UP	WILLERT_WNT_NCCIT_ALL_UP		23	0.6653086	1.6555946	0.0036540804	0.029853145	0.917	5621	tags=74%, list=27%, signal=102%
HINATA_NFKB_DN	HINATA_NFKB_DN		20	0.68761057	1.655085	0.009603841	0.029748207	0.917	1010	tags=30%, list=5%, signal=32%
UVB_NHEK1_C1	UVB_NHEK1_C1		51	0.6071177	1.6548777	0.0010787486	0.029457588	0.918	3938	tags=43%, list=19%, signal=53%
CCR5PATHWAY	CCR5PATHWAY		17	0.7074798	1.6543436	0.0072289156	0.029313656	0.92	1522	tags=29%, list=7%, signal=32%
BRCA_BRCA1_POS	BRCA_BRCA1_POS		106	0.5675158	1.6520458	0.0	0.029958399	0.925	3814	tags=36%, list=19%, signal=44%
GH_GHRHR_KO_6HRS_UP	GH_GHRHR_KO_6HRS_UP		69	0.57906866	1.645327	0.0	0.032685854	0.944	4667	tags=45%, list=23%, signal=58%
KRETZSCHMAR_IL6_DIFF	KRETZSCHMAR_IL6_DIFF		145	0.54737496	1.6437912	0.0	0.033131547	0.948	5298	tags=52%, list=26%, signal=69%
MUNSHI_MM_VS_PCS_UP	MUNSHI_MM_VS_PCS_UP		77	0.5719794	1.6431617	0.0	0.033030283	0.948	4217	tags=36%, list=20%, signal=46%
PASSERINI_PROLIFERATION	PASSERINI_PROLIFERATION		64	0.5796197	1.6415606	0.0031847134	0.03340659	0.951	3585	tags=33%, list=17%, signal=40%
BAF57_BT549_UP	BAF57_BT549_UP		238	0.53944904	1.6414151	0.0	0.03311961	0.952	4858	tags=41%, list=24%, signal=53%
CROMER_HYPOPHARYNGEAL_MET_VS_NON_UP	CROMER_HYPOPHARYNGEAL_MET_VS_NON_UP		72	0.57459897	1.6403733	0.0	0.033302955	0.953	1344	tags=25%, list=7%, signal=27%
HADDAD_HPCLYMPHO_ENRICHED	HADDAD_HPCLYMPHO_ENRICHED		309	0.5350947	1.6398889	0.0	0.033162408	0.954	3814	tags=37%, list=19%, signal=44%
BYSTROM_IL5_DN	BYSTROM_IL5_DN		57	0.5864071	1.6396694	0.0010526315	0.03296078	0.956	5387	tags=56%, list=26%, signal=76%
LEE_TCELLS7_UP	LEE_TCELLS7_UP		15	0.7212181	1.638751	0.0064102565	0.033014394	0.96	1642	tags=40%, list=8%, signal=43%
ROME_INSULIN_2F_DN	ROME_INSULIN_2F_DN		25	0.6684583	1.6386262	0.005787037	0.032746196	0.96	4220	tags=44%, list=20%, signal=55%
TGF_BETA_SIGNALING_PATHWAY	TGF_BETA_SIGNALING_PATHWAY		49	0.6022666	1.6383204	0.0010845987	0.032514505	0.96	1956	tags=31%, list=9%, signal=34%
BROCKE_IL6	BROCKE_IL6		145	0.54737496	1.6378142	0.0	0.032367796	0.961	5298	tags=52%, list=26%, signal=69%
CHIARETTI_T_ALL	CHIARETTI_T_ALL		255	0.54152495	1.635518	0.0	0.033054948	0.967	4351	tags=39%, list=21%, signal=49%
OLDONLY_FIBRO_DN	OLDONLY_FIBRO_DN		53	0.5926605	1.6347181	0.0032502708	0.03310442	0.969	4900	tags=55%, list=24%, signal=72%
BRG1_ALAB_UP	BRG1_ALAB_UP		40	0.60195714	1.6306285	0.0011086474	0.034658406	0.974	2755	tags=30%, list=13%, signal=35%
VERNELL_PRB_CLSTR2	VERNELL_PRB_CLSTR2		22	0.6752044	1.628142	0.005938242	0.035745014	0.982	3232	tags=55%, list=16%, signal=65%
CALCINEURINPATHWAY	CALCINEURINPATHWAY		19	0.68160766	1.6276162	0.009975063	0.035661858	0.983	4361	tags=58%, list=21%, signal=73%
BREAST_CANCER_ESTROGEN_SIGNALING	BREAST_CANCER_ESTROGEN_SIGNALING		93	0.5565269	1.6275434	0.0	0.035351004	0.983	2064	tags=29%, list=10%, signal=32%
LVAD_HEARTFAILURE_DN	LVAD_HEARTFAILURE_DN		38	0.613709	1.6268493	0.0022123894	0.03533015	0.984	3993	tags=39%, list=19%, signal=49%
WERNERONLY_FIBRO_DN	WERNERONLY_FIBRO_DN		64	0.5834718	1.6263981	0.0010604454	0.03518759	0.985	2831	tags=34%, list=14%, signal=40%
UVC_HIGH_D8_DN	UVC_HIGH_D8_DN		30	0.6393955	1.6247255	0.0079185525	0.035632025	0.987	3342	tags=43%, list=16%, signal=52%
HDACI_COLON_SUL2HRS_DN	HDACI_COLON_SUL2HRS_DN		17	0.7017729	1.6241186	0.008706467	0.0356273	0.987	2994	tags=53%, list=15%, signal=62%
BREASTCA_TWO_CLASSES	BREASTCA_TWO_CLASSES		138	0.5499789	1.6228572	0.0	0.035959702	0.989	4882	tags=49%, list=24%, signal=64%
SANA_TNFA_ENDOTHELIAL_UP	SANA_TNFA_ENDOTHELIAL_UP		80	0.560814	1.6211984	0.0	0.036529392	0.989	1482	tags=23%, list=7%, signal=24%
CMV_UV-CMV_COMMON_HCMV_6HRS_DN	CMV_UV-CMV_COMMON_HCMV_6HRS_DN		27	0.6446681	1.6199105	0.0046296297	0.036837414	0.989	4440	tags=48%, list=22%, signal=61%
CHIARETTI_T_ALL_DIFF	CHIARETTI_T_ALL_DIFF		278	0.5298247	1.6181086	0.0	0.03761221	0.989	4351	tags=37%, list=21%, signal=46%
LINDSTEDT_DEND_8H_VS_48H_UP	LINDSTEDT_DEND_8H_VS_48H_UP		64	0.5725814	1.6176	0.0	0.037608586	0.989	3140	tags=30%, list=15%, signal=35%
OKUMURA_MC_LPS	OKUMURA_MC_LPS		185	0.5400579	1.6148407	0.0	0.03864351	0.989	4414	tags=41%, list=21%, signal=52%
STRESS_TPA_SPECIFIC_UP	STRESS_TPA_SPECIFIC_UP		42	0.6054437	1.6135657	0.0054525626	0.03895809	0.99	2575	tags=31%, list=12%, signal=35%
UVC_LOW_ALL_DN	UVC_LOW_ALL_DN		58	0.5766317	1.613362	0.0021164021	0.03870214	0.99	3448	tags=41%, list=17%, signal=50%
JNK_DN	JNK_DN		31	0.63583976	1.6130929	0.0056625144	0.0384842	0.99	4731	tags=52%, list=23%, signal=67%
AT1RPATHWAY	AT1RPATHWAY		34	0.60723025	1.6104492	0.003382187	0.039696384	0.993	4184	tags=53%, list=20%, signal=66%
RORIE_ES_PNET_UP	RORIE_ES_PNET_UP		27	0.6377257	1.6086957	0.012629162	0.040300556	0.993	3167	tags=52%, list=15%, signal=61%
TAKEDA_NUP8_HOXA9_6H_DN	TAKEDA_NUP8_HOXA9_6H_DN		40	0.61078036	1.607293	0.003318584	0.040663898	0.993	573	tags=23%, list=3%, signal=23%
UVB_NHEK2_DN	UVB_NHEK2_DN		81	0.5573465	1.6005063	0.0	0.04422066	0.996	2696	tags=37%, list=13%, signal=42%
ST_ERK1_ERK2_MAPK_PATHWAY	ST_ERK1_ERK2_MAPK_PATHWAY		30	0.6169054	1.600386	0.006772009	0.043926075	0.996	4297	tags=50%, list=21%, signal=63%
H2O2_CSBDIFF_C1	H2O2_CSBDIFF_C1		33	0.6113489	1.5991656	0.007945516	0.04421872	0.996	2438	tags=39%, list=12%, signal=45%
HADDAD_HSC_CD10_UP	HADDAD_HSC_CD10_UP		296	0.5235397	1.5984067	0.0	0.044314288	0.996	3814	tags=35%, list=19%, signal=42%
HDACI_COLON_SUL12HRS_UP	HDACI_COLON_SUL12HRS_UP		26	0.6441955	1.5980802	0.0070339977	0.044121996	0.996	2727	tags=46%, list=13%, signal=53%
4NQO_ESR_WS_UNREG	4NQO_ESR_WS_UNREG		35	0.60705936	1.5947605	0.01010101	0.046057127	0.997	4610	tags=43%, list=22%, signal=55%
MCALPAINPATHWAY	MCALPAINPATHWAY		24	0.64706993	1.5941209	0.01146789	0.046096757	0.998	3325	tags=46%, list=16%, signal=55%
BRG1_H1299_UP	BRG1_H1299_UP		36	0.60555226	1.5927725	0.0034168565	0.04661855	0.999	1630	tags=28%, list=8%, signal=30%
FSH_GRANULOSA_DN	FSH_GRANULOSA_DN		76	0.55336136	1.5927095	0.0010460251	0.04628305	0.999	3043	tags=38%, list=15%, signal=45%
BRUNO_IL3_DN	BRUNO_IL3_DN		63	0.56689703	1.5922894	0.0010493179	0.046075013	0.999	2813	tags=33%, list=14%, signal=38%
CMV_HCMV_TIMECOURSE_ALL_DN	CMV_HCMV_TIMECOURSE_ALL_DN		420	0.5166358	1.5914835	0.0	0.04628071	0.999	4332	tags=37%, list=21%, signal=46%
ST_JNK_MAPK_PATHWAY	ST_JNK_MAPK_PATHWAY		40	0.59718084	1.5909036	0.0032573289	0.046272516	0.999	3445	tags=43%, list=17%, signal=51%
HDACI_COLON_CLUSTER6	HDACI_COLON_CLUSTER6		43	0.58879316	1.5907311	0.004352557	0.04608425	0.999	2490	tags=35%, list=12%, signal=40%
OLDWERNER_FIBRO_UP	OLDWERNER_FIBRO_UP		25	0.6509371	1.5904137	0.0035169988	0.045928646	0.999	2150	tags=32%, list=10%, signal=36%
ALZHEIMERS_INCIPIENT_UP	ALZHEIMERS_INCIPIENT_UP		342	0.5209795	1.5887835	0.0	0.046483565	1.0	5263	tags=46%, list=26%, signal=60%
KIM_TH_CELLS_UP	KIM_TH_CELLS_UP		46	0.597737	1.5884215	0.0	0.04640782	1.0	4209	tags=46%, list=20%, signal=57%
MMS_HUMAN_LYMPH_LOW_4HRS_DN	MMS_HUMAN_LYMPH_LOW_4HRS_DN		16	0.6941377	1.587243	0.009937888	0.046784762	1.0	3772	tags=56%, list=18%, signal=69%
CMV_HCMV_TIMECOURSE_8HRS_DN	CMV_HCMV_TIMECOURSE_8HRS_DN		16	0.6892319	1.5843294	0.015345269	0.048079565	1.0	3338	tags=69%, list=16%, signal=82%
LH_GRANULOSA_DN	LH_GRANULOSA_DN		76	0.55336136	1.5842848	0.0	0.047757614	1.0	3043	tags=38%, list=15%, signal=45%
IDX_TSA_DN_CLUSTER6	IDX_TSA_DN_CLUSTER6		27	0.63067746	1.5839852	0.010676157	0.04764674	1.0	793	tags=22%, list=4%, signal=23%
ZMPSTE24_KO_UP	ZMPSTE24_KO_UP		31	0.61758924	1.5834085	0.0056497175	0.047628548	1.0	4257	tags=45%, list=21%, signal=57%
KNUDSEN_PMNS_UP	KNUDSEN_PMNS_UP		74	0.54826456	1.581502	0.0031152647	0.04848023	1.0	6090	tags=54%, list=30%, signal=76%
IGLESIAS_E2FMINUS_UP	IGLESIAS_E2FMINUS_UP		136	0.53352225	1.5813144	0.0	0.048247978	1.0	4536	tags=35%, list=22%, signal=45%
AGEING_KIDNEY_SPECIFIC_DN	AGEING_KIDNEY_SPECIFIC_DN		132	0.53202033	1.5784765	0.0010121458	0.049818672	1.0	4249	tags=39%, list=21%, signal=49%
BASSO_HCL_DIFF	BASSO_HCL_DIFF		86	0.54531294	1.5780171	0.0010362695	0.049766097	1.0	4023	tags=41%, list=20%, signal=50%
PGC1APATHWAY	PGC1APATHWAY		23	0.6463805	1.5739702	0.008333334	0.05199418	1.0	4184	tags=57%, list=20%, signal=71%
EMT_DN	EMT_DN		54	0.571191	1.5739361	0.0063492064	0.051690232	1.0	3167	tags=39%, list=15%, signal=46%
LINDSTEDT_DEND_UP	LINDSTEDT_DEND_UP		50	0.57573545	1.5732578	0.005376344	0.05176765	1.0	1010	tags=24%, list=5%, signal=25%
TPA_SENS_LATE_UP	TPA_SENS_LATE_UP		52	0.5692495	1.5709399	0.0064171124	0.052872185	1.0	1102	tags=21%, list=5%, signal=22%
BRENTANI_CELL_ADHESION	BRENTANI_CELL_ADHESION		92	0.5436706	1.5690448	0.0	0.053691525	1.0	3140	tags=28%, list=15%, signal=33%
CMV_HCMV_6HRS_DN	CMV_HCMV_6HRS_DN		55	0.5700599	1.5683589	0.006355932	0.053826313	1.0	4440	tags=45%, list=22%, signal=58%
HDACI_COLON_SUL_DN	HDACI_COLON_SUL_DN		215	0.5248133	1.5674914	0.0	0.05392639	1.0	3283	tags=32%, list=16%, signal=37%
ZHAN_MM_MOLECULAR_CLASSI_DN	ZHAN_MM_MOLECULAR_CLASSI_DN		50	0.57221735	1.5628985	0.009771987	0.056740507	1.0	3459	tags=38%, list=17%, signal=46%
SIG_CHEMOTAXIS	SIG_CHEMOTAXIS		44	0.5776533	1.5622898	0.009814613	0.05680161	1.0	4751	tags=41%, list=23%, signal=53%
LIZUKA_L0_GR_L1	LIZUKA_L0_GR_L1		15	0.6856092	1.5609264	0.01142132	0.057414185	1.0	310	tags=13%, list=2%, signal=14%
TSA_PANC50_UP	TSA_PANC50_UP		38	0.59705967	1.5602156	0.01	0.057527017	1.0	3167	tags=34%, list=15%, signal=40%
MENSE_HYPOXIA_TRANSPORTER_GENES	MENSE_HYPOXIA_TRANSPORTER_GENES		48	0.569338	1.5592154	0.00862069	0.057892337	1.0	4269	tags=40%, list=21%, signal=50%
HEARTFAILURE_ATRIA_DN	HEARTFAILURE_ATRIA_DN		111	0.52819425	1.5582798	0.002038736	0.058209106	1.0	3407	tags=32%, list=17%, signal=39%
PASSERINI_SIGNAL	PASSERINI_SIGNAL		338	0.51013607	1.5577163	0.0	0.058258936	1.0	3305	tags=27%, list=16%, signal=31%
UVC_HIGH_D6_DN	UVC_HIGH_D6_DN		31	0.6094527	1.5558581	0.013667426	0.05919695	1.0	3783	tags=58%, list=18%, signal=71%
HDACI_COLON_CUR48HRS_UP	HDACI_COLON_CUR48HRS_UP		62	0.55322933	1.5555439	0.0052687037	0.05901134	1.0	4239	tags=47%, list=21%, signal=59%
BRACX_UP	BRACX_UP		22	0.6271611	1.5549107	0.015719468	0.05903811	1.0	3345	tags=50%, list=16%, signal=60%
CISPLATIN_PROBCELL_UP	CISPLATIN_PROBCELL_UP		17	0.67402357	1.554584	0.024600247	0.058898	1.0	4158	tags=41%, list=20%, signal=52%
TGFBETA_LATE_UP	TGFBETA_LATE_UP		33	0.5871528	1.5542579	0.013348165	0.058783796	1.0	2398	tags=30%, list=12%, signal=34%
GH_AUTOCRINE_DN	GH_AUTOCRINE_DN		122	0.525681	1.5492944	0.0	0.062035777	1.0	4213	tags=35%, list=20%, signal=44%
HYPOXIA_RCC_UP	HYPOXIA_RCC_UP		102	0.53217983	1.5484859	0.0020597323	0.062282503	1.0	4692	tags=49%, list=23%, signal=63%
GH_GHRHR_KO_24HRS_UP	GH_GHRHR_KO_24HRS_UP		142	0.5244968	1.5479534	0.0	0.062323757	1.0	4510	tags=39%, list=22%, signal=49%
HALMOS_CEBP_DN	HALMOS_CEBP_DN		43	0.5820783	1.5475823	0.008908686	0.062270135	1.0	3267	tags=44%, list=16%, signal=52%
TPA_SENS_EARLY_UP	TPA_SENS_EARLY_UP		47	0.568143	1.5475079	0.009667025	0.061945062	1.0	2731	tags=23%, list=13%, signal=27%
MTORPATHWAY	MTORPATHWAY		23	0.6254097	1.547337	0.013173653	0.061706048	1.0	4328	tags=52%, list=21%, signal=66%
FRASOR_ER_DN	FRASOR_ER_DN		61	0.5501029	1.546762	0.0031746032	0.06180778	1.0	5603	tags=52%, list=27%, signal=72%
LEE_TCELLS5_UP	LEE_TCELLS5_UP		19	0.65660286	1.5441864	0.020961776	0.06334658	1.0	1209	tags=26%, list=6%, signal=28%
INSULIN_NIH3T3_UP	INSULIN_NIH3T3_UP		17	0.66237617	1.5439396	0.024783147	0.06312118	1.0	3585	tags=41%, list=17%, signal=50%
GAMMA_ESR_WS_UNREG	GAMMA_ESR_WS_UNREG		28	0.5934535	1.5435079	0.0194508	0.06305269	1.0	2630	tags=32%, list=13%, signal=37%
HDACI_COLON_CLUSTER10	HDACI_COLON_CLUSTER10		43	0.5718973	1.5421259	0.010834237	0.06371434	1.0	4296	tags=47%, list=21%, signal=59%
CORDERO_KRAS_KD_VS_CONTROL_DN	CORDERO_KRAS_KD_VS_CONTROL_DN		55	0.56251377	1.5416766	0.0063626724	0.063711174	1.0	4191	tags=42%, list=20%, signal=52%
HSC_MATURE_ADULT	HSC_MATURE_ADULT		331	0.5049953	1.5402222	0.0	0.06456468	1.0	4425	tags=34%, list=21%, signal=43%
CREB_BRAIN_2WKS_UP	CREB_BRAIN_2WKS_UP		24	0.6258401	1.540076	0.012941176	0.064316146	1.0	3381	tags=50%, list=16%, signal=60%
WERNER_FIBRO_DN	WERNER_FIBRO_DN		168	0.50929695	1.5378721	0.0	0.06562	1.0	3432	tags=33%, list=17%, signal=39%
UVB_NHEK3_C2	UVB_NHEK3_C2		43	0.57845575	1.5376351	0.0077262693	0.065468274	1.0	4400	tags=58%, list=21%, signal=74%
MENSSEN_MYC_UP	MENSSEN_MYC_UP		31	0.5990423	1.5376124	0.013904982	0.06512495	1.0	2991	tags=39%, list=15%, signal=45%
RHOPATHWAY	RHOPATHWAY		29	0.599764	1.5363138	0.021077283	0.06580977	1.0	4748	tags=45%, list=23%, signal=58%
WANG_HOXA9_VS_MEIS1_UP	WANG_HOXA9_VS_MEIS1_UP		27	0.6080287	1.5350273	0.012850467	0.066264264	1.0	1289	tags=15%, list=6%, signal=16%
HCC_SURVIVAL_GOOD_VS_POOR_DN	HCC_SURVIVAL_GOOD_VS_POOR_DN		129	0.5202202	1.5329431	0.0	0.06754352	1.0	4985	tags=51%, list=24%, signal=67%
ZHAN_MM_CD1_VS_CD2_UP	ZHAN_MM_CD1_VS_CD2_UP		91	0.5304046	1.5326135	0.0020554985	0.06746101	1.0	5393	tags=49%, list=26%, signal=67%
BRCA1KO_MEF_DN	BRCA1KO_MEF_DN		79	0.5418178	1.5315163	0.0020833334	0.06791578	1.0	4872	tags=51%, list=24%, signal=66%
HALMOS_CEBP_UP	HALMOS_CEBP_UP		50	0.55954117	1.5309238	0.0044101435	0.06806162	1.0	1827	tags=22%, list=9%, signal=24%
ZUCCHI_EPITHELIAL_UP	ZUCCHI_EPITHELIAL_UP		42	0.5653079	1.5294924	0.015435502	0.06899676	1.0	3217	tags=40%, list=16%, signal=48%
MOREAUX_TACI_HI_VS_LOW_DN	MOREAUX_TACI_HI_VS_LOW_DN		170	0.507138	1.5290452	0.0	0.069072366	1.0	3587	tags=42%, list=17%, signal=50%
CHREBPPATHWAY	CHREBPPATHWAY		17	0.6568034	1.5282214	0.022670025	0.06932011	1.0	3325	tags=35%, list=16%, signal=42%
TNFA_NFKB_DEP_UP	TNFA_NFKB_DEP_UP		18	0.65088964	1.527909	0.021352313	0.06922513	1.0	911	tags=17%, list=4%, signal=17%
STEMCELL_COMMON_UP	STEMCELL_COMMON_UP		180	0.5133087	1.5278215	0.0	0.06893439	1.0	4719	tags=47%, list=23%, signal=61%
HDACI_COLON_CUR_UP	HDACI_COLON_CUR_UP		108	0.5240609	1.5273415	0.0010224949	0.068869	1.0	4239	tags=43%, list=21%, signal=53%
HDACI_COLON_SUL24HRS_UP	HDACI_COLON_SUL24HRS_UP		64	0.5447202	1.5271379	0.0052301255	0.06869622	1.0	4410	tags=50%, list=21%, signal=63%
VHL_NORMAL_UP	VHL_NORMAL_UP		438	0.49953547	1.5268754	0.0	0.06848952	1.0	4501	tags=40%, list=22%, signal=51%
NOVA2_KO_SPLICING	NOVA2_KO_SPLICING		42	0.56319225	1.5260841	0.01986755	0.06875311	1.0	3156	tags=31%, list=15%, signal=36%
TSADAC_HYPOMETH_OVCA_UP	TSADAC_HYPOMETH_OVCA_UP		52	0.55453724	1.5249715	0.0076086954	0.06926221	1.0	3135	tags=31%, list=15%, signal=36%
IDX_TSA_UP_CLUSTER1	IDX_TSA_UP_CLUSTER1		25	0.6118134	1.5241944	0.024590164	0.06954397	1.0	3927	tags=56%, list=19%, signal=69%
POMEROY_MD_TREATMENT_GOOD_VS_POOR_DN	POMEROY_MD_TREATMENT_GOOD_VS_POOR_DN		24	0.6137909	1.5240092	0.01849711	0.069341764	1.0	2832	tags=38%, list=14%, signal=43%
LEE_DENA_UP	LEE_DENA_UP		59	0.5499943	1.5238538	0.0042462847	0.06915157	1.0	2188	tags=31%, list=11%, signal=34%
GREENBAUM_E2A_UP	GREENBAUM_E2A_UP		33	0.591513	1.5238209	0.018306635	0.0688389	1.0	5447	tags=58%, list=26%, signal=78%
HDACI_COLON_BUT16HRS_DN	HDACI_COLON_BUT16HRS_DN		108	0.51811445	1.5233129	0.0030364373	0.06893974	1.0	2261	tags=28%, list=11%, signal=31%
UVB_SCC_DN	UVB_SCC_DN		105	0.5168733	1.5225171	0.0	0.069251105	1.0	4910	tags=54%, list=24%, signal=71%
IFN_BETA_GLIOMA_DN	IFN_BETA_GLIOMA_DN		44	0.56069255	1.5221456	0.008714597	0.06920189	1.0	3396	tags=32%, list=16%, signal=38%
DORSAM_HOXA9_UP	DORSAM_HOXA9_UP		32	0.5860351	1.5212373	0.021348314	0.069596395	1.0	5629	tags=53%, list=27%, signal=73%
FLECHNER_KIDNEY_TRANSPLANT_REJECTION_PBL_UP	FLECHNER_KIDNEY_TRANSPLANT_REJECTION_PBL_UP		64	0.532533	1.5206666	0.005279831	0.0697011	1.0	3877	tags=39%, list=19%, signal=48%
TENEDINI_MEGAKARYOCYTIC_GENES	TENEDINI_MEGAKARYOCYTIC_GENES		53	0.55039644	1.5200952	0.0053821313	0.069925636	1.0	6440	tags=49%, list=31%, signal=71%
RUIZ_TENASCIN_TARGETS	RUIZ_TENASCIN_TARGETS		79	0.525626	1.5198795	0.0031055901	0.06976852	1.0	2430	tags=27%, list=12%, signal=30%
NGUYEN_KERATO_DN	NGUYEN_KERATO_DN		81	0.5334791	1.5198436	0.0	0.06946507	1.0	4804	tags=44%, list=23%, signal=58%
ET743_SARCOMA_6HRS_UP	ET743_SARCOMA_6HRS_UP		30	0.5963491	1.5190787	0.017221585	0.069725014	1.0	3762	tags=40%, list=18%, signal=49%
ET743_SARCOMA_72HRS_DN	ET743_SARCOMA_72HRS_DN		222	0.50172997	1.5190078	0.0	0.06948595	1.0	4752	tags=44%, list=23%, signal=56%
HSC_MATURE_SHARED	HSC_MATURE_SHARED		251	0.50512284	1.5179288	0.0	0.06997528	1.0	4425	tags=36%, list=21%, signal=45%
WONG_IFNA_HCC_RESISTANT_VS_SENSITIVE_UP	WONG_IFNA_HCC_RESISTANT_VS_SENSITIVE_UP		15	0.67830545	1.5177883	0.03117207	0.069821745	1.0	3016	tags=40%, list=15%, signal=47%
AGED_MOUSE_CORTEX_UP	AGED_MOUSE_CORTEX_UP		31	0.5973929	1.5176411	0.013636364	0.06960895	1.0	5005	tags=61%, list=24%, signal=81%
HDACI_COLON_BUT_DN	HDACI_COLON_BUT_DN		248	0.5035259	1.5170773	0.0	0.069741786	1.0	4204	tags=38%, list=20%, signal=47%
IDX_TSA_DN_CLUSTER1	IDX_TSA_DN_CLUSTER1		42	0.56080043	1.5166664	0.012141281	0.069812834	1.0	2813	tags=31%, list=14%, signal=36%
GH_GHRHR_KO_24HRS_DN	GH_GHRHR_KO_24HRS_DN		172	0.505742	1.5162344	0.0	0.06985583	1.0	3954	tags=33%, list=19%, signal=41%
VEGF_MMMEC_6HRS_UP	VEGF_MMMEC_6HRS_UP		50	0.55464935	1.5157125	0.01091703	0.06994427	1.0	1528	tags=18%, list=7%, signal=19%
OLD_FIBRO_DN	OLD_FIBRO_DN		158	0.50581867	1.5156953	0.0010060362	0.06963998	1.0	3549	tags=35%, list=17%, signal=42%
PASSERINI_TRANSCRIPTION	PASSERINI_TRANSCRIPTION		74	0.5270618	1.5150037	0.010351967	0.06992386	1.0	5406	tags=45%, list=26%, signal=60%
WERNER_FIBRO_UP	WERNER_FIBRO_UP		56	0.5468148	1.5145185	0.0043290043	0.07005651	1.0	4008	tags=36%, list=19%, signal=44%
HDACI_COLON_SUL48HRS_DN	HDACI_COLON_SUL48HRS_DN		81	0.5297287	1.5142362	0.0030959751	0.069954194	1.0	2614	tags=27%, list=13%, signal=31%
HDACI_COLON_CUR12HRS_UP	HDACI_COLON_CUR12HRS_UP		21	0.6309065	1.513858	0.02240566	0.069901675	1.0	2434	tags=43%, list=12%, signal=49%
NOS1PATHWAY	NOS1PATHWAY		22	0.6345684	1.5137736	0.02631579	0.06964915	1.0	5252	tags=50%, list=25%, signal=67%
OXSTRESS_RPE_HNETBH_DN	OXSTRESS_RPE_HNETBH_DN		47	0.55260473	1.513411	0.014008621	0.06964261	1.0	4609	tags=38%, list=22%, signal=49%
AGEING_KIDNEY_SPECIFIC_UP	AGEING_KIDNEY_SPECIFIC_UP		183	0.50321245	1.5107983	0.0	0.07130687	1.0	3058	tags=31%, list=15%, signal=36%
FLOTHO_CASP8AP2_MRD_DIFF	FLOTHO_CASP8AP2_MRD_DIFF		84	0.5243037	1.5102017	0.002057613	0.07147839	1.0	3921	tags=39%, list=19%, signal=48%
UVB_NHEK1_C2	UVB_NHEK1_C2		21	0.62953454	1.5094094	0.019070322	0.07185444	1.0	3167	tags=38%, list=15%, signal=45%
VERNELL_PRB_CLSTR1	VERNELL_PRB_CLSTR1		67	0.53422755	1.5093442	0.0074074073	0.07158132	1.0	3425	tags=36%, list=17%, signal=43%
UVC_HIGH_D2_DN	UVC_HIGH_D2_DN		37	0.57050884	1.508441	0.011111111	0.072001845	1.0	1997	tags=38%, list=10%, signal=42%
NTHIPATHWAY	NTHIPATHWAY		21	0.63241243	1.507547	0.031063322	0.07239193	1.0	4050	tags=38%, list=20%, signal=47%
ST_TUMOR_NECROSIS_FACTOR_PATHWAY	ST_TUMOR_NECROSIS_FACTOR_PATHWAY		29	0.5948821	1.5072418	0.017361112	0.07233929	1.0	4856	tags=48%, list=24%, signal=63%
INSULIN_ADIP_INSENS_UP	INSULIN_ADIP_INSENS_UP		23	0.6188009	1.5064156	0.01635514	0.07271213	1.0	1227	tags=22%, list=6%, signal=23%
KIM_TH_CELLS_DN	KIM_TH_CELLS_DN		15	0.66695476	1.5056883	0.040993787	0.07297941	1.0	1006	tags=27%, list=5%, signal=28%
ZUCCHI_EPITHELIAL_DN	ZUCCHI_EPITHELIAL_DN		43	0.56071407	1.5053852	0.01978022	0.07289935	1.0	724	tags=19%, list=4%, signal=19%
HDACI_COLON_TSA_DN	HDACI_COLON_TSA_DN		64	0.5391951	1.5050972	0.003164557	0.07284583	1.0	3600	tags=36%, list=17%, signal=43%
VANTVEER_BREAST_OUTCOME_GOOD_VS_POOR_DN	VANTVEER_BREAST_OUTCOME_GOOD_VS_POOR_DN		64	0.53680795	1.5046316	0.011603376	0.07293082	1.0	4439	tags=45%, list=22%, signal=58%
HDACI_COLON_BUT48HRS_DN	HDACI_COLON_BUT48HRS_DN		116	0.51464385	1.5032828	0.0010266941	0.07380982	1.0	3927	tags=40%, list=19%, signal=49%
UVC_HIGH_D9_DN	UVC_HIGH_D9_DN		24	0.6026506	1.5030261	0.029274005	0.073707	1.0	5233	tags=67%, list=25%, signal=89%
LEE_TCELLS4_UP	LEE_TCELLS4_UP		58	0.5362789	1.496365	0.010649627	0.079063945	1.0	3899	tags=38%, list=19%, signal=47%
AGUIRRE_PANCREAS_CHR12	AGUIRRE_PANCREAS_CHR12		59	0.53714025	1.4958533	0.010593221	0.07915959	1.0	6133	tags=64%, list=30%, signal=91%
ZHAN_MM_CD138_LB_VS_REST	ZHAN_MM_CD138_LB_VS_REST		42	0.55887145	1.4953406	0.01607717	0.0792795	1.0	2270	tags=24%, list=11%, signal=27%
INSULIN_ADIP_SENS_DN	INSULIN_ADIP_SENS_DN		17	0.6383801	1.4944861	0.031055901	0.079649575	1.0	3942	tags=41%, list=19%, signal=51%
CANCERDRUGS_PROBCELL_UP	CANCERDRUGS_PROBCELL_UP		20	0.6208766	1.4944342	0.04255319	0.07934084	1.0	1542	tags=20%, list=7%, signal=22%
ET743_RESIST_DN	ET743_RESIST_DN		40	0.5637662	1.4933387	0.025358325	0.07994327	1.0	3800	tags=40%, list=18%, signal=49%
ET743PT650_COLONCA_DN	ET743PT650_COLONCA_DN		44	0.5549011	1.4922674	0.01870187	0.08052482	1.0	6479	tags=70%, list=31%, signal=103%
AGED_MOUSE_RETINA_ANY_UP	AGED_MOUSE_RETINA_ANY_UP		21	0.6092582	1.4919541	0.039099526	0.08053186	1.0	2768	tags=29%, list=13%, signal=33%
CELL_ADHESION	CELL_ADHESION		173	0.49629918	1.4916675	0.0	0.08045454	1.0	2984	tags=22%, list=14%, signal=25%
ABRAHAM_MM_VS_AL_DN	ABRAHAM_MM_VS_AL_DN		22	0.6124229	1.4887252	0.023640662	0.082801476	1.0	3349	tags=50%, list=16%, signal=60%
MMS_MOUSE_LYMPH_HIGH_4HRS_UP	MMS_MOUSE_LYMPH_HIGH_4HRS_UP		35	0.5754632	1.4886497	0.022050716	0.08252363	1.0	3444	tags=49%, list=17%, signal=58%
ET743_SARCOMA_DN	ET743_SARCOMA_DN		269	0.4933304	1.4881916	0.0	0.08255498	1.0	4284	tags=42%, list=21%, signal=52%
ST_FAS_SIGNALING_PATHWAY	ST_FAS_SIGNALING_PATHWAY		61	0.53075093	1.4876046	0.014830508	0.082755946	1.0	3190	tags=28%, list=15%, signal=33%
NO1PATHWAY	NO1PATHWAY		29	0.5922129	1.4869739	0.029748283	0.082916014	1.0	4631	tags=41%, list=22%, signal=53%
TAKEDA_NUP8_HOXA9_3D_UP	TAKEDA_NUP8_HOXA9_3D_UP		187	0.49444523	1.4860766	0.0	0.083503485	1.0	4209	tags=34%, list=20%, signal=43%
YANG_OSTECLASTS_SIG	YANG_OSTECLASTS_SIG		38	0.56359994	1.4853554	0.022271715	0.08382427	1.0	499	tags=13%, list=2%, signal=13%
ABRAHAM_AL_VS_MM_UP	ABRAHAM_AL_VS_MM_UP		23	0.60532236	1.4846859	0.034606203	0.08407582	1.0	3349	tags=48%, list=16%, signal=57%
YE_INTRAMETASTATIC_HCC_UP	YE_INTRAMETASTATIC_HCC_UP		21	0.6172355	1.4846262	0.028335301	0.08378098	1.0	1447	tags=24%, list=7%, signal=26%
PTENPATHWAY	PTENPATHWAY		17	0.6352747	1.4830248	0.03649635	0.08497164	1.0	4837	tags=65%, list=23%, signal=84%
HUMAN_TISSUE_PLACENTA	HUMAN_TISSUE_PLACENTA		19	0.62885404	1.4830124	0.041518386	0.08466803	1.0	2287	tags=26%, list=11%, signal=30%
ROSS_CBF_MYH	ROSS_CBF_MYH		54	0.541836	1.4828564	0.01714898	0.08448598	1.0	2851	tags=30%, list=14%, signal=34%
JECHLINGER_EMT_DN	JECHLINGER_EMT_DN		40	0.55645335	1.4825889	0.025358325	0.08444337	1.0	5219	tags=55%, list=25%, signal=74%
CARIES_PULP_UP	CARIES_PULP_UP		205	0.48874554	1.4812019	0.0	0.08543753	1.0	1313	tags=15%, list=6%, signal=16%
PARP_KO_UP	PARP_KO_UP		30	0.57041174	1.4807042	0.02834467	0.08563084	1.0	2545	tags=23%, list=12%, signal=27%
ESR_FIBROBLAST_UP	ESR_FIBROBLAST_UP		50	0.53970414	1.4789195	0.019480519	0.086935654	1.0	3167	tags=36%, list=15%, signal=42%
LAIRPATHWAY	LAIRPATHWAY		15	0.65424526	1.4780928	0.04391468	0.087309875	1.0	3140	tags=33%, list=15%, signal=39%
AGEING_KIDNEY_UP	AGEING_KIDNEY_UP		406	0.47982097	1.4777944	0.0	0.08727187	1.0	4472	tags=33%, list=22%, signal=41%
ADIPOGENESIS_HMSC_CLASS8_DN	ADIPOGENESIS_HMSC_CLASS8_DN		32	0.57237023	1.4747201	0.037372593	0.08977305	1.0	4826	tags=44%, list=23%, signal=57%
PROLIFERATION_GENES	PROLIFERATION_GENES		363	0.48338857	1.473894	0.0	0.090092614	1.0	3659	tags=26%, list=18%, signal=31%
GN_CAMP_GRANULOSA_DN	GN_CAMP_GRANULOSA_DN		61	0.53369683	1.4733682	0.007470651	0.09027902	1.0	4141	tags=43%, list=20%, signal=53%
MYOD_NIH3T3_DN	MYOD_NIH3T3_DN		56	0.5285402	1.4733558	0.014861995	0.08996063	1.0	2550	tags=29%, list=12%, signal=33%
FLECHNER_KIDNEY_TRANSPLANT_REJECTION_PBL_DN	FLECHNER_KIDNEY_TRANSPLANT_REJECTION_PBL_DN		51	0.5383903	1.4726269	0.022435898	0.090334944	1.0	3215	tags=41%, list=16%, signal=49%
HYPOXIA_FIBRO_UP	HYPOXIA_FIBRO_UP		20	0.620728	1.4721226	0.037394453	0.09046407	1.0	3492	tags=55%, list=17%, signal=66%
BRCA1_OVEREXP_PROSTATE_DN	BRCA1_OVEREXP_PROSTATE_DN		78	0.50929433	1.4713128	0.01039501	0.090771675	1.0	2344	tags=27%, list=11%, signal=30%
BHATTACHARYA_ESC_UP	BHATTACHARYA_ESC_UP		62	0.52984643	1.4708252	0.010660981	0.09091206	1.0	3502	tags=35%, list=17%, signal=43%
AGUIRRE_PANCREAS_CHR6	AGUIRRE_PANCREAS_CHR6		32	0.5693724	1.4706616	0.032222223	0.09077163	1.0	3656	tags=44%, list=18%, signal=53%
CELL_CYCLE_ARREST	CELL_CYCLE_ARREST		31	0.5698499	1.4705915	0.026166098	0.0904983	1.0	3195	tags=39%, list=16%, signal=46%
CMV_HCMV_TIMECOURSE_18HRS_DN	CMV_HCMV_TIMECOURSE_18HRS_DN		21	0.6025702	1.4704953	0.040697675	0.090241455	1.0	1512	tags=24%, list=7%, signal=26%
ESR_FIBROBLAST_DN	ESR_FIBROBLAST_DN		18	0.62292576	1.468645	0.04653938	0.091593675	1.0	3960	tags=44%, list=19%, signal=55%
TAKEDA_NUP8_HOXA9_8D_DN	TAKEDA_NUP8_HOXA9_8D_DN		214	0.48650724	1.4677249	0.0	0.09214097	1.0	5124	tags=37%, list=25%, signal=49%
PASSERINI_GROWTH	PASSERINI_GROWTH		33	0.5649355	1.4665058	0.033681765	0.09299149	1.0	5383	tags=48%, list=26%, signal=66%
SARCOMAS_LEIOMYOSARCOMA_CALP_UP	SARCOMAS_LEIOMYOSARCOMA_CALP_UP		15	0.6513343	1.4662889	0.04505632	0.0928647	1.0	474	tags=13%, list=2%, signal=14%
HSC_MATURE_FETAL	HSC_MATURE_FETAL		325	0.47830254	1.4661374	0.0	0.09267823	1.0	5216	tags=39%, list=25%, signal=51%
ROSS_CBF_LEUKEMIA	ROSS_CBF_LEUKEMIA		65	0.5218289	1.4660434	0.010559662	0.092450835	1.0	3814	tags=34%, list=19%, signal=41%
CMV_24HRS_DN	CMV_24HRS_DN		71	0.5166225	1.4645102	0.013626834	0.09356632	1.0	1893	tags=24%, list=9%, signal=26%
ABBUD_LIF_DN	ABBUD_LIF_DN		24	0.58896655	1.4629995	0.046296295	0.094593346	1.0	2714	tags=29%, list=13%, signal=34%
FALT_BCLL_DN	FALT_BCLL_DN		49	0.53419983	1.4625392	0.026143791	0.09472473	1.0	2884	tags=35%, list=14%, signal=40%
CHAUHAN_2ME2	CHAUHAN_2ME2		46	0.53945714	1.4622307	0.017278617	0.09470912	1.0	1959	tags=37%, list=10%, signal=41%
CYTOKINEPATHWAY	CYTOKINEPATHWAY		20	0.6126839	1.4617336	0.033210333	0.09487435	1.0	529	tags=10%, list=3%, signal=10%
FCER1PATHWAY	FCER1PATHWAY		38	0.558683	1.4605249	0.026258206	0.09582701	1.0	4361	tags=47%, list=21%, signal=60%
SA_PTEN_PATHWAY	SA_PTEN_PATHWAY		17	0.6373741	1.460384	0.044471152	0.095632195	1.0	3407	tags=41%, list=17%, signal=49%
IL1_CORNEA_DN	IL1_CORNEA_DN		74	0.5100234	1.4589573	0.007322176	0.0967167	1.0	4828	tags=38%, list=23%, signal=49%
HDACI_COLON_SUL16HRS_UP	HDACI_COLON_SUL16HRS_UP		42	0.54227364	1.4586169	0.03436807	0.09673257	1.0	4728	tags=48%, list=23%, signal=62%
NDKDYNAMINPATHWAY	NDKDYNAMINPATHWAY		18	0.62740296	1.45789	0.03892944	0.097178005	1.0	4184	tags=61%, list=20%, signal=77%
EGFPATHWAY	EGFPATHWAY		27	0.56967163	1.4565128	0.03990878	0.09831334	1.0	4361	tags=48%, list=21%, signal=61%
BRCA1_OVEREXP_PROSTATE_UP	BRCA1_OVEREXP_PROSTATE_UP		159	0.4835024	1.4557787	0.005045409	0.09869344	1.0	4689	tags=40%, list=23%, signal=52%
STEMPATHWAY	STEMPATHWAY		15	0.6454093	1.4556848	0.05196451	0.098441765	1.0	13	tags=7%, list=0%, signal=7%
HDACI_COLON_BUT24HRS_DN	HDACI_COLON_BUT24HRS_DN		109	0.49559614	1.4549313	0.0010162601	0.09892315	1.0	2261	tags=28%, list=11%, signal=31%
JAIN_NEMO_DIFF	JAIN_NEMO_DIFF		75	0.5053153	1.4543339	0.023958333	0.09917958	1.0	5061	tags=47%, list=25%, signal=62%
ST_GRANULE_CELL_SURVIVAL_PATHWAY	ST_GRANULE_CELL_SURVIVAL_PATHWAY		27	0.58860195	1.4543166	0.037166085	0.09888264	1.0	3178	tags=33%, list=15%, signal=39%
HDACI_COLON_TSA2HRS_DN	HDACI_COLON_TSA2HRS_DN		22	0.6076824	1.4540695	0.044444446	0.098863736	1.0	2735	tags=41%, list=13%, signal=47%
AGEING_KIDNEY_DN	AGEING_KIDNEY_DN		129	0.49473682	1.453958	0.0010121458	0.0986728	1.0	4249	tags=34%, list=21%, signal=43%
KNUDSEN_PMNS_DN	KNUDSEN_PMNS_DN		226	0.47763616	1.4526083	0.0	0.09967724	1.0	4748	tags=38%, list=23%, signal=49%
HDACI_COLON_TSA12HRS_UP	HDACI_COLON_TSA12HRS_UP		22	0.59876275	1.4523815	0.04513064	0.09957414	1.0	4050	tags=50%, list=20%, signal=62%
BOQUEST_CD31PLUS_VS_CD31MINUS_DN	BOQUEST_CD31PLUS_VS_CD31MINUS_DN		265	0.47948888	1.4520985	0.0	0.09952041	1.0	4861	tags=34%, list=24%, signal=44%
VERHAAK_AML_NPM1_MUT_VS_WT_DN	VERHAAK_AML_NPM1_MUT_VS_WT_DN		258	0.4777496	1.450084	0.0	0.1012425	1.0	4209	tags=31%, list=20%, signal=38%
UVC_LOW_C2_DN	UVC_LOW_C2_DN		20	0.60289806	1.4499685	0.050183598	0.10102713	1.0	6515	tags=65%, list=32%, signal=95%
CMV_HCMV_TIMECOURSE_20HRS_DN	CMV_HCMV_TIMECOURSE_20HRS_DN		40	0.5515454	1.4487909	0.027964206	0.10178731	1.0	5257	tags=55%, list=26%, signal=74%
METHOTREXATE_PROBCELL_UP	METHOTREXATE_PROBCELL_UP		18	0.61859083	1.4470353	0.03762136	0.103163056	1.0	4158	tags=33%, list=20%, signal=42%
NOUZOVA_CPG_H4_UP	NOUZOVA_CPG_H4_UP		120	0.49095976	1.4466944	0.0030425964	0.10318911	1.0	3920	tags=38%, list=19%, signal=47%
LIZUKA_G2_GR_G3	LIZUKA_G2_GR_G3		27	0.57977915	1.4465142	0.03712297	0.10302207	1.0	6339	tags=63%, list=31%, signal=91%
4NQO_UNIQUE_FIBRO_UP	4NQO_UNIQUE_FIBRO_UP		22	0.598368	1.4449148	0.052568696	0.10433833	1.0	3783	tags=50%, list=18%, signal=61%
BRENTANI_DEATH	BRENTANI_DEATH		70	0.5120766	1.443756	0.014644352	0.10519089	1.0	6930	tags=50%, list=34%, signal=75%
HASLINGER_B_CLL_12	HASLINGER_B_CLL_12		18	0.6060484	1.443076	0.054187194	0.105618946	1.0	1819	tags=33%, list=9%, signal=37%
STEMCELL_COMMON_DN	STEMCELL_COMMON_DN		62	0.51684314	1.4417034	0.027139874	0.106691755	1.0	3075	tags=27%, list=15%, signal=32%
ZHAN_PCS_MULTIPLE_MYELOMA_SPKD	ZHAN_PCS_MULTIPLE_MYELOMA_SPKD		24	0.5879803	1.4413544	0.046403714	0.10670304	1.0	710	tags=21%, list=3%, signal=22%
TGFBETA_C5_UP	TGFBETA_C5_UP		17	0.6164658	1.4400539	0.052238807	0.10766733	1.0	1187	tags=24%, list=6%, signal=25%
HSC_LTHSC_ADULT	HSC_LTHSC_ADULT		360	0.46858585	1.4391465	0.0	0.10821805	1.0	4158	tags=28%, list=20%, signal=35%
HSC_LTHSC_FETAL	HSC_LTHSC_FETAL		268	0.47131404	1.4383631	0.0	0.1086963	1.0	4229	tags=30%, list=21%, signal=38%
IDX_TSA_DN_CLUSTER4	IDX_TSA_DN_CLUSTER4		27	0.57256556	1.437434	0.04795322	0.10930289	1.0	2877	tags=41%, list=14%, signal=47%
GAMMA-UV_FIBRO_DN	GAMMA-UV_FIBRO_DN		41	0.5359721	1.4362284	0.032258064	0.110290505	1.0	5477	tags=49%, list=27%, signal=66%
ZHAN_MM_CD1_VS_CD2_DN	ZHAN_MM_CD1_VS_CD2_DN		54	0.5193247	1.4359396	0.02757158	0.110216044	1.0	3794	tags=31%, list=18%, signal=38%
LEE_ACOX1_UP	LEE_ACOX1_UP		64	0.50853145	1.4350314	0.024287222	0.11088693	1.0	2290	tags=33%, list=11%, signal=37%
HSC_LTHSC_SHARED	HSC_LTHSC_SHARED		268	0.47131404	1.434637	0.0	0.11092211	1.0	4229	tags=30%, list=21%, signal=38%
SIG_PIP3_SIGNALING_IN_B_LYMPHOCYTES	SIG_PIP3_SIGNALING_IN_B_LYMPHOCYTES		35	0.54922074	1.4332039	0.047566373	0.11211537	1.0	4776	tags=37%, list=23%, signal=48%
AD12_ANY_DN	AD12_ANY_DN		25	0.58018756	1.4326643	0.045138888	0.112381004	1.0	1036	tags=24%, list=5%, signal=25%
OXSTRESS_BREASTCA_UP	OXSTRESS_BREASTCA_UP		29	0.5662185	1.4302913	0.039863326	0.114561684	1.0	1773	tags=34%, list=9%, signal=38%
STRESS_ARSENIC_SPECIFIC_UP	STRESS_ARSENIC_SPECIFIC_UP		149	0.48410806	1.4296848	0.006066734	0.11495033	1.0	4445	tags=35%, list=22%, signal=44%
AGED_MOUSE_HIPPOCAMPUS_MULTI_UP	AGED_MOUSE_HIPPOCAMPUS_MULTI_UP		19	0.6029247	1.4295871	0.06390533	0.114722736	1.0	3381	tags=42%, list=16%, signal=50%
PASSERINI_APOPTOSIS	PASSERINI_APOPTOSIS		43	0.5286207	1.4294971	0.03524229	0.11448142	1.0	4494	tags=40%, list=22%, signal=50%
CARIES_PULP_HIGH_UP	CARIES_PULP_HIGH_UP		91	0.49285096	1.4284017	0.009259259	0.115484156	1.0	1153	tags=13%, list=6%, signal=14%
ELONGINA_KO_UP	ELONGINA_KO_UP		162	0.47499853	1.4269599	0.0020100502	0.116699144	1.0	3828	tags=33%, list=19%, signal=40%
JISON_SICKLECELL_DIFF	JISON_SICKLECELL_DIFF		368	0.4662574	1.4258157	0.0	0.117611945	1.0	3506	tags=30%, list=17%, signal=36%
CHESLER_HIGHEST_FOLD_RANGE_GENES	CHESLER_HIGHEST_FOLD_RANGE_GENES		37	0.5334044	1.4257759	0.043381535	0.11729874	1.0	2703	tags=35%, list=13%, signal=40%
FLECHNER_KIDNEY_TRANSPLANT_WELL_PBL_DN	FLECHNER_KIDNEY_TRANSPLANT_WELL_PBL_DN		42	0.5364168	1.425505	0.027502751	0.11726573	1.0	4337	tags=45%, list=21%, signal=57%
BRCA_PROGNOSIS_NEG	BRCA_PROGNOSIS_NEG		95	0.48915946	1.423846	0.010183299	0.118699156	1.0	4127	tags=40%, list=20%, signal=50%
ROSS_CBF	ROSS_CBF		82	0.4920631	1.4230934	0.0113519095	0.11929934	1.0	3814	tags=28%, list=19%, signal=34%
GOLDRATH_HP	GOLDRATH_HP		147	0.4771718	1.421093	0.002016129	0.121209346	1.0	4679	tags=47%, list=23%, signal=60%
FLECHNER_KIDNEY_TRANSPLANT_WELL_PBL_UP	FLECHNER_KIDNEY_TRANSPLANT_WELL_PBL_UP		153	0.47504416	1.4210546	0.008056395	0.12090214	1.0	3661	tags=34%, list=18%, signal=41%
CITED1_KO_HET_DN	CITED1_KO_HET_DN		30	0.5570754	1.4210474	0.044792835	0.120558366	1.0	2193	tags=33%, list=11%, signal=37%
CANTHARIDIN_DN	CANTHARIDIN_DN		50	0.5165447	1.4206588	0.034371644	0.12061392	1.0	3020	tags=30%, list=15%, signal=35%
UVB_NHEK4_6HRS_UP	UVB_NHEK4_6HRS_UP		28	0.5601048	1.4205111	0.063754424	0.120469294	1.0	3338	tags=46%, list=16%, signal=55%
DORSAM_HOXA9_DN	DORSAM_HOXA9_DN		30	0.5548438	1.4199079	0.05620609	0.120790355	1.0	3739	tags=40%, list=18%, signal=49%
LEE_ACOX1_DN	LEE_ACOX1_DN		63	0.5049695	1.4196268	0.023554605	0.120760016	1.0	3333	tags=24%, list=16%, signal=28%
IRS_KO_ADIP_UP	IRS_KO_ADIP_UP		28	0.557738	1.4192113	0.05510907	0.12091015	1.0	2272	tags=25%, list=11%, signal=28%
LVAD_HEARTFAILURE_UP	LVAD_HEARTFAILURE_UP		89	0.48687062	1.4161121	0.0155925155	0.12402472	1.0	4684	tags=38%, list=23%, signal=49%
VIPPATHWAY	VIPPATHWAY		27	0.56104803	1.4139873	0.04367816	0.1262089	1.0	4361	tags=41%, list=21%, signal=52%
XU_ATRA_PLUSNSC_UP	XU_ATRA_PLUSNSC_UP		15	0.62546754	1.4138567	0.06809584	0.12601036	1.0	1020	tags=27%, list=5%, signal=28%
UVB_NHEK3_C7	UVB_NHEK3_C7		53	0.5125454	1.4131331	0.028481012	0.12651716	1.0	3045	tags=40%, list=15%, signal=46%
SHIPP_FL_VS_DLBCL_UP	SHIPP_FL_VS_DLBCL_UP		34	0.53852904	1.412285	0.040183697	0.12717551	1.0	1753	tags=26%, list=9%, signal=29%
HYPERME_COLONCA_SW48	HYPERME_COLONCA_SW48		18	0.61064917	1.4120238	0.057177614	0.12715039	1.0	2873	tags=22%, list=14%, signal=26%
IFN_BETA_GLIOMA_UP	IFN_BETA_GLIOMA_UP		63	0.5016657	1.4112629	0.032528855	0.12779889	1.0	4346	tags=29%, list=21%, signal=36%
BLEO_MOUSE_LYMPH_LOW_24HRS_DN	BLEO_MOUSE_LYMPH_LOW_24HRS_DN		27	0.56864876	1.4110358	0.052691866	0.12766452	1.0	3466	tags=41%, list=17%, signal=49%
CHIARETTI_ZAP70_DIFF	CHIARETTI_ZAP70_DIFF		67	0.49840283	1.4109846	0.025531914	0.12736331	1.0	5302	tags=42%, list=26%, signal=56%
HDACI_COLON_SUL24HRS_DN	HDACI_COLON_SUL24HRS_DN		127	0.47545013	1.4105911	0.005065856	0.12746525	1.0	2614	tags=27%, list=13%, signal=30%
ET743_SARCOMA_48HRS_DN	ET743_SARCOMA_48HRS_DN		188	0.47173396	1.4104817	0.002002002	0.12728465	1.0	3747	tags=37%, list=18%, signal=45%
TGFBETA_C1_UP	TGFBETA_C1_UP		17	0.603068	1.4100195	0.06506024	0.12742247	1.0	2048	tags=41%, list=10%, signal=46%
CMV_ALL_DN	CMV_ALL_DN		102	0.4830161	1.4093473	0.012158055	0.12786055	1.0	5254	tags=46%, list=25%, signal=62%
SANSOM_APC_LOSS5_UP	SANSOM_APC_LOSS5_UP		79	0.49393457	1.408498	0.023834197	0.12854128	1.0	4045	tags=33%, list=20%, signal=41%
TNFALPHA_4HRS_UP	TNFALPHA_4HRS_UP		40	0.5319345	1.4078209	0.042810097	0.128953	1.0	3038	tags=30%, list=15%, signal=35%
HDACI_COLON_SUL48HRS_UP	HDACI_COLON_SUL48HRS_UP		90	0.48734504	1.4062331	0.014184397	0.13064891	1.0	4410	tags=46%, list=21%, signal=58%
AGED_MOUSE_CORTEX_DN	AGED_MOUSE_CORTEX_DN		46	0.51581556	1.4052725	0.048913043	0.13142405	1.0	2693	tags=37%, list=13%, signal=42%
GH_EXOGENOUS_EARLY_UP	GH_EXOGENOUS_EARLY_UP		29	0.552651	1.403744	0.060433295	0.13283865	1.0	1323	tags=21%, list=6%, signal=22%
UVB_NHEK3_ALL	UVB_NHEK3_ALL		393	0.45953742	1.402996	0.0	0.13342664	1.0	3954	tags=37%, list=19%, signal=45%
BRENTANI_TRANSPORT_OF_VESICLES	BRENTANI_TRANSPORT_OF_VESICLES		24	0.56731194	1.4022695	0.07019563	0.13393511	1.0	4023	tags=42%, list=20%, signal=52%
CMV_HCMV_TIMECOURSE_48HRS_DN	CMV_HCMV_TIMECOURSE_48HRS_DN		110	0.47732016	1.4022384	0.01122449	0.13361306	1.0	5113	tags=38%, list=25%, signal=51%
SIG_PIP3_SIGNALING_IN_CARDIAC_MYOCTES	SIG_PIP3_SIGNALING_IN_CARDIAC_MYOCTES		66	0.49703562	1.4020607	0.028361345	0.13347027	1.0	3936	tags=33%, list=19%, signal=41%
LINDSTEDT_DEND_DN	LINDSTEDT_DEND_DN		65	0.5017162	1.4019774	0.02869288	0.13320304	1.0	3777	tags=31%, list=18%, signal=38%
HDACI_COLON_TSA2HRS_UP	HDACI_COLON_TSA2HRS_UP		60	0.5004748	1.4012583	0.02545069	0.13374774	1.0	2164	tags=27%, list=11%, signal=30%
SPRYPATHWAY	SPRYPATHWAY		18	0.60201514	1.4007435	0.071428575	0.13399969	1.0	3407	tags=39%, list=17%, signal=47%
POMEROY_DESMOPLASIC_VS_CLASSIC_MD_UP	POMEROY_DESMOPLASIC_VS_CLASSIC_MD_UP		46	0.5203928	1.3991724	0.029094828	0.13560413	1.0	3338	tags=30%, list=16%, signal=36%
LU_IL4BCELL	LU_IL4BCELL		66	0.49583304	1.3990246	0.025531914	0.13546312	1.0	3380	tags=32%, list=16%, signal=38%
HIF1_TARGETS	HIF1_TARGETS		36	0.53041303	1.3986822	0.055493895	0.13554636	1.0	2845	tags=39%, list=14%, signal=45%
MRNA_PROCESSING	MRNA_PROCESSING		42	0.5197845	1.3986663	0.058693245	0.13519728	1.0	2381	tags=31%, list=12%, signal=35%
AGED_RHESUS_UP	AGED_RHESUS_UP		198	0.4609273	1.3972027	0.002002002	0.13671434	1.0	3075	tags=24%, list=15%, signal=28%
METPATHWAY	METPATHWAY		34	0.5356621	1.3969494	0.05986696	0.13677482	1.0	3407	tags=38%, list=17%, signal=46%
UEDA_MOUSE_SCN	UEDA_MOUSE_SCN		82	0.4805832	1.3964063	0.032091096	0.13707156	1.0	3470	tags=32%, list=17%, signal=38%
UVC_HIGH_D3_DN	UVC_HIGH_D3_DN		46	0.51888865	1.3954741	0.033695653	0.13790824	1.0	3747	tags=39%, list=18%, signal=48%
ECMPATHWAY	ECMPATHWAY		21	0.5758007	1.3949872	0.08272506	0.1381293	1.0	3367	tags=33%, list=16%, signal=40%
CREBPATHWAY	CREBPATHWAY		27	0.5569427	1.3944539	0.07052023	0.13842365	1.0	3407	tags=41%, list=17%, signal=49%
UVC_LOW_C3_DN	UVC_LOW_C3_DN		19	0.5969647	1.3934679	0.07721046	0.13920568	1.0	3448	tags=47%, list=17%, signal=57%
SA_B_CELL_RECEPTOR_COMPLEXES	SA_B_CELL_RECEPTOR_COMPLEXES		24	0.563437	1.3921995	0.07656066	0.14045912	1.0	3407	tags=46%, list=17%, signal=55%
GAMMA-UV_FIBRO_UP	GAMMA-UV_FIBRO_UP		35	0.54341847	1.392105	0.044368602	0.1401895	1.0	1537	tags=29%, list=7%, signal=31%
STAEGE_EFTS_UP	STAEGE_EFTS_UP		29	0.5437	1.3905948	0.07249712	0.14166646	1.0	2005	tags=24%, list=10%, signal=27%
NGUYEN_KERATO_UP	NGUYEN_KERATO_UP		28	0.54661125	1.3888438	0.070034444	0.14352454	1.0	1908	tags=25%, list=9%, signal=28%
ST_INTEGRIN_SIGNALING_PATHWAY	ST_INTEGRIN_SIGNALING_PATHWAY		78	0.4850512	1.3878512	0.030800821	0.14438432	1.0	4910	tags=38%, list=24%, signal=50%
LE_MYELIN_UP	LE_MYELIN_UP		89	0.48069364	1.387588	0.022610484	0.1443299	1.0	3621	tags=35%, list=18%, signal=42%
PRMT5_KD_UP	PRMT5_KD_UP		183	0.45962638	1.3873502	0.005005005	0.14423704	1.0	4043	tags=36%, list=20%, signal=44%
SIG_IL4RECEPTOR_IN_B_LYPHOCYTES	SIG_IL4RECEPTOR_IN_B_LYPHOCYTES		27	0.5521559	1.3866419	0.07471264	0.1447742	1.0	4297	tags=41%, list=21%, signal=51%
STEFFEN_AML_PML_PLZF_TRGT	STEFFEN_AML_PML_PLZF_TRGT		43	0.5092914	1.3862731	0.061336253	0.14488691	1.0	3287	tags=28%, list=16%, signal=33%
GOLDRATH_MEMORY	GOLDRATH_MEMORY		53	0.50874275	1.385925	0.042918455	0.14495245	1.0	3346	tags=30%, list=16%, signal=36%
P21_MIDDLE_DN	P21_MIDDLE_DN		15	0.61055154	1.3853872	0.10427136	0.1452372	1.0	4695	tags=53%, list=23%, signal=69%
VEGFPATHWAY	VEGFPATHWAY		27	0.55344003	1.3849881	0.06674473	0.14538068	1.0	5005	tags=48%, list=24%, signal=64%
ADDYA_K562_HEMIN_TREATMENT	ADDYA_K562_HEMIN_TREATMENT		70	0.48763362	1.3845947	0.04347826	0.14546	1.0	2567	tags=24%, list=12%, signal=28%
INSULIN_ADIP_INSENS_DN	INSULIN_ADIP_INSENS_DN		17	0.60645735	1.3842429	0.07008761	0.14546026	1.0	5793	tags=53%, list=28%, signal=74%
SERUM_FIBROBLAST_CORE_DN	SERUM_FIBROBLAST_CORE_DN		196	0.4588108	1.3842058	0.003009027	0.14513354	1.0	3682	tags=32%, list=18%, signal=38%
UVB_NHEK3_C1	UVB_NHEK3_C1		57	0.49348578	1.3832107	0.056443024	0.14597331	1.0	2659	tags=33%, list=13%, signal=38%
RUTELLA_HEPATGFSNDCS_UP	RUTELLA_HEPATGFSNDCS_UP		158	0.45936662	1.3818958	0.004032258	0.14723769	1.0	3100	tags=25%, list=15%, signal=30%
PDGFPATHWAY	PDGFPATHWAY		27	0.5544482	1.3809254	0.066361554	0.1480835	1.0	4361	tags=48%, list=21%, signal=61%
KANG_TERT_DN	KANG_TERT_DN		96	0.47128266	1.3808882	0.027607363	0.1477583	1.0	4446	tags=28%, list=22%, signal=36%
UVC_HIGH_D1_DN	UVC_HIGH_D1_DN		15	0.6006903	1.3805022	0.097222224	0.14790732	1.0	4661	tags=53%, list=23%, signal=69%
CELL_ADHESION_MOLECULE_ACTIVITY	CELL_ADHESION_MOLECULE_ACTIVITY		107	0.4754549	1.3792834	0.014314928	0.14910406	1.0	3464	tags=26%, list=17%, signal=31%
STRIATED_MUSCLE_CONTRACTION	STRIATED_MUSCLE_CONTRACTION		37	0.5202985	1.3789501	0.067328915	0.1491497	1.0	4164	tags=46%, list=20%, signal=57%
OLD_FIBRO_UP	OLD_FIBRO_UP		61	0.49432147	1.3784411	0.034627493	0.14944084	1.0	2828	tags=30%, list=14%, signal=34%
LE_MYELIN_DN	LE_MYELIN_DN		93	0.47823843	1.3782948	0.021560576	0.14925762	1.0	2848	tags=28%, list=14%, signal=32%
PARK_MSCS_DIFF	PARK_MSCS_DIFF		31	0.53741217	1.3771726	0.07364787	0.15030113	1.0	2991	tags=35%, list=15%, signal=41%
WERNERONLY_FIBRO_UP	WERNERONLY_FIBRO_UP		31	0.53466237	1.3766525	0.06378132	0.15058757	1.0	4008	tags=39%, list=19%, signal=48%
HASLINGER_B_CLL_11Q23	HASLINGER_B_CLL_11Q23		20	0.57590383	1.3764108	0.08495145	0.1505748	1.0	5863	tags=60%, list=28%, signal=84%
APOPTOSIS	APOPTOSIS		67	0.48828563	1.3757124	0.035827186	0.15114531	1.0	2060	tags=21%, list=10%, signal=23%
DFOSB_BRAIN_2WKS_UP	DFOSB_BRAIN_2WKS_UP		38	0.5190329	1.3754476	0.06904232	0.15113378	1.0	4850	tags=45%, list=24%, signal=58%
IGF1MTORPATHWAY	IGF1MTORPATHWAY		20	0.5832693	1.3754457	0.081145585	0.15076852	1.0	4531	tags=55%, list=22%, signal=70%
FALT_BCLL_IG_MUTATED_VS_WT_UP	FALT_BCLL_IG_MUTATED_VS_WT_UP		48	0.5004084	1.3751491	0.057546146	0.15078717	1.0	6050	tags=58%, list=29%, signal=82%
UVC_HIGH_ALL_UP	UVC_HIGH_ALL_UP		19	0.586322	1.3749893	0.09189843	0.15062647	1.0	2855	tags=32%, list=14%, signal=37%
ZHAN_MMPC_SIMAL	ZHAN_MMPC_SIMAL		47	0.5036232	1.3743227	0.042391304	0.15108661	1.0	4580	tags=38%, list=22%, signal=49%
LEE_TCELLS9_UP	LEE_TCELLS9_UP		31	0.54337436	1.3739166	0.06440678	0.1512449	1.0	6431	tags=55%, list=31%, signal=80%
PASSERINI_INFLAMMATION	PASSERINI_INFLAMMATION		25	0.55488944	1.3738693	0.078977935	0.15093195	1.0	1153	tags=12%, list=6%, signal=13%
SIG_REGULATION_OF_THE_ACTIN_CYTOSKELETON_BY_RHO_GTPASES	SIG_REGULATION_OF_THE_ACTIN_CYTOSKELETON_BY_RHO_GTPASES		35	0.52770543	1.3735219	0.061810154	0.1510127	1.0	4689	tags=40%, list=23%, signal=52%
ELONGINA_KO_DN	ELONGINA_KO_DN		177	0.45698634	1.3734717	0.0070140283	0.15071635	1.0	3304	tags=30%, list=16%, signal=35%
CREB_BRAIN_8WKS_DN	CREB_BRAIN_8WKS_DN		49	0.49792087	1.3729453	0.053475935	0.15101527	1.0	3444	tags=29%, list=17%, signal=34%
GN_CAMP_GRANULOSA_UP	GN_CAMP_GRANULOSA_UP		53	0.49811617	1.3725489	0.047872342	0.15113355	1.0	3385	tags=34%, list=16%, signal=41%
HDACI_COLON_CUR_DN	HDACI_COLON_CUR_DN		49	0.50308406	1.3720978	0.047413792	0.15130544	1.0	2960	tags=31%, list=14%, signal=36%
INTRINSICPATHWAY	INTRINSICPATHWAY		22	0.5630001	1.3705014	0.07885305	0.15303984	1.0	1981	tags=27%, list=10%, signal=30%
MITOCHONDRIAPATHWAY	MITOCHONDRIAPATHWAY		20	0.5745563	1.3703892	0.09268293	0.15282473	1.0	1599	tags=25%, list=8%, signal=27%
LEE_E2F1_UP	LEE_E2F1_UP		60	0.48848876	1.3698897	0.058885384	0.15310101	1.0	4112	tags=37%, list=20%, signal=46%
HOGERKORP_ANTI_CD44_UP	HOGERKORP_ANTI_CD44_UP		23	0.5596862	1.3694603	0.072446555	0.15333259	1.0	6724	tags=65%, list=33%, signal=97%
G13_SIGNALING_PATHWAY	G13_SIGNALING_PATHWAY		39	0.516439	1.3689471	0.067254685	0.15367888	1.0	4996	tags=51%, list=24%, signal=68%
HDACI_COLON_TSABUT_DN	HDACI_COLON_TSABUT_DN		22	0.55568075	1.368207	0.08802817	0.15434603	1.0	2109	tags=23%, list=10%, signal=25%
PARK_MSCS_BOTH	PARK_MSCS_BOTH		44	0.50735235	1.3679541	0.05372807	0.15429719	1.0	5346	tags=41%, list=26%, signal=55%
KANG_TERT_UP	KANG_TERT_UP		79	0.47424793	1.3674	0.025693731	0.15467148	1.0	6073	tags=43%, list=29%, signal=61%
HDACI_COLON_TSA_UP	HDACI_COLON_TSA_UP		120	0.46026105	1.3670465	0.028225806	0.15479453	1.0	2655	tags=26%, list=13%, signal=29%
HEMATOP_STEM_ALL_UP	HEMATOP_STEM_ALL_UP		36	0.51618147	1.3663794	0.08066298	0.15535526	1.0	1568	tags=22%, list=8%, signal=24%
ZHANG_EFT_EWSFLI1_UP	ZHANG_EFT_EWSFLI1_UP		88	0.47522354	1.3660945	0.02376033	0.15539722	1.0	5881	tags=41%, list=29%, signal=57%
HDACI_COLON_CUR2HRS_UP	HDACI_COLON_CUR2HRS_UP		29	0.542872	1.365724	0.08922364	0.1555578	1.0	2707	tags=31%, list=13%, signal=36%
TCELL_ANERGIC_UP	TCELL_ANERGIC_UP		81	0.48291537	1.3650516	0.02289282	0.15607812	1.0	6560	tags=46%, list=32%, signal=67%
HDACI_COLON_CLUSTER4	HDACI_COLON_CLUSTER4		16	0.5939145	1.3640223	0.08684864	0.15705684	1.0	1851	tags=31%, list=9%, signal=34%
BCRABL_HL60_CDNA_DN	BCRABL_HL60_CDNA_DN		28	0.53392076	1.3639761	0.08208092	0.15675636	1.0	3349	tags=32%, list=16%, signal=38%
TSADAC_PANC50_UP	TSADAC_PANC50_UP		42	0.50965893	1.3620046	0.06805708	0.1589668	1.0	2392	tags=21%, list=12%, signal=24%
PHOSPHATIDYLINOSITOL_SIGNALING_SYSTEM	PHOSPHATIDYLINOSITOL_SIGNALING_SYSTEM		90	0.4658485	1.3617929	0.031827517	0.15886249	1.0	4923	tags=36%, list=24%, signal=47%
APOPTOSIS_GENMAPP	APOPTOSIS_GENMAPP		43	0.49576253	1.3617626	0.07793634	0.15853709	1.0	1599	tags=19%, list=8%, signal=20%
KANNAN_P53_DN	KANNAN_P53_DN		15	0.6066902	1.3617507	0.094339624	0.15819506	1.0	191	tags=13%, list=1%, signal=13%
GENOTOXINS_4HRS_DISCR	GENOTOXINS_4HRS_DISCR		34	0.5188505	1.3613096	0.078612715	0.15840715	1.0	4377	tags=38%, list=21%, signal=48%
TOB1PATHWAY	TOB1PATHWAY		17	0.58164036	1.36048	0.08084577	0.15921713	1.0	1542	tags=24%, list=7%, signal=25%
MAPKPATHWAY	MAPKPATHWAY		84	0.4730811	1.360245	0.039014373	0.15917939	1.0	3445	tags=35%, list=17%, signal=41%
SCHUMACHER_MYC_UP	SCHUMACHER_MYC_UP		51	0.49454445	1.3591471	0.06788793	0.16032496	1.0	4134	tags=39%, list=20%, signal=49%
5FU_RESIST_GASTRIC_DN	5FU_RESIST_GASTRIC_DN		16	0.59492224	1.358834	0.09382716	0.16037509	1.0	756	tags=19%, list=4%, signal=19%
VEGF_MMMEC_3HRS_UP	VEGF_MMMEC_3HRS_UP		66	0.48627117	1.3586341	0.04616999	0.16026527	1.0	3161	tags=26%, list=15%, signal=30%
HOFFMANN_BIVSBII_BI	HOFFMANN_BIVSBII_BI		97	0.47158	1.3578764	0.027579162	0.16099046	1.0	2677	tags=22%, list=13%, signal=25%
MITOCHONDRIAL_FATTY_ACID_BETAOXIDATION	MITOCHONDRIAL_FATTY_ACID_BETAOXIDATION		16	0.5902573	1.357357	0.10780669	0.16132477	1.0	5038	tags=63%, list=24%, signal=83%
OLDWERNER_FIBRO_DN	OLDWERNER_FIBRO_DN		105	0.46640673	1.3561201	0.02755102	0.16253231	1.0	3432	tags=30%, list=17%, signal=36%
LIZUKA_L0_SM_L1	LIZUKA_L0_SM_L1		19	0.5796824	1.3556908	0.10281518	0.1627104	1.0	5067	tags=47%, list=25%, signal=63%
BRENTANI_SIGNALING	BRENTANI_SIGNALING		178	0.45436898	1.3556033	0.0070140283	0.16245413	1.0	6281	tags=43%, list=30%, signal=61%
ZHAN_TONSIL_BONEMARROW	ZHAN_TONSIL_BONEMARROW		41	0.5068992	1.3554642	0.068627454	0.16229014	1.0	2016	tags=22%, list=10%, signal=24%
ATRBRCAPATHWAY	ATRBRCAPATHWAY		21	0.5585119	1.3553723	0.097647056	0.1620582	1.0	6048	tags=57%, list=29%, signal=81%
AGUIRRE_PANCREAS_CHR18	AGUIRRE_PANCREAS_CHR18		17	0.5902717	1.3552564	0.10880195	0.16185626	1.0	3598	tags=41%, list=17%, signal=50%
AGEING_BRAIN_DN	AGEING_BRAIN_DN		120	0.4634135	1.3539348	0.01622718	0.16325687	1.0	4318	tags=36%, list=21%, signal=45%
JNK_UP	JNK_UP		30	0.5231467	1.353908	0.10609481	0.16293177	1.0	3559	tags=37%, list=17%, signal=44%
PITUITARY_FETAL_UP	PITUITARY_FETAL_UP		17	0.58042234	1.3538684	0.098086126	0.16261688	1.0	3934	tags=59%, list=19%, signal=73%
ACTINYPATHWAY	ACTINYPATHWAY		17	0.58730733	1.3531339	0.116541356	0.16321929	1.0	4651	tags=47%, list=23%, signal=61%
ST_PHOSPHOINOSITIDE_3_KINASE_PATHWAY	ST_PHOSPHOINOSITIDE_3_KINASE_PATHWAY		35	0.51599216	1.35271	0.084632516	0.16343889	1.0	4297	tags=40%, list=21%, signal=50%
HOHENKIRK_MONOCYTE_DEND_DN	HOHENKIRK_MONOCYTE_DEND_DN		119	0.46075976	1.3516948	0.010224949	0.1644251	1.0	2440	tags=22%, list=12%, signal=25%
ET743_SARCOMA_UP	ET743_SARCOMA_UP		69	0.47635394	1.351062	0.05152471	0.16486906	1.0	2916	tags=28%, list=14%, signal=32%
UVB_NHEK1_UP	UVB_NHEK1_UP		173	0.45083913	1.3509662	0.013026052	0.16463162	1.0	3598	tags=30%, list=17%, signal=36%
FASPATHWAY	FASPATHWAY		27	0.5362356	1.3476663	0.07972665	0.16864592	1.0	2504	tags=37%, list=12%, signal=42%
CELLCYCLEPATHWAY	CELLCYCLEPATHWAY		23	0.5482567	1.3475493	0.08543923	0.16844697	1.0	3425	tags=35%, list=17%, signal=42%
HADDAD_HSC_CD7_DN	HADDAD_HSC_CD7_DN		84	0.46674618	1.3461301	0.046343975	0.17006591	1.0	2894	tags=31%, list=14%, signal=36%
CMV_8HRS_DN	CMV_8HRS_DN		44	0.50211376	1.3458872	0.07447974	0.17002586	1.0	5254	tags=57%, list=25%, signal=76%
HDACI_COLON_SUL_UP	HDACI_COLON_SUL_UP		131	0.45555335	1.3449981	0.026156941	0.17080614	1.0	4410	tags=42%, list=21%, signal=53%
DAC_PANC_UP	DAC_PANC_UP		365	0.43980643	1.3440365	0.0	0.17176202	1.0	4066	tags=25%, list=20%, signal=30%
FSH_GRANULOSA_UP	FSH_GRANULOSA_UP		78	0.47110018	1.3434311	0.045738045	0.17226858	1.0	3385	tags=36%, list=16%, signal=43%
SIG_INSULIN_RECEPTOR_PATHWAY_IN_CARDIAC_MYOCYTES	SIG_INSULIN_RECEPTOR_PATHWAY_IN_CARDIAC_MYOCYTES		51	0.47997218	1.3411709	0.070194386	0.17503263	1.0	3407	tags=33%, list=17%, signal=40%
HADDAD_CD45CD7_PLUS_VS_MINUS_DN	HADDAD_CD45CD7_PLUS_VS_MINUS_DN		84	0.46674618	1.3411189	0.04016478	0.17472275	1.0	2894	tags=31%, list=14%, signal=36%
ROSS_FAB_M7	ROSS_FAB_M7		69	0.4723719	1.3408306	0.041401275	0.1748012	1.0	4053	tags=28%, list=20%, signal=34%
ALCALAY_AML_NPMC_DN	ALCALAY_AML_NPMC_DN		187	0.4448777	1.3406152	0.0070140283	0.17473324	1.0	4243	tags=29%, list=21%, signal=37%
IL6_FIBRO_UP	IL6_FIBRO_UP		47	0.4897581	1.3382095	0.0776699	0.17781854	1.0	1264	tags=17%, list=6%, signal=18%
N_GLYCAN_BIOSYNTHESIS	N_GLYCAN_BIOSYNTHESIS		22	0.5493883	1.3380404	0.10107016	0.17772996	1.0	2579	tags=32%, list=13%, signal=36%
SHEPARD_CRASH_AND_BURN_MUT_VS_WT_UP	SHEPARD_CRASH_AND_BURN_MUT_VS_WT_UP		153	0.44829544	1.3379316	0.01711984	0.17752303	1.0	4366	tags=34%, list=21%, signal=43%
STRESS_GENOTOXIC_SPECIFIC_DN	STRESS_GENOTOXIC_SPECIFIC_DN		40	0.5035489	1.3378084	0.087486155	0.17734008	1.0	2575	tags=25%, list=12%, signal=29%
YAO_P4_KO_VS_WT_DN	YAO_P4_KO_VS_WT_DN		16	0.5856303	1.3349068	0.11318408	0.18119857	1.0	2007	tags=25%, list=10%, signal=28%
BCRPATHWAY	BCRPATHWAY		35	0.51471055	1.3344252	0.09111361	0.18150975	1.0	4361	tags=43%, list=21%, signal=54%
GUO_HEX_DN	GUO_HEX_DN		61	0.4791283	1.3335552	0.060509555	0.1823999	1.0	2559	tags=21%, list=12%, signal=24%
HDACI_COLON_SUL16HRS_DN	HDACI_COLON_SUL16HRS_DN		72	0.47466215	1.3332866	0.052576236	0.18243322	1.0	6134	tags=53%, list=30%, signal=75%
RAC1PATHWAY	RAC1PATHWAY		22	0.54827243	1.332803	0.10941176	0.18275163	1.0	3859	tags=50%, list=19%, signal=61%
IL1RPATHWAY	IL1RPATHWAY		31	0.5181564	1.3326166	0.099415205	0.18263073	1.0	2143	tags=23%, list=10%, signal=25%
LOTEM_LEUKEMIA_UP	LOTEM_LEUKEMIA_UP		22	0.55017364	1.3321183	0.10501193	0.18301815	1.0	4866	tags=50%, list=24%, signal=65%
KUMAR_HOXA_DIFF	KUMAR_HOXA_DIFF		343	0.435947	1.3317176	0.0010	0.18312211	1.0	3398	tags=22%, list=16%, signal=26%
BRCA2_BRCA1_DN	BRCA2_BRCA1_DN		42	0.4940747	1.3312714	0.08	0.18330686	1.0	3870	tags=31%, list=19%, signal=38%
GILDEA_BLADDER_UP	GILDEA_BLADDER_UP		30	0.5240873	1.3311553	0.087759815	0.18310152	1.0	2817	tags=33%, list=14%, signal=39%
COCAINE_BRAIN_5D_UP	COCAINE_BRAIN_5D_UP		63	0.4772406	1.3309989	0.06322445	0.18295033	1.0	4238	tags=32%, list=21%, signal=40%
ADIP_DIFF_CLUSTER1	ADIP_DIFF_CLUSTER1		56	0.48167592	1.3307459	0.07226355	0.18291849	1.0	5370	tags=41%, list=26%, signal=55%
LH_GRANULOSA_UP	LH_GRANULOSA_UP		80	0.4622444	1.327316	0.055265903	0.18763208	1.0	3385	tags=35%, list=16%, signal=42%
YAGI_AML_PROG_FAB	YAGI_AML_PROG_FAB		190	0.43972984	1.3271626	0.016048145	0.18748856	1.0	4079	tags=30%, list=20%, signal=37%
BRG1_SW13_UP	BRG1_SW13_UP		52	0.4837153	1.3268462	0.060573857	0.18759517	1.0	969	tags=15%, list=5%, signal=16%
HDACI_COLON_BUT48HRS_UP	HDACI_COLON_BUT48HRS_UP		96	0.45438182	1.3268394	0.048304215	0.18722284	1.0	4525	tags=35%, list=22%, signal=45%
BRG1_ALAB_DN	BRG1_ALAB_DN		37	0.50681376	1.3265389	0.0950783	0.18728244	1.0	3637	tags=35%, list=18%, signal=43%
SASAKI_ATL_UP	SASAKI_ATL_UP		168	0.44220665	1.3246797	0.011033099	0.18968372	1.0	3923	tags=30%, list=19%, signal=36%
BRCA_BRCA1_NEG	BRCA_BRCA1_NEG		154	0.44552678	1.3242667	0.029145729	0.18990047	1.0	2813	tags=23%, list=14%, signal=26%
ET743_SARCOMA_24HRS_DN	ET743_SARCOMA_24HRS_DN		110	0.457425	1.324235	0.036772218	0.18955873	1.0	4263	tags=35%, list=21%, signal=44%
BRENTANI_PROTEIN_MODIFICATION	BRENTANI_PROTEIN_MODIFICATION		143	0.44692692	1.323537	0.023302939	0.1901632	1.0	5430	tags=41%, list=26%, signal=56%
KUROKAWA_5FU_IFN_SENSITIVE_VS_RESISTANT_DN	KUROKAWA_5FU_IFN_SENSITIVE_VS_RESISTANT_DN		34	0.5022052	1.323401	0.105736785	0.18999144	1.0	4474	tags=38%, list=22%, signal=49%
TCRPATHWAY	TCRPATHWAY		44	0.4895817	1.3225521	0.082340196	0.19075675	1.0	4361	tags=36%, list=21%, signal=46%
NFATPATHWAY	NFATPATHWAY		52	0.48345867	1.322394	0.083153345	0.19057831	1.0	4190	tags=40%, list=20%, signal=51%
CITED1_KO_HET_UP	CITED1_KO_HET_UP		27	0.5178213	1.3221732	0.11670481	0.19054046	1.0	2320	tags=30%, list=11%, signal=33%
HSC_STHSC_SHARED	HSC_STHSC_SHARED		33	0.504609	1.3199863	0.10568182	0.19334243	1.0	5165	tags=52%, list=25%, signal=69%
HEMATOPOESIS_RELATED_TRANSCRIPTION_FACTORS	HEMATOPOESIS_RELATED_TRANSCRIPTION_FACTORS		84	0.45557183	1.3198918	0.05383023	0.1931078	1.0	5061	tags=36%, list=25%, signal=47%
CELL_PROLIFERATION	CELL_PROLIFERATION		203	0.4340447	1.3194377	0.009018037	0.1933924	1.0	4545	tags=28%, list=22%, signal=35%
NELSON_ANDROGEN_UP	NELSON_ANDROGEN_UP		60	0.47340998	1.3193634	0.079702444	0.19313496	1.0	3240	tags=37%, list=16%, signal=43%
P53_SIGNALING	P53_SIGNALING		93	0.45435447	1.3184171	0.047325104	0.19421084	1.0	5067	tags=35%, list=25%, signal=47%
ST_P38_MAPK_PATHWAY	ST_P38_MAPK_PATHWAY		36	0.5010619	1.3175634	0.103837475	0.19511814	1.0	3435	tags=39%, list=17%, signal=47%
GLYCEROPHOSPHOLIPID_METABOLISM	GLYCEROPHOSPHOLIPID_METABOLISM		49	0.47835845	1.3174938	0.08458244	0.19486314	1.0	4361	tags=39%, list=21%, signal=49%
CMV_HCMV_TIMECOURSE_16HRS_DN	CMV_HCMV_TIMECOURSE_16HRS_DN		20	0.55116534	1.3174466	0.11951219	0.1945499	1.0	3822	tags=30%, list=19%, signal=37%
SASAKI_TCELL_LYMPHOMA_VS_CD4_UP	SASAKI_TCELL_LYMPHOMA_VS_CD4_UP		168	0.44220665	1.3169628	0.019076305	0.19485606	1.0	3923	tags=30%, list=19%, signal=36%
SANA_TNFA_ENDOTHELIAL_DN	SANA_TNFA_ENDOTHELIAL_DN		83	0.4574467	1.316365	0.055265903	0.19537312	1.0	5394	tags=42%, list=26%, signal=57%
ST_G_ALPHA_I_PATHWAY	ST_G_ALPHA_I_PATHWAY		34	0.50601566	1.3145405	0.097206704	0.19781129	1.0	3407	tags=29%, list=17%, signal=35%
GPCRPATHWAY	GPCRPATHWAY		35	0.51111794	1.3135242	0.11074197	0.19889273	1.0	4361	tags=40%, list=21%, signal=51%
ROME_INSULIN_2F_UP	ROME_INSULIN_2F_UP		185	0.43799558	1.3129624	0.019057171	0.19938286	1.0	5455	tags=43%, list=26%, signal=58%
BCNU_GLIOMA_NOMGMT_48HRS_UP	BCNU_GLIOMA_NOMGMT_48HRS_UP		18	0.5610091	1.3115785	0.14233577	0.20113747	1.0	5406	tags=44%, list=26%, signal=60%
CHANG_SERUM_RESPONSE_UP	CHANG_SERUM_RESPONSE_UP		148	0.44213966	1.3113917	0.018108651	0.20102417	1.0	3840	tags=33%, list=19%, signal=40%
NAKAJIMA_MCSMBP_MAST	NAKAJIMA_MCSMBP_MAST		46	0.4808261	1.3109508	0.10011001	0.20131627	1.0	573	tags=11%, list=3%, signal=11%
WNTPATHWAY	WNTPATHWAY		25	0.5271111	1.3106588	0.1201867	0.20134214	1.0	4652	tags=52%, list=23%, signal=67%
TPA_RESIST_LATE_UP	TPA_RESIST_LATE_UP		37	0.49640176	1.3103546	0.09470124	0.20143138	1.0	664	tags=8%, list=3%, signal=8%
SANA_IFNG_ENDOTHELIAL_DN	SANA_IFNG_ENDOTHELIAL_DN		86	0.45657438	1.3101448	0.050515465	0.20132235	1.0	4580	tags=40%, list=22%, signal=51%
GREENBAUM_E2A_DN	GREENBAUM_E2A_DN		17	0.56802696	1.3100779	0.12607099	0.20103472	1.0	15	tags=6%, list=0%, signal=6%
ZHAN_MMPC_LATEVS	ZHAN_MMPC_LATEVS		45	0.48713282	1.3099489	0.116100766	0.20086917	1.0	2518	tags=27%, list=12%, signal=30%
GAMMA_ESR_OLD_UNREG	GAMMA_ESR_OLD_UNREG		26	0.5218813	1.3087883	0.12729357	0.20237999	1.0	4473	tags=38%, list=22%, signal=49%
AGED_MOUSE_HIPPOCAMPUS_ANY_UP	AGED_MOUSE_HIPPOCAMPUS_ANY_UP		45	0.48712826	1.3082805	0.10607735	0.20271805	1.0	5740	tags=56%, list=28%, signal=77%
TIS7_OVEREXP_DN	TIS7_OVEREXP_DN		19	0.5631337	1.3081154	0.13341346	0.2025918	1.0	5993	tags=58%, list=29%, signal=82%
APPEL_IMATINIB_UP	APPEL_IMATINIB_UP		31	0.5084834	1.3074555	0.10817031	0.20321836	1.0	2827	tags=32%, list=14%, signal=37%
UVC_HIGH_D5_DN	UVC_HIGH_D5_DN		36	0.49307576	1.3068995	0.12401353	0.20365986	1.0	6811	tags=58%, list=33%, signal=87%
GATA3PATHWAY	GATA3PATHWAY		15	0.5777514	1.3060063	0.13780025	0.20465903	1.0	7045	tags=53%, list=34%, signal=81%
GALINDO_ACT_UP	GALINDO_ACT_UP		76	0.4584038	1.3059405	0.06411582	0.20438635	1.0	1433	tags=18%, list=7%, signal=20%
IRS1_KO_ADIP_DN	IRS1_KO_ADIP_DN		116	0.4413495	1.3052809	0.0472837	0.2050631	1.0	3807	tags=33%, list=18%, signal=40%
PASSERINI_IMMUNE	PASSERINI_IMMUNE		21	0.5376154	1.3040749	0.14775413	0.20651083	1.0	4173	tags=38%, list=20%, signal=48%
IGF_VS_PDGF_UP	IGF_VS_PDGF_UP		71	0.46051008	1.3037568	0.07949791	0.20664294	1.0	3934	tags=27%, list=19%, signal=33%
GAY_YY1_UP	GAY_YY1_UP		195	0.43422392	1.303398	0.024096385	0.20684405	1.0	4453	tags=27%, list=22%, signal=34%
XU_CBP_DN	XU_CBP_DN		36	0.49112284	1.3031435	0.11777778	0.20685662	1.0	3109	tags=28%, list=15%, signal=33%
CROONQUIST_RAS_STROMA_UP	CROONQUIST_RAS_STROMA_UP		24	0.5263041	1.3030553	0.13110846	0.20659392	1.0	3366	tags=29%, list=16%, signal=35%
TAKEDA_NUP8_HOXA9_10D_DN	TAKEDA_NUP8_HOXA9_10D_DN		152	0.4368969	1.3023145	0.031187123	0.20731173	1.0	5561	tags=39%, list=27%, signal=53%
SHEPARD_CELL_PROLIFERATION	SHEPARD_CELL_PROLIFERATION		203	0.4340447	1.3022325	0.014	0.20705709	1.0	4545	tags=28%, list=22%, signal=35%
COCAINE_BRAIN_4WKS_UP	COCAINE_BRAIN_4WKS_UP		63	0.4640293	1.3002936	0.09158679	0.20983136	1.0	5543	tags=41%, list=27%, signal=56%
HSC_STHSC_ADULT	HSC_STHSC_ADULT		41	0.48502088	1.2999505	0.10769231	0.20995766	1.0	5165	tags=46%, list=25%, signal=62%
LEE_MYC_UP	LEE_MYC_UP		53	0.47322452	1.2995011	0.0994709	0.21023299	1.0	5558	tags=49%, list=27%, signal=67%
TPA_RESIST_LATE_DN	TPA_RESIST_LATE_DN		63	0.46102035	1.2987212	0.09071274	0.21104394	1.0	3995	tags=30%, list=19%, signal=37%
TPA_RESIST_MIDDLE_DN	TPA_RESIST_MIDDLE_DN		108	0.43951342	1.2981887	0.054081634	0.21147753	1.0	4111	tags=30%, list=20%, signal=37%
GRANDVAUX_IRF3_DN	GRANDVAUX_IRF3_DN		20	0.54788613	1.2981229	0.15085158	0.21117167	1.0	1971	tags=20%, list=10%, signal=22%
DEATHPATHWAY	DEATHPATHWAY		33	0.50035614	1.2981144	0.11021814	0.21079521	1.0	2612	tags=21%, list=13%, signal=24%
KLEIN_PEL_UP	KLEIN_PEL_UP		50	0.48385635	1.2980157	0.08635394	0.21055989	1.0	3777	tags=34%, list=18%, signal=42%
IDX_TSA_DN_CLUSTER2	IDX_TSA_DN_CLUSTER2		62	0.4572838	1.2977604	0.082978725	0.21058732	1.0	3838	tags=35%, list=19%, signal=43%
SCHURINGA_STAT5A_DN	SCHURINGA_STAT5A_DN		17	0.56746316	1.2941924	0.15547264	0.21570182	1.0	3001	tags=35%, list=15%, signal=41%
HIPPOCAMPUS_DEVELOPMENT_POSTNATAL	HIPPOCAMPUS_DEVELOPMENT_POSTNATAL		45	0.47532684	1.2933214	0.122672506	0.21670167	1.0	1968	tags=18%, list=10%, signal=20%
ERM_KO_TESTES_DN	ERM_KO_TESTES_DN		21	0.5349047	1.2930388	0.1492891	0.21674328	1.0	5681	tags=67%, list=28%, signal=92%
EDG1PATHWAY	EDG1PATHWAY		25	0.5155859	1.2927532	0.15683962	0.21677065	1.0	3367	tags=32%, list=16%, signal=38%
P53GENES_ALL	P53GENES_ALL		17	0.55945104	1.2926081	0.13230036	0.2165943	1.0	3186	tags=29%, list=15%, signal=35%
CASPASEPATHWAY	CASPASEPATHWAY		22	0.52838486	1.2923828	0.1597633	0.21654716	1.0	1599	tags=27%, list=8%, signal=30%
BIOPEPTIDESPATHWAY	BIOPEPTIDESPATHWAY		38	0.49023852	1.2918022	0.12040134	0.21707588	1.0	4361	tags=34%, list=21%, signal=43%
HSC_LATEPROGENITORS_ADULT	HSC_LATEPROGENITORS_ADULT		463	0.41914314	1.2917391	0.0040	0.21678434	1.0	4134	tags=32%, list=20%, signal=39%
MATSUDA_VALPHAINKT_DIFF	MATSUDA_VALPHAINKT_DIFF		408	0.4227028	1.2915595	0.0030	0.21671914	1.0	4111	tags=28%, list=20%, signal=35%
ADIPOGENESIS_HMSC_CLASS3_UP	ADIPOGENESIS_HMSC_CLASS3_UP		66	0.4616125	1.2914615	0.08945687	0.21646872	1.0	1681	tags=24%, list=8%, signal=26%
PENG_GLUTAMINE_UP	PENG_GLUTAMINE_UP		227	0.42520383	1.290562	0.013013013	0.21750106	1.0	5405	tags=40%, list=26%, signal=53%
SMITH_HTERT_UP	SMITH_HTERT_UP		102	0.44546112	1.2878125	0.06769231	0.221456	1.0	4818	tags=42%, list=23%, signal=55%
HUMAN_CD34_ENRICHED_TRANSCRIPTION_FACTORS	HUMAN_CD34_ENRICHED_TRANSCRIPTION_FACTORS		181	0.42959657	1.2870269	0.029116467	0.22239695	1.0	4760	tags=36%, list=23%, signal=47%
PARK_MSCS_LIN2	PARK_MSCS_LIN2		40	0.48625034	1.2865605	0.13267544	0.22273506	1.0	3148	tags=33%, list=15%, signal=38%
ZHAN_MM_CD138_PR_VS_REST	ZHAN_MM_CD138_PR_VS_REST		49	0.4715388	1.2843112	0.116004296	0.2258388	1.0	5447	tags=45%, list=26%, signal=61%
MYOD_NIH3T3_UP	MYOD_NIH3T3_UP		82	0.44789037	1.2825278	0.08829569	0.2284738	1.0	4631	tags=38%, list=22%, signal=49%
HSC_HSC_ADULT	HSC_HSC_ADULT		299	0.4220476	1.282091	0.0060	0.22884555	1.0	3485	tags=26%, list=17%, signal=31%
HSC_STHSC_FETAL	HSC_STHSC_FETAL		33	0.504609	1.2820829	0.12685715	0.22844584	1.0	5165	tags=52%, list=25%, signal=69%
HDACI_COLON_CURSUL_UP	HDACI_COLON_CURSUL_UP		42	0.48064893	1.2817248	0.11847826	0.22865614	1.0	4409	tags=43%, list=21%, signal=54%
TNF_AND_FAS_NETWORK	TNF_AND_FAS_NETWORK		17	0.5576351	1.2811823	0.14730538	0.22914134	1.0	3013	tags=35%, list=15%, signal=41%
KENNY_WNT_DN	KENNY_WNT_DN		45	0.46998447	1.2805274	0.13347921	0.22981185	1.0	6147	tags=51%, list=30%, signal=73%
SERUM_FIBROBLAST_CORE_UP	SERUM_FIBROBLAST_CORE_UP		202	0.42716858	1.2778255	0.027054109	0.23390743	1.0	3933	tags=31%, list=19%, signal=38%
LIZUKA_L1_GR_G1	LIZUKA_L1_GR_G1		20	0.5365314	1.276745	0.15225334	0.23521686	1.0	4580	tags=40%, list=22%, signal=51%
PARK_RARALPHA_MOD	PARK_RARALPHA_MOD		61	0.45649278	1.2762699	0.102212854	0.23561502	1.0	910	tags=20%, list=4%, signal=21%
VEGF_MMMEC_ALL_UP	VEGF_MMMEC_ALL_UP		94	0.43648553	1.2755349	0.0731205	0.23647556	1.0	3161	tags=21%, list=15%, signal=25%
MOREAUX_TACI_HI_IN_BMPC	MOREAUX_TACI_HI_IN_BMPC		96	0.4355452	1.2745993	0.07849134	0.23768914	1.0	4554	tags=28%, list=22%, signal=36%
MAGRANGEAS_MULTIPLE_MYELOMA_IGL_VS_IGK_DN	MAGRANGEAS_MULTIPLE_MYELOMA_IGL_VS_IGK_DN		27	0.503145	1.2734382	0.16685846	0.23927252	1.0	1869	tags=26%, list=9%, signal=28%
CROMER_HYPOPHARYNGEAL_MET_VS_NON_DN	CROMER_HYPOPHARYNGEAL_MET_VS_NON_DN		81	0.44110826	1.2703999	0.08290155	0.24400273	1.0	4731	tags=44%, list=23%, signal=57%
HSC_HSC_FETAL	HSC_HSC_FETAL		237	0.41770706	1.2703831	0.027027028	0.24359828	1.0	3341	tags=26%, list=16%, signal=31%
CALCINEURIN_NF_AT_SIGNALING	CALCINEURIN_NF_AT_SIGNALING		93	0.44373432	1.2686943	0.073544435	0.24604098	1.0	4239	tags=27%, list=21%, signal=34%
CARIES_PULP_DN	CARIES_PULP_DN		70	0.44931397	1.2672199	0.09613375	0.24809581	1.0	4913	tags=37%, list=24%, signal=49%
HYPERTROPHY_MODEL	HYPERTROPHY_MODEL		20	0.53569746	1.2671852	0.1797619	0.24774177	1.0	3973	tags=35%, list=19%, signal=43%
ZHAN_MM_CD138_MF_VS_REST	ZHAN_MM_CD138_MF_VS_REST		48	0.46204618	1.2666465	0.12659575	0.24813412	1.0	3631	tags=27%, list=18%, signal=33%
H2O2_CSBRESCUED_C1_UP	H2O2_CSBRESCUED_C1_UP		42	0.47297943	1.2661731	0.12885463	0.24850085	1.0	3607	tags=40%, list=18%, signal=49%
TSADAC_HYPOMETH_HYPERAC_OVCA_UP	TSADAC_HYPOMETH_HYPERAC_OVCA_UP		16	0.55058634	1.2649903	0.17125	0.25015476	1.0	1783	tags=31%, list=9%, signal=34%
IFN_ANY_UP	IFN_ANY_UP		81	0.4392183	1.2648431	0.09504132	0.24996659	1.0	4972	tags=43%, list=24%, signal=57%
HSC_LATEPROGENITORS_SHARED	HSC_LATEPROGENITORS_SHARED		456	0.4110482	1.2644877	0.0030	0.25009343	1.0	4134	tags=32%, list=20%, signal=39%
CHANG_SERUM_RESPONSE_DN	CHANG_SERUM_RESPONSE_DN		124	0.42779893	1.2643241	0.06523955	0.24995555	1.0	3682	tags=29%, list=18%, signal=35%
CHESLER_BRAIN_ONLY_SUBSET	CHESLER_BRAIN_ONLY_SUBSET		23	0.51994854	1.2638137	0.16136631	0.25036803	1.0	4760	tags=43%, list=23%, signal=56%
RIBAVIRIN_RSV_DN	RIBAVIRIN_RSV_DN		43	0.47067904	1.263645	0.14489572	0.25025636	1.0	4523	tags=35%, list=22%, signal=45%
41BBPATHWAY	41BBPATHWAY		18	0.5401109	1.2636355	0.1755448	0.24984437	1.0	4425	tags=33%, list=21%, signal=42%
ARAPPATHWAY	ARAPPATHWAY		20	0.5209107	1.2634512	0.1767497	0.24974236	1.0	6562	tags=45%, list=32%, signal=66%
SHIPP_DLBCL_CURED_DN	SHIPP_DLBCL_CURED_DN		37	0.47293532	1.2629501	0.16482301	0.25013867	1.0	4070	tags=32%, list=20%, signal=40%
CIS_XPC_DN	CIS_XPC_DN		188	0.4228632	1.2615167	0.03209629	0.25220957	1.0	5144	tags=38%, list=25%, signal=50%
MMS_MOUSE_LYMPH_HIGH_24HRS_UP	MMS_MOUSE_LYMPH_HIGH_24HRS_UP		22	0.5175208	1.2612692	0.17038777	0.2522168	1.0	4776	tags=55%, list=23%, signal=71%
LINDSTEDT_DEND_8H_VS_48H_DN	LINDSTEDT_DEND_8H_VS_48H_DN		67	0.45115376	1.2611687	0.12668744	0.25194365	1.0	5014	tags=36%, list=24%, signal=47%
IFNALPHA_RESIST_DN	IFNALPHA_RESIST_DN		19	0.543113	1.2605628	0.16484849	0.2525534	1.0	4217	tags=53%, list=20%, signal=66%
TPA_SENS_LATE_DN	TPA_SENS_LATE_DN		233	0.416938	1.259884	0.022022022	0.25333446	1.0	4133	tags=28%, list=20%, signal=35%
LEI_MYB_REGULATED_GENES	LEI_MYB_REGULATED_GENES		317	0.41374817	1.2598246	0.007007007	0.25299516	1.0	3922	tags=30%, list=19%, signal=36%
HDACI_COLON_CUR24HRS_UP	HDACI_COLON_CUR24HRS_UP		37	0.47661287	1.2593068	0.15039282	0.2535129	1.0	1822	tags=24%, list=9%, signal=27%
AD12_24HRS_DN	AD12_24HRS_DN		18	0.54444134	1.2588569	0.15867159	0.25388768	1.0	2322	tags=28%, list=11%, signal=31%
HESS_HOXAANMEIS1_DN	HESS_HOXAANMEIS1_DN		60	0.45686293	1.2577502	0.12327311	0.25538114	1.0	4800	tags=37%, list=23%, signal=48%
BRENTANI_TRANSCRIPTION_FACTORS	BRENTANI_TRANSCRIPTION_FACTORS		64	0.45102748	1.2574307	0.11807732	0.25550565	1.0	5737	tags=41%, list=28%, signal=56%
ZHAN_MMPC_SIM	ZHAN_MMPC_SIM		42	0.46807754	1.257382	0.14583333	0.25517547	1.0	5810	tags=48%, list=28%, signal=66%
GERY_CEBP_TARGETS	GERY_CEBP_TARGETS		111	0.42731455	1.2568856	0.08766565	0.25562117	1.0	2567	tags=23%, list=12%, signal=26%
HSC_LATEPROGENITORS_FETAL	HSC_LATEPROGENITORS_FETAL		464	0.40840128	1.2544713	0.0010	0.25944626	1.0	4134	tags=31%, list=20%, signal=38%
ATRIA_UP	ATRIA_UP		196	0.41729903	1.2543503	0.052261308	0.25925094	1.0	3979	tags=26%, list=19%, signal=32%
GLYCOLYSIS_AND_GLUCONEOGENESIS	GLYCOLYSIS_AND_GLUCONEOGENESIS		42	0.46941274	1.2539262	0.14907508	0.25952742	1.0	1694	tags=17%, list=8%, signal=18%
TPA_SKIN_DN	TPA_SKIN_DN		16	0.5478699	1.2538407	0.18946047	0.25924638	1.0	4112	tags=44%, list=20%, signal=55%
HESS_HOXAANMEIS1_UP	HESS_HOXAANMEIS1_UP		60	0.45686293	1.253749	0.11957672	0.25896135	1.0	4800	tags=37%, list=23%, signal=48%
LEE_MYC_TGFA_UP	LEE_MYC_TGFA_UP		60	0.451254	1.2524054	0.13829787	0.26080936	1.0	4390	tags=38%, list=21%, signal=49%
TELPATHWAY	TELPATHWAY		15	0.5537499	1.2519524	0.19849247	0.26117343	1.0	3229	tags=27%, list=16%, signal=32%
IFN_BETA_UP	IFN_BETA_UP		65	0.43854192	1.2510558	0.1418144	0.2623806	1.0	4972	tags=46%, list=24%, signal=61%
IFN_ALL_UP	IFN_ALL_UP		18	0.53215533	1.2509739	0.19397591	0.26208913	1.0	4972	tags=44%, list=24%, signal=59%
IFN_GAMMA_UP	IFN_GAMMA_UP		38	0.47313336	1.2504371	0.1474501	0.26259577	1.0	4972	tags=37%, list=24%, signal=48%
IDX_TSA_DN_CLUSTER3	IDX_TSA_DN_CLUSTER3		78	0.43483922	1.2492317	0.120494336	0.2643489	1.0	2720	tags=28%, list=13%, signal=32%
PAR1PATHWAY	PAR1PATHWAY		19	0.5192796	1.2464031	0.18072289	0.26898742	1.0	7738	tags=68%, list=38%, signal=109%
HDACI_COLON_CUR24HRS_DN	HDACI_COLON_CUR24HRS_DN		25	0.50544703	1.2453827	0.1659039	0.27037436	1.0	4950	tags=44%, list=24%, signal=58%
BRCA1_MES_UP	BRCA1_MES_UP		39	0.46340516	1.2451367	0.16516854	0.27039143	1.0	3349	tags=36%, list=16%, signal=43%
PYK2PATHWAY	PYK2PATHWAY		28	0.4893237	1.2446644	0.18665159	0.27083415	1.0	4361	tags=43%, list=21%, signal=54%
GH_EXOGENOUS_LATE_UP	GH_EXOGENOUS_LATE_UP		78	0.43665785	1.2437893	0.12448133	0.27199343	1.0	3994	tags=24%, list=19%, signal=30%
ST_MYOCYTE_AD_PATHWAY	ST_MYOCYTE_AD_PATHWAY		24	0.50279415	1.2430913	0.1760479	0.27283883	1.0	3912	tags=25%, list=19%, signal=31%
NEMETH_TNF_UP	NEMETH_TNF_UP		80	0.42978552	1.2427107	0.12680413	0.27304938	1.0	5178	tags=39%, list=25%, signal=52%
HOFMANN_MDS_CD34_LOW_RISK	HOFMANN_MDS_CD34_LOW_RISK		50	0.45079437	1.2422216	0.15301724	0.27354524	1.0	2651	tags=28%, list=13%, signal=32%
EIF4PATHWAY	EIF4PATHWAY		24	0.5051166	1.2410516	0.1853547	0.27526817	1.0	3367	tags=29%, list=16%, signal=35%
YU_CMYC_UP	YU_CMYC_UP		30	0.48253125	1.2396799	0.17445838	0.27733287	1.0	4751	tags=43%, list=23%, signal=56%
H2O2_CSBRESCUED_UP	H2O2_CSBRESCUED_UP		56	0.44715536	1.2388747	0.15016322	0.27841905	1.0	3607	tags=36%, list=18%, signal=43%
GSK3PATHWAY	GSK3PATHWAY		26	0.5012894	1.2385273	0.18160652	0.27859104	1.0	5695	tags=50%, list=28%, signal=69%
UVC_HIGH_D7_DN	UVC_HIGH_D7_DN		32	0.47895962	1.2384048	0.17078651	0.27839112	1.0	4348	tags=47%, list=21%, signal=59%
TAKEDA_NUP8_HOXA9_8D_UP	TAKEDA_NUP8_HOXA9_8D_UP		151	0.41373837	1.2380824	0.06841046	0.2785505	1.0	3497	tags=25%, list=17%, signal=29%
NAKAJIMA_MCSMBP_EOS	NAKAJIMA_MCSMBP_EOS		27	0.4940319	1.2379853	0.17894737	0.27822822	1.0	2534	tags=22%, list=12%, signal=25%
MRNA_PROCESSING_REACTOME	MRNA_PROCESSING_REACTOME		108	0.41951478	1.237911	0.11099692	0.2779391	1.0	3614	tags=31%, list=18%, signal=38%
UVC_TTD_8HR_UP	UVC_TTD_8HR_UP		23	0.50412714	1.2371538	0.19693395	0.27885792	1.0	2448	tags=26%, list=12%, signal=30%
BLEO_HUMAN_LYMPH_HIGH_24HRS_UP	BLEO_HUMAN_LYMPH_HIGH_24HRS_UP		92	0.42835322	1.2363095	0.11328527	0.2799621	1.0	3170	tags=23%, list=15%, signal=27%
ST_WNT_CA2_CYCLIC_GMP_PATHWAY	ST_WNT_CA2_CYCLIC_GMP_PATHWAY		19	0.52556956	1.23585	0.19629629	0.2803446	1.0	3156	tags=32%, list=15%, signal=37%
INNEREAR_UP	INNEREAR_UP		40	0.46541247	1.2339666	0.17142858	0.28326502	1.0	2258	tags=15%, list=11%, signal=17%
GO_ROS	GO_ROS		26	0.4933679	1.2339492	0.20867527	0.28284827	1.0	3321	tags=31%, list=16%, signal=37%
ST_DIFFERENTIATION_PATHWAY_IN_PC12_CELLS	ST_DIFFERENTIATION_PATHWAY_IN_PC12_CELLS		43	0.45251003	1.2338722	0.18473451	0.2825608	1.0	4050	tags=33%, list=20%, signal=40%
TUMOR_SUPRESSOR	TUMOR_SUPRESSOR		23	0.51097953	1.2338367	0.18095239	0.28217816	1.0	4464	tags=39%, list=22%, signal=50%
O6BG_RESIST_MEDULLOBLASTOMA_DN	O6BG_RESIST_MEDULLOBLASTOMA_DN		51	0.44495696	1.2321314	0.15840517	0.28484598	1.0	3282	tags=31%, list=16%, signal=37%
P38MAPKPATHWAY	P38MAPKPATHWAY		39	0.46795124	1.2315406	0.17869034	0.28547147	1.0	4141	tags=41%, list=20%, signal=51%
BREASTCA_THREE_CLASSES	BREASTCA_THREE_CLASSES		42	0.46317545	1.2308148	0.16248637	0.28631583	1.0	4731	tags=40%, list=23%, signal=52%
IGF_VS_PDGF_DN	IGF_VS_PDGF_DN		43	0.45862433	1.2289934	0.17982456	0.28923506	1.0	2550	tags=30%, list=12%, signal=34%
SMITH_HTERT_DN	SMITH_HTERT_DN		61	0.4405088	1.2288692	0.15106383	0.28902766	1.0	963	tags=16%, list=5%, signal=17%
GH_EXOGENOUS_ALL_UP	GH_EXOGENOUS_ALL_UP		59	0.4415175	1.2285877	0.16298632	0.28909478	1.0	4994	tags=24%, list=24%, signal=31%
SMITH_HCV_INDUCED_HCC_UP	SMITH_HCV_INDUCED_HCC_UP		33	0.46693853	1.2262977	0.18876405	0.29301265	1.0	5387	tags=45%, list=26%, signal=61%
CELL_GROWTH_AND_OR_MAINTENANCE	CELL_GROWTH_AND_OR_MAINTENANCE		60	0.44107983	1.2260257	0.1433121	0.29313847	1.0	4850	tags=35%, list=24%, signal=46%
HOFMANN_MANTEL_LYMPHOMA_VS_LYMPH_NODES_UP	HOFMANN_MANTEL_LYMPHOMA_VS_LYMPH_NODES_UP		49	0.45386127	1.2252518	0.17913593	0.29408172	1.0	3394	tags=27%, list=16%, signal=32%
TSADAC_RKOSILENT_UP	TSADAC_RKOSILENT_UP		20	0.5102943	1.2243465	0.2128655	0.29528052	1.0	2325	tags=20%, list=11%, signal=23%
HSC_EARLYPROGENITORS_FETAL	HSC_EARLYPROGENITORS_FETAL		448	0.39834622	1.2243222	0.011	0.2948691	1.0	5074	tags=34%, list=25%, signal=44%
HSC_EARLYPROGENITORS_SHARED	HSC_EARLYPROGENITORS_SHARED		448	0.39834622	1.2231027	0.0090	0.29668656	1.0	5074	tags=34%, list=25%, signal=44%
KANNAN_P53_UP	KANNAN_P53_UP		35	0.47384855	1.2210816	0.18708241	0.3000375	1.0	4558	tags=37%, list=22%, signal=48%
STANELLE_E2F1_UP	STANELLE_E2F1_UP		28	0.4755106	1.2197973	0.20278099	0.30197302	1.0	3199	tags=29%, list=16%, signal=34%
HSC_HSC_SHARED	HSC_HSC_SHARED		223	0.4036217	1.2196009	0.06018054	0.3018649	1.0	3341	tags=25%, list=16%, signal=30%
GCRPATHWAY	GCRPATHWAY		17	0.51904315	1.2195723	0.20496894	0.30145434	1.0	7978	tags=65%, list=39%, signal=105%
HIPPOCAMPUS_DEVELOPMENT_PRENATAL	HIPPOCAMPUS_DEVELOPMENT_PRENATAL		33	0.47428033	1.2189521	0.2150056	0.3021786	1.0	5644	tags=52%, list=27%, signal=71%
PENG_GLUCOSE_DN	PENG_GLUCOSE_DN		134	0.4068563	1.2184441	0.10987903	0.30271477	1.0	5690	tags=43%, list=28%, signal=58%
TAKEDA_NUP8_HOXA9_10D_UP	TAKEDA_NUP8_HOXA9_10D_UP		190	0.4034122	1.2180737	0.062062062	0.30297568	1.0	3135	tags=20%, list=15%, signal=23%
ADIP_VS_FIBRO_UP	ADIP_VS_FIBRO_UP		34	0.462031	1.2177535	0.19644839	0.30309898	1.0	896	tags=12%, list=4%, signal=12%
ADIP_DIFF_CLUSTER2	ADIP_DIFF_CLUSTER2		40	0.4551929	1.2174226	0.20501138	0.30324072	1.0	1417	tags=23%, list=7%, signal=24%
FSH_OVARY_MCV152_UP	FSH_OVARY_MCV152_UP		61	0.4385453	1.217334	0.1716418	0.30292797	1.0	2618	tags=30%, list=13%, signal=34%
HSC_EARLYPROGENITORS_ADULT	HSC_EARLYPROGENITORS_ADULT		450	0.3970635	1.2153846	0.011011011	0.30629447	1.0	5074	tags=34%, list=25%, signal=44%
NING_COPD_DN	NING_COPD_DN		119	0.41562435	1.2150927	0.10435664	0.3064116	1.0	4112	tags=32%, list=20%, signal=40%
OXSTRESS_RPETWO_DN	OXSTRESS_RPETWO_DN		108	0.41420588	1.2149798	0.11425682	0.30616972	1.0	4609	tags=34%, list=22%, signal=44%
WANG_MLL_CBP_VS_GMP_UP	WANG_MLL_CBP_VS_GMP_UP		36	0.46721175	1.2147477	0.19757174	0.30618265	1.0	4131	tags=33%, list=20%, signal=42%
CMV_HCMV_TIMECOURSE_8HRS_UP	CMV_HCMV_TIMECOURSE_8HRS_UP		20	0.50359935	1.212205	0.23671497	0.31046036	1.0	3140	tags=25%, list=15%, signal=29%
PENG_RAPAMYCIN_UP	PENG_RAPAMYCIN_UP		154	0.40050223	1.211311	0.11782477	0.31167376	1.0	4369	tags=29%, list=21%, signal=37%
TARTE_PLASMA_BLASTIC	TARTE_PLASMA_BLASTIC		307	0.39528653	1.2091756	0.043	0.3153576	1.0	3529	tags=29%, list=17%, signal=34%
IGF1PATHWAY	IGF1PATHWAY		20	0.5070621	1.2090625	0.22727273	0.31511897	1.0	4531	tags=50%, list=22%, signal=64%
HOFMANN_MDS_CD34_HIGH_RISK	HOFMANN_MDS_CD34_HIGH_RISK		29	0.47440663	1.2084078	0.23041998	0.31591615	1.0	4573	tags=34%, list=22%, signal=44%
HDACI_COLON_BUT_UP	HDACI_COLON_BUT_UP		180	0.40142956	1.2071763	0.083333336	0.3179045	1.0	4525	tags=32%, list=22%, signal=41%
DAC_PANC50_UP	DAC_PANC50_UP		42	0.4461375	1.206845	0.18973215	0.31813878	1.0	6883	tags=40%, list=33%, signal=61%
CMV_HCMV_TIMECOURSE_4HRS_DN	CMV_HCMV_TIMECOURSE_4HRS_DN		35	0.46298814	1.2057161	0.20449439	0.3198854	1.0	3053	tags=29%, list=15%, signal=33%
P21_P53_ANY_DN	P21_P53_ANY_DN		49	0.43941036	1.2056347	0.17948718	0.3195703	1.0	4277	tags=39%, list=21%, signal=49%
PDGF_ES_UP	PDGF_ES_UP		18	0.51561415	1.2047627	0.2515042	0.32081315	1.0	4663	tags=39%, list=23%, signal=50%
GH_HYPOPHYSECTOMY_RAT_DN	GH_HYPOPHYSECTOMY_RAT_DN		15	0.5320708	1.203703	0.2196319	0.3224771	1.0	3765	tags=33%, list=18%, signal=41%
FALT_BCLL_IG_MUTATED_VS_WT_DN	FALT_BCLL_IG_MUTATED_VS_WT_DN		48	0.44144896	1.203135	0.20194384	0.32313603	1.0	2282	tags=23%, list=11%, signal=26%
AGED_MOUSE_NEOCORTEX_UP	AGED_MOUSE_NEOCORTEX_UP		67	0.42324692	1.2031333	0.17358893	0.32266176	1.0	2017	tags=24%, list=10%, signal=26%
NUCLEAR_RECEPTORS	NUCLEAR_RECEPTORS		40	0.44373706	1.2026905	0.22651933	0.3230779	1.0	5383	tags=35%, list=26%, signal=47%
ST_ADRENERGIC	ST_ADRENERGIC		33	0.46074903	1.202004	0.21340781	0.32401425	1.0	3912	tags=21%, list=19%, signal=26%
BRENTANI_CELL_CYCLE	BRENTANI_CELL_CYCLE		81	0.4204686	1.2018641	0.16666667	0.32382646	1.0	4220	tags=36%, list=20%, signal=45%
NI2_LUNG_DN	NI2_LUNG_DN		20	0.5108839	1.2005986	0.23980816	0.32590988	1.0	5757	tags=55%, list=28%, signal=76%
NI2_MOUSE_DN	NI2_MOUSE_DN		45	0.44347295	1.1986122	0.22	0.32937098	1.0	4221	tags=24%, list=20%, signal=31%
TNFALPHA_ALL_UP	TNFALPHA_ALL_UP		77	0.42481077	1.1977099	0.17237799	0.33071065	1.0	3283	tags=27%, list=16%, signal=32%
RACCYCDPATHWAY	RACCYCDPATHWAY		22	0.49720314	1.1966192	0.23167849	0.3323814	1.0	3367	tags=36%, list=16%, signal=43%
MARTINELLI_IFNS_DIFF	MARTINELLI_IFNS_DIFF		21	0.49930736	1.1962596	0.24940334	0.33260715	1.0	128	tags=10%, list=1%, signal=10%
TAVOR_CEBP_UP	TAVOR_CEBP_UP		49	0.44250506	1.1949815	0.21444201	0.33475533	1.0	3912	tags=35%, list=19%, signal=43%
MOREAUX_TACI_HI_VS_LOW_UP	MOREAUX_TACI_HI_VS_LOW_UP		413	0.39141843	1.194725	0.03	0.33472997	1.0	4637	tags=26%, list=23%, signal=33%
HOGERKORP_CD44_UP	HOGERKORP_CD44_UP		23	0.48767176	1.1945368	0.2482353	0.33461812	1.0	6724	tags=52%, list=33%, signal=77%
HIVNEFPATHWAY	HIVNEFPATHWAY		55	0.42961565	1.194507	0.20042644	0.33419517	1.0	3190	tags=27%, list=15%, signal=32%
CMV_24HRS_UP	CMV_24HRS_UP		72	0.41757882	1.1940678	0.17473684	0.33454502	1.0	3349	tags=33%, list=16%, signal=40%
IRITANI_ADPROX_UP	IRITANI_ADPROX_UP		26	0.4704495	1.193715	0.24080664	0.3347831	1.0	4252	tags=42%, list=21%, signal=53%
HDACPATHWAY	HDACPATHWAY		30	0.4658293	1.1929467	0.23067915	0.335846	1.0	4531	tags=40%, list=22%, signal=51%
FETAL_LIVER_ENRICHED_TRANSCRIPTION_FACTORS	FETAL_LIVER_ENRICHED_TRANSCRIPTION_FACTORS		75	0.42203882	1.1922921	0.17531121	0.33674335	1.0	3381	tags=24%, list=16%, signal=29%
PROSTAGLANDIN_SYNTHESIS_REGULATION	PROSTAGLANDIN_SYNTHESIS_REGULATION		28	0.4790966	1.1922535	0.24513173	0.33632636	1.0	6364	tags=43%, list=31%, signal=62%
ADIP_DIFF_CLUSTER5	ADIP_DIFF_CLUSTER5		39	0.45133746	1.1922055	0.21633554	0.33592492	1.0	4060	tags=41%, list=20%, signal=51%
AGED_MOUSE_HYPOTH_UP	AGED_MOUSE_HYPOTH_UP		44	0.44304115	1.1921353	0.21724524	0.33557078	1.0	3256	tags=32%, list=16%, signal=38%
PPARAPATHWAY	PPARAPATHWAY		54	0.4329473	1.1909324	0.20384204	0.3374832	1.0	4281	tags=35%, list=21%, signal=44%
UVC_XPCS_8HR_UP	UVC_XPCS_8HR_UP		58	0.42472866	1.1900684	0.20974576	0.33874682	1.0	4560	tags=31%, list=22%, signal=40%
DCPATHWAY	DCPATHWAY		21	0.48734808	1.1889313	0.25662652	0.3405863	1.0	54	tags=5%, list=0%, signal=5%
CMV_HCMV_TIMECOURSE_ALL_UP	CMV_HCMV_TIMECOURSE_ALL_UP		464	0.38688967	1.1886791	0.016	0.34062415	1.0	3814	tags=26%, list=19%, signal=31%
MOREAUX_TACI_HI_IN_PPC_UP	MOREAUX_TACI_HI_IN_PPC_UP		73	0.41288993	1.1882925	0.20671563	0.34096643	1.0	3131	tags=32%, list=15%, signal=37%
CELL_MOTILITY	CELL_MOTILITY		106	0.40189376	1.1880264	0.15789473	0.3409906	1.0	3170	tags=22%, list=15%, signal=26%
HYPOXIA_NORMAL_UP	HYPOXIA_NORMAL_UP		216	0.39264983	1.1877342	0.10140562	0.34109676	1.0	2960	tags=27%, list=14%, signal=32%
SHEPARD_CRASH_AND_BURN_MUT_VS_WT_DN	SHEPARD_CRASH_AND_BURN_MUT_VS_WT_DN		155	0.39631367	1.1873759	0.14848486	0.34129694	1.0	5143	tags=32%, list=25%, signal=43%
YAGI_AML_PROGNOSIS	YAGI_AML_PROGNOSIS		34	0.45332953	1.1873484	0.23569024	0.34086144	1.0	1467	tags=18%, list=7%, signal=19%
STOSSI_ER_UP	STOSSI_ER_UP		47	0.43693677	1.1873018	0.2383025	0.34048986	1.0	2718	tags=17%, list=13%, signal=20%
ERKPATHWAY	ERKPATHWAY		30	0.46120444	1.1843548	0.23744293	0.3459665	1.0	3407	tags=30%, list=17%, signal=36%
SIG_BCR_SIGNALING_PATHWAY	SIG_BCR_SIGNALING_PATHWAY		45	0.43583447	1.1836251	0.21545158	0.34695676	1.0	5640	tags=38%, list=27%, signal=52%
NAB_LUNG_UP	NAB_LUNG_UP		27	0.46933213	1.1829735	0.26528257	0.34784633	1.0	2255	tags=22%, list=11%, signal=25%
CALRES_RHESUS_UP	CALRES_RHESUS_UP		67	0.42541638	1.1827636	0.20146905	0.3477372	1.0	4636	tags=30%, list=22%, signal=38%
G1PATHWAY	G1PATHWAY		25	0.47768623	1.1821802	0.2529833	0.3483764	1.0	3425	tags=36%, list=17%, signal=43%
CIRCADIAN_EXERCISE	CIRCADIAN_EXERCISE		41	0.43997863	1.1815814	0.24039517	0.3490267	1.0	2241	tags=24%, list=11%, signal=27%
ASTON_OLIGODENDROGLIA_MYELINATION_SUBSET	ASTON_OLIGODENDROGLIA_MYELINATION_SUBSET		17	0.5118281	1.1810485	0.27564895	0.34962344	1.0	699	tags=12%, list=3%, signal=12%
ALCALAY_AML_NPMC_UP	ALCALAY_AML_NPMC_UP		139	0.39739978	1.1804041	0.15166835	0.35047367	1.0	4091	tags=29%, list=20%, signal=36%
HEARTFAILURE_ATRIA_UP	HEARTFAILURE_ATRIA_UP		25	0.47962967	1.180028	0.23139535	0.35075217	1.0	4093	tags=24%, list=20%, signal=30%
UV-4NQO_FIBRO_UP	UV-4NQO_FIBRO_UP		28	0.46542197	1.1799768	0.24768518	0.35035354	1.0	6287	tags=54%, list=31%, signal=77%
LEE_TCELLS3_UP	LEE_TCELLS3_UP		106	0.4080671	1.179223	0.18514751	0.35136735	1.0	4728	tags=37%, list=23%, signal=48%
IDX_TSA_UP_CLUSTER2	IDX_TSA_UP_CLUSTER2		60	0.42594165	1.179183	0.20917822	0.35096207	1.0	3071	tags=28%, list=15%, signal=33%
WONG_IFNA_HCC_RESISTANT_VS_SENSITIVE_DN	WONG_IFNA_HCC_RESISTANT_VS_SENSITIVE_DN		33	0.45264348	1.1788579	0.25	0.35115978	1.0	5252	tags=48%, list=25%, signal=65%
BRENTANI_IMMUNE_FUNCTION	BRENTANI_IMMUNE_FUNCTION		50	0.43014324	1.1776981	0.22751896	0.352951	1.0	2344	tags=14%, list=11%, signal=16%
CHESLER_BRAIN_CIS_GENES	CHESLER_BRAIN_CIS_GENES		57	0.42146647	1.177628	0.20811099	0.35262898	1.0	3806	tags=33%, list=18%, signal=41%
HPV31_UP	HPV31_UP		59	0.42599708	1.1774557	0.21574973	0.352497	1.0	3554	tags=25%, list=17%, signal=31%
ALZHEIMERS_INCIPIENT_DN	ALZHEIMERS_INCIPIENT_DN		144	0.3922882	1.1771233	0.15020162	0.35266575	1.0	4368	tags=31%, list=21%, signal=39%
CALRES_RHESUS_DN	CALRES_RHESUS_DN		59	0.41760913	1.1759083	0.22399151	0.35467118	1.0	6796	tags=47%, list=33%, signal=71%
HDACI_COLON_BUT24HRS_UP	HDACI_COLON_BUT24HRS_UP		70	0.41401803	1.1745745	0.20606695	0.35683522	1.0	2313	tags=21%, list=11%, signal=24%
SHEPARD_BMYB_MORPHOLINO_UP	SHEPARD_BMYB_MORPHOLINO_UP		155	0.39266115	1.1744947	0.14012097	0.3564863	1.0	4876	tags=33%, list=24%, signal=43%
AGED_RHESUS_DN	AGED_RHESUS_DN		108	0.40182257	1.1744391	0.18311292	0.3561011	1.0	5759	tags=40%, list=28%, signal=55%
SCHURINGA_STAT5A_UP	SCHURINGA_STAT5A_UP		23	0.4829244	1.1743488	0.26334518	0.35580125	1.0	991	tags=22%, list=5%, signal=23%
LEE_CIP_UP	LEE_CIP_UP		60	0.41604102	1.1741565	0.22048067	0.35574776	1.0	2290	tags=27%, list=11%, signal=30%
DSRNA_DN	DSRNA_DN		15	0.521851	1.1740445	0.27284107	0.35547376	1.0	5254	tags=40%, list=25%, signal=54%
HDACI_COLON_TSABUT_UP	HDACI_COLON_TSABUT_UP		72	0.41024512	1.1722891	0.209375	0.35863584	1.0	2444	tags=21%, list=12%, signal=24%
RETT_UP	RETT_UP		40	0.43926877	1.1721631	0.24070022	0.35840675	1.0	5254	tags=38%, list=25%, signal=50%
LIZUKA_G1_SM_G2	LIZUKA_G1_SM_G2		25	0.47330177	1.1700248	0.26941177	0.36219087	1.0	1724	tags=28%, list=8%, signal=31%
TPA_SENS_MIDDLE_DN	TPA_SENS_MIDDLE_DN		302	0.38229218	1.1689	0.084	0.36408725	1.0	4202	tags=26%, list=20%, signal=32%
TNFR1PATHWAY	TNFR1PATHWAY		28	0.45460317	1.1687695	0.27207637	0.3638506	1.0	2069	tags=29%, list=10%, signal=32%
UCALPAINPATHWAY	UCALPAINPATHWAY		16	0.5130753	1.1677545	0.2841191	0.36548275	1.0	4945	tags=50%, list=24%, signal=66%
WELCH_GATA1	WELCH_GATA1		24	0.47002968	1.1667033	0.29988194	0.36711165	1.0	1355	tags=17%, list=7%, signal=18%
HDACI_COLON_BUT12HRS_UP	HDACI_COLON_BUT12HRS_UP		45	0.43210426	1.1661836	0.24454148	0.36762404	1.0	4525	tags=33%, list=22%, signal=43%
AGED_MOUSE_HIPPOCAMPUS_ANY_DN	AGED_MOUSE_HIPPOCAMPUS_ANY_DN		42	0.4329803	1.1652149	0.24695459	0.36924487	1.0	4559	tags=33%, list=22%, signal=43%
HOHENKIRK_MONOCYTE_DEND_UP	HOHENKIRK_MONOCYTE_DEND_UP		106	0.39414403	1.1629552	0.20205128	0.37330142	1.0	4985	tags=29%, list=24%, signal=38%
HSC_INTERMEDIATEPROGENITORS_ADULT	HSC_INTERMEDIATEPROGENITORS_ADULT		144	0.38727713	1.1628321	0.17623363	0.3730768	1.0	5661	tags=40%, list=27%, signal=55%
NI2_MOUSE_UP	NI2_MOUSE_UP		39	0.43295643	1.1626741	0.25767544	0.37293914	1.0	3912	tags=33%, list=19%, signal=41%
HBX_HEP_UP	HBX_HEP_UP		18	0.49019	1.1623898	0.28536284	0.37303022	1.0	5061	tags=56%, list=25%, signal=74%
MYOD_BRG1_UP	MYOD_BRG1_UP		27	0.46843812	1.1621418	0.27093023	0.37306982	1.0	5910	tags=63%, list=29%, signal=88%
AGEING_LYMPH_DN	AGEING_LYMPH_DN		17	0.4987856	1.1617421	0.30172414	0.37339795	1.0	5203	tags=47%, list=25%, signal=63%
HBX_HCC_DN	HBX_HCC_DN		22	0.47734097	1.1612253	0.27541372	0.3739967	1.0	5249	tags=50%, list=25%, signal=67%
IRS1_KO_ADIP_UP	IRS1_KO_ADIP_UP		96	0.40162668	1.1608635	0.20183486	0.3742433	1.0	4961	tags=31%, list=24%, signal=41%
ALKPATHWAY	ALKPATHWAY		33	0.449816	1.1580833	0.26041666	0.37954906	1.0	5393	tags=48%, list=26%, signal=66%
JISON_SICKLE_CELL	JISON_SICKLE_CELL		31	0.44981048	1.1580541	0.27739727	0.37910417	1.0	5026	tags=48%, list=24%, signal=64%
GLYCOSPHINGOLIPID_METABOLISM	GLYCOSPHINGOLIPID_METABOLISM		23	0.472131	1.1571023	0.28691477	0.3805524	1.0	3459	tags=30%, list=17%, signal=37%
NEMETH_TNF_DN	NEMETH_TNF_DN		30	0.460791	1.1558577	0.25578704	0.38263747	1.0	4368	tags=40%, list=21%, signal=51%
BRENTANI_CYTOSKELETON	BRENTANI_CYTOSKELETON		22	0.48067507	1.1539483	0.28208232	0.38620263	1.0	3991	tags=36%, list=19%, signal=45%
CELL_CYCLE	CELL_CYCLE		78	0.40380445	1.1536423	0.23888314	0.38635513	1.0	3621	tags=27%, list=18%, signal=33%
FLECHNER_KIDNEY_TRANSPLANT_REJECTION_UP	FLECHNER_KIDNEY_TRANSPLANT_REJECTION_UP		86	0.4005209	1.153436	0.23347108	0.3862908	1.0	4301	tags=27%, list=21%, signal=34%
AGUIRRE_PANCREAS_CHR1	AGUIRRE_PANCREAS_CHR1		31	0.4486581	1.1533115	0.2902857	0.3859974	1.0	5772	tags=45%, list=28%, signal=63%
VANASSE_BCL2_TARGETS	VANASSE_BCL2_TARGETS		86	0.39871147	1.1526585	0.21161826	0.38694015	1.0	3799	tags=24%, list=18%, signal=30%
TOLLPATHWAY	TOLLPATHWAY		33	0.4451098	1.1517595	0.26689577	0.38833678	1.0	3533	tags=24%, list=17%, signal=29%
ET743_SARCOMA_72HRS_UP	ET743_SARCOMA_72HRS_UP		66	0.4086802	1.1511028	0.26018807	0.3891885	1.0	2567	tags=23%, list=12%, signal=26%
GENOTOXINS_24HRS_DISCR	GENOTOXINS_24HRS_DISCR		39	0.43389195	1.1506258	0.27699018	0.3896497	1.0	5470	tags=41%, list=27%, signal=56%
ABRAHAM_MM_VS_AL_UP	ABRAHAM_MM_VS_AL_UP		19	0.4820647	1.1502542	0.3013366	0.389956	1.0	250	tags=16%, list=1%, signal=16%
FATTY_ACID_DEGRADATION	FATTY_ACID_DEGRADATION		26	0.46596754	1.1498042	0.26985982	0.39033931	1.0	5334	tags=46%, list=26%, signal=62%
BYSTRYKH_HSC_BRAIN_TRANS_GLOCUS	BYSTRYKH_HSC_BRAIN_TRANS_GLOCUS		157	0.38460156	1.1496578	0.19176707	0.39012694	1.0	4607	tags=31%, list=22%, signal=39%
HDACI_COLON_BUT12HRS_DN	HDACI_COLON_BUT12HRS_DN		74	0.40608987	1.1485915	0.26050422	0.3918585	1.0	5691	tags=47%, list=28%, signal=65%
ABRAHAM_AL_VS_MM_DN	ABRAHAM_AL_VS_MM_DN		18	0.48896813	1.1485229	0.30373833	0.39150077	1.0	250	tags=17%, list=1%, signal=17%
RADIATION_SENSITIVITY	RADIATION_SENSITIVITY		24	0.4697136	1.1475675	0.278169	0.3928572	1.0	5681	tags=46%, list=28%, signal=63%
TPA_SENS_EARLY_DN	TPA_SENS_EARLY_DN		284	0.373876	1.1474181	0.13	0.39264104	1.0	4557	tags=29%, list=22%, signal=37%
DNA_DAMAGE_SIGNALING	DNA_DAMAGE_SIGNALING		88	0.3980451	1.1472878	0.23443983	0.3923837	1.0	5692	tags=43%, list=28%, signal=59%
SERUM_FIBROBLAST_CELLCYCLE	SERUM_FIBROBLAST_CELLCYCLE		136	0.38364497	1.1453564	0.20567375	0.39598194	1.0	3752	tags=32%, list=18%, signal=38%
BASSO_REGULATORY_HUBS	BASSO_REGULATORY_HUBS		138	0.38647303	1.1453489	0.19959678	0.3954814	1.0	4610	tags=38%, list=22%, signal=48%
INSULINPATHWAY	INSULINPATHWAY		21	0.48327065	1.1450455	0.29782084	0.3955492	1.0	4239	tags=43%, list=21%, signal=54%
TGFBETA_ALL_UP	TGFBETA_ALL_UP		80	0.39426777	1.1424023	0.24922441	0.40067467	1.0	2398	tags=26%, list=12%, signal=30%
UVC_XPCS_ALL_UP	UVC_XPCS_ALL_UP		61	0.4140183	1.1418604	0.26399156	0.4012999	1.0	4560	tags=30%, list=22%, signal=38%
ST_WNT_BETA_CATENIN_PATHWAY	ST_WNT_BETA_CATENIN_PATHWAY		31	0.44629347	1.1417266	0.30639732	0.40104863	1.0	4234	tags=32%, list=21%, signal=41%
LI_FETAL_VS_WT_KIDNEY_DN	LI_FETAL_VS_WT_KIDNEY_DN		159	0.38153535	1.1405417	0.2014028	0.40312865	1.0	5126	tags=35%, list=25%, signal=46%
CMV_HCMV_TIMECOURSE_24HRS_DN	CMV_HCMV_TIMECOURSE_24HRS_DN		42	0.42883992	1.1398733	0.28121606	0.40403348	1.0	733	tags=12%, list=4%, signal=12%
HDACI_COLON_SUL12HRS_DN	HDACI_COLON_SUL12HRS_DN		27	0.45128104	1.1394966	0.31164384	0.4043074	1.0	5518	tags=56%, list=27%, signal=76%
OLDONLY_FIBRO_UP	OLDONLY_FIBRO_UP		36	0.42991152	1.1389501	0.28476083	0.40495718	1.0	3232	tags=31%, list=16%, signal=36%
HYPOPHYSECTOMY_RAT_UP	HYPOPHYSECTOMY_RAT_UP		34	0.4392371	1.1389115	0.29933482	0.40451422	1.0	3200	tags=29%, list=16%, signal=35%
TPA_RESIST_MIDDLE_UP	TPA_RESIST_MIDDLE_UP		49	0.41006467	1.1350653	0.29354838	0.41242298	1.0	4787	tags=35%, list=23%, signal=45%
UVC_LOW_ALL_UP	UVC_LOW_ALL_UP		19	0.47914442	1.1342151	0.32384342	0.41368753	1.0	1542	tags=21%, list=7%, signal=23%
VERHAAK_AML_NPM1_MUT_VS_WT_UP	VERHAAK_AML_NPM1_MUT_VS_WT_UP		189	0.37619698	1.133172	0.1911912	0.41543505	1.0	1805	tags=14%, list=9%, signal=16%
CELL_SURFACE_RECEPTOR_LINKED_SIGNAL_TRANSDUCTION	CELL_SURFACE_RECEPTOR_LINKED_SIGNAL_TRANSDUCTION		130	0.3852535	1.1331202	0.24190283	0.41500533	1.0	2344	tags=12%, list=11%, signal=14%
UV_UNIQUE_FIBRO_DN	UV_UNIQUE_FIBRO_DN		32	0.43689975	1.1319633	0.30415264	0.416927	1.0	5959	tags=41%, list=29%, signal=57%
HASLINGER_B_CLL_13Q14	HASLINGER_B_CLL_13Q14		19	0.47676685	1.1301559	0.30778444	0.42041296	1.0	3746	tags=32%, list=18%, signal=39%
LIN_WNT_UP	LIN_WNT_UP		53	0.410515	1.1291025	0.2905983	0.42217904	1.0	2784	tags=25%, list=14%, signal=28%
P53HYPOXIAPATHWAY	P53HYPOXIAPATHWAY		19	0.4797907	1.1289623	0.32014388	0.42191902	1.0	1528	tags=26%, list=7%, signal=28%
TNFR2PATHWAY	TNFR2PATHWAY		18	0.48496193	1.128077	0.33006135	0.42330134	1.0	9289	tags=83%, list=45%, signal=152%
HYPOXIA_RCC_NOVHL_UP	HYPOXIA_RCC_NOVHL_UP		66	0.40051585	1.1274043	0.26982492	0.42424995	1.0	4224	tags=33%, list=20%, signal=42%
EGF_HDMEC_UP	EGF_HDMEC_UP		42	0.423344	1.1271996	0.3267544	0.42415226	1.0	4574	tags=48%, list=22%, signal=61%
HOX_GENES	HOX_GENES		54	0.40111068	1.1256677	0.30686694	0.42696756	1.0	6438	tags=39%, list=31%, signal=56%
LEE_MYC_E2F1_UP	LEE_MYC_E2F1_UP		55	0.4117225	1.1255819	0.29341963	0.42659935	1.0	4686	tags=33%, list=23%, signal=42%
HOFMANN_MDS_CD34_LOW_AND_HIGH_RISK	HOFMANN_MDS_CD34_LOW_AND_HIGH_RISK		46	0.41484204	1.1232692	0.32349727	0.43117455	1.0	4826	tags=37%, list=23%, signal=48%
MEF2DPATHWAY	MEF2DPATHWAY		20	0.4722249	1.1215506	0.3244552	0.4343034	1.0	4184	tags=40%, list=20%, signal=50%
CIS_XPC_UP	CIS_XPC_UP		149	0.37020046	1.1199752	0.24169184	0.4372615	1.0	2156	tags=18%, list=10%, signal=20%
KENNY_WNT_UP	KENNY_WNT_UP		46	0.4122099	1.1189436	0.30610022	0.43902543	1.0	4358	tags=35%, list=21%, signal=44%
VHL_RCC_UP	VHL_RCC_UP		110	0.37714517	1.118936	0.28282827	0.43848762	1.0	5362	tags=40%, list=26%, signal=54%
SHEPARD_POS_REG_OF_CELL_PROLIFERATION	SHEPARD_POS_REG_OF_CELL_PROLIFERATION		93	0.38559985	1.1182066	0.2729124	0.43953422	1.0	3380	tags=19%, list=16%, signal=23%
TARTE_MATURE_PC	TARTE_MATURE_PC		387	0.36315933	1.117828	0.142	0.43980548	1.0	2646	tags=15%, list=13%, signal=17%
BLEO_HUMAN_LYMPH_HIGH_4HRS_UP	BLEO_HUMAN_LYMPH_HIGH_4HRS_UP		21	0.46701223	1.1171362	0.3435294	0.44081506	1.0	4972	tags=43%, list=24%, signal=56%
ADIP_HUMAN_UP	ADIP_HUMAN_UP		60	0.4035923	1.1167963	0.28950158	0.44101533	1.0	2976	tags=22%, list=14%, signal=25%
DAVIES_N	DAVIES_N		19	0.47385186	1.1141263	0.3417569	0.44631356	1.0	4301	tags=26%, list=21%, signal=33%
BASSO_GERMINAL_CENTER_CD40_DN	BASSO_GERMINAL_CENTER_CD40_DN		70	0.3900511	1.1133882	0.302935	0.4474498	1.0	3897	tags=24%, list=19%, signal=30%
CHEN_LUNG_SURVIVAL	CHEN_LUNG_SURVIVAL		20	0.45928365	1.11268	0.3115339	0.44851694	1.0	2115	tags=30%, list=10%, signal=33%
VENTRICLES_UP	VENTRICLES_UP		205	0.36804584	1.1124519	0.21686748	0.44845644	1.0	4002	tags=28%, list=19%, signal=35%
BYSTRYKH_HSC_CIS_GLOCUS	BYSTRYKH_HSC_CIS_GLOCUS		104	0.3814216	1.1122376	0.2781186	0.44836798	1.0	4320	tags=31%, list=21%, signal=39%
EICOSANOID_SYNTHESIS	EICOSANOID_SYNTHESIS		17	0.4727517	1.1092085	0.35036495	0.4547231	1.0	3422	tags=18%, list=17%, signal=21%
STURLA_SONIC_HEDGEHOG	STURLA_SONIC_HEDGEHOG		16	0.49212414	1.1088388	0.3541147	0.4550009	1.0	5413	tags=56%, list=26%, signal=76%
BLEO_MOUSE_LYMPH_HIGH_24HRS_DN	BLEO_MOUSE_LYMPH_HIGH_24HRS_DN		34	0.42209697	1.1080481	0.34219268	0.45621026	1.0	3796	tags=41%, list=18%, signal=50%
CALRES_MOUSE_NEOCORTEX_UP	CALRES_MOUSE_NEOCORTEX_UP		59	0.3979666	1.1043726	0.33651805	0.4641146	1.0	2761	tags=20%, list=13%, signal=23%
CELL_ADHESION_RECEPTOR_ACTIVITY	CELL_ADHESION_RECEPTOR_ACTIVITY		33	0.4290103	1.104218	0.32739422	0.4639243	1.0	6873	tags=55%, list=33%, signal=82%
YAGI_AML_PROG_ASSOC	YAGI_AML_PROG_ASSOC		127	0.3723191	1.1031474	0.29327902	0.46573547	1.0	5113	tags=32%, list=25%, signal=43%
GAMMA_HEXACHLOROCYCLOHEXANE_DEGRADATION	GAMMA_HEXACHLOROCYCLOHEXANE_DEGRADATION		29	0.43040776	1.1019188	0.34894612	0.4679327	1.0	8220	tags=62%, list=40%, signal=103%
KERATINOCYTEPATHWAY	KERATINOCYTEPATHWAY		43	0.40924454	1.1016023	0.34632516	0.46811262	1.0	3190	tags=23%, list=15%, signal=27%
FERNANDEZ_MYC_TARGETS	FERNANDEZ_MYC_TARGETS		178	0.3636845	1.1011559	0.26026025	0.46850166	1.0	3140	tags=24%, list=15%, signal=28%
UBIQUITIN_MEDIATED_PROTEOLYSIS	UBIQUITIN_MEDIATED_PROTEOLYSIS		23	0.44504982	1.1010518	0.3508772	0.4681203	1.0	4374	tags=57%, list=21%, signal=72%
HSC_INTERMEDIATEPROGENITORS_FETAL	HSC_INTERMEDIATEPROGENITORS_FETAL		158	0.3659301	1.1010121	0.2779456	0.46763876	1.0	5661	tags=39%, list=27%, signal=53%
COLLER_MYC_UP	COLLER_MYC_UP		18	0.47135258	1.1005256	0.36131388	0.46810886	1.0	1807	tags=28%, list=9%, signal=30%
GH_EXOGENOUS_LATE_DN	GH_EXOGENOUS_LATE_DN		80	0.38314083	1.0993083	0.3161157	0.4703198	1.0	3137	tags=18%, list=15%, signal=21%
ATP_SYNTHESIS	ATP_SYNTHESIS		21	0.45062986	1.0986328	0.35647058	0.4712325	1.0	961	tags=10%, list=5%, signal=10%
GLUCONEOGENESIS	GLUCONEOGENESIS		52	0.4004328	1.0978438	0.33085898	0.47237286	1.0	410	tags=8%, list=2%, signal=8%
GLYCOLYSIS	GLYCOLYSIS		52	0.4004328	1.0974672	0.3336887	0.47269115	1.0	410	tags=8%, list=2%, signal=8%
HDACI_COLON_BUT16HRS_UP	HDACI_COLON_BUT16HRS_UP		42	0.4102885	1.0970492	0.3366446	0.47307357	1.0	2313	tags=19%, list=11%, signal=21%
TYPE_III_SECRETION_SYSTEM	TYPE_III_SECRETION_SYSTEM		21	0.45062986	1.0944709	0.3655914	0.47836864	1.0	961	tags=10%, list=5%, signal=10%
AS3_FIBRO_UP	AS3_FIBRO_UP		44	0.40757608	1.0939299	0.3509351	0.47904348	1.0	3425	tags=30%, list=17%, signal=35%
HSC_INTERMEDIATEPROGENITORS_SHARED	HSC_INTERMEDIATEPROGENITORS_SHARED		133	0.36772186	1.0923382	0.31951466	0.48204523	1.0	5661	tags=38%, list=27%, signal=53%
CAMPTOTHECIN_PROBCELL_DN	CAMPTOTHECIN_PROBCELL_DN		30	0.42816874	1.0919629	0.36394176	0.48229676	1.0	3618	tags=37%, list=18%, signal=44%
FLAGELLAR_ASSEMBLY	FLAGELLAR_ASSEMBLY		21	0.45062986	1.0917456	0.36946386	0.48221415	1.0	961	tags=10%, list=5%, signal=10%
UVB_NHEK3_C8	UVB_NHEK3_C8		66	0.3878768	1.0914941	0.3386076	0.4821974	1.0	5393	tags=45%, list=26%, signal=61%
PORPHYRIN_AND_CHLOROPHYLL_METABOLISM	PORPHYRIN_AND_CHLOROPHYLL_METABOLISM		20	0.45867714	1.0900027	0.36014852	0.48501384	1.0	1764	tags=20%, list=9%, signal=22%
CARDIACEGFPATHWAY	CARDIACEGFPATHWAY		17	0.47315964	1.0898851	0.36159602	0.48471087	1.0	1522	tags=12%, list=7%, signal=13%
PRMT5_KD_DN	PRMT5_KD_DN		25	0.44137546	1.089696	0.37149534	0.48454612	1.0	6347	tags=44%, list=31%, signal=64%
ST_GAQ_PATHWAY	ST_GAQ_PATHWAY		27	0.42997432	1.089375	0.37126437	0.4847508	1.0	1353	tags=15%, list=7%, signal=16%
NF90_UP	NF90_UP		25	0.43982118	1.088772	0.36560366	0.4854941	1.0	2558	tags=24%, list=12%, signal=27%
GH_EXOGENOUS_ANY_UP	GH_EXOGENOUS_ANY_UP		291	0.3577872	1.0885414	0.234	0.4854247	1.0	4024	tags=19%, list=20%, signal=23%
REN_E2F1_TARGETS	REN_E2F1_TARGETS		38	0.4174358	1.0880284	0.3617021	0.48597863	1.0	5037	tags=42%, list=24%, signal=56%
TSA_HEPATOMA_UP	TSA_HEPATOMA_UP		36	0.41916436	1.0879244	0.3620309	0.4856589	1.0	3167	tags=25%, list=15%, signal=29%
DAC_BLADDER_UP	DAC_BLADDER_UP		28	0.43377554	1.0877985	0.36069363	0.4853489	1.0	1124	tags=14%, list=5%, signal=15%
AS3_FIBRO_C3	AS3_FIBRO_C3		44	0.40757608	1.0877322	0.35799783	0.4849205	1.0	3425	tags=30%, list=17%, signal=35%
BLOOD_CLOTTING_CASCADE	BLOOD_CLOTTING_CASCADE		20	0.4580965	1.0854304	0.3716707	0.4895889	1.0	2048	tags=20%, list=10%, signal=22%
ZHAN_MM_MOLECULAR_CLASSI_UP	ZHAN_MM_MOLECULAR_CLASSI_UP		62	0.38928443	1.0852528	0.35622317	0.48938808	1.0	3132	tags=21%, list=15%, signal=25%
HOUSTIS_ROS	HOUSTIS_ROS		30	0.41998735	1.0832855	0.3686007	0.4932885	1.0	1478	tags=17%, list=7%, signal=18%
FMLPPATHWAY	FMLPPATHWAY		35	0.41048995	1.0830345	0.37892377	0.49324116	1.0	4184	tags=31%, list=20%, signal=39%
AGUIRRE_PANCREAS_CHR22	AGUIRRE_PANCREAS_CHR22		60	0.38796583	1.0821501	0.35927504	0.49466744	1.0	5455	tags=37%, list=26%, signal=50%
GH_GHRHR_KO_6HRS_DN	GH_GHRHR_KO_6HRS_DN		34	0.41566068	1.0820203	0.35827664	0.4943793	1.0	1554	tags=18%, list=8%, signal=19%
PGC	PGC		344	0.35221365	1.0819867	0.255	0.49387267	1.0	3514	tags=23%, list=17%, signal=27%
BCL2_FAMILY_AND_REG_NETWORK	BCL2_FAMILY_AND_REG_NETWORK		21	0.45490476	1.0790029	0.38480097	0.50000143	1.0	5612	tags=43%, list=27%, signal=59%
TAKEDA_NUP8_HOXA9_3D_DN	TAKEDA_NUP8_HOXA9_3D_DN		30	0.42094576	1.0779103	0.3783784	0.5018536	1.0	1243	tags=17%, list=6%, signal=18%
NITROGEN_METABOLISM	NITROGEN_METABOLISM		21	0.43970057	1.0751209	0.39073634	0.5078217	1.0	6634	tags=29%, list=32%, signal=42%
H2O2_CSBDIFF_C2	H2O2_CSBDIFF_C2		33	0.4171464	1.0741391	0.37370244	0.5093981	1.0	3217	tags=36%, list=16%, signal=43%
G2PATHWAY	G2PATHWAY		23	0.43367556	1.0740856	0.3852657	0.5089039	1.0	5343	tags=35%, list=26%, signal=47%
GENOTOXINS_ALL_4HRS_REG	GENOTOXINS_ALL_4HRS_REG		26	0.43078816	1.0724536	0.40518257	0.5119771	1.0	4358	tags=42%, list=21%, signal=54%
ST_DICTYOSTELIUM_DISCOIDEUM_CAMP_CHEMOTAXIS_PATHWAY	ST_DICTYOSTELIUM_DISCOIDEUM_CAMP_CHEMOTAXIS_PATHWAY		32	0.4176903	1.0723596	0.38706017	0.51159084	1.0	3571	tags=31%, list=17%, signal=38%
CHESLER_BRAIN_HIGHEST_VARIANCE_GENES	CHESLER_BRAIN_HIGHEST_VARIANCE_GENES		24	0.43210024	1.0722388	0.42424244	0.51123106	1.0	1344	tags=21%, list=7%, signal=22%
CMV_HCMV_TIMECOURSE_14HRS_UP	CMV_HCMV_TIMECOURSE_14HRS_UP		45	0.39700502	1.0718498	0.37923497	0.5115586	1.0	4606	tags=36%, list=22%, signal=46%
CANCERDRUGS_PROBCELL_DN	CANCERDRUGS_PROBCELL_DN		15	0.4754014	1.0709193	0.39596468	0.51311594	1.0	1685	tags=33%, list=8%, signal=36%
AGED_MOUSE_CEREBELLUM_DN	AGED_MOUSE_CEREBELLUM_DN		47	0.38827145	1.0685917	0.3776301	0.51789033	1.0	1843	tags=13%, list=9%, signal=14%
FERRARI_4HPR_UP	FERRARI_4HPR_UP		22	0.43984735	1.0660119	0.4061393	0.5230518	1.0	3448	tags=32%, list=17%, signal=38%
HOFFMANN_BIVSBII_BI_TABLE2	HOFFMANN_BIVSBII_BI_TABLE2		197	0.35601124	1.0636584	0.35270542	0.52785116	1.0	5133	tags=34%, list=25%, signal=44%
UEDA_MOUSE_LIVER	UEDA_MOUSE_LIVER		133	0.35708582	1.0630709	0.36858007	0.5285661	1.0	3982	tags=30%, list=19%, signal=37%
DAVIES_MGUS_MM	DAVIES_MGUS_MM		35	0.4085239	1.0624826	0.40154016	0.52931106	1.0	4470	tags=31%, list=22%, signal=40%
SANSOM_APC_LOSS4_UP	SANSOM_APC_LOSS4_UP		115	0.3628781	1.0614085	0.36595312	0.5311195	1.0	4450	tags=27%, list=22%, signal=34%
HBX_NL_UP	HBX_NL_UP		22	0.44195065	1.0608163	0.41939253	0.531867	1.0	5663	tags=41%, list=27%, signal=56%
HUMAN_TISSUE_PANCREAS	HUMAN_TISSUE_PANCREAS		40	0.3993058	1.0604383	0.39555556	0.53215945	1.0	6302	tags=40%, list=31%, signal=58%
CMV_ALL_UP	CMV_ALL_UP		93	0.36343476	1.059561	0.38271606	0.5336253	1.0	5619	tags=42%, list=27%, signal=57%
TPOPATHWAY	TPOPATHWAY		23	0.43410414	1.0587559	0.42502952	0.5348021	1.0	4361	tags=39%, list=21%, signal=50%
STRESSPATHWAY	STRESSPATHWAY		24	0.43040386	1.0585862	0.43610784	0.53457665	1.0	2318	tags=21%, list=11%, signal=23%
LEE_TCELLS6_UP	LEE_TCELLS6_UP		27	0.41817293	1.0579393	0.40804598	0.5354511	1.0	7240	tags=41%, list=35%, signal=63%
SA_CASPASE_CASCADE	SA_CASPASE_CASCADE		16	0.4667534	1.0573089	0.41009852	0.5363121	1.0	1599	tags=19%, list=8%, signal=20%
MAPK_CASCADE	MAPK_CASCADE		29	0.4108596	1.0569451	0.4059977	0.53647876	1.0	3445	tags=31%, list=17%, signal=37%
FERRANDO_MLL_T_ALL_DN	FERRANDO_MLL_T_ALL_DN		83	0.3664908	1.0536715	0.4033264	0.5431956	1.0	2315	tags=19%, list=11%, signal=22%
SIG_CD40PATHWAYMAP	SIG_CD40PATHWAYMAP		33	0.4068864	1.0532745	0.42201835	0.54350764	1.0	3367	tags=21%, list=16%, signal=25%
IFN_ALPHA_UP	IFN_ALPHA_UP		40	0.39434588	1.0530113	0.4107744	0.54347426	1.0	5619	tags=48%, list=27%, signal=65%
ST_GA13_PATHWAY	ST_GA13_PATHWAY		35	0.40530545	1.0526508	0.40782124	0.54367316	1.0	3190	tags=31%, list=15%, signal=37%
O6BG_RESIST_MEDULLOBLASTOMA_UP	O6BG_RESIST_MEDULLOBLASTOMA_UP		23	0.42794523	1.0525768	0.42307693	0.5432049	1.0	2088	tags=26%, list=10%, signal=29%
HDACI_COLON_CLUSTER5	HDACI_COLON_CLUSTER5		23	0.42664573	1.052562	0.41846523	0.54261255	1.0	3887	tags=35%, list=19%, signal=43%
INSULIN_SIGNALING	INSULIN_SIGNALING		98	0.36664224	1.0522083	0.38762885	0.5428335	1.0	1778	tags=16%, list=9%, signal=18%
DRUG_RESISTANCE_AND_METABOLISM	DRUG_RESISTANCE_AND_METABOLISM		95	0.35886544	1.0516725	0.4	0.5434277	1.0	4714	tags=31%, list=23%, signal=39%
STRESS_IONIZING_SPECIFIC_UP	STRESS_IONIZING_SPECIFIC_UP		15	0.4726771	1.0496103	0.43020305	0.54746825	1.0	7744	tags=53%, list=38%, signal=85%
IRITANI_ADPROX_LYMPH	IRITANI_ADPROX_LYMPH		125	0.35768607	1.0493312	0.40853658	0.5475016	1.0	4379	tags=30%, list=21%, signal=37%
MAMMARY_DEV_UP	MAMMARY_DEV_UP		55	0.3778948	1.0487585	0.42015004	0.5481798	1.0	5582	tags=36%, list=27%, signal=50%
PEART_HISTONE_DN	PEART_HISTONE_DN		73	0.3703148	1.0481058	0.4	0.5490292	1.0	4893	tags=34%, list=24%, signal=45%
SHEPARD_BMYB_MORPHOLINO_DN	SHEPARD_BMYB_MORPHOLINO_DN		168	0.34892747	1.047856	0.3803804	0.54893714	1.0	4632	tags=33%, list=22%, signal=42%
ZELLER_MYC_UP	ZELLER_MYC_UP		23	0.4274015	1.0476435	0.43058825	0.54881376	1.0	2991	tags=30%, list=15%, signal=36%
LEE_MYC_DN	LEE_MYC_DN		59	0.3710215	1.0469661	0.42887473	0.5496219	1.0	666	tags=10%, list=3%, signal=10%
DER_IFNB_UP	DER_IFNB_UP		93	0.3584376	1.0457134	0.4293033	0.55188	1.0	5619	tags=40%, list=27%, signal=54%
JECHLINGER_EMT_UP	JECHLINGER_EMT_UP		54	0.37698507	1.043336	0.41460794	0.5566341	1.0	2677	tags=20%, list=13%, signal=23%
ASTON_DEPRESSION_DN	ASTON_DEPRESSION_DN		150	0.35122347	1.0432338	0.39034206	0.5562684	1.0	2461	tags=19%, list=12%, signal=21%
CAMPTOTHECIN_PROBCELL_UP	CAMPTOTHECIN_PROBCELL_UP		22	0.42978925	1.043017	0.43948296	0.5561175	1.0	4158	tags=27%, list=20%, signal=34%
INTEGRIN_MEDIATED_CELL_ADHESION_KEGG	INTEGRIN_MEDIATED_CELL_ADHESION_KEGG		90	0.3583388	1.0407687	0.4265306	0.5605678	1.0	6142	tags=40%, list=30%, signal=57%
ICHIBA_GVHD	ICHIBA_GVHD		238	0.34563577	1.0406762	0.396	0.56012833	1.0	2097	tags=14%, list=10%, signal=16%
ZHAN_MM_CD138_MS_VS_REST	ZHAN_MM_CD138_MS_VS_REST		47	0.3885539	1.040366	0.42718446	0.56019455	1.0	3069	tags=23%, list=15%, signal=27%
VEGF_HUVEC_UP	VEGF_HUVEC_UP		15	0.45896816	1.0398049	0.42874542	0.5608232	1.0	3516	tags=27%, list=17%, signal=32%
CHEMICALPATHWAY	CHEMICALPATHWAY		21	0.4329174	1.0390246	0.43661973	0.5619757	1.0	6313	tags=38%, list=31%, signal=55%
FERRANDO_TAL1_NEIGHBORS	FERRANDO_TAL1_NEIGHBORS		15	0.4572387	1.038557	0.4391144	0.56243026	1.0	2232	tags=33%, list=11%, signal=37%
REOVIRUS_HEK293_DN	REOVIRUS_HEK293_DN		230	0.34140077	1.0378804	0.3957916	0.5634105	1.0	3118	tags=21%, list=15%, signal=24%
PHOTOSYNTHESIS	PHOTOSYNTHESIS		22	0.4259883	1.0357354	0.44	0.56762683	1.0	961	tags=9%, list=5%, signal=10%
PYRIMIDINE_METABOLISM	PYRIMIDINE_METABOLISM		58	0.3690525	1.0340182	0.43953732	0.57080746	1.0	2501	tags=19%, list=12%, signal=22%
CSKPATHWAY	CSKPATHWAY		22	0.41913438	1.0337135	0.43636364	0.5708716	1.0	6177	tags=45%, list=30%, signal=65%
GLYCOGEN	GLYCOGEN		19	0.4365381	1.0336149	0.4572804	0.570462	1.0	1935	tags=26%, list=9%, signal=29%
TARTE_PC	TARTE_PC		80	0.35917515	1.0333751	0.43004116	0.57037705	1.0	4349	tags=33%, list=21%, signal=41%
IRS_KO_ADIP_DN	IRS_KO_ADIP_DN		39	0.39294058	1.0330886	0.46273637	0.57036716	1.0	5986	tags=36%, list=29%, signal=50%
RAY_P210_DIFF	RAY_P210_DIFF		53	0.37716663	1.0325338	0.44753748	0.5710225	1.0	1781	tags=19%, list=9%, signal=21%
NKTPATHWAY	NKTPATHWAY		26	0.41263345	1.0312077	0.45091325	0.5733427	1.0	6966	tags=38%, list=34%, signal=58%
NADLER_OBESITY_DN	NADLER_OBESITY_DN		36	0.3862374	1.0309201	0.44008958	0.5733604	1.0	1	tags=3%, list=0%, signal=3%
P21_P53_MIDDLE_DN	P21_P53_MIDDLE_DN		25	0.41581878	1.0278993	0.45153666	0.579688	1.0	4004	tags=36%, list=19%, signal=45%
PARK_HSC_VS_MPP_UP	PARK_HSC_VS_MPP_UP		16	0.44832397	1.0278453	0.4437577	0.579179	1.0	3943	tags=44%, list=19%, signal=54%
PURINE_METABOLISM	PURINE_METABOLISM		114	0.34879872	1.0273409	0.45731708	0.5797092	1.0	3025	tags=17%, list=15%, signal=19%
DISTECHE_XINACTIVATED_GENES	DISTECHE_XINACTIVATED_GENES		19	0.4362412	1.025577	0.44128555	0.5830246	1.0	6332	tags=53%, list=31%, signal=76%
WNT_SIGNALING	WNT_SIGNALING		59	0.36884436	1.0232654	0.44794953	0.5875107	1.0	2450	tags=20%, list=12%, signal=23%
PENG_LEUCINE_UP	PENG_LEUCINE_UP		103	0.34877688	1.0204984	0.4620061	0.59296	1.0	4755	tags=33%, list=23%, signal=43%
HDACI_COLON_BUT2HRS_UP	HDACI_COLON_BUT2HRS_UP		75	0.35400006	1.020287	0.45794392	0.5928064	1.0	4419	tags=27%, list=21%, signal=34%
ROSS_PML_RAR	ROSS_PML_RAR		80	0.3558172	1.0183736	0.45379877	0.59638846	1.0	2082	tags=19%, list=10%, signal=21%
ROTH_HTERT_DIFF	ROTH_HTERT_DIFF		31	0.40081206	1.0182971	0.47308132	0.5959266	1.0	6440	tags=35%, list=31%, signal=52%
ADIP_DIFF_UP	ADIP_DIFF_UP		67	0.3595134	1.0182687	0.48312235	0.5953499	1.0	4420	tags=28%, list=21%, signal=36%
UVB_NHEK3_C0	UVB_NHEK3_C0		82	0.35384908	1.0180761	0.4689441	0.5951407	1.0	2758	tags=23%, list=13%, signal=27%
SANSOM_APC_4_DN	SANSOM_APC_4_DN		68	0.3564906	1.017913	0.46742502	0.59487826	1.0	5260	tags=31%, list=26%, signal=41%
CK1PATHWAY	CK1PATHWAY		17	0.4379131	1.0165285	0.46341464	0.5973543	1.0	3325	tags=29%, list=16%, signal=35%
CREB_BRAIN_8WKS_UP	CREB_BRAIN_8WKS_UP		75	0.35736382	1.0141537	0.4746114	0.60200286	1.0	4411	tags=29%, list=21%, signal=37%
ZHAN_MULTIPLE_MYELOMA_VS_NORMAL_DN	ZHAN_MULTIPLE_MYELOMA_VS_NORMAL_DN		39	0.38163418	1.01266	0.47333333	0.60468155	1.0	4391	tags=26%, list=21%, signal=33%
HBX_NL_DN	HBX_NL_DN		16	0.44197243	1.0114106	0.45037222	0.60672975	1.0	5254	tags=50%, list=25%, signal=67%
PENG_GLUCOSE_UP	PENG_GLUCOSE_UP		34	0.39218038	1.0104893	0.48394242	0.608071	1.0	5080	tags=35%, list=25%, signal=47%
BRCA_PROGNOSIS_POS	BRCA_PROGNOSIS_POS		41	0.37477872	1.009253	0.4849138	0.6101305	1.0	3571	tags=22%, list=17%, signal=26%
MANALO_HYPOXIA_DN	MANALO_HYPOXIA_DN		78	0.35195282	1.0079248	0.49015543	0.61235756	1.0	3726	tags=26%, list=18%, signal=31%
STARCH_AND_SUCROSE_METABOLISM	STARCH_AND_SUCROSE_METABOLISM		31	0.38979754	1.0071137	0.47045454	0.6134192	1.0	1764	tags=16%, list=9%, signal=18%
SCHRAETS_MLL_UP	SCHRAETS_MLL_UP		34	0.3870164	1.0070087	0.49443206	0.6129806	1.0	4689	tags=29%, list=23%, signal=38%
CORTEX_ENRICHMENT_LATE_UP	CORTEX_ENRICHMENT_LATE_UP		20	0.41846204	1.0054187	0.49574727	0.6158271	1.0	4217	tags=40%, list=20%, signal=50%
CPR_NULL-LOW_LIVER_UP	CPR_NULL-LOW_LIVER_UP		17	0.43474638	1.005051	0.49939248	0.6159777	1.0	4575	tags=53%, list=22%, signal=68%
ZHAN_MMPC_SIM_BC_AND_MM	ZHAN_MMPC_SIM_BC_AND_MM		45	0.37024495	1.0043715	0.48839778	0.61681014	1.0	4488	tags=36%, list=22%, signal=45%
BADPATHWAY	BADPATHWAY		22	0.41833735	1.0042406	0.4742515	0.6164339	1.0	7534	tags=50%, list=37%, signal=79%
HISTIDINE_METABOLISM	HISTIDINE_METABOLISM		25	0.40353662	1.0030551	0.46635184	0.6183828	1.0	513	tags=12%, list=2%, signal=12%
GAMMA_UNIQUE_FIBRO_DN	GAMMA_UNIQUE_FIBRO_DN		60	0.3560093	1.002586	0.5111821	0.61871165	1.0	4750	tags=28%, list=23%, signal=37%
AMIPATHWAY	AMIPATHWAY		22	0.41913438	1.002533	0.48004696	0.6181738	1.0	6177	tags=45%, list=30%, signal=65%
ZHAN_MM_CD138_CD2_VS_REST	ZHAN_MM_CD138_CD2_VS_REST		40	0.3758316	1.0021604	0.49723145	0.61832684	1.0	4301	tags=25%, list=21%, signal=32%
ELECTRON_TRANSPORT_CHAIN	ELECTRON_TRANSPORT_CHAIN		98	0.34748894	1.0011351	0.50461537	0.6199433	1.0	5235	tags=40%, list=25%, signal=53%
HUMAN_TISSUE_THYMUS	HUMAN_TISSUE_THYMUS		16	0.43530056	1.0008414	0.48997495	0.61996776	1.0	3081	tags=19%, list=15%, signal=22%
OXIDATIVE_PHOSPHORYLATION	OXIDATIVE_PHOSPHORYLATION		58	0.3555166	0.9996935	0.5165069	0.6217959	1.0	5294	tags=33%, list=26%, signal=44%
PENG_RAPAMYCIN_DN	PENG_RAPAMYCIN_DN		188	0.33528286	0.9987149	0.49647534	0.6232642	1.0	4505	tags=32%, list=22%, signal=41%
YAO_P4_KO_VS_WT_UP	YAO_P4_KO_VS_WT_UP		71	0.35329127	0.99665	0.5192108	0.6271712	1.0	3373	tags=25%, list=16%, signal=30%
TAKEDA_NUP8_HOXA9_16D_UP	TAKEDA_NUP8_HOXA9_16D_UP		172	0.33401802	0.9947648	0.52958876	0.6306835	1.0	5981	tags=30%, list=29%, signal=42%
UVB_NHEK2_UP	UVB_NHEK2_UP		68	0.35196584	0.99421656	0.5192508	0.6311876	1.0	1255	tags=13%, list=6%, signal=14%
BRCA1_SW480_DN	BRCA1_SW480_DN		16	0.4338113	0.993842	0.5156055	0.6313254	1.0	4652	tags=50%, list=23%, signal=65%
ROSS_AML1_ETO	ROSS_AML1_ETO		82	0.34403312	0.99263257	0.50980395	0.6333918	1.0	2946	tags=22%, list=14%, signal=26%
GLEEVECPATHWAY	GLEEVECPATHWAY		22	0.4106761	0.99159455	0.49759614	0.63499093	1.0	4141	tags=36%, list=20%, signal=45%
MRNA_SPLICING	MRNA_SPLICING		49	0.36427632	0.991187	0.5280778	0.63522875	1.0	5085	tags=41%, list=25%, signal=54%
CMV_HCMV_TIMECOURSE_10HRS_DN	CMV_HCMV_TIMECOURSE_10HRS_DN		15	0.43609118	0.98925877	0.5	0.6387208	1.0	3492	tags=33%, list=17%, signal=40%
ST_T_CELL_SIGNAL_TRANSDUCTION	ST_T_CELL_SIGNAL_TRANSDUCTION		44	0.36579242	0.9887786	0.50817883	0.63908964	1.0	4776	tags=27%, list=23%, signal=35%
GH_EXOGENOUS_ANY_DN	GH_EXOGENOUS_ANY_DN		96	0.34007338	0.9878832	0.53265303	0.640456	1.0	3137	tags=15%, list=15%, signal=17%
CHAUVIN_ANDROGEN_REGULATED_GENES	CHAUVIN_ANDROGEN_REGULATED_GENES		43	0.36656746	0.98769736	0.508269	0.6401757	1.0	6756	tags=47%, list=33%, signal=69%
ETSPATHWAY	ETSPATHWAY		18	0.42443794	0.9876912	0.52883434	0.6395103	1.0	3927	tags=28%, list=19%, signal=34%
HDACI_COLON_CLUSTER9	HDACI_COLON_CLUSTER9		65	0.34964576	0.98617095	0.53220695	0.6420358	1.0	3341	tags=22%, list=16%, signal=26%
HUMAN_MITODB_6_2002	HUMAN_MITODB_6_2002		382	0.32154927	0.985695	0.553	0.64241815	1.0	4880	tags=30%, list=24%, signal=38%
UVC_TTD-XPCS_COMMON_UP	UVC_TTD-XPCS_COMMON_UP		21	0.4090892	0.9851081	0.502331	0.6430573	1.0	4522	tags=33%, list=22%, signal=43%
PASSERINI_ADHESION	PASSERINI_ADHESION		37	0.37401137	0.9848626	0.5005599	0.64290476	1.0	2714	tags=16%, list=13%, signal=19%
CALCIUM_REGULATION_IN_CARDIAC_CELLS	CALCIUM_REGULATION_IN_CARDIAC_CELLS		140	0.330676	0.9832476	0.5408678	0.64572716	1.0	6212	tags=32%, list=30%, signal=46%
FRUCTOSE_AND_MANNOSE_METABOLISM	FRUCTOSE_AND_MANNOSE_METABOLISM		25	0.39341605	0.98227894	0.51578945	0.647163	1.0	330	tags=8%, list=2%, signal=8%
AMINOACYL_TRNA_BIOSYNTHESIS	AMINOACYL_TRNA_BIOSYNTHESIS		23	0.40076795	0.98061293	0.50691247	0.6501896	1.0	5532	tags=43%, list=27%, signal=59%
NING_COPD_UP	NING_COPD_UP		144	0.32988402	0.9795307	0.5734549	0.65171576	1.0	3551	tags=26%, list=17%, signal=31%
HANSON_NFKAPPB_IND	HANSON_NFKAPPB_IND		18	0.417197	0.9792402	0.5208333	0.65164155	1.0	6040	tags=39%, list=29%, signal=55%
CALRES_MOUSE_NEOCORTEX_DN	CALRES_MOUSE_NEOCORTEX_DN		66	0.34813103	0.9789524	0.5500527	0.65164673	1.0	1620	tags=15%, list=8%, signal=16%
POD1_KO_UP	POD1_KO_UP		412	0.31845114	0.9782121	0.568	0.6525526	1.0	5490	tags=31%, list=27%, signal=42%
CMV_HCMV_TIMECOURSE_16HRS_UP	CMV_HCMV_TIMECOURSE_16HRS_UP		57	0.34915543	0.9780648	0.53128314	0.65216225	1.0	3095	tags=23%, list=15%, signal=27%
AGED_MOUSE_MUSCLE_UP	AGED_MOUSE_MUSCLE_UP		31	0.3798618	0.97687167	0.53616536	0.6540761	1.0	1369	tags=13%, list=7%, signal=14%
SHEPARD_GENES_COMMON_BW_CB_MO	SHEPARD_GENES_COMMON_BW_CB_MO		68	0.3460005	0.9735807	0.54885656	0.6602699	1.0	4611	tags=32%, list=22%, signal=42%
UV-4NQO_FIBRO_DN	UV-4NQO_FIBRO_DN		28	0.38335872	0.97214067	0.5391705	0.66264254	1.0	2191	tags=14%, list=11%, signal=16%
CMV_HCMV_TIMECOURSE_20HRS_UP	CMV_HCMV_TIMECOURSE_20HRS_UP		84	0.33498567	0.97079694	0.56773525	0.66476154	1.0	4537	tags=32%, list=22%, signal=41%
SMOOTH_MUSCLE_CONTRACTION	SMOOTH_MUSCLE_CONTRACTION		143	0.32401645	0.9704733	0.5750252	0.6647991	1.0	2567	tags=16%, list=12%, signal=18%
INOSITOL_PHOSPHATE_METABOLISM	INOSITOL_PHOSPHATE_METABOLISM		25	0.38655722	0.97020686	0.5331781	0.66467553	1.0	5873	tags=40%, list=29%, signal=56%
BREAST_DUCTAL_CARCINOMA_GENES	BREAST_DUCTAL_CARCINOMA_GENES		19	0.4066149	0.9691677	0.5239808	0.66615355	1.0	3342	tags=37%, list=16%, signal=44%
P21_ANY_DN	P21_ANY_DN		35	0.36575675	0.9689545	0.53555554	0.6659182	1.0	4998	tags=43%, list=24%, signal=56%
GAY_YY1_DN	GAY_YY1_DN		243	0.3181694	0.96834606	0.5955956	0.66650754	1.0	5576	tags=30%, list=27%, signal=41%
AGED_MOUSE_MUSCLE_DN	AGED_MOUSE_MUSCLE_DN		32	0.37843597	0.9680046	0.5387168	0.6665575	1.0	4112	tags=38%, list=20%, signal=47%
G1_TO_S_CELL_CYCLE_REACTOME	G1_TO_S_CELL_CYCLE_REACTOME		68	0.34275174	0.9679574	0.56210524	0.6659726	1.0	5026	tags=29%, list=24%, signal=39%
CMV-UV_HCMV_6HRS_UP	CMV-UV_HCMV_6HRS_UP		120	0.3295221	0.96667486	0.5769623	0.66793174	1.0	4957	tags=28%, list=24%, signal=36%
BYSTRYKH_HSC_BRAIN_CIS_GLOCUS	BYSTRYKH_HSC_BRAIN_CIS_GLOCUS		51	0.34995127	0.9652381	0.5318231	0.67017055	1.0	4320	tags=35%, list=21%, signal=45%
HOFFMANN_BIVSBII_LGBII	HOFFMANN_BIVSBII_LGBII		101	0.3269626	0.96515894	0.574359	0.6696332	1.0	5606	tags=30%, list=27%, signal=41%
AGED_MOUSE_NEOCORTEX_DN	AGED_MOUSE_NEOCORTEX_DN		55	0.34603623	0.96303844	0.5448718	0.67332244	1.0	3673	tags=20%, list=18%, signal=24%
XPB_TTD-CS_UP	XPB_TTD-CS_UP		26	0.38594007	0.9617977	0.54408354	0.675257	1.0	6581	tags=42%, list=32%, signal=62%
UV-CMV_UNIQUE_HCMV_6HRS_UP	UV-CMV_UNIQUE_HCMV_6HRS_UP		102	0.32699245	0.9611706	0.60507613	0.67584056	1.0	4957	tags=27%, list=24%, signal=36%
PLATELET_EXPRESSED	PLATELET_EXPRESSED		33	0.36836496	0.9592173	0.5405405	0.6792047	1.0	2687	tags=21%, list=13%, signal=24%
ATMPATHWAY	ATMPATHWAY		19	0.40309927	0.957995	0.5410226	0.6810314	1.0	5681	tags=37%, list=28%, signal=51%
LIAN_MYELOID_DIFF_GRANULE	LIAN_MYELOID_DIFF_GRANULE		24	0.39038238	0.95792407	0.5308057	0.68049276	1.0	1764	tags=17%, list=9%, signal=18%
FERRANDO_MLL_T_ALL_UP	FERRANDO_MLL_T_ALL_UP		87	0.33172035	0.9576732	0.5884774	0.68031615	1.0	4058	tags=28%, list=20%, signal=34%
CPR_NULL_LIVER_DN	CPR_NULL_LIVER_DN		17	0.41117525	0.9573993	0.5603015	0.6801993	1.0	5479	tags=41%, list=27%, signal=56%
EMT_UP	EMT_UP		61	0.33973226	0.9569408	0.5768823	0.6804378	1.0	2677	tags=18%, list=13%, signal=21%
APOPTOSIS_KEGG	APOPTOSIS_KEGG		49	0.35039708	0.95387095	0.5582418	0.6861227	1.0	7172	tags=41%, list=35%, signal=62%
YU_CMYC_DN	YU_CMYC_DN		44	0.35131302	0.95291823	0.5398707	0.68735874	1.0	5405	tags=23%, list=26%, signal=31%
ARFPATHWAY	ARFPATHWAY		16	0.41596347	0.94827944	0.5632603	0.69593525	1.0	3367	tags=31%, list=16%, signal=37%
MPRPATHWAY	MPRPATHWAY		23	0.38889664	0.94595486	0.56986636	0.6999238	1.0	3325	tags=26%, list=16%, signal=31%
WANG_MLL_CBP_VS_GMP_DN	WANG_MLL_CBP_VS_GMP_DN		40	0.3515519	0.9430012	0.572697	0.70500165	1.0	5949	tags=38%, list=29%, signal=53%
HUMAN_TISSUE_TESTIS	HUMAN_TISSUE_TESTIS		59	0.340969	0.94145674	0.59009486	0.707366	1.0	6478	tags=36%, list=31%, signal=52%
ST_INTERLEUKIN_4_PATHWAY	ST_INTERLEUKIN_4_PATHWAY		26	0.37015253	0.94081897	0.5632318	0.7078904	1.0	4297	tags=35%, list=21%, signal=44%
WIELAND_HEPATITIS_B_INDUCED	WIELAND_HEPATITIS_B_INDUCED		106	0.31785578	0.93823904	0.6196319	0.7122018	1.0	4260	tags=24%, list=21%, signal=30%
NF90_DN	NF90_DN		38	0.35330427	0.9372443	0.5883002	0.7134174	1.0	1107	tags=16%, list=5%, signal=17%
ZHAN_MMPC_PC	ZHAN_MMPC_PC		22	0.38941836	0.93463767	0.59134614	0.71775156	1.0	6993	tags=45%, list=34%, signal=69%
CROONQUIST_IL6_RAS_UP	CROONQUIST_IL6_RAS_UP		22	0.392257	0.9328488	0.59854895	0.7205173	1.0	468	tags=9%, list=2%, signal=9%
UVB_NHEK3_C6	UVB_NHEK3_C6		30	0.36824465	0.9313295	0.5921659	0.7227443	1.0	7595	tags=57%, list=37%, signal=90%
HYPOPHYSECTOMY_RAT_DN	HYPOPHYSECTOMY_RAT_DN		49	0.34453568	0.9311913	0.6163793	0.7222972	1.0	2341	tags=18%, list=11%, signal=21%
G_PROTEIN_SIGNALING	G_PROTEIN_SIGNALING		91	0.3188737	0.93069327	0.6235781	0.722584	1.0	4184	tags=27%, list=20%, signal=34%
PTDINSPATHWAY	PTDINSPATHWAY		22	0.37838146	0.9296358	0.5900847	0.72386193	1.0	4731	tags=41%, list=23%, signal=53%
CANCER_NEOPLASTIC_META_UP	CANCER_NEOPLASTIC_META_UP		61	0.33033153	0.92828923	0.6088795	0.72576064	1.0	4051	tags=31%, list=20%, signal=39%
ERK5PATHWAY	ERK5PATHWAY		17	0.4034205	0.92634374	0.5762082	0.7287244	1.0	4361	tags=47%, list=21%, signal=60%
MARSHALL_SPLEEN_BAL	MARSHALL_SPLEEN_BAL		21	0.3808511	0.92181337	0.5872642	0.7364874	1.0	1542	tags=10%, list=7%, signal=10%
DNMT1_KO_UP	DNMT1_KO_UP		72	0.32299283	0.9191568	0.6294363	0.74077517	1.0	4716	tags=36%, list=23%, signal=47%
HCMVPATHWAY	HCMVPATHWAY		15	0.4074405	0.9181619	0.5967337	0.74192137	1.0	3367	tags=27%, list=16%, signal=32%
AGUIRRE_PANCREAS_CHR17	AGUIRRE_PANCREAS_CHR17		70	0.32450372	0.9173797	0.6442812	0.742688	1.0	6388	tags=41%, list=31%, signal=60%
MITOCHONDRIA	MITOCHONDRIA		391	0.29778963	0.91564745	0.77	0.74522257	1.0	4860	tags=29%, list=24%, signal=38%
PASSERINI_OXIDATION	PASSERINI_OXIDATION		19	0.38391718	0.9119796	0.6085366	0.75133586	1.0	1538	tags=16%, list=7%, signal=17%
NOUZOVA_CPG_METHLTD	NOUZOVA_CPG_METHLTD		64	0.32466522	0.91088146	0.63692945	0.7525828	1.0	3147	tags=19%, list=15%, signal=22%
ADIP_VS_PREADIP_UP	ADIP_VS_PREADIP_UP		35	0.34855348	0.90998507	0.6340378	0.75345045	1.0	896	tags=6%, list=4%, signal=6%
ET743_RESIST_UP	ET743_RESIST_UP		17	0.3978444	0.9092664	0.6236162	0.7540605	1.0	2720	tags=29%, list=13%, signal=34%
CITED1_KO_WT_UP	CITED1_KO_WT_UP		16	0.39644906	0.90293115	0.6229913	0.76481897	1.0	7139	tags=56%, list=35%, signal=86%
AMINOSUGARS_METABOLISM	AMINOSUGARS_METABOLISM		15	0.40365395	0.9028677	0.62468517	0.76417804	1.0	1698	tags=20%, list=8%, signal=22%
CMV_HCMV_TIMECOURSE_48HRS_UP	CMV_HCMV_TIMECOURSE_48HRS_UP		66	0.3204754	0.8997508	0.6471204	0.7690765	1.0	6040	tags=33%, list=29%, signal=47%
NADLER_OBESITY_UP	NADLER_OBESITY_UP		52	0.3272781	0.8976617	0.6752412	0.77221733	1.0	4369	tags=33%, list=21%, signal=41%
CELL_CYCLE_REGULATOR	CELL_CYCLE_REGULATOR		24	0.36041585	0.896616	0.6150179	0.77326065	1.0	5387	tags=42%, list=26%, signal=56%
BASSO_GERMINAL_CENTER_CD40_UP	BASSO_GERMINAL_CENTER_CD40_UP		97	0.30794442	0.8962884	0.6897959	0.7731231	1.0	4892	tags=25%, list=24%, signal=32%
RIBAVIRIN_RSV_UP	RIBAVIRIN_RSV_UP		22	0.37266406	0.89605236	0.6416862	0.7728054	1.0	275	tags=9%, list=1%, signal=9%
P53_BRCA1_UP	P53_BRCA1_UP		31	0.3442982	0.89574885	0.6462428	0.77260965	1.0	1887	tags=13%, list=9%, signal=14%
HG_PROGERIA_DN	HG_PROGERIA_DN		25	0.36597303	0.89496326	0.64410734	0.77325237	1.0	335	tags=8%, list=2%, signal=8%
MOOTHA_VOXPHOS	MOOTHA_VOXPHOS		77	0.31159255	0.8927248	0.67427385	0.7764504	1.0	5235	tags=39%, list=25%, signal=52%
CMV_UV-CMV_COMMON_HCMV_6HRS_UP	CMV_UV-CMV_COMMON_HCMV_6HRS_UP		20	0.37642157	0.89181894	0.63480395	0.7772922	1.0	3282	tags=25%, list=16%, signal=30%
NFKBPATHWAY	NFKBPATHWAY		23	0.36298296	0.8902771	0.64177364	0.77930033	1.0	2069	tags=13%, list=10%, signal=14%
OXSTRESS_RPE_H2O2TBH_DN	OXSTRESS_RPE_H2O2TBH_DN		31	0.34240526	0.8883094	0.6446927	0.7820044	1.0	3150	tags=26%, list=15%, signal=30%
TPA_RESIST_EARLY_DN	TPA_RESIST_EARLY_DN		74	0.3120957	0.88524026	0.7049009	0.7865298	1.0	3995	tags=22%, list=19%, signal=27%
NAKAJIMA_MCS_UP	NAKAJIMA_MCS_UP		92	0.3065167	0.8849834	0.71900827	0.78619045	1.0	442	tags=4%, list=2%, signal=4%
NAB_LUNG_DN	NAB_LUNG_DN		54	0.32380977	0.8848539	0.706383	0.78565866	1.0	3292	tags=19%, list=16%, signal=22%
CERAMIDEPATHWAY	CERAMIDEPATHWAY		22	0.36682037	0.88466483	0.63414633	0.785226	1.0	5387	tags=32%, list=26%, signal=43%
DER_IFNG_UP	DER_IFNG_UP		62	0.315459	0.88455	0.6914226	0.78463656	1.0	4972	tags=27%, list=24%, signal=36%
PROPANOATE_METABOLISM	PROPANOATE_METABOLISM		31	0.3428787	0.88274485	0.6494961	0.7868933	1.0	4736	tags=29%, list=23%, signal=38%
ET743_HELA_DN	ET743_HELA_DN		15	0.39231017	0.88242084	0.6419753	0.78668755	1.0	5881	tags=53%, list=29%, signal=75%
5FU_RESIST_GASTRIC_UP	5FU_RESIST_GASTRIC_UP		21	0.36886474	0.8794628	0.6745283	0.7910359	1.0	2433	tags=29%, list=12%, signal=32%
HASLINGER_B_CLL_17P13	HASLINGER_B_CLL_17P13		16	0.38220558	0.8770169	0.66159695	0.7943945	1.0	896	tags=13%, list=4%, signal=13%
CMV_HCMV_TIMECOURSE_1HR_DN	CMV_HCMV_TIMECOURSE_1HR_DN		38	0.32927877	0.8764431	0.66480446	0.79454374	1.0	5552	tags=34%, list=27%, signal=47%
AS3_FIBRO_C2	AS3_FIBRO_C2		31	0.34240526	0.87588996	0.6486175	0.79469144	1.0	3150	tags=26%, list=15%, signal=30%
TNFALPHA_30MIN_UP	TNFALPHA_30MIN_UP		42	0.32581607	0.8758391	0.6780595	0.79400873	1.0	3283	tags=24%, list=16%, signal=28%
HBX_HCC_UP	HBX_HCC_UP		16	0.38186565	0.8755074	0.65625	0.7937408	1.0	5663	tags=38%, list=27%, signal=52%
IL7PATHWAY	IL7PATHWAY		16	0.38065973	0.87538505	0.66545457	0.7931972	1.0	8892	tags=63%, list=43%, signal=110%
AS3_FIBRO_C1	AS3_FIBRO_C1		31	0.34240526	0.8731323	0.67009133	0.7962343	1.0	3150	tags=26%, list=15%, signal=30%
NKCELLSPATHWAY	NKCELLSPATHWAY		18	0.37477997	0.8730737	0.6520147	0.79558176	1.0	5723	tags=39%, list=28%, signal=54%
REFRACTORY_GASTRIC_UP	REFRACTORY_GASTRIC_UP		87	0.3031615	0.8703301	0.72410256	0.7993136	1.0	5990	tags=37%, list=29%, signal=52%
BRCA2_BRCA1_UP	BRCA2_BRCA1_UP		48	0.31551617	0.86762416	0.709607	0.80301106	1.0	3331	tags=19%, list=16%, signal=22%
IL2RBPATHWAY	IL2RBPATHWAY		34	0.3327732	0.86735547	0.696468	0.8026632	1.0	6440	tags=44%, list=31%, signal=64%
EPOPATHWAY	EPOPATHWAY		19	0.35913584	0.86438656	0.67189384	0.80672365	1.0	4361	tags=42%, list=21%, signal=53%
UV_UNIQUE_FIBRO_UP	UV_UNIQUE_FIBRO_UP		22	0.35712984	0.8640488	0.683237	0.80650795	1.0	3861	tags=27%, list=19%, signal=34%
BRENTANI_DNA_METHYLATION_AND_MODIFICATION	BRENTANI_DNA_METHYLATION_AND_MODIFICATION		23	0.3508204	0.8631267	0.65873957	0.80721223	1.0	3210	tags=22%, list=16%, signal=26%
ZHAN_MM_CD138_CD1_VS_REST	ZHAN_MM_CD138_CD1_VS_REST		44	0.32140407	0.8612816	0.7111356	0.8094011	1.0	1181	tags=9%, list=6%, signal=10%
INTEGRINPATHWAY	INTEGRINPATHWAY		34	0.33119935	0.8606182	0.6986456	0.80973023	1.0	3707	tags=32%, list=18%, signal=39%
CMV_HCMV_TIMECOURSE_24HRS_UP	CMV_HCMV_TIMECOURSE_24HRS_UP		72	0.30390012	0.8573937	0.7497382	0.8140619	1.0	5590	tags=29%, list=27%, signal=40%
IDX_TSA_UP_CLUSTER6	IDX_TSA_UP_CLUSTER6		163	0.28754616	0.8563744	0.8090909	0.81495035	1.0	4679	tags=28%, list=23%, signal=36%
IL2PATHWAY	IL2PATHWAY		22	0.35392383	0.85533834	0.6842737	0.81580395	1.0	4239	tags=32%, list=21%, signal=40%
TESTIS_EXPRESSED_GENES	TESTIS_EXPRESSED_GENES		61	0.3056972	0.85468537	0.7309698	0.81605667	1.0	5081	tags=26%, list=25%, signal=35%
BRCA1_OVEREXP_DN	BRCA1_OVEREXP_DN		110	0.29251075	0.8537477	0.77416074	0.816719	1.0	3840	tags=26%, list=19%, signal=32%
ADIP_VS_PREADIP_DN	ADIP_VS_PREADIP_DN		37	0.32466307	0.8525387	0.696868	0.81786203	1.0	4537	tags=30%, list=22%, signal=38%
MARCINIAK_CHOP_DIFF	MARCINIAK_CHOP_DIFF		21	0.34443727	0.8488003	0.6794718	0.8227913	1.0	4760	tags=43%, list=23%, signal=56%
GPCRS_CLASS_B_SECRETIN_LIKE	GPCRS_CLASS_B_SECRETIN_LIKE		23	0.34354323	0.84637	0.7040936	0.82567745	1.0	6784	tags=35%, list=33%, signal=52%
HIPPOCAMPUS_DEVELOPMENT_NEONATAL	HIPPOCAMPUS_DEVELOPMENT_NEONATAL		27	0.3338162	0.8458529	0.71576524	0.8257064	1.0	3049	tags=30%, list=15%, signal=35%
UNDERHILL_PROLIFERATION	UNDERHILL_PROLIFERATION		18	0.3564859	0.8429799	0.6921212	0.82925373	1.0	3621	tags=28%, list=18%, signal=34%
POMEROY_DESMOPLASIC_VS_CLASSIC_MD_DN	POMEROY_DESMOPLASIC_VS_CLASSIC_MD_DN		41	0.3146545	0.84294856	0.72436607	0.8285198	1.0	3619	tags=27%, list=18%, signal=32%
ADIP_VS_FIBRO_DN	ADIP_VS_FIBRO_DN		27	0.3387612	0.84264123	0.7323291	0.82818013	1.0	4769	tags=33%, list=23%, signal=43%
TALL1PATHWAY	TALL1PATHWAY		15	0.37680984	0.84204537	0.7038896	0.8282703	1.0	8080	tags=53%, list=39%, signal=88%
GPCRDB_CLASS_B_SECRETIN_LIKE	GPCRDB_CLASS_B_SECRETIN_LIKE		23	0.34354323	0.8401347	0.7060241	0.8303873	1.0	6784	tags=35%, list=33%, signal=52%
NGFPATHWAY	NGFPATHWAY		19	0.34534714	0.83894753	0.7008547	0.8313287	1.0	6462	tags=53%, list=31%, signal=77%
IL6PATHWAY	IL6PATHWAY		21	0.34372923	0.8338506	0.72619045	0.8378449	1.0	5225	tags=48%, list=25%, signal=64%
HSIAO_LIVER_SPECIFIC_GENES	HSIAO_LIVER_SPECIFIC_GENES		240	0.2749504	0.8333797	0.8878879	0.8377573	1.0	4885	tags=20%, list=24%, signal=26%
LEE_MYC_E2F1_DN	LEE_MYC_E2F1_DN		61	0.29608628	0.833127	0.75777066	0.83732975	1.0	2729	tags=15%, list=13%, signal=17%
PENG_GLUTAMINE_DN	PENG_GLUTAMINE_DN		248	0.27504492	0.82998794	0.8968969	0.8409474	1.0	4844	tags=32%, list=24%, signal=42%
MYC_TARGETS	MYC_TARGETS		40	0.30638963	0.8286905	0.7513812	0.84193605	1.0	2991	tags=25%, list=15%, signal=29%
ZHAN_MMPC_EARLYVS	ZHAN_MMPC_EARLYVS		48	0.30125767	0.82752806	0.7575431	0.84283656	1.0	3899	tags=25%, list=19%, signal=31%
CHEN_HOXA5_TARGETS_DN	CHEN_HOXA5_TARGETS_DN		47	0.3026563	0.8255757	0.76724136	0.8448151	1.0	2634	tags=15%, list=13%, signal=17%
ANDROGEN_GENES	ANDROGEN_GENES		52	0.29729387	0.825562	0.74946004	0.84404564	1.0	3465	tags=19%, list=17%, signal=23%
ROSS_MLL_FUSION	ROSS_MLL_FUSION		83	0.2887271	0.8254401	0.80475205	0.84341276	1.0	3982	tags=23%, list=19%, signal=28%
AKTPATHWAY	AKTPATHWAY		17	0.35283202	0.82451844	0.71308523	0.8440318	1.0	4328	tags=29%, list=21%, signal=37%
GOLUB_ALL_VS_AML_UP	GOLUB_ALL_VS_AML_UP		19	0.35264018	0.8240284	0.723301	0.8439187	1.0	7022	tags=37%, list=34%, signal=56%
PENTOSE_PHOSPHATE_PATHWAY	PENTOSE_PHOSPHATE_PATHWAY		23	0.32757908	0.82059425	0.75598085	0.8480032	1.0	2412	tags=17%, list=12%, signal=20%
ASTIER_FN_DIFF	ASTIER_FN_DIFF		61	0.29175183	0.8202008	0.7914046	0.8477907	1.0	3030	tags=21%, list=15%, signal=25%
IDX_TSA_UP_CLUSTER3	IDX_TSA_UP_CLUSTER3		88	0.28480178	0.8200049	0.80678314	0.84729564	1.0	3726	tags=24%, list=18%, signal=29%
GH_AUTOCRINE_UP	GH_AUTOCRINE_UP		219	0.2703624	0.8159704	0.908	0.85207206	1.0	5845	tags=29%, list=28%, signal=40%
MOUSE_TISSUE_TESTIS	MOUSE_TISSUE_TESTIS		34	0.31102765	0.81583405	0.7488889	0.85144985	1.0	3668	tags=21%, list=18%, signal=25%
TNFALPHA_TGZ_ADIP_DN	TNFALPHA_TGZ_ADIP_DN		27	0.32452345	0.8142863	0.7468208	0.85273045	1.0	4420	tags=30%, list=21%, signal=38%
SANSOM_APC_5_DN	SANSOM_APC_5_DN		327	0.2667482	0.8142809	0.9259259	0.8519459	1.0	2925	tags=13%, list=14%, signal=15%
PASSERINI_EM	PASSERINI_EM		35	0.30789146	0.8101997	0.76040494	0.85662687	1.0	4202	tags=26%, list=20%, signal=32%
OLDAGE_DN	OLDAGE_DN		47	0.2963338	0.81014955	0.7887931	0.85590255	1.0	4414	tags=30%, list=21%, signal=38%
NADLER_OBESITY_HYPERGLYCEMIA	NADLER_OBESITY_HYPERGLYCEMIA		42	0.3011487	0.808585	0.7676991	0.85718375	1.0	7000	tags=38%, list=34%, signal=58%
BCNU_GLIOMA_MGMT_48HRS_UP	BCNU_GLIOMA_MGMT_48HRS_UP		18	0.34325278	0.80513763	0.7301205	0.860977	1.0	3796	tags=28%, list=18%, signal=34%
ZHAN_TONSIL_PCBC	ZHAN_TONSIL_PCBC		43	0.30183136	0.804565	0.791343	0.8610135	1.0	3899	tags=26%, list=19%, signal=31%
CARM_ERPATHWAY	CARM_ERPATHWAY		26	0.32440537	0.8040989	0.75722545	0.8608293	1.0	4125	tags=23%, list=20%, signal=29%
CELL_CYCLE_KEGG	CELL_CYCLE_KEGG		86	0.28027633	0.8024481	0.8304392	0.86218363	1.0	5037	tags=30%, list=24%, signal=40%
XU_ATRA_UP	XU_ATRA_UP		15	0.35232773	0.798759	0.7552795	0.86619854	1.0	5737	tags=40%, list=28%, signal=55%
VANTVEER_BREAST_OUTCOME_GOOD_VS_POOR_UP	VANTVEER_BREAST_OUTCOME_GOOD_VS_POOR_UP		26	0.32094902	0.798168	0.76340324	0.8661497	1.0	3571	tags=19%, list=17%, signal=23%
HADDAD_HSC_CD7_UP	HADDAD_HSC_CD7_UP		64	0.2817539	0.7980111	0.79685867	0.86556214	1.0	4349	tags=17%, list=21%, signal=22%
ADIP_HUMAN_DN	ADIP_HUMAN_DN		27	0.32049757	0.7934876	0.77225435	0.87029195	1.0	1591	tags=11%, list=8%, signal=12%
HADDAD_CD45CD7_PLUS_VS_MINUS_UP	HADDAD_CD45CD7_PLUS_VS_MINUS_UP		64	0.2817539	0.79013747	0.8201058	0.87366647	1.0	4349	tags=17%, list=21%, signal=22%
HDACI_COLON_TSA48HRS_UP	HDACI_COLON_TSA48HRS_UP		42	0.294956	0.7887211	0.8046615	0.8746343	1.0	5516	tags=31%, list=27%, signal=42%
TH1TH2PATHWAY	TH1TH2PATHWAY		17	0.33928916	0.78850794	0.7540173	0.87409437	1.0	6221	tags=29%, list=30%, signal=42%
ST_B_CELL_ANTIGEN_RECEPTOR	ST_B_CELL_ANTIGEN_RECEPTOR		39	0.29585817	0.78787166	0.7905702	0.87405956	1.0	4337	tags=23%, list=21%, signal=29%
GRANDVAUX_IFN_NOT_IRF3_UP	GRANDVAUX_IFN_NOT_IRF3_UP		15	0.34421712	0.78784937	0.7621483	0.8732854	1.0	4141	tags=27%, list=20%, signal=33%
SPPAPATHWAY	SPPAPATHWAY		20	0.32585126	0.7875131	0.7690504	0.87289083	1.0	3154	tags=25%, list=15%, signal=29%
LAL_KO_6MO_UP	LAL_KO_6MO_UP		61	0.2828524	0.7853663	0.8208955	0.8746414	1.0	1922	tags=13%, list=9%, signal=14%
RORIE_ES_PNET_DN	RORIE_ES_PNET_DN		27	0.31359825	0.78434825	0.7955608	0.8750135	1.0	7342	tags=33%, list=36%, signal=52%
CMV_HCMV_TIMECOURSE_12HRS_UP	CMV_HCMV_TIMECOURSE_12HRS_UP		26	0.31450808	0.78331125	0.78417265	0.87548405	1.0	1239	tags=12%, list=6%, signal=12%
ABBUD_LIF_UP	ABBUD_LIF_UP		40	0.29313317	0.7830828	0.8124319	0.8749575	1.0	4862	tags=28%, list=24%, signal=36%
CPR_NULL_LIVER_UP	CPR_NULL_LIVER_UP		33	0.30212077	0.78266823	0.79820627	0.8746854	1.0	4713	tags=39%, list=23%, signal=51%
GOLDRATH_CYTOLYTIC	GOLDRATH_CYTOLYTIC		17	0.33273184	0.7795087	0.77117574	0.8776523	1.0	641	tags=6%, list=3%, signal=6%
ZHAN_MULTIPLE_MYELOMA_SUBCLASSES_DIFF	ZHAN_MULTIPLE_MYELOMA_SUBCLASSES_DIFF		30	0.30404785	0.7763116	0.8077374	0.88068426	1.0	3954	tags=33%, list=19%, signal=41%
S1P_SIGNALING	S1P_SIGNALING		24	0.30870178	0.7734467	0.7904762	0.8832657	1.0	3715	tags=25%, list=18%, signal=30%
KLEIN_PEL_DN	KLEIN_PEL_DN		58	0.2768214	0.77331626	0.8259494	0.88259465	1.0	1715	tags=12%, list=8%, signal=13%
PYRUVATE_METABOLISM	PYRUVATE_METABOLISM		37	0.29245633	0.7715012	0.8191964	0.8838984	1.0	4736	tags=27%, list=23%, signal=35%
ASTIER_BCELL	ASTIER_BCELL		60	0.27527928	0.77143383	0.84697133	0.88316786	1.0	3030	tags=20%, list=15%, signal=23%
OXSTRESS_RPE_H2O2HNE_DN	OXSTRESS_RPE_H2O2HNE_DN		31	0.2975243	0.7692002	0.80786514	0.8849574	1.0	4905	tags=39%, list=24%, signal=51%
ZHAN_MULTIPLE_MYELOMA_VS_NORMAL_UP	ZHAN_MULTIPLE_MYELOMA_VS_NORMAL_UP		62	0.2738821	0.76856184	0.8606383	0.88486826	1.0	3094	tags=21%, list=15%, signal=25%
LEE_E2F1_DN	LEE_E2F1_DN		62	0.27519575	0.76720315	0.8319058	0.8856868	1.0	2729	tags=15%, list=13%, signal=17%
CMV_HCMV_6HRS_UP	CMV_HCMV_6HRS_UP		25	0.30896032	0.7648575	0.8096357	0.8875038	1.0	3405	tags=24%, list=17%, signal=29%
FRASOR_ER_UP	FRASOR_ER_UP		30	0.3002587	0.7644692	0.79749715	0.8871291	1.0	3342	tags=20%, list=16%, signal=24%
DER_IFNA_UP	DER_IFNA_UP		66	0.27043018	0.7634616	0.8490566	0.887497	1.0	5619	tags=32%, list=27%, signal=44%
GNATENKO_PLATELET	GNATENKO_PLATELET		44	0.2815931	0.75865203	0.8266085	0.8919924	1.0	3007	tags=20%, list=15%, signal=24%
IFNA_HCMV_6HRS_UP	IFNA_HCMV_6HRS_UP		53	0.27876022	0.75740737	0.8408602	0.8925685	1.0	4753	tags=26%, list=23%, signal=34%
GNATENKO_PLATELET_UP	GNATENKO_PLATELET_UP		44	0.2815931	0.75456816	0.8558659	0.8947774	1.0	3007	tags=20%, list=15%, signal=24%
STATIN_PATHWAY_PHARMGKB	STATIN_PATHWAY_PHARMGKB		17	0.32427922	0.7533384	0.8004866	0.89527357	1.0	8130	tags=47%, list=39%, signal=78%
SA_TRKA_RECEPTOR	SA_TRKA_RECEPTOR		16	0.32728842	0.7528915	0.7977528	0.89493746	1.0	991	tags=13%, list=5%, signal=13%
TPA_SKIN_UP	TPA_SKIN_UP		20	0.31402782	0.7518744	0.7942925	0.8952031	1.0	3097	tags=25%, list=15%, signal=29%
MATRIX_METALLOPROTEINASES	MATRIX_METALLOPROTEINASES		30	0.2902885	0.7518565	0.8146893	0.8944354	1.0	1463	tags=10%, list=7%, signal=11%
PROSTAGLANDIN_AND_LEUKOTRIENE_METABOLISM	PROSTAGLANDIN_AND_LEUKOTRIENE_METABOLISM		33	0.28883854	0.75000274	0.8375	0.8955093	1.0	3422	tags=18%, list=17%, signal=22%
TRNA_SYNTHETASES	TRNA_SYNTHETASES		19	0.31255594	0.74426734	0.8027127	0.90062785	1.0	5532	tags=42%, list=27%, signal=58%
DFOSB_BRAIN_8WKS_UP	DFOSB_BRAIN_8WKS_UP		40	0.2737389	0.7430961	0.8506132	0.90101695	1.0	5493	tags=30%, list=27%, signal=41%
TNFALPHA_ADIP_DN	TNFALPHA_ADIP_DN		57	0.26352206	0.742185	0.8670954	0.90112513	1.0	4420	tags=25%, list=21%, signal=31%
HEARTFAILURE_VENTRICLE_DN	HEARTFAILURE_VENTRICLE_DN		67	0.26141083	0.73965126	0.87343097	0.9028495	1.0	6024	tags=36%, list=29%, signal=50%
HOFMANN_MANTEL_LYMPHOMA_VS_LYMPH_NODES_DN	HOFMANN_MANTEL_LYMPHOMA_VS_LYMPH_NODES_DN		39	0.2835827	0.73854315	0.8528761	0.90311843	1.0	7016	tags=38%, list=34%, signal=58%
IDX_TSA_UP_CLUSTER4	IDX_TSA_UP_CLUSTER4		40	0.27896658	0.7379697	0.8529742	0.90290976	1.0	4195	tags=23%, list=20%, signal=28%
AGED_MOUSE_CEREBELLUM_UP	AGED_MOUSE_CEREBELLUM_UP		60	0.26348877	0.7366966	0.8793284	0.90329313	1.0	3197	tags=22%, list=16%, signal=26%
LEE_CIP_DN	LEE_CIP_DN		65	0.2629053	0.73390794	0.8809777	0.90515596	1.0	2729	tags=12%, list=13%, signal=14%
CALRES_MOUSE_DN	CALRES_MOUSE_DN		39	0.27592677	0.7338522	0.84181416	0.9044067	1.0	4819	tags=33%, list=23%, signal=43%
CMV_IE86_UP	CMV_IE86_UP		49	0.2635814	0.7283023	0.876211	0.9090332	1.0	4893	tags=35%, list=24%, signal=45%
INFLAMMATORY_RESPONSE_PATHWAY	INFLAMMATORY_RESPONSE_PATHWAY		29	0.2872954	0.72769654	0.8611435	0.9088232	1.0	7744	tags=38%, list=38%, signal=61%
PEART_HISTONE_UP	PEART_HISTONE_UP		52	0.26326597	0.7265866	0.87918013	0.9090573	1.0	3465	tags=23%, list=17%, signal=28%
ST_GA12_PATHWAY	ST_GA12_PATHWAY		21	0.2983396	0.72460634	0.83432657	0.9101247	1.0	4074	tags=29%, list=20%, signal=36%
GOLUB_ALL_VS_AML_DN	GOLUB_ALL_VS_AML_DN		16	0.31550166	0.7199265	0.85696363	0.9136712	1.0	5067	tags=38%, list=25%, signal=50%
CELL_CYCLE_CHECKPOINT	CELL_CYCLE_CHECKPOINT		24	0.2891712	0.7192254	0.85052145	0.91351676	1.0	6048	tags=38%, list=29%, signal=53%
BYSTROM_IL5_UP	BYSTROM_IL5_UP		41	0.26803192	0.71824443	0.8652793	0.91361815	1.0	4886	tags=27%, list=24%, signal=35%
DAC_FIBRO_UP	DAC_FIBRO_UP		17	0.30244267	0.7105965	0.8292079	0.9196217	1.0	286	tags=6%, list=1%, signal=6%
PITX2PATHWAY	PITX2PATHWAY		16	0.30667785	0.7076045	0.83229035	0.9214974	1.0	4652	tags=38%, list=23%, signal=48%
GALACTOSE_METABOLISM	GALACTOSE_METABOLISM		23	0.29059345	0.7074244	0.8870588	0.9208259	1.0	6513	tags=43%, list=32%, signal=64%
GENOTOXINS_ALL_24HRS_REG	GENOTOXINS_ALL_24HRS_REG		28	0.2774128	0.7073385	0.8770115	0.9201009	1.0	3838	tags=25%, list=19%, signal=31%
IL12PATHWAY	IL12PATHWAY		20	0.29884014	0.7005578	0.85939395	0.9251157	1.0	2011	tags=15%, list=10%, signal=17%
FALT_BCLL_UP	FALT_BCLL_UP		45	0.2589313	0.69967425	0.8908297	0.9250859	1.0	4656	tags=24%, list=23%, signal=32%
GLUTAMATE_METABOLISM	GLUTAMATE_METABOLISM		24	0.28312987	0.69790524	0.8566474	0.9256743	1.0	3828	tags=17%, list=19%, signal=20%
GH_EXOGENOUS_MIDDLE_UP	GH_EXOGENOUS_MIDDLE_UP		125	0.23220699	0.68975246	0.9635996	0.931407	1.0	6716	tags=29%, list=33%, signal=42%
NUMATA_G_CSF_DIFF	NUMATA_G_CSF_DIFF		18	0.2906475	0.6885187	0.86347306	0.9316304	1.0	6193	tags=44%, list=30%, signal=63%
TPA_RESIST_EARLY_UP	TPA_RESIST_EARLY_UP		30	0.26849273	0.6882329	0.88162345	0.9310276	1.0	6476	tags=33%, list=31%, signal=49%
TARTE_BCELL	TARTE_BCELL		38	0.26186103	0.6871322	0.90697676	0.9311501	1.0	5737	tags=32%, list=28%, signal=44%
FATTY_ACID_METABOLISM	FATTY_ACID_METABOLISM		82	0.23446546	0.67382395	0.960499	0.9402031	1.0	5038	tags=27%, list=24%, signal=35%
PARK_RARALPHA_UP	PARK_RARALPHA_UP		38	0.2583514	0.67280847	0.9221491	0.9401424	1.0	7656	tags=47%, list=37%, signal=75%
STRESS_GENOTOXIC_SPECIFIC_UP	STRESS_GENOTOXIC_SPECIFIC_UP		34	0.2559349	0.66510606	0.913242	0.94480866	1.0	5067	tags=26%, list=25%, signal=35%
CXCR4PATHWAY	CXCR4PATHWAY		24	0.26773375	0.65940124	0.89461356	0.9478498	1.0	4361	tags=21%, list=21%, signal=26%
RARRXRPATHWAY	RARRXRPATHWAY		15	0.2868781	0.6511463	0.9057789	0.9525167	1.0	5249	tags=27%, list=25%, signal=36%
RNA_TRANSCRIPTION_REACTOME	RNA_TRANSCRIPTION_REACTOME		37	0.24596982	0.64516324	0.9432703	0.9554806	1.0	6441	tags=32%, list=31%, signal=47%
FETAL_LIVER_VS_ADULT_LIVER_GNF2	FETAL_LIVER_VS_ADULT_LIVER_GNF2		70	0.22575279	0.63698965	0.95790553	0.9595284	1.0	1153	tags=7%, list=6%, signal=8%
ERM_KO_SERTOLI_DN	ERM_KO_SERTOLI_DN		18	0.26827693	0.63478124	0.90909094	0.9599636	1.0	7958	tags=39%, list=39%, signal=63%
RASPATHWAY	RASPATHWAY		22	0.2577092	0.62535834	0.9199058	0.96434975	1.0	3367	tags=23%, list=16%, signal=27%
TRYPTOPHAN_METABOLISM	TRYPTOPHAN_METABOLISM		54	0.22140685	0.6147755	0.9689175	0.9691021	1.0	7879	tags=50%, list=38%, signal=81%
GLYCINE_SERINE_AND_THREONINE_METABOLISM	GLYCINE_SERINE_AND_THREONINE_METABOLISM		35	0.23324499	0.6125385	0.957159	0.96936244	1.0	4361	tags=23%, list=21%, signal=29%
CTLA4PATHWAY	CTLA4PATHWAY		18	0.25969145	0.61213267	0.92753625	0.96870273	1.0	3407	tags=17%, list=17%, signal=20%
AGUIRRE_PANCREAS_CHR7	AGUIRRE_PANCREAS_CHR7		48	0.22678512	0.60660094	0.9617428	0.970566	1.0	5865	tags=35%, list=28%, signal=49%
P53PATHWAY	P53PATHWAY		16	0.25998992	0.60290366	0.9283066	0.97141	1.0	391	tags=6%, list=2%, signal=6%
ANDROGEN_AND_ESTROGEN_METABOLISM	ANDROGEN_AND_ESTROGEN_METABOLISM		24	0.23978832	0.59681314	0.9583333	0.97320807	1.0	2267	tags=8%, list=11%, signal=9%
SMALL_LIGAND_GPCRS	SMALL_LIGAND_GPCRS		17	0.2590949	0.59508544	0.94103193	0.9731192	1.0	453	tags=6%, list=2%, signal=6%
ELECTRON_TRANSPORT	ELECTRON_TRANSPORT		74	0.20170072	0.576937	0.9896265	0.9793691	1.0	5259	tags=22%, list=26%, signal=29%
LEE_MYC_TGFA_DN	LEE_MYC_TGFA_DN		63	0.20168126	0.5633889	0.98103267	0.98306143	1.0	2475	tags=8%, list=12%, signal=9%
GHPATHWAY	GHPATHWAY		27	0.22399475	0.56056786	0.97432905	0.98306584	1.0	4361	tags=26%, list=21%, signal=33%
UVB_NHEK4_24HRS_DN	UVB_NHEK4_24HRS_DN		18	0.2344947	0.5589747	0.951074	0.9827096	1.0	9166	tags=56%, list=44%, signal=100%
TSA_CD4_DN	TSA_CD4_DN		18	0.231875	0.53523076	0.96004844	0.9878776	1.0	5727	tags=33%, list=28%, signal=46%
WANG_HOXA9_VS_MEIS1_DN	WANG_HOXA9_VS_MEIS1_DN		23	0.21792096	0.53261745	0.97149646	0.9876717	1.0	1441	tags=9%, list=7%, signal=9%
RELAPATHWAY	RELAPATHWAY		16	0.20790708	0.47290522	0.9875622	0.9956644	1.0	9289	tags=63%, list=45%, signal=114%
