# Supplementary material for: The rapamycin-regulated gene expression signature determines prognosis for breast cancer
Source: Mol Cancer. 2009 Sep 24;8:75. doi: 10.1186/1476-4598-8-75 (PMC2761377; doi:10.1186/1476-4598-8-75)
Supplement: Additional file 3 — Gene set enrichment analysis of in vivo data, treatment series. The data provided represent the treatment series of GSEA. This compressed file contains "Treatment" shortcut file and "GSEA_treatment" folder. Clicking on "Treatment" shortcut opens the index file providing access to analysis files contained in the "GSEA_treatment" folder. [file 1476-4598-8-75-S3.zip]

Archive with 420 entries (418 files):
- GSEA_treatment/
- GSEA_treatment/4NQO_UNIQUE_FIBRO_UP.html
- GSEA_treatment/4NQO_UNIQUE_FIBRO_UP.xls
- GSEA_treatment/5FU_RESIST_GASTRIC_DN.html
- GSEA_treatment/5FU_RESIST_GASTRIC_DN.xls
- GSEA_treatment/ADIP_DIFF_CLUSTER2.html
- GSEA_treatment/ADIP_DIFF_CLUSTER2.xls
- GSEA_treatment/ADIP_DIFF_CLUSTER5.html
- GSEA_treatment/ADIP_DIFF_CLUSTER5.xls
- GSEA_treatment/ADIP_VS_FIBRO_UP.html
- GSEA_treatment/ADIP_VS_FIBRO_UP.xls
- GSEA_treatment/ADIP_VS_PREADIP_UP.html
- GSEA_treatment/ADIP_VS_PREADIP_UP.xls
- GSEA_treatment/AMINOACYL_TRNA_BIOSYNTHESIS.html
- GSEA_treatment/AMINOACYL_TRNA_BIOSYNTHESIS.xls
- GSEA_treatment/APPEL_IMATINIB_UP.html
- GSEA_treatment/APPEL_IMATINIB_UP.xls
- GSEA_treatment/ASTON_OLIGODENDROGLIA_MYELINATION_SUBSET.html
- GSEA_treatment/ASTON_OLIGODENDROGLIA_MYELINATION_SUBSET.xls
- GSEA_treatment/BENNETT_SLE_UP.html
- GSEA_treatment/BENNETT_SLE_UP.xls
- GSEA_treatment/BRCA1_MES_UP.html
- GSEA_treatment/BRCA1_MES_UP.xls
- GSEA_treatment/BRCA1_OVEREXP_UP.html
- GSEA_treatment/BRCA1_OVEREXP_UP.xls
- GSEA_treatment/BUT_TSA_UP.html
- GSEA_treatment/BUT_TSA_UP.xls
- GSEA_treatment/CHAUHAN_2ME2.html
- GSEA_treatment/CHAUHAN_2ME2.xls
- GSEA_treatment/CHOLESTEROL_BIOSYNTHESIS.html
- GSEA_treatment/CHOLESTEROL_BIOSYNTHESIS.xls
- GSEA_treatment/CMV_HCMV_TIMECOURSE_12HRS_UP.html
- GSEA_treatment/CMV_HCMV_TIMECOURSE_12HRS_UP.xls
- GSEA_treatment/CMV_UV-CMV_COMMON_HCMV_6HRS_DN.html
- GSEA_treatment/CMV_UV-CMV_COMMON_HCMV_6HRS_DN.xls
- GSEA_treatment/CPR_LOW_LIVER_UP.html
- GSEA_treatment/CPR_LOW_LIVER_UP.xls
- GSEA_treatment/CPR_NULL_LIVER_UP.html
- GSEA_treatment/CPR_NULL_LIVER_UP.xls
- GSEA_treatment/CROMER_HYPOPHARYNGEAL_MET_VS_NON_UP.html
- GSEA_treatment/CROMER_HYPOPHARYNGEAL_MET_VS_NON_UP.xls
- GSEA_treatment/CROONQUIST_RAS_STROMA_DN.html
- GSEA_treatment/CROONQUIST_RAS_STROMA_DN.xls
- GSEA_treatment/CTLA4PATHWAY.html
- GSEA_treatment/CTLA4PATHWAY.xls
- GSEA_treatment/DAC_BLADDER_UP.html
- GSEA_treatment/DAC_BLADDER_UP.xls
- GSEA_treatment/DAC_IFN_BLADDER_UP.html
- GSEA_treatment/DAC_IFN_BLADDER_UP.xls
- GSEA_treatment/DER_IFNA_UP.html
- GSEA_treatment/DER_IFNA_UP.xls
- GSEA_treatment/DER_IFNG_UP.html
- GSEA_treatment/DER_IFNG_UP.xls
- GSEA_treatment/DSRNA_UP.html
- GSEA_treatment/DSRNA_UP.xls
- GSEA_treatment/edb/
- GSEA_treatment/edb/gene_sets.gmt
- GSEA_treatment/edb/gsea_treatment_collapsed.rnk
- GSEA_treatment/edb/results.edb
- GSEA_treatment/enplot_4NQO_UNIQUE_FIBRO_UP_175.png
- GSEA_treatment/enplot_5FU_RESIST_GASTRIC_DN_107.png
- GSEA_treatment/enplot_ADIP_DIFF_CLUSTER2_119.png
- GSEA_treatment/enplot_ADIP_DIFF_CLUSTER5_75.png
- GSEA_treatment/enplot_ADIP_VS_FIBRO_UP_139.png
- GSEA_treatment/enplot_ADIP_VS_PREADIP_UP_123.png
- GSEA_treatment/enplot_AMINOACYL_TRNA_BIOSYNTHESIS_163.png
- GSEA_treatment/enplot_APPEL_IMATINIB_UP_39.png
- GSEA_treatment/enplot_ASTON_OLIGODENDROGLIA_MYELINATION_SUBSET_133.png
- GSEA_treatment/enplot_BENNETT_SLE_UP_1.png
- GSEA_treatment/enplot_BRCA1_MES_UP_129.png
- GSEA_treatment/enplot_BRCA1_OVEREXP_UP_57.png
- GSEA_treatment/enplot_BUT_TSA_UP_161.png
- GSEA_treatment/enplot_CHAUHAN_2ME2_93.png
- GSEA_treatment/enplot_CHOLESTEROL_BIOSYNTHESIS_101.png
- GSEA_treatment/enplot_CMV_HCMV_TIMECOURSE_12HRS_UP_53.png
- GSEA_treatment/enplot_CMV_UV-CMV_COMMON_HCMV_6HRS_DN_169.png
- GSEA_treatment/enplot_CPR_LOW_LIVER_UP_103.png
- GSEA_treatment/enplot_CPR_NULL_LIVER_UP_111.png
- GSEA_treatment/enplot_CROMER_HYPOPHARYNGEAL_MET_VS_NON_UP_67.png
- GSEA_treatment/enplot_CROONQUIST_RAS_STROMA_DN_61.png
- GSEA_treatment/enplot_CTLA4PATHWAY_187.png
- GSEA_treatment/enplot_DAC_BLADDER_UP_21.png
- GSEA_treatment/enplot_DAC_IFN_BLADDER_UP_5.png
- GSEA_treatment/enplot_DER_IFNA_UP_7.png
- GSEA_treatment/enplot_DER_IFNG_UP_27.png
- GSEA_treatment/enplot_DSRNA_UP_37.png
- GSEA_treatment/enplot_ERM_KO_SERTOLI_DN_121.png
- GSEA_treatment/enplot_FERRANDO_TAL1_NEIGHBORS_167.png
- GSEA_treatment/enplot_FRASOR_ER_UP_197.png
- GSEA_treatment/enplot_GALE_FLT3ANDAPL_DN_65.png
- GSEA_treatment/enplot_GERY_CEBP_TARGETS_113.png
- GSEA_treatment/enplot_GLUCONEOGENESIS_181.png
- GSEA_treatment/enplot_GLYCINE_SERINE_AND_THREONINE_METABOLISM_183.png
- GSEA_treatment/enplot_GLYCOLYSIS_AND_GLUCONEOGENESIS_173.png
- GSEA_treatment/enplot_GPCRS_CLASS_A_RHODOPSIN_LIKE_195.png
- GSEA_treatment/enplot_GRANDVAUX_IFN_NOT_IRF3_UP_35.png
- GSEA_treatment/enplot_HDACI_COLON_BUT30MIN_DN_71.png
- GSEA_treatment/enplot_HDACI_COLON_SUL24HRS_DN_63.png
- GSEA_treatment/enplot_HDACI_COLON_SUL_DN_95.png
- GSEA_treatment/enplot_HINATA_NFKB_DN_109.png
- GSEA_treatment/enplot_HIPPOCAMPUS_DEVELOPMENT_PRENATAL_79.png
- GSEA_treatment/enplot_HSP27PATHWAY_177.png
- GSEA_treatment/enplot_HYPOXIA_REG_UP_135.png
- GSEA_treatment/enplot_IDX_TSA_DN_CLUSTER4_147.png
- GSEA_treatment/enplot_IDX_TSA_DN_CLUSTER5_85.png
- GSEA_treatment/enplot_IFNALPHA_HCC_UP_17.png
- GSEA_treatment/enplot_IFNALPHA_NL_HCC_UP_3.png
- GSEA_treatment/enplot_IFNALPHA_NL_UP_15.png
- GSEA_treatment/enplot_IFNA_HCMV_6HRS_UP_59.png
- GSEA_treatment/enplot_IFN_ALL_UP_51.png
- GSEA_treatment/enplot_IFN_ALPHA_UP_31.png
- GSEA_treatment/enplot_IFN_ANY_UP_49.png
- GSEA_treatment/enplot_IFN_BETA_UP_45.png
- GSEA_treatment/enplot_IFN_GAMMA_UP_89.png
- GSEA_treatment/enplot_IGF_VS_PDGF_UP_153.png
- GSEA_treatment/enplot_KIM_TH_CELLS_DN_199.png
- GSEA_treatment/enplot_LEE_E2F1_DN_127.png
- GSEA_treatment/enplot_LEE_TCELLS9_UP_83.png
- GSEA_treatment/enplot_LIZUKA_L0_GR_L1_149.png
- GSEA_treatment/enplot_MRNA_PROCESSING_41.png
- GSEA_treatment/enplot_MTA3PATHWAY_193.png
- GSEA_treatment/enplot_MYOD_BRG1_UP_159.png
- GSEA_treatment/enplot_NADLER_OBESITY_DN_137.png
- GSEA_treatment/enplot_NAKAJIMA_MCSMBP_EOS_143.png
- GSEA_treatment/enplot_NEMETH_TNF_DN_171.png
- GSEA_treatment/enplot_NF90_UP_19.png
- GSEA_treatment/enplot_NI2_MOUSE_UP_97.png
- GSEA_treatment/enplot_NO1PATHWAY_131.png
- GSEA_treatment/enplot_OXSTRESS_RPETHREE_DN_25.png
- GSEA_treatment/enplot_P53GENES_ALL_117.png
- GSEA_treatment/enplot_PARK_HSC_VS_MPP_UP_91.png
- GSEA_treatment/enplot_PEPTIDE_GPCRS_191.png
- GSEA_treatment/enplot_POD1_KO_MOST_DN_185.png
- GSEA_treatment/enplot_PYRUVATE_METABOLISM_165.png
- GSEA_treatment/enplot_RADAEVA_IFNA_UP_11.png
- GSEA_treatment/enplot_RESISTANCE_XENOGRAFTS_UP_43.png
- GSEA_treatment/enplot_RIBAVIRIN_RSV_UP_33.png
- GSEA_treatment/enplot_SANA_IFNG_ENDOTHELIAL_UP_13.png
- GSEA_treatment/enplot_SANA_TNFA_ENDOTHELIAL_UP_9.png
- GSEA_treatment/enplot_SCHURINGA_STAT5A_UP_155.png
- GSEA_treatment/enplot_STOSSI_ER_UP_189.png
- GSEA_treatment/enplot_STRIATED_MUSCLE_CONTRACTION_151.png
- GSEA_treatment/enplot_TAVOR_CEBP_DN_23.png
- GSEA_treatment/enplot_TGFBETA_ALL_UP_87.png
- GSEA_treatment/enplot_TGFBETA_EARLY_UP_81.png
- GSEA_treatment/enplot_TNFALPHA_ALL_UP_47.png
- GSEA_treatment/enplot_TNFA_NFKB_DEP_UP_99.png
- GSEA_treatment/enplot_TRNA_SYNTHETASES_145.png
- GSEA_treatment/enplot_TSADAC_PANC50_UP_125.png
- GSEA_treatment/enplot_TSA_PANC50_UP_69.png
- GSEA_treatment/enplot_TUMOR_SUPRESSOR_73.png
- GSEA_treatment/enplot_UV-4NQO_FIBRO_UP_77.png
- GSEA_treatment/enplot_UVB_NHEK3_C7_141.png
- GSEA_treatment/enplot_UVB_SCC_UP_55.png
- GSEA_treatment/enplot_UVC_HIGH_D1_DN_157.png
- GSEA_treatment/enplot_WANG_HOXA9_VS_MEIS1_UP_179.png
- GSEA_treatment/enplot_WIELAND_HEPATITIS_B_INDUCED_29.png
- GSEA_treatment/enplot_ZHAN_MM_CD138_CD1_VS_REST_115.png
- GSEA_treatment/enplot_ZHAN_MM_MOLECULAR_CLASSI_UP_105.png
- GSEA_treatment/ERM_KO_SERTOLI_DN.html
- GSEA_treatment/ERM_KO_SERTOLI_DN.xls
- GSEA_treatment/FERRANDO_TAL1_NEIGHBORS.html
- GSEA_treatment/FERRANDO_TAL1_NEIGHBORS.xls
- GSEA_treatment/FRASOR_ER_UP.html
- GSEA_treatment/FRASOR_ER_UP.xls
- GSEA_treatment/GALE_FLT3ANDAPL_DN.html
- GSEA_treatment/GALE_FLT3ANDAPL_DN.xls
- GSEA_treatment/gene_set_sizes.xls
- GSEA_treatment/GERY_CEBP_TARGETS.html
- GSEA_treatment/GERY_CEBP_TARGETS.xls
- GSEA_treatment/global_es_histogram.png
- GSEA_treatment/GLUCONEOGENESIS.html
- GSEA_treatment/GLUCONEOGENESIS.xls
- GSEA_treatment/GLYCINE_SERINE_AND_THREONINE_METABOLISM.html
- GSEA_treatment/GLYCINE_SERINE_AND_THREONINE_METABOLISM.xls
- GSEA_treatment/GLYCOLYSIS_AND_GLUCONEOGENESIS.html
- GSEA_treatment/GLYCOLYSIS_AND_GLUCONEOGENESIS.xls
- GSEA_treatment/GPCRS_CLASS_A_RHODOPSIN_LIKE.html
- GSEA_treatment/GPCRS_CLASS_A_RHODOPSIN_LIKE.xls
- GSEA_treatment/GRANDVAUX_IFN_NOT_IRF3_UP.html
- GSEA_treatment/GRANDVAUX_IFN_NOT_IRF3_UP.xls
- GSEA_treatment/GSEA.zip
- GSEA_treatment/gsea_report_for_na_neg_1197924317248.html
- GSEA_treatment/gsea_report_for_na_neg_1197924317248.xls
- GSEA_treatment/gsea_report_for_na_pos_1197924317248.html
- GSEA_treatment/gsea_report_for_na_pos_1197924317248.xls
- GSEA_treatment/gset_rnd_es_dist_10.png
- GSEA_treatment/gset_rnd_es_dist_100.png
- GSEA_treatment/gset_rnd_es_dist_102.png
- GSEA_treatment/gset_rnd_es_dist_104.png
- GSEA_treatment/gset_rnd_es_dist_106.png
- GSEA_treatment/gset_rnd_es_dist_108.png
- GSEA_treatment/gset_rnd_es_dist_110.png
- GSEA_treatment/gset_rnd_es_dist_112.png
- GSEA_treatment/gset_rnd_es_dist_114.png
- GSEA_treatment/gset_rnd_es_dist_116.png
- GSEA_treatment/gset_rnd_es_dist_118.png
- GSEA_treatment/gset_rnd_es_dist_12.png
- GSEA_treatment/gset_rnd_es_dist_120.png
- GSEA_treatment/gset_rnd_es_dist_122.png
- GSEA_treatment/gset_rnd_es_dist_124.png
- GSEA_treatment/gset_rnd_es_dist_126.png
- GSEA_treatment/gset_rnd_es_dist_128.png
- GSEA_treatment/gset_rnd_es_dist_130.png
- GSEA_treatment/gset_rnd_es_dist_132.png
- GSEA_treatment/gset_rnd_es_dist_134.png
- GSEA_treatment/gset_rnd_es_dist_136.png
- GSEA_treatment/gset_rnd_es_dist_138.png
- GSEA_treatment/gset_rnd_es_dist_14.png
- GSEA_treatment/gset_rnd_es_dist_140.png
- GSEA_treatment/gset_rnd_es_dist_142.png
- GSEA_treatment/gset_rnd_es_dist_144.png
- GSEA_treatment/gset_rnd_es_dist_146.png
- GSEA_treatment/gset_rnd_es_dist_148.png
- GSEA_treatment/gset_rnd_es_dist_150.png
- GSEA_treatment/gset_rnd_es_dist_152.png
- GSEA_treatment/gset_rnd_es_dist_154.png
- GSEA_treatment/gset_rnd_es_dist_156.png
- GSEA_treatment/gset_rnd_es_dist_158.png
- GSEA_treatment/gset_rnd_es_dist_16.png
- GSEA_treatment/gset_rnd_es_dist_160.png
- GSEA_treatment/gset_rnd_es_dist_162.png
- GSEA_treatment/gset_rnd_es_dist_164.png
- GSEA_treatment/gset_rnd_es_dist_166.png
- GSEA_treatment/gset_rnd_es_dist_168.png
- GSEA_treatment/gset_rnd_es_dist_170.png
- GSEA_treatment/gset_rnd_es_dist_172.png
- GSEA_treatment/gset_rnd_es_dist_174.png
- GSEA_treatment/gset_rnd_es_dist_176.png
- GSEA_treatment/gset_rnd_es_dist_178.png
- GSEA_treatment/gset_rnd_es_dist_18.png
- GSEA_treatment/gset_rnd_es_dist_180.png
- GSEA_treatment/gset_rnd_es_dist_182.png
- GSEA_treatment/gset_rnd_es_dist_184.png
- GSEA_treatment/gset_rnd_es_dist_186.png
- GSEA_treatment/gset_rnd_es_dist_188.png
- GSEA_treatment/gset_rnd_es_dist_190.png
- GSEA_treatment/gset_rnd_es_dist_192.png
- GSEA_treatment/gset_rnd_es_dist_194.png
- GSEA_treatment/gset_rnd_es_dist_196.png
- GSEA_treatment/gset_rnd_es_dist_198.png
- GSEA_treatment/gset_rnd_es_dist_2.png
- GSEA_treatment/gset_rnd_es_dist_20.png
- GSEA_treatment/gset_rnd_es_dist_200.png
- GSEA_treatment/gset_rnd_es_dist_22.png
- GSEA_treatment/gset_rnd_es_dist_24.png
- GSEA_treatment/gset_rnd_es_dist_26.png
- GSEA_treatment/gset_rnd_es_dist_28.png
- GSEA_treatment/gset_rnd_es_dist_30.png
- GSEA_treatment/gset_rnd_es_dist_32.png
- GSEA_treatment/gset_rnd_es_dist_34.png
- GSEA_treatment/gset_rnd_es_dist_36.png
- GSEA_treatment/gset_rnd_es_dist_38.png
- GSEA_treatment/gset_rnd_es_dist_4.png
- GSEA_treatment/gset_rnd_es_dist_40.png
- GSEA_treatment/gset_rnd_es_dist_42.png
- GSEA_treatment/gset_rnd_es_dist_44.png
- GSEA_treatment/gset_rnd_es_dist_46.png
- GSEA_treatment/gset_rnd_es_dist_48.png
- GSEA_treatment/gset_rnd_es_dist_50.png
- GSEA_treatment/gset_rnd_es_dist_52.png
- GSEA_treatment/gset_rnd_es_dist_54.png
- GSEA_treatment/gset_rnd_es_dist_56.png
- GSEA_treatment/gset_rnd_es_dist_58.png
- GSEA_treatment/gset_rnd_es_dist_6.png
- GSEA_treatment/gset_rnd_es_dist_60.png
- GSEA_treatment/gset_rnd_es_dist_62.png
- GSEA_treatment/gset_rnd_es_dist_64.png
- GSEA_treatment/gset_rnd_es_dist_66.png
- GSEA_treatment/gset_rnd_es_dist_68.png
- GSEA_treatment/gset_rnd_es_dist_70.png
- GSEA_treatment/gset_rnd_es_dist_72.png
- GSEA_treatment/gset_rnd_es_dist_74.png
- GSEA_treatment/gset_rnd_es_dist_76.png
- GSEA_treatment/gset_rnd_es_dist_78.png
- GSEA_treatment/gset_rnd_es_dist_8.png
- GSEA_treatment/gset_rnd_es_dist_80.png
- GSEA_treatment/gset_rnd_es_dist_82.png
- GSEA_treatment/gset_rnd_es_dist_84.png
- GSEA_treatment/gset_rnd_es_dist_86.png
- GSEA_treatment/gset_rnd_es_dist_88.png
- GSEA_treatment/gset_rnd_es_dist_90.png
- GSEA_treatment/gset_rnd_es_dist_92.png
- GSEA_treatment/gset_rnd_es_dist_94.png
- GSEA_treatment/gset_rnd_es_dist_96.png
- GSEA_treatment/gset_rnd_es_dist_98.png
- GSEA_treatment/HDACI_COLON_BUT30MIN_DN.html
- GSEA_treatment/HDACI_COLON_BUT30MIN_DN.xls
- GSEA_treatment/HDACI_COLON_SUL24HRS_DN.html
- GSEA_treatment/HDACI_COLON_SUL24HRS_DN.xls
- GSEA_treatment/HDACI_COLON_SUL_DN.html
- GSEA_treatment/HDACI_COLON_SUL_DN.xls
- GSEA_treatment/HINATA_NFKB_DN.html
- GSEA_treatment/HINATA_NFKB_DN.xls
- GSEA_treatment/HIPPOCAMPUS_DEVELOPMENT_PRENATAL.html
- GSEA_treatment/HIPPOCAMPUS_DEVELOPMENT_PRENATAL.xls
- GSEA_treatment/HSP27PATHWAY.html
- GSEA_treatment/HSP27PATHWAY.xls
- GSEA_treatment/HYPOXIA_REG_UP.html
- GSEA_treatment/HYPOXIA_REG_UP.xls
[truncated: 120 more entries]
