# Supplementary material for: The rapamycin-regulated gene expression signature determines prognosis for breast cancer
Source: Mol Cancer. 2009 Sep 24;8:75. doi: 10.1186/1476-4598-8-75 (PMC2761377; doi:10.1186/1476-4598-8-75)
Supplement: Additional file 3 — Gene set enrichment analysis of in vivo data, treatment series. The data provided represent the treatment series of GSEA. This compressed file contains "Treatment" shortcut file and "GSEA_treatment" folder. Clicking on "Treatment" shortcut opens the index file providing access to analysis files contained in the "GSEA_treatment" folder. [file 1476-4598-8-75-S3.zip › GSEA_treatment/4NQO_UNIQUE_FIBRO_UP.xls]

NAME	PROBE	GENE SYMBOL	GENE_TITLE	RANK IN GENE LIST	RANK METRIC SCORE	RUNNING ES	CORE ENRICHMENT
row_0	ITGB5	null	null	1080	0.3231636881828308	0.040774744	No
row_1	IFNGR2	null	null	1158	0.3149884045124054	0.12791784	No
row_2	NET1	null	null	1428	0.29142439365386963	0.19893435	No
row_3	ARPC3	null	null	3335	0.19861102104187012	0.16364355	No
row_4	ESD	null	null	3445	0.19572561979293823	0.21482104	No
row_5	MT1H	null	null	3910	0.18226046860218048	0.24486703	No
row_6	ANKRD11	null	null	4807	0.15917734801769257	0.24726564	No
row_7	DSCAM	null	null	5533	0.14378860592842102	0.25353155	No
row_8	PPA1	null	null	9532	0.07934822887182236	0.08219743	No
row_9	ID1	null	null	10922	0.06059319153428078	0.032200836	No
row_10	SSR3	null	null	10941	0.06059319153428078	0.048809372	No
row_11	POLR2F	null	null	12407	0.04135726019740105	-0.0104295695	No
row_12	CD36	null	null	12917	0.03510557860136032	-0.025028473	No
row_13	RHOBTB3	null	null	14685	0.01057976484298706	-0.10781926	No
row_14	HSPB8	null	null	15924	-0.009137067012488842	-0.16532674	No
row_15	ATOX1	null	null	16284	-0.014907848089933395	-0.1784661	No
row_16	PDGFRL	null	null	19079	-0.08752349764108658	-0.28894937	Yes
row_17	RABGGTB	null	null	19123	-0.08992799371480942	-0.26509136	Yes
row_18	RAGE	null	null	19675	-0.11830098927021027	-0.25772625	Yes
row_19	PCK2	null	null	20288	-0.1913975477218628	-0.232234	Yes
row_20	CYP51A1	null	null	20531	-0.3539411723613739	-0.14186777	Yes
row_21	FBLN2	null	null	20574	-0.5039814710617065	0.0015060004	Yes
