# Supplementary material for: The rapamycin-regulated gene expression signature determines prognosis for breast cancer
Source: Mol Cancer. 2009 Sep 24;8:75. doi: 10.1186/1476-4598-8-75 (PMC2761377; doi:10.1186/1476-4598-8-75)
Supplement: Additional file 3 — Gene set enrichment analysis of in vivo data, treatment series. The data provided represent the treatment series of GSEA. This compressed file contains "Treatment" shortcut file and "GSEA_treatment" folder. Clicking on "Treatment" shortcut opens the index file providing access to analysis files contained in the "GSEA_treatment" folder. [file 1476-4598-8-75-S3.zip › GSEA_treatment/5FU_RESIST_GASTRIC_DN.xls]

NAME	PROBE	GENE SYMBOL	GENE_TITLE	RANK IN GENE LIST	RANK METRIC SCORE	RUNNING ES	CORE ENRICHMENT
row_0	NFYA	null	null	1750	0.2693030834197998	-0.014782077	No
row_1	BACE2	null	null	2815	0.21784694492816925	-0.009662258	No
row_2	ITGB4	null	null	3396	0.19716832041740417	0.013572944	No
row_3	MST1R	null	null	4905	0.15725375711917877	-0.018668493	No
row_4	LAMC2	null	null	5378	0.14715489745140076	-0.003227143	No
row_5	FLNB	null	null	8686	0.09137068688869476	-0.14001761	No
row_6	OPLAH	null	null	11121	0.058188699185848236	-0.24305983	No
row_7	CALB2	null	null	12647	0.03847186639904976	-0.3070948	No
row_8	SLC2A1	null	null	13804	0.023083122447133064	-0.35722053	No
row_9	SLC43A1	null	null	16728	-0.023564018309116364	-0.4930392	No
row_10	LDLR	null	null	17099	-0.030777491629123688	-0.502985	No
row_11	GOT1	null	null	20079	-0.1524447798728943	-0.6079227	Yes
row_12	PCK2	null	null	20288	-0.1913975477218628	-0.56812495	Yes
row_13	S100A14	null	null	20550	-0.41405346989631653	-0.47285214	Yes
row_14	S100P	null	null	20599	-0.8968754410743713	-0.24135688	Yes
row_15	DDIT4	null	null	20600	-0.9266911149024963	2.4293565E-4	Yes
