# Supplementary material for: The rapamycin-regulated gene expression signature determines prognosis for breast cancer
Source: Mol Cancer. 2009 Sep 24;8:75. doi: 10.1186/1476-4598-8-75 (PMC2761377; doi:10.1186/1476-4598-8-75)
Supplement: Additional file 3 — Gene set enrichment analysis of in vivo data, treatment series. The data provided represent the treatment series of GSEA. This compressed file contains "Treatment" shortcut file and "GSEA_treatment" folder. Clicking on "Treatment" shortcut opens the index file providing access to analysis files contained in the "GSEA_treatment" folder. [file 1476-4598-8-75-S3.zip › GSEA_treatment/ADIP_DIFF_CLUSTER2.xls]

NAME	PROBE	GENE SYMBOL	GENE_TITLE	RANK IN GENE LIST	RANK METRIC SCORE	RUNNING ES	CORE ENRICHMENT
row_0	CTGF	null	null	12	0.9223630428314209	0.13464886	No
row_1	CYR61	null	null	1299	0.30248504877090454	0.116467334	No
row_2	THBS1	null	null	2263	0.24189187586307526	0.10510748	No
row_3	DNAJB6	null	null	2414	0.2341974973678589	0.13215077	No
row_4	ERRFI1	null	null	2807	0.21784694492816925	0.14502984	No
row_5	WEE1	null	null	2845	0.2164042592048645	0.17495888	No
row_6	SERPINE1	null	null	3043	0.20870988070964813	0.19597998	No
row_7	CDR2	null	null	3972	0.17985598742961884	0.17722656	No
row_8	CAPN1	null	null	4708	0.1615818440914154	0.1651783	No
row_9	IL6	null	null	5899	0.1365751326084137	0.12733978	No
row_10	TNFRSF1B	null	null	5948	0.13609422743320465	0.1449593	No
row_11	CXCR7	null	null	7786	0.10531673580408096	0.07107814	No
row_12	RHOJ	null	null	8627	0.09233248233795166	0.043771356	No
row_13	CDR2L	null	null	8954	0.08752349764108658	0.040752217	No
row_14	FOXC2	null	null	9756	0.07646283507347107	0.013015042	No
row_15	KLF4	null	null	9867	0.07502014189958572	0.018665493	No
row_16	PHLDA1	null	null	9954	0.07357744872570038	0.025271397	No
row_17	ID1	null	null	10922	0.06059319153428078	-0.01286408	No
row_18	SEMA3C	null	null	12655	0.03847186639904976	-0.09144019	No
row_19	TNFAIP6	null	null	12970	0.03414378687739372	-0.10170212	No
row_20	PPP1R15A	null	null	13595	0.026449406519532204	-0.12816557	No
row_21	BAG3	null	null	13939	0.021640421822667122	-0.14167078	No
row_22	CXCL6	null	null	14050	0.019716832786798477	-0.14412862	No
row_23	ETS2	null	null	14747	0.010098863393068314	-0.17649025	No
row_24	FOSB	null	null	15095	0.004328085109591484	-0.19272819	No
row_25	ID2	null	null	15550	-0.0028853879775851965	-0.21438043	No
row_26	PTGS2	null	null	16374	-0.016831442713737488	-0.25193018	No
row_27	DNAJB4	null	null	17157	-0.03173929452896118	-0.28530064	No
row_28	ZFP36	null	null	18077	-0.0538606122136116	-0.32208928	No
row_29	DUSP1	null	null	18808	-0.07646284252405167	-0.34637415	No
row_30	GADD45G	null	null	19781	-0.1255144625902176	-0.3752343	Yes
row_31	CEBPD	null	null	19851	-0.13128525018692017	-0.35934097	Yes
row_32	IER3	null	null	20158	-0.165429025888443	-0.3499655	Yes
row_33	PRSS15	null	null	20239	-0.18081778287887573	-0.3273448	Yes
row_34	SLC20A1	null	null	20324	-0.20005370676517487	-0.30209833	Yes
row_35	VEGF	null	null	20367	-0.21111437678337097	-0.27318797	Yes
row_36	ID3	null	null	20467	-0.264974981546402	-0.23915242	Yes
row_37	DNAJB1	null	null	20548	-0.40924447774887085	-0.18304092	Yes
row_38	ADM	null	null	20571	-0.4953252971172333	-0.11148848	Yes
row_39	RGS2	null	null	20592	-0.7713609337806702	6.321995E-4	Yes
