# Supplementary material for: The rapamycin-regulated gene expression signature determines prognosis for breast cancer
Source: Mol Cancer. 2009 Sep 24;8:75. doi: 10.1186/1476-4598-8-75 (PMC2761377; doi:10.1186/1476-4598-8-75)
Supplement: Additional file 3 — Gene set enrichment analysis of in vivo data, treatment series. The data provided represent the treatment series of GSEA. This compressed file contains "Treatment" shortcut file and "GSEA_treatment" folder. Clicking on "Treatment" shortcut opens the index file providing access to analysis files contained in the "GSEA_treatment" folder. [file 1476-4598-8-75-S3.zip › GSEA_treatment/ADIP_DIFF_CLUSTER5.xls]

NAME	PROBE	GENE SYMBOL	GENE_TITLE	RANK IN GENE LIST	RANK METRIC SCORE	RUNNING ES	CORE ENRICHMENT
row_0	S100A8	null	null	42	0.6948981285095215	0.0796563	Yes
row_1	ISYNA1	null	null	73	0.6203588843345642	0.15113257	Yes
row_2	C9ORF16	null	null	78	0.6097791194915771	0.22262914	Yes
row_3	TK1	null	null	119	0.5544757843017578	0.28587338	Yes
row_4	LCN2	null	null	262	0.4626242220401764	0.33335933	Yes
row_5	EXOSC5	null	null	401	0.42511412501335144	0.37662977	Yes
row_6	STMN1	null	null	586	0.38856586813926697	0.41336665	Yes
row_7	H2AFX	null	null	814	0.3520175814628601	0.44371587	Yes
row_8	RANBP5	null	null	876	0.34528499841690063	0.48134473	Yes
row_9	TRAPPC5	null	null	918	0.33951422572135925	0.51926756	Yes
row_10	SFRS1	null	null	923	0.3390333354473114	0.55893284	Yes
row_11	ELAVL1	null	null	1379	0.2952715754508972	0.5715248	Yes
row_12	RANGAP1	null	null	1598	0.2789210379123688	0.59371775	Yes
row_13	CAD	null	null	1624	0.27747833728790283	0.625125	Yes
row_14	CDC25C	null	null	2665	0.22409862279891968	0.6009056	No
row_15	HMMR	null	null	3097	0.20678628981113434	0.60426134	No
row_16	KIF22	null	null	3842	0.18418405950069427	0.58974123	No
row_17	CDC2	null	null	3984	0.1793750822544098	0.6039745	No
row_18	AURKB	null	null	4313	0.17119981348514557	0.6081544	No
row_19	UBE2C	null	null	4419	0.16831442713737488	0.62283766	No
row_20	NUSAP1	null	null	4979	0.15629196166992188	0.6140333	No
row_21	KIF20A	null	null	5176	0.1514829844236374	0.62231314	No
row_22	RRM1	null	null	6328	0.12984254956245422	0.58161515	No
row_23	GALK1	null	null	6465	0.12695716321468353	0.5899288	No
row_24	CENPL	null	null	9925	0.07405834645032883	0.43045375	No
row_25	PTTG1	null	null	10051	0.07213475555181503	0.43285686	No
row_26	CDC20	null	null	13049	0.03318198770284653	0.29103914	No
row_27	AQP1	null	null	14264	0.016831442713737488	0.2339914	No
row_28	XTP3TPA	null	null	14598	0.011541563086211681	0.21915734	No
row_29	SLPI	null	null	14802	0.009137067943811417	0.2103614	No
row_30	CCNB1	null	null	15866	-0.007694377098232508	0.15958127	No
row_31	BUB1	null	null	16158	-0.012984252534806728	0.14695895	No
row_32	CCNA2	null	null	17367	-0.03654827922582626	0.09252102	No
row_33	AGT	null	null	17814	-0.04712803661823273	0.07637659	No
row_34	PRC1	null	null	18504	-0.06540217995643616	0.050565578	No
row_35	RACGAP1	null	null	19175	-0.09185158461332321	0.02878801	No
row_36	MELK	null	null	19351	-0.10098864883184433	0.03215236	No
row_37	ANLN	null	null	19423	-0.10387404263019562	0.040912583	No
row_38	WFDC12	null	null	19956	-0.14042231440544128	0.0315552	No
