# Supplementary material for: The rapamycin-regulated gene expression signature determines prognosis for breast cancer
Source: Mol Cancer. 2009 Sep 24;8:75. doi: 10.1186/1476-4598-8-75 (PMC2761377; doi:10.1186/1476-4598-8-75)
Supplement: Additional file 3 — Gene set enrichment analysis of in vivo data, treatment series. The data provided represent the treatment series of GSEA. This compressed file contains "Treatment" shortcut file and "GSEA_treatment" folder. Clicking on "Treatment" shortcut opens the index file providing access to analysis files contained in the "GSEA_treatment" folder. [file 1476-4598-8-75-S3.zip › GSEA_treatment/ADIP_VS_FIBRO_UP.xls]

NAME	PROBE	GENE SYMBOL	GENE_TITLE	RANK IN GENE LIST	RANK METRIC SCORE	RUNNING ES	CORE ENRICHMENT
row_0	BCKDHA	null	null	230	0.47897475957870483	0.060079686	Yes
row_1	SCP2	null	null	805	0.35346028208732605	0.08476408	Yes
row_2	ACADVL	null	null	1357	0.297195166349411	0.1021956	Yes
row_3	STAT1	null	null	1401	0.2943097949028015	0.14389159	Yes
row_4	GPX4	null	null	1602	0.2789210379123688	0.17566639	Yes
row_5	PPARG	null	null	1732	0.27074575424194336	0.20967619	Yes
row_6	MCL1	null	null	1881	0.2620896100997925	0.24147457	Yes
row_7	PC	null	null	2386	0.23564018309116364	0.25203285	Yes
row_8	CPT2	null	null	3063	0.2082289755344391	0.2501521	Yes
row_9	CRAT	null	null	3131	0.2053436040878296	0.27744547	Yes
row_10	VEGFB	null	null	3232	0.20197731256484985	0.30263385	Yes
row_11	CFD	null	null	3315	0.19957281649112701	0.3283395	Yes
row_12	ADIPOQ	null	null	5793	0.1384987235069275	0.2285384	No
row_13	ACADS	null	null	7194	0.11445380747318268	0.1775127	No
row_14	COX8A	null	null	8948	0.08752349764108658	0.105321184	No
row_15	PPA1	null	null	9532	0.07934822887182236	0.0887868	No
row_16	STAT3	null	null	10284	0.06924936175346375	0.06258351	No
row_17	GCLM	null	null	12365	0.042319051921367645	-0.032228727	No
row_18	CIDEC	null	null	12441	0.04135725647211075	-0.029721495	No
row_19	LIPE	null	null	12716	0.03751007094979286	-0.037459973	No
row_20	CD36	null	null	12917	0.03510557860136032	-0.04195906	No
row_21	FASN	null	null	13160	0.03173929080367088	-0.049000576	No
row_22	PDHA1	null	null	13233	0.031258389353752136	-0.047849983	No
row_23	IGF1	null	null	14591	0.012022457085549831	-0.11202478	No
row_24	ITGA7	null	null	16258	-0.014426952227950096	-0.19086225	No
row_25	GHR	null	null	16307	-0.015388746745884418	-0.19090605	No
row_26	AGT	null	null	17814	-0.04712803661823273	-0.25710082	No
row_27	FABP4	null	null	19098	-0.08896619081497192	-0.3062311	No
row_28	SPARCL1	null	null	19437	-0.10531673580408096	-0.30699262	No
row_29	VEGF	null	null	20367	-0.21111437678337097	-0.32074234	No
row_30	VLDLR	null	null	20512	-0.31739291548728943	-0.28052172	No
row_31	ALDH2	null	null	20530	-0.3481703996658325	-0.2295487	No
row_32	ACSL1	null	null	20590	-0.7107677459716797	-0.12667152	No
row_33	LDHB	null	null	20594	-0.8559990525245667	5.3472864E-4	No
