# Supplementary material for: The rapamycin-regulated gene expression signature determines prognosis for breast cancer
Source: Mol Cancer. 2009 Sep 24;8:75. doi: 10.1186/1476-4598-8-75 (PMC2761377; doi:10.1186/1476-4598-8-75)
Supplement: Additional file 3 — Gene set enrichment analysis of in vivo data, treatment series. The data provided represent the treatment series of GSEA. This compressed file contains "Treatment" shortcut file and "GSEA_treatment" folder. Clicking on "Treatment" shortcut opens the index file providing access to analysis files contained in the "GSEA_treatment" folder. [file 1476-4598-8-75-S3.zip › GSEA_treatment/ADIP_VS_PREADIP_UP.xls]

NAME	PROBE	GENE SYMBOL	GENE_TITLE	RANK IN GENE LIST	RANK METRIC SCORE	RUNNING ES	CORE ENRICHMENT
row_0	BCKDHA	null	null	230	0.47897475957870483	0.05991129	No
row_1	SCP2	null	null	805	0.35346028208732605	0.08447045	No
row_2	ANAPC1	null	null	1136	0.3169120252132416	0.11546629	No
row_3	ACADVL	null	null	1357	0.297195166349411	0.14888297	No
row_4	STAT1	null	null	1401	0.2943097949028015	0.19047573	No
row_5	PPARG	null	null	1732	0.27074575424194336	0.21461931	No
row_6	PC	null	null	2386	0.23564018309116364	0.21785061	No
row_7	CPT2	null	null	3063	0.2082289755344391	0.21589531	No
row_8	CRAT	null	null	3131	0.2053436040878296	0.24311653	No
row_9	VEGFB	null	null	3232	0.20197731256484985	0.2682339	No
row_10	CFD	null	null	3315	0.19957281649112701	0.2938694	No
row_11	ADIPOQ	null	null	5793	0.1384987235069275	0.19401392	No
row_12	MNT	null	null	6505	0.12647627294063568	0.17822301	No
row_13	ACADS	null	null	7194	0.11445380747318268	0.16176574	No
row_14	SQSTM1	null	null	8746	0.09040889143943787	0.09978732	No
row_15	PPA1	null	null	9532	0.07934822887182236	0.0734041	No
row_16	STAT3	null	null	10284	0.06924936175346375	0.04717477	No
row_17	GCLM	null	null	12365	0.042319051921367645	-0.04765722	No
row_18	CIDEC	null	null	12441	0.04135725647211075	-0.04516466	No
row_19	LIPE	null	null	12716	0.03751007094979286	-0.05291693	No
row_20	CD36	null	null	12917	0.03510557860136032	-0.05742879	No
row_21	FASN	null	null	13160	0.03173929080367088	-0.064482	No
row_22	STAT5A	null	null	13555	0.0269303061068058	-0.079638034	No
row_23	IGF1	null	null	14591	0.012022457085549831	-0.12816715	No
row_24	ITGA7	null	null	16258	-0.014426952227950096	-0.20701362	No
row_25	GHR	null	null	16307	-0.015388746745884418	-0.20706291	No
row_26	AGT	null	null	17814	-0.04712803661823273	-0.27327776	No
row_27	FABP4	null	null	19098	-0.08896619081497192	-0.32244226	No
row_28	SPARCL1	null	null	19437	-0.10531673580408096	-0.32324147	Yes
row_29	ADFP	null	null	19613	-0.11445380747318268	-0.31476074	Yes
row_30	DDIT3	null	null	20445	-0.25199073553085327	-0.31775555	Yes
row_31	GADD45A	null	null	20478	-0.276997447013855	-0.27819765	Yes
row_32	ALDH2	null	null	20530	-0.3481703996658325	-0.2289995	Yes
row_33	ACSL1	null	null	20590	-0.7107677459716797	-0.12637155	Yes
row_34	LDHB	null	null	20594	-0.8559990525245667	5.3473335E-4	Yes
