# Supplementary material for: The rapamycin-regulated gene expression signature determines prognosis for breast cancer
Source: Mol Cancer. 2009 Sep 24;8:75. doi: 10.1186/1476-4598-8-75 (PMC2761377; doi:10.1186/1476-4598-8-75)
Supplement: Additional file 3 — Gene set enrichment analysis of in vivo data, treatment series. The data provided represent the treatment series of GSEA. This compressed file contains "Treatment" shortcut file and "GSEA_treatment" folder. Clicking on "Treatment" shortcut opens the index file providing access to analysis files contained in the "GSEA_treatment" folder. [file 1476-4598-8-75-S3.zip › GSEA_treatment/AMINOACYL_TRNA_BIOSYNTHESIS.xls]

NAME	PROBE	GENE SYMBOL	GENE_TITLE	RANK IN GENE LIST	RANK METRIC SCORE	RUNNING ES	CORE ENRICHMENT
row_0	QARS	null	null	240	0.4727230668067932	0.123926096	No
row_1	DARS	null	null	1276	0.3039277493953705	0.16081429	No
row_2	WARS2	null	null	1985	0.25583791732788086	0.19979629	No
row_3	HARSL	null	null	3171	0.20390090346336365	0.20070726	No
row_4	LARS2	null	null	4395	0.16927622258663177	0.18984102	No
row_5	MARS2	null	null	4991	0.15581105649471283	0.20562333	No
row_6	LARS	null	null	5106	0.15292567014694214	0.24394685	No
row_7	FARS2	null	null	7245	0.11397290229797363	0.17276436	No
row_8	RARS	null	null	10372	0.0678066685795784	0.04033973	No
row_9	CARS	null	null	10805	0.06203589215874672	0.037144642	No
row_10	EPRS	null	null	12393	0.0418381541967392	-0.027957823	No
row_11	KARS	null	null	14246	0.017312340438365936	-0.11296947	No
row_12	YARS	null	null	15535	-0.002404493046924472	-0.17485574	No
row_13	HARS	null	null	16413	-0.017312342301011086	-0.21249819	No
row_14	IARS	null	null	17477	-0.039433665573596954	-0.2528324	No
row_15	WARS	null	null	17621	-0.04279995337128639	-0.24750403	No
row_16	FARSLB	null	null	18660	-0.07117295265197754	-0.2775202	No
row_17	MARS	null	null	19453	-0.10579764097929001	-0.28565374	Yes
row_18	SARS	null	null	19872	-0.13320884108543396	-0.26775485	Yes
row_19	TARS	null	null	19912	-0.1365751326084137	-0.23047721	Yes
row_20	NARS	null	null	20386	-0.2192896455526352	-0.19056079	Yes
row_21	AARS	null	null	20451	-0.2543952167034149	-0.12070463	Yes
row_22	GARS	null	null	20560	-0.4467545747756958	0.002186256	Yes
