# Supplementary material for: The rapamycin-regulated gene expression signature determines prognosis for breast cancer
Source: Mol Cancer. 2009 Sep 24;8:75. doi: 10.1186/1476-4598-8-75 (PMC2761377; doi:10.1186/1476-4598-8-75)
Supplement: Additional file 3 — Gene set enrichment analysis of in vivo data, treatment series. The data provided represent the treatment series of GSEA. This compressed file contains "Treatment" shortcut file and "GSEA_treatment" folder. Clicking on "Treatment" shortcut opens the index file providing access to analysis files contained in the "GSEA_treatment" folder. [file 1476-4598-8-75-S3.zip › GSEA_treatment/APPEL_IMATINIB_UP.xls]

NAME	PROBE	GENE SYMBOL	GENE_TITLE	RANK IN GENE LIST	RANK METRIC SCORE	RUNNING ES	CORE ENRICHMENT
row_0	CTSB	null	null	14	0.8877383470535278	0.13496508	Yes
row_1	FUCA1	null	null	339	0.4419455826282501	0.18674663	Yes
row_2	GUSB	null	null	403	0.4246332347393036	0.24856819	Yes
row_3	PLSCR1	null	null	717	0.36452093720436096	0.28905398	Yes
row_4	GM2A	null	null	1129	0.31835469603538513	0.31772256	Yes
row_5	ASAH1	null	null	1168	0.3140266239643097	0.36385858	Yes
row_6	PLD1	null	null	1177	0.3130648136138916	0.41130576	Yes
row_7	PPGB	null	null	1493	0.2870963215827942	0.43986395	Yes
row_8	PPARG	null	null	1732	0.27074575424194336	0.46966618	Yes
row_9	CTSD	null	null	1748	0.2693030834197998	0.51008636	Yes
row_10	LAMP1	null	null	1895	0.2611277997493744	0.5428904	Yes
row_11	GNS	null	null	1961	0.2572806179523468	0.5790435	Yes
row_12	CTSL	null	null	2193	0.24573905766010284	0.6053649	Yes
row_13	APOC1	null	null	3416	0.19620652496814728	0.57595265	Yes
row_14	HEXA	null	null	3462	0.19524472951889038	0.6035987	Yes
row_15	CTSH	null	null	3789	0.18562676012516022	0.61611784	Yes
row_16	ACP5	null	null	3998	0.1793750822544098	0.6334168	Yes
row_17	LAMP2	null	null	4224	0.1736043095588684	0.64900774	Yes
row_18	APOE	null	null	4275	0.17216160893440247	0.67288375	Yes
row_19	CD163	null	null	9744	0.07646283507347107	0.41880774	No
row_20	CD300A	null	null	11559	0.052898816764354706	0.3387254	No
row_21	MSR1	null	null	13282	0.030296597629785538	0.25966087	No
row_22	ENG	null	null	13572	0.026449410244822502	0.24965614	No
row_23	CTSZ	null	null	15046	0.005289880093187094	0.17887269	No
row_24	NEU1	null	null	15813	-0.0072134751826524734	0.14274526	No
row_25	C5AR1	null	null	17032	-0.02933480031788349	0.088029526	No
row_26	APOD	null	null	17810	-0.04664714261889458	0.057392888	No
row_27	CD68	null	null	18754	-0.07453924417495728	0.022950089	No
row_28	RARRES1	null	null	19548	-0.11108751595020294	0.0013822265	No
row_29	HEXB	null	null	19596	-0.11349201202392578	0.016439363	No
row_30	OSBPL3	null	null	20373	-0.21303796768188477	0.011275671	No
