# Supplementary material for: The rapamycin-regulated gene expression signature determines prognosis for breast cancer
Source: Mol Cancer. 2009 Sep 24;8:75. doi: 10.1186/1476-4598-8-75 (PMC2761377; doi:10.1186/1476-4598-8-75)
Supplement: Additional file 3 — Gene set enrichment analysis of in vivo data, treatment series. The data provided represent the treatment series of GSEA. This compressed file contains "Treatment" shortcut file and "GSEA_treatment" folder. Clicking on "Treatment" shortcut opens the index file providing access to analysis files contained in the "GSEA_treatment" folder. [file 1476-4598-8-75-S3.zip › GSEA_treatment/ASTON_OLIGODENDROGLIA_MYELINATION_SUBSET.xls]

NAME	PROBE	GENE SYMBOL	GENE_TITLE	RANK IN GENE LIST	RANK METRIC SCORE	RUNNING ES	CORE ENRICHMENT
row_0	ERBB3	null	null	223	0.4833028316497803	0.18665376	No
row_1	CNP	null	null	3630	0.1904357522726059	0.09904053	No
row_2	PLLP	null	null	5614	0.14234590530395508	0.060891636	No
row_3	MAG	null	null	6806	0.12166728079319	0.052760288	No
row_4	ENPP2	null	null	6815	0.12166728079319	0.10208681	No
row_5	MOBP	null	null	10149	0.07117295265197754	-0.030713413	No
row_6	PMP22	null	null	11772	0.049532532691955566	-0.089253604	No
row_7	OLIG2	null	null	12018	0.04664713889360428	-0.08209244	No
row_8	MAL	null	null	12889	0.03510557860136032	-0.11000335	No
row_9	MOG	null	null	13005	0.033662885427474976	-0.1018337	No
row_10	EDG2	null	null	13730	0.02452581375837326	-0.12697649	No
row_11	ASPA	null	null	13912	0.02164042741060257	-0.12692499	No
row_12	SOX10	null	null	15270	0.0014426970155909657	-0.19224447	No
row_13	PLP1	null	null	16523	-0.01923593506217003	-0.24519354	No
row_14	TF	null	null	18049	-0.052898820489645004	-0.29764697	No
row_15	UGT8	null	null	20430	-0.23948737978935242	-0.31538454	Yes
row_16	KLK6	null	null	20593	-0.7925204634666443	5.8293896E-4	Yes
