# Supplementary material for: The rapamycin-regulated gene expression signature determines prognosis for breast cancer
Source: Mol Cancer. 2009 Sep 24;8:75. doi: 10.1186/1476-4598-8-75 (PMC2761377; doi:10.1186/1476-4598-8-75)
Supplement: Additional file 3 — Gene set enrichment analysis of in vivo data, treatment series. The data provided represent the treatment series of GSEA. This compressed file contains "Treatment" shortcut file and "GSEA_treatment" folder. Clicking on "Treatment" shortcut opens the index file providing access to analysis files contained in the "GSEA_treatment" folder. [file 1476-4598-8-75-S3.zip › GSEA_treatment/BENNETT_SLE_UP.xls]

NAME	PROBE	GENE SYMBOL	GENE_TITLE	RANK IN GENE LIST	RANK METRIC SCORE	RUNNING ES	CORE ENRICHMENT
row_0	MX1	null	null	24	0.7728036642074585	0.09527492	Yes
row_1	S100A8	null	null	42	0.6948981285095215	0.18116786	Yes
row_2	ISG15	null	null	59	0.6444038152694702	0.26080802	Yes
row_3	LGALS3BP	null	null	61	0.6429610848426819	0.34099707	Yes
row_4	TNFSF10	null	null	160	0.5179275274276733	0.4008689	Yes
row_5	AGRIN	null	null	198	0.49195900559425354	0.46046436	Yes
row_6	LY6E	null	null	251	0.4674331843852997	0.5162702	Yes
row_7	OAS1	null	null	255	0.466471403837204	0.57433724	Yes
row_8	TAP1	null	null	556	0.3928939402103424	0.6087893	Yes
row_9	IRF7	null	null	639	0.37750521302223206	0.65191483	Yes
row_10	PLSCR1	null	null	717	0.36452093720436096	0.693663	Yes
row_11	IFI35	null	null	766	0.35730746388435364	0.7359202	Yes
row_12	SERPING1	null	null	936	0.3380715250968933	0.7698968	Yes
row_13	STAT1	null	null	1401	0.2943097949028015	0.7840766	Yes
row_14	IFIT3	null	null	1814	0.2654559016227722	0.79718244	Yes
row_15	FPRL1	null	null	6075	0.13417063653469086	0.6069089	No
row_16	BIRC4BP	null	null	7047	0.11733919382095337	0.57436585	No
row_17	APOBEC3C	null	null	7232	0.11397290974855423	0.57964736	No
row_18	IFITM3	null	null	8420	0.09521787613630295	0.53384703	No
row_19	CAMP	null	null	9069	0.08608080446720123	0.51309943	No
row_20	OASL	null	null	12433	0.04135725647211075	0.35483363	No
row_21	OAS2	null	null	12543	0.0399145632982254	0.35451782	No
row_22	C2	null	null	12568	0.039433665573596954	0.35827258	No
row_23	TDRD7	null	null	13343	0.02933480031788349	0.3243204	No
row_24	IFI44L	null	null	14255	0.017312338575720787	0.28221032	No
row_25	CKAP4	null	null	16519	-0.01923593506217003	0.17463903	No
row_26	RNASE2	null	null	18634	-0.0697302594780922	0.08060987	No
row_27	MX2	null	null	19725	-0.12118639051914215	0.04276401	No
