# Supplementary material for: The rapamycin-regulated gene expression signature determines prognosis for breast cancer
Source: Mol Cancer. 2009 Sep 24;8:75. doi: 10.1186/1476-4598-8-75 (PMC2761377; doi:10.1186/1476-4598-8-75)
Supplement: Additional file 3 — Gene set enrichment analysis of in vivo data, treatment series. The data provided represent the treatment series of GSEA. This compressed file contains "Treatment" shortcut file and "GSEA_treatment" folder. Clicking on "Treatment" shortcut opens the index file providing access to analysis files contained in the "GSEA_treatment" folder. [file 1476-4598-8-75-S3.zip › GSEA_treatment/BRCA1_MES_UP.xls]

NAME	PROBE	GENE SYMBOL	GENE_TITLE	RANK IN GENE LIST	RANK METRIC SCORE	RUNNING ES	CORE ENRICHMENT
row_0	CA2	null	null	225	0.4828219413757324	0.057634693	No
row_1	ACTA2	null	null	1058	0.3250872790813446	0.06335325	No
row_2	DDX3X	null	null	1290	0.3029659688472748	0.09515151	No
row_3	FGFR1	null	null	1604	0.2789210379123688	0.11954773	No
row_4	NUMB	null	null	2128	0.24958623945713043	0.12956704	No
row_5	APP	null	null	2143	0.24814355373382568	0.16412982	No
row_6	PSMC2	null	null	2146	0.2481435388326645	0.19927607	No
row_7	DNAJA1	null	null	2804	0.21784695982933044	0.19827221	No
row_8	RPA2	null	null	3050	0.20870988070964813	0.2160027	No
row_9	TFAP2C	null	null	3182	0.2034199982881546	0.23852475	No
row_10	DLG1	null	null	3367	0.19813011586666107	0.25771853	No
row_11	DDX1	null	null	3384	0.19764922559261322	0.28501242	No
row_12	TPM1	null	null	3849	0.18370316922664642	0.28854313	No
row_13	WNT3	null	null	5030	0.15484926104545593	0.2531627	No
row_14	RIT1	null	null	5227	0.1505211889743805	0.2650112	No
row_15	ARF1	null	null	5294	0.14907848834991455	0.28297558	No
row_16	EIF2S1	null	null	8649	0.09185158461332321	0.13294438	No
row_17	KRT8	null	null	10715	0.06347858160734177	0.041556586	No
row_18	ROCK2	null	null	10786	0.06251678615808487	0.04703225	No
row_19	SSH2	null	null	10875	0.061074092984199524	0.051427823	No
row_20	PDIA3	null	null	11707	0.05049432814121246	0.01819493	No
row_21	EPRS	null	null	12393	0.0418381541967392	-0.009168635	No
row_22	ATP6AP1	null	null	13278	0.030296597629785538	-0.047847126	No
row_23	NEFL	null	null	13388	0.028853902593255043	-0.049048796	No
row_24	DDX24	null	null	13722	0.02452581562101841	-0.061756417	No
row_25	TAGLN	null	null	13864	0.022602222859859467	-0.0654019	No
row_26	TCEA1	null	null	14360	0.015388747677206993	-0.08728393	No
row_27	STAM	null	null	15934	-0.009137067943811417	-0.16246796	No
row_28	LXN	null	null	16060	-0.011060662567615509	-0.16697472	No
row_29	ANXA5	null	null	17826	-0.04712803661823273	-0.24609828	No
row_30	PSMC1	null	null	18161	-0.055784206837415695	-0.25441492	No
row_31	ANXA3	null	null	19727	-0.12166728079319	-0.31322747	Yes
row_32	SARS	null	null	19872	-0.13320884108543396	-0.3013095	Yes
row_33	ACTC1	null	null	20123	-0.1596582531929016	-0.29078883	Yes
row_34	DDX21	null	null	20219	-0.1764896959066391	-0.2703413	Yes
row_35	VIM	null	null	20275	-0.18803125619888306	-0.24630967	Yes
row_36	ID3	null	null	20467	-0.264974981546402	-0.21796234	Yes
row_37	SFN	null	null	20552	-0.4150152802467346	-0.1631025	Yes
row_38	FGFBP1	null	null	20602	-1.1661784648895264	1.458037E-4	Yes
