# Supplementary material for: The rapamycin-regulated gene expression signature determines prognosis for breast cancer
Source: Mol Cancer. 2009 Sep 24;8:75. doi: 10.1186/1476-4598-8-75 (PMC2761377; doi:10.1186/1476-4598-8-75)
Supplement: Additional file 3 — Gene set enrichment analysis of in vivo data, treatment series. The data provided represent the treatment series of GSEA. This compressed file contains "Treatment" shortcut file and "GSEA_treatment" folder. Clicking on "Treatment" shortcut opens the index file providing access to analysis files contained in the "GSEA_treatment" folder. [file 1476-4598-8-75-S3.zip › GSEA_treatment/BRCA1_OVEREXP_UP.xls]

NAME	PROBE	GENE SYMBOL	GENE_TITLE	RANK IN GENE LIST	RANK METRIC SCORE	RUNNING ES	CORE ENRICHMENT
row_0	TFPI2	null	null	0	1.3162187337875366	0.04341138	Yes
row_1	CIRBP	null	null	19	0.8449383974075317	0.070398726	Yes
row_2	SFRS3	null	null	123	0.5496668219566345	0.08349036	Yes
row_3	SERPINB1	null	null	169	0.5111949443817139	0.098149724	Yes
row_4	ALDH7A1	null	null	327	0.4438691735267639	0.10511098	Yes
row_5	VAMP3	null	null	384	0.4289613366127014	0.116520144	Yes
row_6	TCEAL1	null	null	455	0.41212987899780273	0.12668948	Yes
row_7	CD47	null	null	481	0.40828269720077515	0.13893275	Yes
row_8	CCNG2	null	null	485	0.4078018069267273	0.1522361	Yes
row_9	WRB	null	null	633	0.3779861032962799	0.15751347	Yes
row_10	FSTL1	null	null	636	0.3779861032962799	0.16988236	Yes
row_11	C21ORF33	null	null	655	0.3741389214992523	0.18134184	Yes
row_12	HMGN4	null	null	697	0.3678872287273407	0.19147027	Yes
row_13	MAT2A	null	null	706	0.366925448179245	0.20318091	Yes
row_14	CITED2	null	null	722	0.36452093720436096	0.2144699	Yes
row_15	SMC1A	null	null	778	0.3558647632598877	0.2235171	Yes
row_16	KIFAP3	null	null	797	0.3539411723613739	0.23431043	Yes
row_17	CYBA	null	null	823	0.3500939905643463	0.24463452	Yes
row_18	DDOST	null	null	828	0.3491322100162506	0.25595394	Yes
row_19	NDUFA4	null	null	860	0.3462468087673187	0.2658577	Yes
row_20	SCAMP1	null	null	862	0.3462468087673187	0.27722865	Yes
row_21	PCBD1	null	null	958	0.3351861536502838	0.28363758	Yes
row_22	DEK	null	null	988	0.3327816426753998	0.29319504	Yes
row_23	ACTA2	null	null	1058	0.3250872790813446	0.30054244	Yes
row_24	ID4	null	null	1119	0.3193165063858032	0.3081397	Yes
row_25	NFYC	null	null	1181	0.31258392333984375	0.315466	Yes
row_26	ABCD3	null	null	1221	0.3082558512687683	0.32372546	Yes
row_27	NPAL3	null	null	1259	0.3053704500198364	0.33198762	Yes
row_28	DDX3X	null	null	1290	0.3029659688472748	0.34051278	Yes
row_29	SERINC3	null	null	1306	0.3020041584968567	0.34973985	Yes
row_30	CSDA	null	null	1327	0.29959967732429504	0.35864308	Yes
row_31	ITGB3BP	null	null	1398	0.2943097949028015	0.3649265	Yes
row_32	STAT1	null	null	1401	0.2943097949028015	0.37453556	Yes
row_33	ANXA4	null	null	1541	0.28373003005981445	0.37709546	Yes
row_34	FCGRT	null	null	1542	0.28373003005981445	0.38645342	Yes
row_35	TSNAX	null	null	1563	0.28180643916130066	0.3947698	Yes
row_36	ZFP36L1	null	null	1617	0.27795925736427307	0.40134534	Yes
row_37	TRAM1	null	null	1618	0.27795925736427307	0.41051295	Yes
row_38	EXOC5	null	null	1623	0.27747833728790283	0.4194691	Yes
row_39	TSG101	null	null	1666	0.2741120457649231	0.42645574	Yes
row_40	CREB1	null	null	1694	0.2731502652168274	0.43414426	Yes
row_41	ACTR1B	null	null	1742	0.2702648639678955	0.44075948	Yes
row_42	TM9SF1	null	null	1929	0.2592042088508606	0.44021183	Yes
row_43	ZNF43	null	null	2039	0.2534334361553192	0.4432397	Yes
row_44	TMED2	null	null	2099	0.2500671446323395	0.44860187	Yes
row_45	ADD1	null	null	2150	0.24766264855861664	0.4543249	Yes
row_46	SEPHS2	null	null	2254	0.2423727661371231	0.4572814	Yes
row_47	CXADR	null	null	2335	0.23900647461414337	0.46125174	Yes
row_48	TUBB3	null	null	2365	0.23708288371562958	0.4676529	Yes
row_49	KIF11	null	null	2725	0.22169414162635803	0.45740718	Yes
row_50	UBE2D3	null	null	2819	0.2173660546541214	0.46002796	Yes
row_51	SSR1	null	null	2980	0.21111437678337097	0.4591658	Yes
row_52	HMMR	null	null	3097	0.20678628981113434	0.4603128	Yes
row_53	SDHC	null	null	3109	0.2063053846359253	0.46657917	Yes
row_54	ADD3	null	null	3113	0.2063053846359253	0.4732368	Yes
row_55	PRKAR1A	null	null	3195	0.20293910801410675	0.47596866	Yes
row_56	HAGH	null	null	3289	0.20005370676517487	0.47801846	Yes
row_57	P2RX4	null	null	3334	0.19861102104187012	0.48241714	Yes
row_58	BNIP3	null	null	3398	0.19716832041740417	0.48583898	Yes
row_59	RAB6A	null	null	3456	0.19524472951889038	0.4894908	Yes
row_60	PPP4C	null	null	3479	0.19428293406963348	0.49482268	Yes
row_61	RAB1A	null	null	3525	0.19284023344516754	0.4989821	Yes
row_62	CD9	null	null	3541	0.1923593431711197	0.5045929	Yes
row_63	LAMA3	null	null	3543	0.1923593431711197	0.51088834	Yes
row_64	KDELR2	null	null	3656	0.1894739419221878	0.51166	Yes
row_65	NPC2	null	null	3729	0.187550351023674	0.5143244	Yes
row_66	TAF11	null	null	3764	0.18610766530036926	0.5187998	Yes
row_67	PPP6C	null	null	3779	0.18562676012516022	0.5242374	Yes
row_68	CD46	null	null	3833	0.18418407440185547	0.5277201	Yes
row_69	CDC2	null	null	3984	0.1793750822544098	0.5263002	Yes
row_70	IQGAP1	null	null	4143	0.1755279004573822	0.52436215	Yes
row_71	LIMS1	null	null	4163	0.17504699528217316	0.5292063	Yes
row_72	MRCL3	null	null	4170	0.17504699528217316	0.5346862	Yes
row_73	FRAP1	null	null	4190	0.1745661050081253	0.5395145	Yes
row_74	AGPS	null	null	4287	0.17216160893440247	0.54049766	Yes
row_75	GPS2	null	null	4392	0.16927622258663177	0.54099435	Yes
row_76	TOP2A	null	null	4403	0.16879531741142273	0.5460725	Yes
row_77	PTCRA	null	null	4408	0.16879531741142273	0.55144405	Yes
row_78	COPS2	null	null	4463	0.16735263168811798	0.55432266	Yes
row_79	PPIC	null	null	4479	0.16687172651290894	0.5590928	Yes
row_80	PLD3	null	null	4489	0.16687172651290894	0.5641564	Yes
row_81	LIPA	null	null	4577	0.16494813561439514	0.56534183	Yes
row_82	PGRMC1	null	null	4587	0.16494813561439514	0.57034194	Yes
row_83	LTB4DH	null	null	4802	0.1596582531929016	0.5651417	No
row_84	TEGT	null	null	5004	0.15533016622066498	0.56043446	No
row_85	SEC23A	null	null	5054	0.15436837077140808	0.5631294	No
row_86	EXTL2	null	null	5256	0.15004028379917145	0.55824775	No
row_87	RPS6KA3	null	null	5690	0.14090321958065033	0.5417183	No
row_88	ANXA1	null	null	5708	0.14042231440544128	0.5455183	No
row_89	JAK1	null	null	5904	0.1365751326084137	0.5404859	No
row_90	NDUFS1	null	null	6064	0.13417063653469086	0.5371349	No
row_91	MFGE8	null	null	6071	0.13417063653469086	0.5412667	No
row_92	MAP4K5	null	null	6084	0.133689746260643	0.5450891	No
row_93	TITF1	null	null	6214	0.13128525018692017	0.5431102	No
row_94	HTATIP	null	null	6472	0.12695716321468353	0.53472835	No
row_95	GNAI1	null	null	6689	0.1235908716917038	0.52824074	No
row_96	RDX	null	null	6786	0.12166728079319	0.5275585	No
row_97	ENPP2	null	null	6815	0.12166728079319	0.5302019	No
row_98	SEPP1	null	null	6864	0.1207054853439331	0.5318355	No
row_99	PPP2R5C	null	null	7256	0.11349201202392578	0.51645607	No
row_100	ARPC1A	null	null	7308	0.11301110684871674	0.5176891	No
row_101	RAB2	null	null	7498	0.1096448227763176	0.512062	No
row_102	TMED10	null	null	7619	0.1077212318778038	0.509746	No
row_103	RRM2	null	null	7744	0.10627853125333786	0.50718683	No
row_104	COPS8	null	null	7781	0.10531673580408096	0.5088997	No
row_105	MEF2C	null	null	7862	0.10387404263019562	0.50841314	No
row_106	KIF2A	null	null	8144	0.09954595565795898	0.49795347	No
row_107	SFRS5	null	null	8966	0.08752349764108658	0.46068758	No
row_108	PRCP	null	null	9016	0.08656170219182968	0.46114612	No
row_109	STC1	null	null	9045	0.08608080446720123	0.46261582	No
row_110	MAP2K4	null	null	9253	0.08319541811943054	0.45523602	No
row_111	NDUFA12	null	null	9370	0.0817527174949646	0.45225918	No
row_112	HIST2H2AA3	null	null	9462	0.08031002432107925	0.45045742	No
row_113	ARF6	null	null	9489	0.08031002432107925	0.45183462	No
row_114	IGF2R	null	null	9501	0.0798291265964508	0.45392957	No
row_115	ATP6V0A1	null	null	9579	0.07886733114719391	0.45276493	No
row_116	SUCLG1	null	null	9817	0.07550103962421417	0.44366416	No
row_117	KIF2C	null	null	9876	0.07502014189958572	0.44330186	No
row_118	HDAC1	null	null	10070	0.07213475555181503	0.43624195	No
row_119	LUM	null	null	10113	0.07165385037660599	0.43655115	No
row_120	GATA3	null	null	10631	0.06444037705659866	0.41339162	No
row_121	PTPN1	null	null	11238	0.05674600228667259	0.38562563	No
row_122	IDH1	null	null	11460	0.0538606159389019	0.37659362	No
row_123	PICALM	null	null	11612	0.05193702131509781	0.37092164	No
row_124	DR1	null	null	11855	0.04857073351740837	0.36068812	No
row_125	CALM2	null	null	11920	0.047608938068151474	0.35912833	No
row_126	WWP1	null	null	11937	0.047608934342861176	0.35991603	No
row_127	ZNF148	null	null	12121	0.04520444571971893	0.352457	No
row_128	TM9SF2	null	null	12206	0.04424264654517174	0.349808	No
row_129	ZNF267	null	null	12359	0.042319051921367645	0.34376994	No
row_130	MLH1	null	null	12496	0.04039546474814415	0.3384509	No
row_131	MAP2K1	null	null	13159	0.03173929080367088	0.30712134	No
row_132	XIST	null	null	13876	0.022602219134569168	0.27284944	No
row_133	HMGN3	null	null	13931	0.02164042554795742	0.2709222	No
row_134	TIMM17A	null	null	14122	0.01875503733754158	0.26224846	No
row_135	ANXA2	null	null	14618	0.011541560292243958	0.23842019	No
row_136	NTS	null	null	14662	0.011060661636292934	0.236682	No
row_137	CSNK1A1	null	null	15386	-4.8089699703268707E-4	0.20133814	No
row_138	KCNK1	null	null	15542	-0.002404494909569621	0.19383688	No
row_139	ID2	null	null	15550	-0.0028853879775851965	0.1935897	No
row_140	FGF9	null	null	15627	-0.0038471880834549665	0.18999965	No
row_141	KIF5B	null	null	15633	-0.0043280827812850475	0.18989787	No
row_142	GALNT3	null	null	15713	-0.005289881955832243	0.1862087	No
row_143	NEU1	null	null	15813	-0.0072134751826524734	0.18160482	No
row_144	RAB5B	null	null	16108	-0.012022458016872406	0.1676227	No
row_145	CDKN1A	null	null	16349	-0.01635054126381874	0.15642431	No
row_146	PBX3	null	null	16357	-0.01635054312646389	0.15662123	No
row_147	ALCAM	null	null	16942	-0.0274112056940794	0.12896366	No
row_148	NID1	null	null	17467	-0.038952771574258804	0.104621165	No
row_149	MPV17	null	null	18708	-0.07261565327644348	0.04637157	No
row_150	PAM	null	null	18827	-0.07790552824735641	0.043170027	No
row_151	RABGGTB	null	null	19123	-0.08992799371480942	0.031708475	No
row_152	PPP1R1A	null	null	19142	-0.09088978916406631	0.033825867	No
row_153	ADCYAP1	null	null	19285	-0.09714146703481674	0.030084994	No
row_154	QPCT	null	null	20006	-0.14475040137767792	-3.538557E-4	No
row_155	KRT4	null	null	20217	-0.1764896959066391	-0.004803348	No
row_156	CKS2	null	null	20271	-0.18706946074962616	-0.0012255107	No
row_157	ID2B	null	null	20372	-0.21303796768188477	9.10191E-4	No
row_158	GUCY1B3	null	null	20511	-0.31643110513687134	0.0045975302	No
