# Supplementary material for: The rapamycin-regulated gene expression signature determines prognosis for breast cancer
Source: Mol Cancer. 2009 Sep 24;8:75. doi: 10.1186/1476-4598-8-75 (PMC2761377; doi:10.1186/1476-4598-8-75)
Supplement: Additional file 3 — Gene set enrichment analysis of in vivo data, treatment series. The data provided represent the treatment series of GSEA. This compressed file contains "Treatment" shortcut file and "GSEA_treatment" folder. Clicking on "Treatment" shortcut opens the index file providing access to analysis files contained in the "GSEA_treatment" folder. [file 1476-4598-8-75-S3.zip › GSEA_treatment/BUT_TSA_UP.xls]

NAME	PROBE	GENE SYMBOL	GENE_TITLE	RANK IN GENE LIST	RANK METRIC SCORE	RUNNING ES	CORE ENRICHMENT
row_0	ICAM1	null	null	408	0.42319053411483765	0.119621694	Yes
row_1	NET1	null	null	1428	0.29142439365386963	0.16614966	Yes
row_2	PRKCD	null	null	1691	0.2731502652168274	0.24342538	Yes
row_3	POR	null	null	3108	0.2063053846359253	0.242624	Yes
row_4	MAPRE1	null	null	3518	0.1933211386203766	0.28645635	Yes
row_5	RHOA	null	null	4320	0.17119981348514557	0.30395964	Yes
row_6	NR4A1	null	null	7746	0.10579764097929001	0.17246038	No
row_7	RNH1	null	null	10541	0.06588307023048401	0.05845838	No
row_8	GSTT1	null	null	12958	0.03462468087673187	-0.047482878	No
row_9	CDC20	null	null	13049	0.03318198770284653	-0.040921066	No
row_10	CXCR4	null	null	14667	0.011060661636292934	-0.11581753	No
row_11	GATA2	null	null	14848	0.008175275288522243	-0.12186678	No
row_12	CDKN1A	null	null	16349	-0.01635054126381874	-0.18933734	No
row_13	EPHB3	null	null	19077	-0.08752349764108658	-0.2929546	No
row_14	PRDX1	null	null	20076	-0.1514829844236374	-0.29151657	No
row_15	TOB1	null	null	20356	-0.20822899043560028	-0.23645781	No
row_16	GADD45A	null	null	20478	-0.276997447013855	-0.15106581	No
row_17	HSPB1	null	null	20567	-0.47705116868019104	0.0018457255	No
