# Supplementary material for: The rapamycin-regulated gene expression signature determines prognosis for breast cancer
Source: Mol Cancer. 2009 Sep 24;8:75. doi: 10.1186/1476-4598-8-75 (PMC2761377; doi:10.1186/1476-4598-8-75)
Supplement: Additional file 3 — Gene set enrichment analysis of in vivo data, treatment series. The data provided represent the treatment series of GSEA. This compressed file contains "Treatment" shortcut file and "GSEA_treatment" folder. Clicking on "Treatment" shortcut opens the index file providing access to analysis files contained in the "GSEA_treatment" folder. [file 1476-4598-8-75-S3.zip › GSEA_treatment/CHAUHAN_2ME2.xls]

NAME	PROBE	GENE SYMBOL	GENE_TITLE	RANK IN GENE LIST	RANK METRIC SCORE	RUNNING ES	CORE ENRICHMENT
row_0	MYC	null	null	75	0.6145880818367004	0.053316712	Yes
row_1	TAPBP	null	null	89	0.5948712825775146	0.10782149	Yes
row_2	SLC25A6	null	null	121	0.5520712733268738	0.15748376	Yes
row_3	NAP1L1	null	null	142	0.5313926935195923	0.2057644	Yes
row_4	EIF3S5	null	null	164	0.5160039067268372	0.25257006	Yes
row_5	UBE1	null	null	219	0.4837837219238281	0.29478425	Yes
row_6	TNFAIP3	null	null	406	0.42415234446525574	0.32505116	Yes
row_7	EIF4B	null	null	533	0.3977029323577881	0.3557848	Yes
row_8	LITAF	null	null	538	0.39626023173332214	0.39231858	Yes
row_9	ARPC5	null	null	1026	0.32845357060432434	0.3990753	Yes
row_10	ITGB5	null	null	1080	0.3231636881828308	0.4264507	Yes
row_11	TUBB	null	null	1267	0.3053704500198364	0.44570798	Yes
row_12	PARP1	null	null	1466	0.289019912481308	0.46286616	Yes
row_13	LTA4H	null	null	1589	0.2794019281864166	0.48282933	Yes
row_14	SFRS6	null	null	1636	0.27651655673980713	0.5062216	Yes
row_15	ST5	null	null	1714	0.27170756459236145	0.5276603	Yes
row_16	CTBP1	null	null	1734	0.27074575424194336	0.5518309	Yes
row_17	MCL1	null	null	1881	0.2620896100997925	0.5690221	Yes
row_18	CSNK1E	null	null	2147	0.2481435388326645	0.5791328	Yes
row_19	ADD1	null	null	2150	0.24766264855861664	0.60199076	Yes
row_20	HERPUD1	null	null	3327	0.19909191131591797	0.5632456	No
row_21	EIF5A	null	null	3517	0.1933211386203766	0.5719714	No
row_22	UBE2G2	null	null	4117	0.17600879073143005	0.559151	No
row_23	TUBB2C	null	null	4295	0.17168070375919342	0.5664547	No
row_24	GPR161	null	null	5312	0.1485975831747055	0.5308115	No
row_25	UBE2E3	null	null	5601	0.14234590530395508	0.52999735	No
row_26	PIM2	null	null	5797	0.1384987235069275	0.53335	No
row_27	COX6A1	null	null	6192	0.13176614046096802	0.5263997	No
row_28	CKB	null	null	6395	0.12839986383914948	0.5284758	No
row_29	UBE2M	null	null	7592	0.10820212960243225	0.48033357	No
row_30	RAF1	null	null	8147	0.09954595565795898	0.4626147	No
row_31	PKM2	null	null	8667	0.09137068688869476	0.44584042	No
row_32	ARHGDIB	null	null	9762	0.07646283507347107	0.39971745	No
row_33	PMM2	null	null	11565	0.052417922765016556	0.31693	No
row_34	MUC1	null	null	12069	0.04568534344434738	0.2966995	No
row_35	HSP90B1	null	null	14782	0.00961796659976244	0.16568433	No
row_36	DECR2	null	null	14800	0.009137069806456566	0.16570437	No
row_37	BTG2	null	null	16013	-0.010579762980341911	0.10773557	No
row_38	CRYBB1	null	null	17397	-0.03751007094979286	0.043945745	No
row_39	MKI67	null	null	17689	-0.04424264654517174	0.033892784	No
row_40	FDPS	null	null	18142	-0.05530330911278725	0.017034266	No
row_41	LGALS1	null	null	19156	-0.09137068688869476	-0.02376725	No
row_42	IL2RG	null	null	19997	-0.14426949620246887	-0.051251315	No
row_43	CKS2	null	null	20271	-0.18706946074962616	-0.047190543	No
row_44	VIM	null	null	20275	-0.18803125619888306	-0.02990833	No
row_45	ADM	null	null	20571	-0.4953252971172333	0.0016538354	No
