# Supplementary material for: The rapamycin-regulated gene expression signature determines prognosis for breast cancer
Source: Mol Cancer. 2009 Sep 24;8:75. doi: 10.1186/1476-4598-8-75 (PMC2761377; doi:10.1186/1476-4598-8-75)
Supplement: Additional file 3 — Gene set enrichment analysis of in vivo data, treatment series. The data provided represent the treatment series of GSEA. This compressed file contains "Treatment" shortcut file and "GSEA_treatment" folder. Clicking on "Treatment" shortcut opens the index file providing access to analysis files contained in the "GSEA_treatment" folder. [file 1476-4598-8-75-S3.zip › GSEA_treatment/CHOLESTEROL_BIOSYNTHESIS.xls]

NAME	PROBE	GENE SYMBOL	GENE_TITLE	RANK IN GENE LIST	RANK METRIC SCORE	RUNNING ES	CORE ENRICHMENT
row_0	PMVK	null	null	11275	0.05626510828733444	-0.5297557	No
row_1	MVK	null	null	13158	0.03173929080367088	-0.6111061	No
row_2	FDFT1	null	null	17340	-0.036067377775907516	-0.802737	No
row_3	LSS	null	null	17971	-0.05097522586584091	-0.81719404	No
row_4	FDPS	null	null	18142	-0.05530330911278725	-0.80794096	No
row_5	IDI1	null	null	19265	-0.09617967158555984	-0.8319801	Yes
row_6	SC4MOL	null	null	20208	-0.1745661050081253	-0.8224603	Yes
row_7	SC5DL	null	null	20250	-0.18322227895259857	-0.7664429	Yes
row_8	SQLE	null	null	20301	-0.19572563469409943	-0.70690405	Yes
row_9	NSDHL	null	null	20464	-0.26257050037384033	-0.6316412	Yes
row_10	DHCR7	null	null	20521	-0.32749176025390625	-0.53067636	Yes
row_11	CYP51A1	null	null	20531	-0.3539411723613739	-0.41905496	Yes
row_12	HMGCR	null	null	20532	-0.3577883541584015	-0.30577847	Yes
row_13	MVD	null	null	20536	-0.3717344105243683	-0.18823235	Yes
row_14	HMGCS1	null	null	20582	-0.6049700975418091	0.0011169239	Yes
