# Supplementary material for: The rapamycin-regulated gene expression signature determines prognosis for breast cancer
Source: Mol Cancer. 2009 Sep 24;8:75. doi: 10.1186/1476-4598-8-75 (PMC2761377; doi:10.1186/1476-4598-8-75)
Supplement: Additional file 3 — Gene set enrichment analysis of in vivo data, treatment series. The data provided represent the treatment series of GSEA. This compressed file contains "Treatment" shortcut file and "GSEA_treatment" folder. Clicking on "Treatment" shortcut opens the index file providing access to analysis files contained in the "GSEA_treatment" folder. [file 1476-4598-8-75-S3.zip › GSEA_treatment/CMV_HCMV_TIMECOURSE_12HRS_UP.xls]

NAME	PROBE	GENE SYMBOL	GENE_TITLE	RANK IN GENE LIST	RANK METRIC SCORE	RUNNING ES	CORE ENRICHMENT
row_0	MX1	null	null	24	0.7728036642074585	0.12574899	Yes
row_1	ISG15	null	null	59	0.6444038152694702	0.22992536	Yes
row_2	SOD2	null	null	150	0.5227364897727966	0.3113996	Yes
row_3	TNFSF10	null	null	160	0.5179275274276733	0.39601994	Yes
row_4	RARRES3	null	null	182	0.5030196905136108	0.47760892	Yes
row_5	OAS1	null	null	255	0.466471403837204	0.55071753	Yes
row_6	IRF7	null	null	639	0.37750521302223206	0.59410375	Yes
row_7	B4GALT5	null	null	1461	0.289019912481308	0.6016755	Yes
row_8	IFIT3	null	null	1814	0.2654559016227722	0.62816656	Yes
row_9	RRAD	null	null	2789	0.21880875527858734	0.6167733	Yes
row_10	RSAD2	null	null	3107	0.2063053846359253	0.6352509	Yes
row_11	PRPF19	null	null	3321	0.19909191131591797	0.6575973	Yes
row_12	ISG20	null	null	3782	0.18562676012516022	0.6657304	Yes
row_13	RHOB	null	null	4540	0.16590993106365204	0.65619403	No
row_14	IL6	null	null	5899	0.1365751326084137	0.612637	No
row_15	CCL5	null	null	8249	0.09762236475944519	0.5145292	No
row_16	OASL	null	null	12433	0.04135725647211075	0.31806564	No
row_17	OAS2	null	null	12543	0.0399145632982254	0.31932428	No
row_18	TNFAIP6	null	null	12970	0.03414378687739372	0.30423188	No
row_19	NCF2	null	null	14671	0.011060659773647785	0.22344388	No
row_20	ZNF264	null	null	15149	0.003847185056656599	0.20089786	No
row_21	CBX4	null	null	16452	-0.017793243750929832	0.14055468	No
row_22	CH25H	null	null	17654	-0.04328085109591484	0.08930493	No
row_23	NR4A3	null	null	19262	-0.09617967158555984	0.027014703	No
row_24	GBP2	null	null	19549	-0.11108751595020294	0.03136128	No
row_25	MX2	null	null	19725	-0.12118639051914215	0.042759947	No
