# Supplementary material for: The rapamycin-regulated gene expression signature determines prognosis for breast cancer
Source: Mol Cancer. 2009 Sep 24;8:75. doi: 10.1186/1476-4598-8-75 (PMC2761377; doi:10.1186/1476-4598-8-75)
Supplement: Additional file 3 — Gene set enrichment analysis of in vivo data, treatment series. The data provided represent the treatment series of GSEA. This compressed file contains "Treatment" shortcut file and "GSEA_treatment" folder. Clicking on "Treatment" shortcut opens the index file providing access to analysis files contained in the "GSEA_treatment" folder. [file 1476-4598-8-75-S3.zip › GSEA_treatment/CMV_UV-CMV_COMMON_HCMV_6HRS_DN.xls]

NAME	PROBE	GENE SYMBOL	GENE_TITLE	RANK IN GENE LIST	RANK METRIC SCORE	RUNNING ES	CORE ENRICHMENT
row_0	PDE4B	null	null	616	0.3818332850933075	0.05457062	No
row_1	RBM16	null	null	1672	0.27363115549087524	0.06386245	No
row_2	DNMBP	null	null	1998	0.255357027053833	0.10458306	No
row_3	SIAH1	null	null	2010	0.2543952167034149	0.16034909	No
row_4	WEE1	null	null	2845	0.2164042592048645	0.16771506	No
row_5	KLHL9	null	null	3009	0.21015258133411407	0.2063035	No
row_6	PPP1R3C	null	null	3228	0.20197731256484985	0.24041006	No
row_7	MEIS1	null	null	3762	0.18610766530036926	0.2556976	No
row_8	NR2F2	null	null	4891	0.15773466229438782	0.23579293	No
row_9	CDC42EP2	null	null	5818	0.13801781833171844	0.22134052	No
row_10	SOCS5	null	null	6968	0.11830099672079086	0.19168825	No
row_11	RUNX1	null	null	9041	0.08608080446720123	0.110053755	No
row_12	TCF21	null	null	10527	0.06588307023048401	0.052473485	No
row_13	CXCL12	null	null	10698	0.06347858160734177	0.058261167	No
row_14	MN1	null	null	11059	0.05866960063576698	0.053751856	No
row_15	RND3	null	null	11199	0.05722690373659134	0.059662364	No
row_16	STARD13	null	null	11504	0.05337971821427345	0.05670356	No
row_17	RUNX1T1	null	null	11601	0.05193702131509781	0.06353287	No
row_18	RNF113A	null	null	11897	0.04808983579277992	0.05984069	No
row_19	HOXA11	null	null	12086	0.04568534344434738	0.06081585	No
row_20	GAS1	null	null	14002	0.020678628236055374	-0.027663762	No
row_21	BDKRB2	null	null	14390	0.014907849952578545	-0.043170065	No
row_22	ID2	null	null	15550	-0.0028853879775851965	-0.09885104	No
row_23	KLF10	null	null	15567	-0.0028853919357061386	-0.09898996	No
row_24	SNAI2	null	null	19844	-0.13080434501171112	-0.2778261	Yes
row_25	ADM	null	null	20571	-0.4953252971172333	-0.20348367	Yes
row_26	DDIT4	null	null	20600	-0.9266911149024963	2.4299146E-4	Yes
