# Supplementary material for: The rapamycin-regulated gene expression signature determines prognosis for breast cancer
Source: Mol Cancer. 2009 Sep 24;8:75. doi: 10.1186/1476-4598-8-75 (PMC2761377; doi:10.1186/1476-4598-8-75)
Supplement: Additional file 3 — Gene set enrichment analysis of in vivo data, treatment series. The data provided represent the treatment series of GSEA. This compressed file contains "Treatment" shortcut file and "GSEA_treatment" folder. Clicking on "Treatment" shortcut opens the index file providing access to analysis files contained in the "GSEA_treatment" folder. [file 1476-4598-8-75-S3.zip › GSEA_treatment/CPR_LOW_LIVER_UP.xls]

NAME	PROBE	GENE SYMBOL	GENE_TITLE	RANK IN GENE LIST	RANK METRIC SCORE	RUNNING ES	CORE ENRICHMENT
row_0	ETHE1	null	null	5488	0.14475040137767792	-0.21611445	No
row_1	CES2	null	null	6229	0.13128525018692017	-0.206312	No
row_2	ZNF236	null	null	8906	0.08800439536571503	-0.30562076	No
row_3	CYP2C9	null	null	9781	0.07646283507347107	-0.32142854	No
row_4	CYP7A1	null	null	9799	0.07598193734884262	-0.29577968	No
row_5	GCK	null	null	12047	0.04616624116897583	-0.38882983	No
row_6	TCEA3	null	null	15272	0.0014426950365304947	-0.5449156	No
row_7	FDPS	null	null	18142	-0.05530330911278725	-0.66499245	Yes
row_8	CYB5B	null	null	18431	-0.06347858160734177	-0.65686256	Yes
row_9	CYP2B6	null	null	19274	-0.09617967158555984	-0.6642461	Yes
row_10	AQP8	null	null	19951	-0.13994142413139343	-0.6483191	Yes
row_11	SC4MOL	null	null	20208	-0.1745661050081253	-0.5999285	Yes
row_12	SQLE	null	null	20301	-0.19572563469409943	-0.53619987	Yes
row_13	SCD	null	null	20496	-0.2943097949028015	-0.44307545	Yes
row_14	DHCR7	null	null	20521	-0.32749176025390625	-0.3301325	Yes
row_15	CYP51A1	null	null	20531	-0.3539411723613739	-0.20724525	Yes
row_16	HMGCS1	null	null	20582	-0.6049700975418091	0.001117169	Yes
