# Supplementary material for: The rapamycin-regulated gene expression signature determines prognosis for breast cancer
Source: Mol Cancer. 2009 Sep 24;8:75. doi: 10.1186/1476-4598-8-75 (PMC2761377; doi:10.1186/1476-4598-8-75)
Supplement: Additional file 3 — Gene set enrichment analysis of in vivo data, treatment series. The data provided represent the treatment series of GSEA. This compressed file contains "Treatment" shortcut file and "GSEA_treatment" folder. Clicking on "Treatment" shortcut opens the index file providing access to analysis files contained in the "GSEA_treatment" folder. [file 1476-4598-8-75-S3.zip › GSEA_treatment/CPR_NULL_LIVER_UP.xls]

NAME	PROBE	GENE SYMBOL	GENE_TITLE	RANK IN GENE LIST	RANK METRIC SCORE	RUNNING ES	CORE ENRICHMENT
row_0	C11ORF54	null	null	272	0.4597388207912445	0.09566262	No
row_1	HSPC159	null	null	5280	0.14907848834991455	-0.1124071	No
row_2	ETHE1	null	null	5488	0.14475040137767792	-0.088186376	No
row_3	CES2	null	null	6229	0.13128525018692017	-0.09306245	No
row_4	ZNF236	null	null	8906	0.08800439536571503	-0.20229302	No
row_5	ACTG1	null	null	9177	0.08463810384273529	-0.19537146	No
row_6	ENTPD5	null	null	9644	0.07790553569793701	-0.19957149	No
row_7	CYP2C9	null	null	9781	0.07646283507347107	-0.18807276	No
row_8	CYP7A1	null	null	9799	0.07598193734884262	-0.17090364	No
row_9	GADD45B	null	null	11255	0.05626510828733444	-0.22830166	No
row_10	ASNS	null	null	11946	0.047608934342861176	-0.25056514	No
row_11	CD36	null	null	12917	0.03510557860136032	-0.28939995	No
row_12	SLCO1A2	null	null	14830	0.008656170219182968	-0.3802872	No
row_13	TMEM97	null	null	15155	0.0033662898931652308	-0.39523873	No
row_14	HMOX1	null	null	15526	-0.0024044921156018972	-0.41265398	No
row_15	TMEM176A	null	null	16773	-0.02404491789638996	-0.46752405	No
row_16	ANXA5	null	null	17826	-0.04712803661823273	-0.5074973	Yes
row_17	CSAD	null	null	17861	-0.04808983579277992	-0.49776042	Yes
row_18	FDPS	null	null	18142	-0.05530330911278725	-0.49827254	Yes
row_19	CYB5B	null	null	18431	-0.06347858160734177	-0.4972373	Yes
row_20	LPL	null	null	18964	-0.0827145203948021	-0.5035065	Yes
row_21	DHCR24	null	null	19039	-0.08559990674257278	-0.48683006	Yes
row_22	LGALS1	null	null	19156	-0.09137068688869476	-0.4708284	Yes
row_23	CYP2B6	null	null	19274	-0.09617967158555984	-0.45373645	Yes
row_24	UGDH	null	null	19592	-0.11349200457334518	-0.44226572	Yes
row_25	AHR	null	null	19747	-0.1226290836930275	-0.42070797	Yes
row_26	AQP8	null	null	19951	-0.13994142413139343	-0.39743176	Yes
row_27	SC4MOL	null	null	20208	-0.1745661050081253	-0.3685313	Yes
row_28	CYP26A1	null	null	20272	-0.187550351023674	-0.32717443	Yes
row_29	SQLE	null	null	20301	-0.19572563469409943	-0.28218007	Yes
row_30	SCD	null	null	20496	-0.2943097949028015	-0.22190602	Yes
row_31	CYP51A1	null	null	20531	-0.3539411723613739	-0.1397318	Yes
row_32	HMGCS1	null	null	20582	-0.6049700975418091	0.0011180325	Yes
