# Supplementary material for: The rapamycin-regulated gene expression signature determines prognosis for breast cancer
Source: Mol Cancer. 2009 Sep 24;8:75. doi: 10.1186/1476-4598-8-75 (PMC2761377; doi:10.1186/1476-4598-8-75)
Supplement: Additional file 3 — Gene set enrichment analysis of in vivo data, treatment series. The data provided represent the treatment series of GSEA. This compressed file contains "Treatment" shortcut file and "GSEA_treatment" folder. Clicking on "Treatment" shortcut opens the index file providing access to analysis files contained in the "GSEA_treatment" folder. [file 1476-4598-8-75-S3.zip › GSEA_treatment/CROMER_HYPOPHARYNGEAL_MET_VS_NON_UP.xls]

NAME	PROBE	GENE SYMBOL	GENE_TITLE	RANK IN GENE LIST	RANK METRIC SCORE	RUNNING ES	CORE ENRICHMENT
row_0	CRI1	null	null	47	0.6872037649154663	0.05031945	Yes
row_1	IL8	null	null	76	0.6112217903137207	0.095747456	Yes
row_2	PSMB9	null	null	120	0.55399489402771	0.13606401	Yes
row_3	SH3BGRL	null	null	131	0.5424533486366272	0.1771041	Yes
row_4	COL4A1	null	null	681	0.36932992935180664	0.1786417	Yes
row_5	SMC1A	null	null	778	0.3558647632598877	0.20120949	Yes
row_6	KIFAP3	null	null	797	0.3539411723613739	0.22742857	Yes
row_7	MAGED2	null	null	907	0.3409569263458252	0.248222	Yes
row_8	CD164	null	null	921	0.3390333354473114	0.27354333	Yes
row_9	PPT1	null	null	945	0.33662885427474976	0.29819357	Yes
row_10	DEK	null	null	988	0.3327816426753998	0.321624	Yes
row_11	NFYC	null	null	1181	0.31258392333984375	0.33620328	Yes
row_12	PARP1	null	null	1466	0.289019912481308	0.34449825	Yes
row_13	HSF2	null	null	1495	0.2870963215827942	0.3651131	Yes
row_14	FCGRT	null	null	1542	0.28373003005981445	0.38459364	Yes
row_15	ACVR1B	null	null	1792	0.26689857244491577	0.3928996	Yes
row_16	KIAA1840	null	null	1870	0.26257050037384033	0.40925062	Yes
row_17	MAGED1	null	null	1892	0.2611277997493744	0.42821833	Yes
row_18	GNS	null	null	1961	0.2572806179523468	0.44460267	Yes
row_19	TMEM109	null	null	2077	0.2515098452568054	0.45825633	Yes
row_20	GANAB	null	null	2260	0.2423727661371231	0.46794766	Yes
row_21	C5ORF15	null	null	2706	0.22265593707561493	0.46332154	Yes
row_22	GALNT10	null	null	2816	0.2173660546541214	0.47465354	Yes
row_23	BUB3	null	null	2885	0.21496155858039856	0.48779818	Yes
row_24	SLC30A1	null	null	3042	0.20870988070964813	0.49617863	Yes
row_25	CTNNB1	null	null	3054	0.20822899043560028	0.51158375	Yes
row_26	TFAP2C	null	null	3182	0.2034199982881546	0.52097154	Yes
row_27	GPR107	null	null	3294	0.20005370676517487	0.5308808	Yes
row_28	SH3BP5	null	null	3747	0.18658855557441711	0.5231527	Yes
row_29	GNB2	null	null	3750	0.18658855557441711	0.53733945	Yes
row_30	CD46	null	null	3833	0.18418407440185547	0.54744613	Yes
row_31	TMEM123	null	null	3989	0.1793750822544098	0.5536296	Yes
row_32	MDC1	null	null	4034	0.1784132868051529	0.5651451	Yes
row_33	CNOT2	null	null	4312	0.17119981348514557	0.56476134	Yes
row_34	FADS1	null	null	4351	0.17023801803588867	0.5759432	Yes
row_35	PGRMC1	null	null	4587	0.16494813561439514	0.5771262	Yes
row_36	C10ORF10	null	null	4764	0.16013914346694946	0.58081436	Yes
row_37	JARID1C	null	null	4873	0.15821555256843567	0.58766687	Yes
row_38	PTPRK	null	null	5366	0.1476357877254486	0.57500875	No
row_39	XPO1	null	null	5531	0.14378860592842102	0.57802963	No
row_40	GTSE1	null	null	5649	0.14138410985469818	0.5831553	No
row_41	MFGE8	null	null	6071	0.13417063653469086	0.572924	No
row_42	TMEM63A	null	null	6642	0.1245526671409607	0.55470026	No
row_43	ENPP2	null	null	6815	0.12166728079319	0.555638	No
row_44	BMI1	null	null	7236	0.11397290974855423	0.54390925	No
row_45	FADS2	null	null	7617	0.1077212318778038	0.53364986	No
row_46	UBXD2	null	null	8223	0.09810326248407364	0.51169676	No
row_47	ATRX	null	null	8431	0.09521786868572235	0.50890523	No
row_48	ZHX3	null	null	9231	0.0836763083934784	0.47639996	No
row_49	ARHGDIB	null	null	9762	0.07646283507347107	0.45644265	No
row_50	MICB	null	null	9915	0.07453924417495728	0.45474657	No
row_51	WAS	null	null	10906	0.061074089258909225	0.41120934	No
row_52	DYRK1A	null	null	11112	0.058188699185848236	0.4056805	No
row_53	SLC25A36	null	null	11642	0.05145612359046936	0.38385752	No
row_54	GHRH	null	null	12132	0.045204441994428635	0.36350396	No
row_55	BEXL1	null	null	12176	0.044242650270462036	0.36479682	No
row_56	TCF12	null	null	13110	0.03222019225358963	0.32182658	No
row_57	CDH11	null	null	13551	0.0269303061068058	0.30246034	No
row_58	GGPS1	null	null	13961	0.021159527823328972	0.284162	No
row_59	CCDC131	null	null	14483	0.0134651567786932	0.25982025	No
row_60	MTMR2	null	null	14488	0.01346515491604805	0.2606563	No
row_61	DHRSX	null	null	14499	0.013465152122080326	0.2612001	No
row_62	CXCR4	null	null	14667	0.011060661636292934	0.253914	No
row_63	ID2	null	null	15550	-0.0028853879775851965	0.21118173	No
row_64	TUBB2B	null	null	16608	-0.021159527823328972	0.16132598	No
row_65	CCND3	null	null	16814	-0.02452581748366356	0.15322009	No
row_66	GABBR1	null	null	17198	-0.03318198397755623	0.13710831	No
row_67	PPID	null	null	17555	-0.04135725647211075	0.12293729	No
row_68	PPIH	null	null	17674	-0.04376174882054329	0.12054087	No
row_69	TSC22D3	null	null	18666	-0.07117295265197754	0.07772804	No
row_70	PLEKHC1	null	null	19410	-0.10339314490556717	0.04945933	No
row_71	CNN3	null	null	19594	-0.11349200457334518	0.049235575	No
