# Supplementary material for: The rapamycin-regulated gene expression signature determines prognosis for breast cancer
Source: Mol Cancer. 2009 Sep 24;8:75. doi: 10.1186/1476-4598-8-75 (PMC2761377; doi:10.1186/1476-4598-8-75)
Supplement: Additional file 3 — Gene set enrichment analysis of in vivo data, treatment series. The data provided represent the treatment series of GSEA. This compressed file contains "Treatment" shortcut file and "GSEA_treatment" folder. Clicking on "Treatment" shortcut opens the index file providing access to analysis files contained in the "GSEA_treatment" folder. [file 1476-4598-8-75-S3.zip › GSEA_treatment/CROONQUIST_RAS_STROMA_DN.xls]

NAME	PROBE	GENE SYMBOL	GENE_TITLE	RANK IN GENE LIST	RANK METRIC SCORE	RUNNING ES	CORE ENRICHMENT
row_0	CTGF	null	null	12	0.9223630428314209	0.24315839	Yes
row_1	IGFBP7	null	null	44	0.6929745078086853	0.42477623	Yes
row_2	CD81	null	null	693	0.36836811900138855	0.49064407	Yes
row_3	TGFBI	null	null	811	0.35249850153923035	0.5781112	Yes
row_4	ACTA2	null	null	1058	0.3250872790813446	0.6520686	Yes
row_5	SPARC	null	null	1676	0.27363115549087524	0.69440734	Yes
row_6	IL6	null	null	5899	0.1365751326084137	0.52541745	No
row_7	RPS4Y1	null	null	6215	0.13128525018692017	0.54480964	No
row_8	GJA1	null	null	12062	0.04568534344434738	0.2729167	No
row_9	IGFBP3	null	null	12384	0.041838157922029495	0.26838037	No
row_10	SULF1	null	null	12751	0.03702917322516441	0.2603874	No
row_11	POSTN	null	null	14063	0.019716830924153328	0.20191674	No
row_12	TPM2	null	null	15180	0.003366285003721714	0.14859734	No
row_13	FSCN1	null	null	15375	-1.6700000271541171E-9	0.13917392	No
row_14	NR4A2	null	null	16771	-0.02404491789638996	0.07776676	No
row_15	COL1A2	null	null	18136	-0.05530330911278725	0.026125664	No
row_16	COL6A3	null	null	18784	-0.07550103962421417	0.014649774	No
row_17	DUSP1	null	null	18808	-0.07646284252405167	0.033738438	No
row_18	FOS	null	null	20334	-0.2024582028388977	0.013163644	No
