# Supplementary material for: The rapamycin-regulated gene expression signature determines prognosis for breast cancer
Source: Mol Cancer. 2009 Sep 24;8:75. doi: 10.1186/1476-4598-8-75 (PMC2761377; doi:10.1186/1476-4598-8-75)
Supplement: Additional file 3 — Gene set enrichment analysis of in vivo data, treatment series. The data provided represent the treatment series of GSEA. This compressed file contains "Treatment" shortcut file and "GSEA_treatment" folder. Clicking on "Treatment" shortcut opens the index file providing access to analysis files contained in the "GSEA_treatment" folder. [file 1476-4598-8-75-S3.zip › GSEA_treatment/CTLA4PATHWAY.xls]

NAME	PROBE	GENE SYMBOL	GENE_TITLE	RANK IN GENE LIST	RANK METRIC SCORE	RUNNING ES	CORE ENRICHMENT
row_0	HLA-DRB1	null	null	4173	0.17504699528217316	-0.0848534	No
row_1	PTPN11	null	null	4319	0.17119981348514557	0.023351304	No
row_2	TRA@	null	null	8005	0.10195044428110123	-0.08700584	No
row_3	GRB2	null	null	9226	0.0836763083934784	-0.08993476	No
row_4	CD28	null	null	9802	0.07598193734884262	-0.06671441	No
row_5	HLA-DRA	null	null	9918	0.07405834645032883	-0.02244587	No
row_6	LCK	null	null	10056	0.07213475555181503	0.019459173	No
row_7	CD3G	null	null	12673	0.03799096867442131	-0.08203052	No
row_8	PIK3CA	null	null	12896	0.03510557860136032	-0.069181256	No
row_9	CTLA4	null	null	13167	0.03173929080367088	-0.060929555	No
row_10	IL2	null	null	14227	0.017312342301011086	-0.10071303	No
row_11	CD3D	null	null	14533	0.012984255328774452	-0.10678679	No
row_12	PIK3R1	null	null	14620	0.011541560292243958	-0.103194475	No
row_13	CD86	null	null	17931	-0.050013426691293716	-0.23029989	Yes
row_14	ICOS	null	null	18276	-0.058669596910476685	-0.20751368	Yes
row_15	CD80	null	null	18514	-0.06588307023048401	-0.17467432	Yes
row_16	CD3E	null	null	19706	-0.11974368989467621	-0.15191494	Yes
row_17	ITK	null	null	20492	-0.2904626131057739	0.005488587	Yes
