# Supplementary material for: The rapamycin-regulated gene expression signature determines prognosis for breast cancer
Source: Mol Cancer. 2009 Sep 24;8:75. doi: 10.1186/1476-4598-8-75 (PMC2761377; doi:10.1186/1476-4598-8-75)
Supplement: Additional file 3 — Gene set enrichment analysis of in vivo data, treatment series. The data provided represent the treatment series of GSEA. This compressed file contains "Treatment" shortcut file and "GSEA_treatment" folder. Clicking on "Treatment" shortcut opens the index file providing access to analysis files contained in the "GSEA_treatment" folder. [file 1476-4598-8-75-S3.zip › GSEA_treatment/DAC_BLADDER_UP.xls]

NAME	PROBE	GENE SYMBOL	GENE_TITLE	RANK IN GENE LIST	RANK METRIC SCORE	RUNNING ES	CORE ENRICHMENT
row_0	NT5E	null	null	2	1.1421335935592651	0.1589785	Yes
row_1	MX1	null	null	24	0.7728036642074585	0.26559362	Yes
row_2	TNFSF10	null	null	160	0.5179275274276733	0.33116987	Yes
row_3	OAS1	null	null	255	0.466471403837204	0.39157173	Yes
row_4	CCL20	null	null	301	0.4525253474712372	0.4524124	Yes
row_5	TNFAIP3	null	null	406	0.42415234446525574	0.50643414	Yes
row_6	ICAM1	null	null	408	0.42319053411483765	0.5653273	Yes
row_7	CXCL2	null	null	457	0.41212987899780273	0.6203959	Yes
row_8	IRF7	null	null	639	0.37750521302223206	0.6641788	Yes
row_9	C1S	null	null	714	0.3659636378288269	0.71155393	Yes
row_10	STAT1	null	null	1401	0.2943097949028015	0.71920866	Yes
row_11	IFIT3	null	null	1814	0.2654559016227722	0.7361598	Yes
row_12	DHRS2	null	null	2762	0.21977055072784424	0.72074926	No
row_13	STX3	null	null	4250	0.1726425141096115	0.6725332	No
row_14	BIRC4BP	null	null	7047	0.11733919382095337	0.5530029	No
row_15	CCL5	null	null	8249	0.09762236475944519	0.50823635	No
row_16	UCHL1	null	null	8269	0.09762236475944519	0.52090985	No
row_17	STC1	null	null	9045	0.08608080446720123	0.49523753	No
row_18	HBEGF	null	null	9327	0.08223361521959305	0.4930356	No
row_19	HIST2H2AA3	null	null	9462	0.08031002432107925	0.49770933	No
row_20	OAS2	null	null	12543	0.0399145632982254	0.3535942	No
row_21	IFI44L	null	null	14255	0.017312338575720787	0.2728584	No
row_22	DAZL	null	null	14377	0.015388746745884418	0.26912168	No
row_23	SLPI	null	null	14802	0.009137067943811417	0.24978976	No
row_24	HIST1H2AC	null	null	16391	-0.016831444576382637	0.17496425	No
row_25	MMP1	null	null	16811	-0.02452581748366356	0.15801863	No
row_26	IL13RA2	null	null	18562	-0.06732577085494995	0.08235346	No
row_27	MX2	null	null	19725	-0.12118639051914215	0.042764153	No
