# Supplementary material for: The rapamycin-regulated gene expression signature determines prognosis for breast cancer
Source: Mol Cancer. 2009 Sep 24;8:75. doi: 10.1186/1476-4598-8-75 (PMC2761377; doi:10.1186/1476-4598-8-75)
Supplement: Additional file 3 — Gene set enrichment analysis of in vivo data, treatment series. The data provided represent the treatment series of GSEA. This compressed file contains "Treatment" shortcut file and "GSEA_treatment" folder. Clicking on "Treatment" shortcut opens the index file providing access to analysis files contained in the "GSEA_treatment" folder. [file 1476-4598-8-75-S3.zip › GSEA_treatment/DAC_IFN_BLADDER_UP.xls]

NAME	PROBE	GENE SYMBOL	GENE_TITLE	RANK IN GENE LIST	RANK METRIC SCORE	RUNNING ES	CORE ENRICHMENT
row_0	MX1	null	null	24	0.7728036642074585	0.15013841	Yes
row_1	TNFSF10	null	null	160	0.5179275274276733	0.24498472	Yes
row_2	OAS1	null	null	255	0.466471403837204	0.3317479	Yes
row_3	CCL20	null	null	301	0.4525253474712372	0.41816044	Yes
row_4	TNFAIP3	null	null	406	0.42415234446525574	0.49615246	Yes
row_5	ICAM1	null	null	408	0.42319053411483765	0.57895863	Yes
row_6	CXCL2	null	null	457	0.41212987899780273	0.65731657	Yes
row_7	IRF7	null	null	639	0.37750521302223206	0.72243613	Yes
row_8	C1S	null	null	714	0.3659636378288269	0.79049265	Yes
row_9	STAT1	null	null	1401	0.2943097949028015	0.81479716	Yes
row_10	IFIT3	null	null	1814	0.2654559016227722	0.84676	Yes
row_11	CCL5	null	null	8249	0.09762236475944519	0.5533913	No
row_12	OAS2	null	null	12543	0.0399145632982254	0.35270673	No
row_13	SLPI	null	null	14802	0.009137067943811417	0.24483074	No
row_14	IL13RA2	null	null	18562	-0.06732577085494995	0.075447835	No
row_15	MX2	null	null	19725	-0.12118639051914215	0.042739253	No
