# Supplementary material for: The rapamycin-regulated gene expression signature determines prognosis for breast cancer
Source: Mol Cancer. 2009 Sep 24;8:75. doi: 10.1186/1476-4598-8-75 (PMC2761377; doi:10.1186/1476-4598-8-75)
Supplement: Additional file 3 — Gene set enrichment analysis of in vivo data, treatment series. The data provided represent the treatment series of GSEA. This compressed file contains "Treatment" shortcut file and "GSEA_treatment" folder. Clicking on "Treatment" shortcut opens the index file providing access to analysis files contained in the "GSEA_treatment" folder. [file 1476-4598-8-75-S3.zip › GSEA_treatment/DER_IFNA_UP.xls]

NAME	PROBE	GENE SYMBOL	GENE_TITLE	RANK IN GENE LIST	RANK METRIC SCORE	RUNNING ES	CORE ENRICHMENT
row_0	TRIM22	null	null	8	1.0238325595855713	0.058632996	Yes
row_1	MX1	null	null	24	0.7728036642074585	0.10245374	Yes
row_2	HLA-B	null	null	41	0.6953790187835693	0.14176238	Yes
row_3	ISG15	null	null	59	0.6444038152694702	0.17808367	Yes
row_4	IFITM1	null	null	79	0.6092982292175293	0.21228382	Yes
row_5	HLA-E	null	null	126	0.5448578000068665	0.24145456	Yes
row_6	GBP1	null	null	130	0.5424533486366272	0.27258015	Yes
row_7	HLA-A	null	null	195	0.49580618739128113	0.2980468	Yes
row_8	OAS1	null	null	255	0.466471403837204	0.32206577	Yes
row_9	ZFP36L2	null	null	352	0.43809840083122253	0.3426477	Yes
row_10	PDXK	null	null	402	0.42511412501335144	0.36476934	Yes
row_11	PSMB8	null	null	426	0.4198242425918579	0.38785183	Yes
row_12	PSMB10	null	null	447	0.4145343601703644	0.41077542	Yes
row_13	RBBP4	null	null	474	0.41020628809928894	0.4331574	Yes
row_14	PSME1	null	null	513	0.4020310044288635	0.45448387	Yes
row_15	IRF1	null	null	551	0.39337486028671265	0.47536	Yes
row_16	TAP1	null	null	556	0.3928939402103424	0.49781504	Yes
row_17	BST2	null	null	657	0.3741389214992523	0.51451504	Yes
row_18	C1S	null	null	714	0.3659636378288269	0.53288597	Yes
row_19	IFI6	null	null	726	0.36355915665626526	0.5533091	Yes
row_20	IFI35	null	null	766	0.35730746388435364	0.5720086	Yes
row_21	SKP1A	null	null	832	0.34865128993988037	0.5889433	Yes
row_22	ADAR	null	null	885	0.3438423275947571	0.60623366	Yes
row_23	CD164	null	null	921	0.3390333354473114	0.62407446	Yes
row_24	IFI44	null	null	1039	0.32749176025390625	0.6372577	Yes
row_25	PLOD2	null	null	1140	0.31643110513687134	0.65063095	Yes
row_26	STAT1	null	null	1401	0.2943097949028015	0.65493923	Yes
row_27	IRF2	null	null	1500	0.28661540150642395	0.66669106	Yes
row_28	IFIT3	null	null	1814	0.2654559016227722	0.6667556	Yes
row_29	SFRS2	null	null	2044	0.2534334361553192	0.67021674	Yes
row_30	BBC3	null	null	2497	0.22986941039562225	0.66146255	Yes
row_31	BTG1	null	null	2593	0.22650311887264252	0.669895	Yes
row_32	SRP9	null	null	2599	0.22602222859859467	0.68268144	Yes
row_33	CYCS	null	null	2626	0.22554132342338562	0.6944177	Yes
row_34	CASP8	null	null	2719	0.22217503190040588	0.70274675	Yes
row_35	FAS	null	null	3778	0.18562676012516022	0.6619386	No
row_36	SDCBP	null	null	3795	0.18514586985111237	0.67183304	No
row_37	LIPA	null	null	4577	0.16494813561439514	0.6433187	No
row_38	BAG1	null	null	4977	0.15629196166992188	0.63290316	No
row_39	TRIM14	null	null	4986	0.15581105649471283	0.641496	No
row_40	PML	null	null	5234	0.15004028379917145	0.6381203	No
row_41	SHFM1	null	null	5405	0.1466739922761917	0.6382993	No
row_42	EPS15	null	null	5695	0.14042231440544128	0.63232434	No
row_43	IL6	null	null	5899	0.1365751326084137	0.6303145	No
row_44	RHOC	null	null	7051	0.11685830354690552	0.5810142	No
row_45	POLR2B	null	null	7649	0.10724033415317535	0.5581313	No
row_46	XRCC6	null	null	7760	0.10579763352870941	0.5588749	No
row_47	MAP3K10	null	null	8577	0.09281338006258011	0.5244981	No
row_48	TAS2R5	null	null	9222	0.08367631584405899	0.4979685	No
row_49	GMPR	null	null	10165	0.07069205492734909	0.45618206	No
row_50	PPP3CA	null	null	11496	0.05337971821427345	0.39450762	No
row_51	DDX17	null	null	11694	0.05097522214055061	0.38785523	No
row_52	ATP6V0B	null	null	12039	0.04616624116897583	0.37376884	No
row_53	OASL	null	null	12433	0.04135725647211075	0.3570196	No
row_54	OAS2	null	null	12543	0.0399145632982254	0.35401392	No
row_55	PYHIN1	null	null	13629	0.025968508794903755	0.3026872	No
row_56	TEAD4	null	null	13666	0.025006715208292007	0.30237612	No
row_57	EIF2B1	null	null	13897	0.02212132327258587	0.29245374	No
row_58	ELAC1	null	null	14639	0.011060665361583233	0.2570154	No
row_59	NMI	null	null	16092	-0.012022457085549831	0.18701716	No
row_60	TRIM21	null	null	16730	-0.023564018309116364	0.15736292	No
row_61	CSRP3	null	null	16774	-0.02404491789638996	0.15665561	No
row_62	COL16A1	null	null	17177	-0.03270108625292778	0.13896921	No
row_63	VEGFC	null	null	19585	-0.11301110684871674	0.02829816	No
row_64	MX2	null	null	19725	-0.12118639051914215	0.0285171	No
row_65	PMAIP1	null	null	20440	-0.24766264855861664	0.008033055	No
