# Supplementary material for: The rapamycin-regulated gene expression signature determines prognosis for breast cancer
Source: Mol Cancer. 2009 Sep 24;8:75. doi: 10.1186/1476-4598-8-75 (PMC2761377; doi:10.1186/1476-4598-8-75)
Supplement: Additional file 3 — Gene set enrichment analysis of in vivo data, treatment series. The data provided represent the treatment series of GSEA. This compressed file contains "Treatment" shortcut file and "GSEA_treatment" folder. Clicking on "Treatment" shortcut opens the index file providing access to analysis files contained in the "GSEA_treatment" folder. [file 1476-4598-8-75-S3.zip › GSEA_treatment/DER_IFNG_UP.xls]

NAME	PROBE	GENE SYMBOL	GENE_TITLE	RANK IN GENE LIST	RANK METRIC SCORE	RUNNING ES	CORE ENRICHMENT
row_0	HLA-B	null	null	41	0.6953790187835693	0.044203848	Yes
row_1	ISG15	null	null	59	0.6444038152694702	0.08618923	Yes
row_2	IFITM1	null	null	79	0.6092982292175293	0.12574492	Yes
row_3	HLA-E	null	null	126	0.5448578000068665	0.15970506	Yes
row_4	GBP1	null	null	130	0.5424533486366272	0.19559853	Yes
row_5	HLA-A	null	null	195	0.49580618739128113	0.22542362	Yes
row_6	ZFP36L2	null	null	352	0.43809840083122253	0.24693653	Yes
row_7	ICAM1	null	null	408	0.42319053411483765	0.27237526	Yes
row_8	PSMB8	null	null	426	0.4198242425918579	0.29944003	Yes
row_9	PSMB10	null	null	447	0.4145343601703644	0.32600734	Yes
row_10	RBBP4	null	null	474	0.41020628809928894	0.35199502	Yes
row_11	PSME1	null	null	513	0.4020310044288635	0.37685546	Yes
row_12	IRF1	null	null	551	0.39337486028671265	0.40118948	Yes
row_13	TAP1	null	null	556	0.3928939402103424	0.42709786	Yes
row_14	BST2	null	null	657	0.3741389214992523	0.44708726	Yes
row_15	C1S	null	null	714	0.3659636378288269	0.4686753	Yes
row_16	IFI35	null	null	766	0.35730746388435364	0.48993158	Yes
row_17	SKP1A	null	null	832	0.34865128993988037	0.5099313	Yes
row_18	ADAR	null	null	885	0.3438423275947571	0.53024435	Yes
row_19	PLOD2	null	null	1140	0.31643110513687134	0.5389037	Yes
row_20	HADH	null	null	1330	0.29959967732429504	0.5496087	Yes
row_21	STAT1	null	null	1401	0.2943097949028015	0.5657548	Yes
row_22	PARP1	null	null	1466	0.289019912481308	0.58184135	Yes
row_23	SF3A1	null	null	1513	0.28565362095832825	0.59858054	Yes
row_24	IFIT3	null	null	1814	0.2654559016227722	0.60161406	Yes
row_25	HADHB	null	null	2028	0.25391432642936707	0.6081156	Yes
row_26	SFRS2	null	null	2044	0.2534334361553192	0.6242231	Yes
row_27	BBC3	null	null	2497	0.22986941039562225	0.61749357	Yes
row_28	BTG1	null	null	2593	0.22650311887264252	0.62791777	Yes
row_29	SRP9	null	null	2599	0.22602222859859467	0.64269084	Yes
row_30	CYCS	null	null	2626	0.22554132342338562	0.6564098	Yes
row_31	CASP8	null	null	2719	0.22217503190040588	0.66669244	Yes
row_32	ELK4	null	null	3118	0.20582449436187744	0.66099393	No
row_33	IL15RA	null	null	3488	0.19380202889442444	0.6559083	No
row_34	FAS	null	null	3778	0.18562676012516022	0.6541736	No
row_35	SDCBP	null	null	3795	0.18514586985111237	0.6656955	No
row_36	BAG1	null	null	4977	0.15629196166992188	0.61859286	No
row_37	PML	null	null	5234	0.15004028379917145	0.6161002	No
row_38	SHFM1	null	null	5405	0.1466739922761917	0.61757	No
row_39	EPS15	null	null	5695	0.14042231440544128	0.61283195	No
row_40	IL6	null	null	5899	0.1365751326084137	0.6120245	No
row_41	VAT1	null	null	6606	0.12503357231616974	0.5859662	No
row_42	RHOC	null	null	7051	0.11685830354690552	0.5721179	No
row_43	XRCC6	null	null	7760	0.10579763352870941	0.5446843	No
row_44	MAP3K10	null	null	8577	0.09281338006258011	0.511131	No
row_45	HIF3A	null	null	8963	0.08752349764108658	0.4982056	No
row_46	TAS2R5	null	null	9222	0.08367631584405899	0.49120647	No
row_47	PHLDA1	null	null	9954	0.07357744872570038	0.46051264	No
row_48	PPP3CA	null	null	11496	0.05337971821427345	0.38904935	No
row_49	ATP6V0B	null	null	12039	0.04616624116897583	0.36573413	No
row_50	PYHIN1	null	null	13629	0.025968508794903755	0.29011324	No
row_51	TEAD4	null	null	13666	0.025006715208292007	0.2900223	No
row_52	EIF2B1	null	null	13897	0.02212132327258587	0.28029653	No
row_53	PRAME	null	null	15340	4.808979865629226E-4	0.21013767	No
row_54	NMI	null	null	16092	-0.012022457085549831	0.17438073	No
row_55	TRIM21	null	null	16730	-0.023564018309116364	0.14493966	No
row_56	CSRP3	null	null	16774	-0.02404491789638996	0.14444408	No
row_57	COL16A1	null	null	17177	-0.03270108625292778	0.12704892	No
row_58	FOSL1	null	null	19426	-0.10435494035482407	0.024558377	No
row_59	VEGFC	null	null	19585	-0.11301110684871674	0.024375794	No
row_60	CEBPD	null	null	19851	-0.13128525018692017	0.020198977	No
row_61	PMAIP1	null	null	20440	-0.24766264855861664	0.008031683	No
