# Supplementary material for: The rapamycin-regulated gene expression signature determines prognosis for breast cancer
Source: Mol Cancer. 2009 Sep 24;8:75. doi: 10.1186/1476-4598-8-75 (PMC2761377; doi:10.1186/1476-4598-8-75)
Supplement: Additional file 3 — Gene set enrichment analysis of in vivo data, treatment series. The data provided represent the treatment series of GSEA. This compressed file contains "Treatment" shortcut file and "GSEA_treatment" folder. Clicking on "Treatment" shortcut opens the index file providing access to analysis files contained in the "GSEA_treatment" folder. [file 1476-4598-8-75-S3.zip › GSEA_treatment/DSRNA_UP.xls]

NAME	PROBE	GENE SYMBOL	GENE_TITLE	RANK IN GENE LIST	RANK METRIC SCORE	RUNNING ES	CORE ENRICHMENT
row_0	TFPI2	null	null	0	1.3162187337875366	0.1483871	Yes
row_1	TNFAIP2	null	null	22	0.7901159524917603	0.23644173	Yes
row_2	GBP1	null	null	130	0.5424533486366272	0.29239428	Yes
row_3	SAT1	null	null	137	0.5362016558647156	0.35255253	Yes
row_4	BTN3A3	null	null	221	0.4833028316497803	0.40300345	Yes
row_5	TNFAIP3	null	null	406	0.42415234446525574	0.44187537	Yes
row_6	IRF1	null	null	551	0.39337486028671265	0.47922227	Yes
row_7	TAP1	null	null	556	0.3928939402103424	0.5233216	Yes
row_8	HMGB2	null	null	601	0.3847186863422394	0.5645546	Yes
row_9	FGF2	null	null	834	0.3481703996658325	0.59252673	Yes
row_10	ADAR	null	null	885	0.3438423275947571	0.6288597	Yes
row_11	EIF2S3	null	null	1453	0.28950080275535583	0.63393015	Yes
row_12	CFLAR	null	null	2118	0.24958623945713043	0.6297847	Yes
row_13	IFIT1	null	null	2486	0.23083120584487915	0.6379648	Yes
row_14	SUOX	null	null	2614	0.22554132342338562	0.6572171	Yes
row_15	BNIP3	null	null	3398	0.19716832041740417	0.6413765	No
row_16	AFAP	null	null	3621	0.1904357522726059	0.6520522	No
row_17	XPO1	null	null	5531	0.14378860592842102	0.5754485	No
row_18	ANXA1	null	null	5708	0.14042231440544128	0.58272237	No
row_19	PSMA3	null	null	6760	0.12214817851781845	0.54539424	No
row_20	NFKBIA	null	null	7714	0.10627853870391846	0.5110417	No
row_21	PLAUR	null	null	9123	0.08511900901794434	0.45218197	No
row_22	KLF4	null	null	9867	0.07502014189958572	0.42451546	No
row_23	TRAF1	null	null	10005	0.07309654355049133	0.42609534	No
row_24	PRG1	null	null	10469	0.06636397540569305	0.41106635	No
row_25	ATF3	null	null	11262	0.05626510828733444	0.37890312	No
row_26	ELF3	null	null	11345	0.055303312838077545	0.3811511	No
row_27	TNFAIP6	null	null	12970	0.03414378687739372	0.30604276	No
row_28	CD44	null	null	14567	0.01250335481017828	0.2298561	No
row_29	BIRC2	null	null	15484	-0.0014426970155909657	0.18548355	No
row_30	CHN1	null	null	15566	-0.0028853919357061386	0.18187068	No
row_31	NMI	null	null	16092	-0.012022457085549831	0.15770097	No
row_32	CCL4	null	null	16197	-0.0134651530534029	0.1541626	No
row_33	IQGAP2	null	null	17125	-0.031258393079042435	0.11261658	No
row_34	UBQLN1	null	null	18041	-0.052898816764354706	0.07409368	No
row_35	ACSL3	null	null	19146	-0.09088978916406631	0.030664744	No
row_36	GCH1	null	null	20092	-0.15484926104545593	0.0021768915	No
row_37	IGFBP6	null	null	20329	-0.2014964073896408	0.013418942	No
