# Supplementary material for: The rapamycin-regulated gene expression signature determines prognosis for breast cancer
Source: Mol Cancer. 2009 Sep 24;8:75. doi: 10.1186/1476-4598-8-75 (PMC2761377; doi:10.1186/1476-4598-8-75)
Supplement: Additional file 3 — Gene set enrichment analysis of in vivo data, treatment series. The data provided represent the treatment series of GSEA. This compressed file contains "Treatment" shortcut file and "GSEA_treatment" folder. Clicking on "Treatment" shortcut opens the index file providing access to analysis files contained in the "GSEA_treatment" folder. [file 1476-4598-8-75-S3.zip › GSEA_treatment/edb/gene_sets.gmt]

CHOLESTEROL_BIOSYNTHESIS	na	NSDHL	IDI1	LSS	HMGCR	FDPS	CYP51A1	MVK	SC5DL	DHCR7	PMVK	SC4MOL	HMGCS1	FDFT1	SQLE	MVD
CPR_LOW_LIVER_UP	na	CES2	GCK	TCEA3	CYP7A1	AQP8	CYP2B6	FDPS	ETHE1	CYP51A1	ZNF236	DHCR7	SC4MOL	CYB5B	SCD	HMGCS1	SQLE	CYP2C9
ZHAN_MM_MOLECULAR_CLASSI_UP	na	DNAJC12	RTN3	MTHFD2	ASB2	CORO1A	LOC340061	TPBG	ATF5	VLDLR	SLA	LOC283143	RAB33A	EIF4EBP1	PCK2	MIRN21	KLHL4	SLC7A11	TRAF3IP3	FAM14B	NPAS3	HADH	C1ORF24	ASS1	WFDC2	TRIB3	GPR63	CEBPG	CPNE8	G0S2	RAB31	DMGDH	INHBE	RGAG4	ALDH1L2	STC2	SLC7A5	ERN1	WARS	CEBPB	GPT2	TM6SF1	PCDH18	KCNK12	STOM	GALNT3	RBP1	PHGDH	KLF4	SETD7	ARMCX1	C20ORF103	LOC162073	TBC1D16	C9ORF150	USP32	SESN2	ITGAL	PCDH20	ASNS	NID2	KIF21B	CTAGE5
5FU_RESIST_GASTRIC_DN	na	S100P	BACE2	GOT1	LAMC2	ITGB4	NFYA	SLC2A1	DDIT4	OPLAH	SLC43A1	PCK2	MST1R	FLNB	CALB2	S100A14	LDLR
HINATA_NFKB_DN	na	HYAL1	DUSP4	RIMS2	C4BPA	DAPK1	KLK6	RUNX1	PPL	UPK1B	SULT2B1	THBS1	DSG3	INA	SCEL	KLK7	CEACAM6	KIAA0350	PTHLH	RGS2	ZNF185
CPR_NULL_LIVER_UP	na	CES2	CD36	DHCR24	CYP7A1	CYP26A1	AQP8	CYP2B6	HMOX1	ZNF236	C11ORF54	ANXA5	SC4MOL	CYB5B	TMEM176A	SCD	HMGCS1	AHR	TMEM97	LGALS1	CSAD	UGDH	ACTG1	FDPS	ETHE1	CYP51A1	SLCO1A2	GADD45B	ENTPD5	LPL	ASNS	SQLE	CYP2C9	HSPC159
GERY_CEBP_TARGETS	na	IGF2	ATF3	FHL2	DCN	SAT1	RASL11B	ABCD2	CD68	S100A8	CXCL5	ACTA2	ACSL1	BAIAP2	HTATIP2	FGF7	RGS16	GLA	TOM1L1	XDH	PIM1	NRP1	CRYAB	ID3	GLRX	NXPH2	ELOVL6	SAA3P	MKNK2	ID2	NR2F6	GREM2	IFRD1	RRAD	GIPC2	HIPK1	CRABP2	JUNB	HSPA1B	SERPINI1	GCH1	ABHD5	CSPG2	NSDHL	CHORDC1	CD47	PRNP	ZFAND2A	HBEGF	PTX3	SH3GL3	TGM3	HIST1H3F	ANGPTL4	SERPINB2	GADD45B	LPL	PEA15	POSTN	HGF	BTG2	HMOX1	PROCR	EREG	PPARG	BCKDHB	WWC1	LCN2	CLU	DBP	LSS	MAFK	RDH11	TCTE3	HIST1H2BC	RNH1	FOXF2	RBED1	DNAJB1	MVD	ADSSL1	PLAUR	TRIB3	PLAT	S100A3	ABCA1	TNFAIP6	APBB1IP	HP	HSPA1A	IER2	USP36	TMEM45A	CXCL1	DUSP1	NGFB	CYB5R1	EIF1AY	HMGCR	ECHS1	KLF4	BAG3	GADD45G	ALDH3A1	KNG1	ORM1	DNAJB9	DDIT3	PER2	RGS2	FOS	C1QDC1
ZHAN_MM_CD138_CD1_VS_REST	na	TXNDC13	BGLAP	CSTA	CLEC2D	TRIB3	CTH	GPR63	SYTL1	PTGER2	ASB2	ATF5	G0S2	RAB31	VPS37A	RAB33A	INHBE	RGAG4	EIF4EBP1	STC2	PCK2	ERN1	C20ORF100	NSUN7	CEBPB	GPT2	TM6SF1	ALPK2	PHGDH	RBP1	SLC7A11	KLHL4	MTG1	MFAP4	TMC8	TBC1D16	ZNF70	SESN2	ITGAL	SNFT	TMC6	PCDH20	HADH	FYN	NID2
P53GENES_ALL	na	P53AIP1	FASLG	PMAIP1	CCNG1	IER3	PCNA	IGFBP3	MDM2	THBS1	GADD45A	SESN1	BAX	SFN	BBC3	FOS	CDKN1A	TNFRSF10B
ADIP_DIFF_CLUSTER2	na	CYR61	FOSB	IER3	RHOJ	ADM	TNFAIP6	TNFRSF1B	DNAJB4	CAPN1	PRSS15	WEE1	CEBPD	SLC20A1	PPP1R15A	ZFP36	ETS2	PHLDA1	SERPINE1	DUSP1	ERRFI1	PTGS2	CTGF	ID3	CDR2	FOXC2	CDR2L	KLF4	CXCR7	DNAJB6	VEGF	BAG3	GADD45G	THBS1	ID1	SEMA3C	ID2	DNAJB1	RGS2	IL6	CXCL6
ERM_KO_SERTOLI_DN	na	ANGPTL2	CXCL12	GBF1	THBD	CD36	ELAVL2	CD53	IGFBP4	GPNMB	CLEC7A	MMP12	KIAA1199	CXCL5	GCG	PLEK	IL6	CCL7	SEC24D
ADIP_VS_PREADIP_UP	na	VEGFB	CD36	STAT5A	LIPE	GHR	SQSTM1	ANAPC1	CFD	PPARG	CIDEC	GADD45A	PPA1	ACADVL	ITGA7	SPARCL1	LDHB	SCP2	CPT2	ACSL1	ADIPOQ	ACADS	STAT3	GCLM	ADFP	BCKDHA	AGT	MNT	ALDH2	FASN	STAT1	FABP4	IGF1	PC	DDIT3	CRAT
TSADAC_PANC50_UP	na	BIK	S100P	TP53I11	ITM2C	LHX2	PAX6	SFRP1	VIL2	MAGEC1	ARC	NALP2	BNIP3	FGF2	S100A2	CCNA1	TKTL1	HSPA1A	CRLF1	WIT1	CLDN7	GAS1	SALL1	UCHL1	DAPK2	MMP8	TERT	CSF3	F11R	LIPC	CRIP1	CDC25A	BST2	AURKC	MLH1	CASP5	DDX4	IL32	WISP2	PRG1	DAZL	SGCE	SPANXC
LEE_E2F1_DN	na	MDS025	KLK5	MDH1	GHR	FABP1	ADIPOR2	AQP8	BAAT	CYP2E1	NETO2	PNLIPRP1	CFH	ACSL1	REPS1	ORM1 /// ORM2	IL1RAP	KYNU	HADH2	ELOVL5	DCT	AASS	AKAP11	ZG16	IGF1	HAL	PCK1	RARRES1	REG1A	HSD11B1	PNLIP	EGFR	ELA2	PXMP2	HPD	CTRC	GSTO1	OAT	ABCG2	C14ORF140	MCM10	BHMT	SERPINF1	TDO2	C1ORF160	GPR37	ITPR1	C4BPA	ME1	GOT1	RGN	OTC	ALDH1A1	AKR1C1	MOSC1	PPCS	LECT2	EFNA4	MAPKAPK2	CYP2F1	DBI	HAO1	NR1H3
BRCA1_MES_UP	na	EIF2S1	ANXA3	DDX24	ACTC1	NEFL	ANXA5	VIM	LXN	ARF1	STAM	EPRS	PSMC1	ACTA2	WNT3	PDIA3	SSH2	FGFBP1	PSMC2	DLG1	ID3	DDX1	RIT1	DNAJA1	NUMB	RPA2	APP	ATP6AP1	ROCK2	TFAP2C	DDX3X	CA2	SFN	TCEA1	SARS	KRT8	TAGLN	DDX21	TPM1	FGFR1
NO1PATHWAY	na	PRKAR2A	TNNI1	PDE3A	PRKAR2B	PRKAR1A	AKT1	PRKG1	CALM1	PRKACG	NOS3	FLT1	FLT4	SYT1	CALM2	PDE2A	RYR2	CALM3	CHRM1	PRKACB	ACTA1	VEGF	CAV1	PRKAR1B	BDKRB2	CHRNA1	PRKG2	SLC7A1	KDR	PDE3B
ASTON_OLIGODENDROGLIA_MYELINATION_SUBSET	na	ENPP2	MAG	ERBB3	CNP	MOBP	KLK6	ASPA	SOX10	OLIG2	TF	UGT8	MAL	PLLP	MOG	PMP22	EDG2	PLP1
HYPOXIA_REG_UP	na	C10ORF10	BHLHB2	HNRPA1	JUNB	PGK1	PTDSR	ADM	BNIP3	ALDOA	F3	STC2	PDGFB	SLC7A5	GPRC5A	P4HA2	SERPINE1	EFNA1	DUSP1	ADFP	JMJD1A	FUS	SLC16A3	CDKN1B	PFKP	PPP1R3C	MUC1	PFKFB4	PHC2	RASGRP1	VEGF	TGFA	SAP30	SLC2A1	CCNG2	DDIT4	NFIL3	FOSL2	ADORA2B
NADLER_OBESITY_DN	na	GPD2	GSTA3	DDT	APOE	RASD1	CFD	ALDOA	TSHR	SOD1	HP	EEF1A1	PPA1	NNAT	LDHB	ADRB3	C2	CDKN2C	COX8A	AGT	PYGB	ALDH2	SREBF1	THRSP	RBP4	FABP4	BCAT2	RBMS2	FMO1	PCK1	DBI	GBE1	FDFT1	UCK1	UBB	ASNS	B2M
ADIP_VS_FIBRO_UP	na	VEGFB	CD36	LIPE	GHR	PDHA1	CFD	VLDLR	PPARG	CIDEC	PPA1	ACADVL	ITGA7	SPARCL1	LDHB	SCP2	CPT2	ACSL1	ADIPOQ	ACADS	STAT3	GCLM	COX8A	BCKDHA	AGT	ALDH2	FASN	GPX4	VEGF	STAT1	FABP4	IGF1	PC	MCL1	CRAT
UVB_NHEK3_C7	na	IDH2	AARS	NCAPD2	HNRPA2B1	ITGB1	MALL	PLP2	CEBPD	ACSL1	PCK2	RPL3	PGD	CIRBP	ITGA6	CDKN3	FGFBP1	EXOSC7	MT1X	CDC25B	PLA2G4A	HMGB1	TAF10	MLH1	PRCP	IFITM1	PAM	CKAP4	HSD17B4	ADK	ESD	AKR1A1	KIAA0101	MMP10	ASS1	BLVRA	LIF	ATIC	EPHX2	SRD5A1	MMP1	TCN1	VSNL1	CBR1	MTHFD1	CDC20	ATP1B3	CTSC	YARS	PLCD1	UBE2C	PPIB	XBP1	ASNS
NAKAJIMA_MCSMBP_EOS	na	S100P	P2RY14	MARCKSL1	PLAUR	ADORA3	CCR3	SLC29A1	CNR2	CFD	SYNE1	SMAD7	CLC	IL5RA	GPR44	RNASE2	P2RY10	CAMK1	TFF3	HES1	CCL4	OLR1	OLIG2	EMR1	ALOX15	CREM	INDO	FBP1
TRNA_SYNTHETASES	na	KARS	DARS	LARS	GARS	HARSL	YARS	AARS	QARS	KIAA1522	NARS	CARS	EPRS	RARS	SARS	IARS	TARS	MARS	WARS	HARS
IDX_TSA_DN_CLUSTER4	na	ACADL	ANXA6	TMEM37	ZFAND6	DOCK9	FLOT1	SC4MOL	STRBP	HMGCS1	CPEB2	NSDHL	PYGB	ANKRD57	RAB3IL1	VCL	FDPS	PKP2	MTM1	SDPR	CCNG2	SEPT10	GYG1	LRRFIP1	UBE1C	FDFT1	ATP6V1C1	SQLE
LIZUKA_L0_GR_L1	na	PTPN18	TUBB2B	FN1	SULT2B1	S100A2	ZNF96	RMND5A	ZFPL1	ZNF337	CNBP	DMD	PCBP3	RNF103	APOB	C9ORF61
STRIATED_MUSCLE_CONTRACTION	na	MYBPC3	TNNI1	TPM4	TNNT2	TPM3 /// TPM4	MYL2	TMOD1	VIM	TNNI2	MYH3	TCAP	DMD	MYL1	ACTA2	MYBPC2	MYL9	MYH6	TNNT1	ACTN3	ACTN4	DES /// FAM48A	MYL3	ACTN2	MYH6 /// MYH7	TNNI3	MYOM1	NEB	ACTA1	TNNC2	TNNT3	TTN	MYBPC1	TPM2	MYH8	TPM1	MYL4	DES
IGF_VS_PDGF_UP	na	SGCG	FLJ22349	PYGM	FAM8A1	ZNF238	KBTBD5	ACTC1	SMTN	FBXO17	PKIA	NCAM1	MYBPH	SMYD1	C11ORF67	DAAM2	COX6A2	TMEM38A	TNNT1	DCAMKL1	LDB3	USP2	CKM	TNNC2	CNR1	ITGB1BP2	TTN	RYR1	TPM2	TPM1	SMPX	MYLPF	UNC45B	TNNI1	HSPB2	ERBB3	MYOG	TNNT2	TNNC1	FST	ATP2B4	DDC	GATM	BRWD1	MYOM2	MYH3	SGCA	HDAC11	C1QTNF3	CMYA1	GPT2	SOX8	FLJ30294	ACTN3	NPNT	PRKAG3	HFE2	NEIL1	SDPR	ATP2A1	TNNT3	PPFIA4	DUSP27	FMO1	RB1	SRL	FBXL22	PGAM2	SYNPO2L	DKFZP564O0823	ENAH	MYL4
SCHURINGA_STAT5A_UP	na	HBZ	XK	PIM1	CD36	GYPA	LIF	ANK1	SOS1	FOSB	HBA2	HBE1	GYPB	TRAF4	VEGF	PDAP1	HBA1	AQP3	LEPR	MAOA	HBG1	CISH	RAC3	RHAG
UVC_HIGH_D1_DN	na	TOPBP1	GEM	GREM1	U1SNRNPBP	STXBP3	RND3	STX3	WEE1	DDIT4	PHTF2	CASP3	E2F3	DUSP1	ITGA6	HSPC111
MYOD_BRG1_UP	na	MYLPF	SCHIP1	TNNT2	MYOG	KIFC3	CPSF6	TNNI2	MYH3	MYBPH	MYL1	ENO3	BIN1	DYSF	ACTA1	CKM	PDLIM3	ATP2A1	TNNC2	TNNT3	PPFIA4	SCRIB	IGFBP5	GYS1	PLEKHO1	VKORC1	MYL4	HRC
BUT_TSA_UP	na	GSTT1	CDC20	HSPB1	GATA2	EPHB3	NET1	CXCR4	POR	RHOA	GADD45A	MAPRE1	PRKCD	PRDX1	TOB1	RNH1	ICAM1	CDKN1A	NR4A1
AMINOACYL_TRNA_BIOSYNTHESIS	na	KARS	DARS	FARSLB	LARS	GARS	HARSL	YARS	AARS	QARS	LARS2	NARS	CARS	EPRS	RARS	SARS	FARS2	TARS	MARS	IARS	WARS2	WARS	MARS2	HARS
PYRUVATE_METABOLISM	na	MDH1	LDHD	DLAT	GLO1	PDHA1	ACACA	ALDH3A2	PDHB	ALDH1A2	ACAT1	ME3	LDHB	ADH5	ALDH1B1	ALDH1A3	HAGH	GRHPR	LDHA	DLD	ALDH9A1	PDHA2	PKM2	ME1	MDH2	ALDH2	ACAT2	HAGHL	ACYP2	ALDH1A1	LDHC	PKLR	ALDH3A1	PC	AKR1B1	PCK1	ACYP1	ME2
FERRANDO_TAL1_NEIGHBORS	na	FOLR1	TMSL8	CRIP1	BCL2A1	RUNX1	TNFRSF1B	MYBL2	FCGR3B	CDA	DTYMK	ITGB2	CD6	CSF1R	LGALS3 /// GALIG	TCF7
CMV_UV-CMV_COMMON_HCMV_6HRS_DN	na	MN1	CDC42EP2	RUNX1	KLF10	MEIS1	ADM	RBM16	SOCS5	WEE1	STARD13	SIAH1	TCF21	GAS1	CXCL12	KLHL9	PDE4B	PPP1R3C	HOXA11	RNF113A	RUNX1T1	RND3	DNMBP	NR2F2	DDIT4	BDKRB2	SNAI2	ID2
NEMETH_TNF_DN	na	RASSF5	HSPA4L	APOBEC1	FEN1	LMO4	SLBP	ZFP36L1	RBM38	APEX1	ITGA4	MBP	AURKA	SCD	CHEK1	LYL1	SLC6A12	MXI1	HELLS	ORC5L	NUMB	ACADM	CCNF	GTF2I	MKI67	HIST1H2AB	ST8SIA4	RGS2	FOS	ZMAT3	ABCG1
GLYCOLYSIS_AND_GLUCONEOGENESIS	na	PFKM	FBP2	MDH1	LDHAL6B	ALDOB	GAPDHS	DLAT	PGK1	PFKL	PDHA1	PDHB	ENO1	ALDOA	GOT2	ENO2	LDHB	ENO3	HK2	GAPDH	DLD	LDHA	PGK2	GCK	HK1	PDHA2	TNFAIP1	PKM2	GOT1	MDH2	PFKP	PDHX	TPI1	LDHC	PKLR	HK3	PC	GPI	PCK1	G6PC	ALDOC	PGAM2	FBP1
4NQO_UNIQUE_FIBRO_UP	na	RHOBTB3	ATOX1	CD36	FBLN2	ARPC3	NET1	MT1H	SSR3	ANKRD11	HSPB8	RABGGTB	CYP51A1	ID1	ESD	PPA1	POLR2F	ITGB5	IFNGR2	PDGFRL	PCK2	RAGE	DSCAM
HSP27PATHWAY	na	CASP9	TNF	FASLG	BCL2	HSPB2	HSPB1	IL1A	ACTA1	CYCS	MAPKAPK3	FAS	CASP3	MAPKAPK2	DAXX	APAF1
WANG_HOXA9_VS_MEIS1_UP	na	ELA2	RHOJ	CCND2	CLEC7A	MTUS1	CTNND1	GDA	TGFBR3	PDE2A	ABCA13	MYB	ALAS1	IGSF6	TLR4	BMI1	CSF2RA	CD177	PRTN3	THBS1	SORT1	MPO	CCNB1	RNF128	HSD11B1	TNFSF12	MS4A3	TFEC
GLUCONEOGENESIS	na	PFKM	DLAT	PGK1	PDHA1	ALDH3A2	PDHB	ENO1	ENO2	HK2	ALDH1B1	DLD	LDHA	HK1	BPGM	ALDH9A1	PDHA2	ALDH2	PFKP	ADH6	LDHC	AKR1A1	ALDH3B2	PKLR	HK3	ADH7	ACYP1	ALDOC	ADHFE1	FBP1	FBP2	ADH1A	ALDOB	PGM3	ALDOA	ALDH1A2	LDHB	ENO3	ALDH3B1	GAPDH	ALDH1A3	ADH4	GCK	PKM2	TPI1	ADH1B	ACYP2	ALDH1A1	ALDH3A1	PGM1	GPI	ADH1C	G6PC
GLYCINE_SERINE_AND_THREONINE_METABOLISM	na	AGXT	PLCB2	PISD	CTH	SARDH	GARS	SHMT2	GATM	PSPH	AMT	DMGDH	PLCG1	TARS	MAOB	BHMT	DLD	PEMT	SHMT1	ALAS1	AGXT2	CHKB /// CPT1B	AOC3	GLDC	CHKA	CHDH	CBS	AOC2	PLCG2	GAMT	MAOA	SARS	ALAS2	ABP1	GCAT	DAO
POD1_KO_MOST_DN	na	PDE10A	HIST1H3G	CLIC5	HSPA1B	SLC12A2	ADM	COL4A3	RHPN1	PTGER4	GALC	SEMA3E	TSPAN2	PARP4	ART3	SGIP1	EGF	TLR4	GABRA4	MERTK	UMOD	MAPT	SH3BGRL2	TOP1MT	NPHS2	LRRFIP1
CTLA4PATHWAY	na	CD3E	IL2	HLA-DRA	PTPN11	ICOS	CTLA4	GRB2	TRA@	LCK	CD86	PIK3CA	PIK3R1	CD3G	CD80	ITK	CD3D	HLA-DRB1	CD28
STOSSI_ER_UP	na	RHOBTB3	HLXB9	OPHN1	CDH19	BMP6	IL13RA2	SPARCL1	TLE3	ITGA6	IL24	CA12	HYAL1	BIRC3	PTGS2	PLA2G4A	GJA1	ADK	F13A1	NTS	TFF1	ADAM3A	WISP2	KLRC3	ACOX2	GREB1	SLC9A3R1	RALA	GRK5	LRIG1	KLRK1	TCN1	SKIL	KRT17	AGT	PDZK1	IL8	PPP1R12B	RASGRF1	MSMB	NR4A3	DEFB1	CD34	GK3P	SEPP1	PTHLH	SERPINA6	NRIP1
PEPTIDE_GPCRS	na	OPRD1	CCR6	TACR2	CXCR6	AVPR1B	GALR1	MC5R	NTSR1	AVPR2	TACR3	OXTR	CCR3	CCR10	GNB2L1	ATP8A1	NPY5R	CCR8	TSHR	CCR2	GALR3	LHCGR	PPYR1	NMBR	IL8RA	TACR1	MC1R	GALR2	AGTR2	AVPR1A	SSTR2	BDKRB1	FPRL1	NPY2R	TAC4	EDNRA	BRS3	MC4R	CCR7	OPRK1	MC2R	GALT	CX3CR1	BDKRB2	SSTR1	GNRHR	BLR1	FPR1	C3AR1	SSTR3	NPY6R	OPRM1	GRPR	SSTR4	IL8RB	FPRL2	GPR77	ELA3A	MC3R	CXCR3	AGTR1	NTSR2	FSHR	CCKBR	CXCR4	TRHR	EDNRB	CCR4	CCKAR	GHSR	OPRL1	CCR1	NPY1R
MTA3PATHWAY	na	TUBA6	ESR1	GREB1	TUBA2	MTA3	HSPB2	HSPB1	PDZK1	TUBA3	ALDOA	TUBA4	TUBA8	MTA1	CTSD	TUBA1
GPCRS_CLASS_A_RHODOPSIN_LIKE	na	AVPR1B	GALR1	AVPR2	GPR17	DRD4	CCR3	OXTR	ADRA2C	NPY5R	GPR50	HTR2C	CCR8	TSHR	DRD3	OPN3	GALR3	LHCGR	PPYR1	NMBR	MC1R	CCR9	GALR2	AVPR1A	MAS1	BDKRB1	FPRL1	HTR2B	CHRM1	GPR87	ADRA1B	CHRM2	EDNRA	CCR7	CMKLR1	OPRK1	P2RY12	CNR1	OR7C1	CHRM4	GPR63	CCBP2	CHRM5	GRPR	ADORA3	IL8RB	GPR35	F2R	VIPR1	CNR2	FPRL2	P2RY5	PTGER3	HTR1D	CXCR3	AGTR1	P2RY2	GPR23	NTSR2	GPR92	ADRA1D	HTR2A	GPR37	ADRA1A	ADRB2	FSHR	PTGIR	F2RL2	CXCR4	EDNRB	CCR4	LTB4R	CCKAR	GHSR	P2RY6	OPRL1	ADRA2A	ADORA1	NPY1R	GPR85	HTR7	F2RL1	OPRD1	AGTRL1	HTR4	MTNR1A	NTSR1	PTGER2	HCRTR2	CCR2	IL8RA	ADRB3	PTGER4	AGTR2	MTNR1B	HRH1	PTGER1	HTR1F	NPY2R	CCRL1	RRH	HTR1E	GPR27	HRH3	BCL9L	ADORA2A	CX3CR1	BDKRB2	BLR1	GPR30	FPR1	C3AR1	NPY6R	OPRM1	DRD1	HTR1A	HTR1B	TBXA2R	OR1F1	GPR4	P2RY1	DRD2	ADRB1	PTGFR	GPR44	CCKBR	PTGDR	TRHR	HCRTR1	FBXW2	HTR5A	RGR	CCR1	PTAFR	ADORA2B
FRASOR_ER_UP	na	GREB1	EGR3	EPB41L3	AP1G1	IGFBP4	RAB31	SLC22A5	ADCY9	AREG	TOP2A	MYBL1	PEG10	CXCL12	CDC6	CA12	GLRB	PDZK1	SLC39A6	CALCR	PTGES	RASGRP1	SDC2	MAPT	TFF1	SIAH2	WISP2	FOS	RET	NRIP1	RFC4
KIM_TH_CELLS_DN	na	DUSP8	USP12	DHRS3	ZNF331	SPTBN1	RYBP	PFTK1	ELL2	RORA	SVIL	OSBP	EDG1	IRS2	PER1	CLASP2
CHESLER_BRAIN_NEURAL_HIGH_GENES	na	CACNA1C	GPR162	NECAP1	RHO	SPSB2	COPS7A	CIDEC	ENO2	PHC1	CD4	LEPREL2	GDF3	PLXND1	IL17RA	ATP2B2	BMS1L	RET	MLF2	USP5	LAG3	ATP6V1E1	WNT5B	LRRC23
GAMMA_HEXACHLOROCYCLOHEXANE_DEGRADATION	na	CYP2B6	ALPL	CYP2E1	CYP2C18	CYP3A4	CYP19A1	ACP5	CYP1A2	ACPP	CYP1A1	CYP4F8	ACP2	CYP3A5	CYP2J2	PON1	ALPP	CYP51A1	CYP2C19	ACP1	ALPPL2	CYP2C8	CYP2F1	CYP2A6	CYP2D6	ACPT	ALPI	CYP4B1	CYP2C9	CYP3A7
HUMAN_TISSUE_LIVER	na	MBL2	TAT	CPN1	IGFALS	DDT	CTH	CRYGA	FMO3	GCKR	SLC6A12	C4BPB	RXRA	RDH16	CRP	LIPC	C8A	DHODH	GCGR	AKR1C4	CYP4F11	SLC25A20	LPA	ARID1A	LECT2	ITIH2	CPN2	SEC15L2	SLC22A1	ARG1	UGT2B4	HAO1	HABP2	FLJ34306	SPP2	F12	APOF	CYP3A7
GPCRDB_OTHER	na	NTSR1	GPR17	DRD4	CCR3	GPR132	CELSR2	VN1R1	TSHR	CCR2	GPR56	SMO	GHRHR	CELSR3	IL8RA	CHRM3	P2RY13	LPHN3	SSTR2	GPR18	GRM1	CELSR1	CHRM2	EDNRA	OR2M4	GNRHR	OR7E19P	ALG6	LPHN2	GRPR	ADORA3	IL8RB	F2R	GPR88	GPR77	ELA3A	GPR116	LGR6	CXCR3	P2RY11	EMR2	LTB4R2	CIDEB	OR5E1P	HRH4	PTGFR	GPR133	FSHR	GPR135	GPR84	GPR143	CCKBR	TAAR5	EMR3	EDG1	GPR61	GPR55	OR8G2	EBI2
GATA3PATHWAY	na	IL13	GATA3	NFATC1	PRKAR2A	PRKACB	JUNB	IL5	MAPK14	PRKAR2B	IL4	PRKAR1A	MAF	PRKACG	PRKAR1B	NFATC2
MONOAMINE_GPCRS	na	HTR4	HTR1A	DRD1	CHRM5	DRD4	ADRA2C	HTR1B	HTR2C	HTR6	DRD3	HTR1D	CHRM3	ADRB3	ADRB1	DRD2	ADRA1D	HTR2A	HRH1	ADRA1A	ADRB2	HTR1F	DRD5	CHRM1	HTR2B	HTR1E	ADRA1B	CHRM2	HRH2	HTR5A	ADRA2A	CHRM4	HTR7
CPR_NULL-LOW_LIVER_UP	na	CES2	LGALS1	FGL1	ACTG1	RETSAT	CYP7A1	CYP2B6	HMOX1	VNN1	SLCO1A2	ANXA5	CYP2C18	GADD45B	ENTPD5	ASNS	CYP2C9	HSPC159
STATIN_PATHWAY_PHARMGKB	na	APOC2	LIPC	APOE	CYP7A1	HMGCR	ABCA1	APOC1	SOAT1	CETP	SCARB1	APOA1	APOA4	LRP1	LPL	APOC3	LCAT	LDLR
NO2IL12PATHWAY	na	CD3E	IL12B	STAT4	IFNG	NOS2A	JAK2	CD2	IL12RB1	IL12RB2	IL12A	CD4	TYK2	CXCR3	CD3G	CD3D
MARCINIAK_CHOP_DIFF	na	AMPD3	CLCN3	RBM38	ERO1L	PRSS15	WFS1	ETS2	CDCA7	PTRH2	KITLG	SOAT2	PTX3	MTM1	CHKA	PARD6A	RAD1	ADH7	DDIT3	TCEA1	PPAN	POLR1A
TSADAC_HYPERMETH_OVCA_UP	na	C20ORF50	ZNF675	LACTB	ZNF215	HIST1H2BJ	EIF1AX	SMG5	KRT36	DDX43	CYP27B1	INTS7	CCDC123	CHEK1	TMEM79	HSPA2
FATTY_ACID_METABOLISM	na	PPARA	CYP4A11	DCI	CD36	PCCA	FABP1	ALOX15B	CYP2B6	ALDH3A2	CYP2E1	HADHA	ABCD2	CYP2C18	CYP19A1	ACOX1	CPT1A	CPT2	FABP7	ACSL1	ALDH1B1	ACADS	ACSL3	ACSL5	ALDH9A1	ALDH2	CYP4A11 /// CYP4A22	ACAT2	ACADM	ADH6	CHKB /// CPT1B	CYP2J2	CYP3A5	CYP51A1	ASAH1	CYP2C19	ADH7	CYP2D6	CYP4B1	ADHFE1	ACOX2	FAAH	ACADL	LIPE	HADHB	ADH1A	ALOX12	DHRS3	GCDH	CYP3A4	ALDH1A2	SDS	EHHADH	SC4MOL	ACAT1	ACSL4	CYP1A2	ACOX3	PECI	ALDH1A3	ACADSB	FABP2	CYP1A1	ACAA2	ADH4	CYP4F8	ECHS1	FASN	ADH1B	ALDH1A1	PECR	CROT	ALDH3A1	CYP2C8	ADH1C	CYP2F1	CYP2A6	CYP2C19 /// CYP2C9	ACAA1	LPL	CYP2C9	CYP3A7	GNPAT
BREAST_DUCTAL_CARCINOMA_GENES	na	CENPA	CKS2	IDH2	UBE2N	TOP2A	BIRC5	TACC3	CDKN3	RACGAP1	NEK2	BUB1	RTN4	PSMD12	UBE2C	TCEB1	RRM2	ANLN	RAD51	S100A10
CARBON_FIXATION	na	TKT	GPT2	FBP2	MDH1	ME1	PKM2	MDH2	GOT1	ALDOB	PGK1	TPI1	ALDOA	GOT2	RPE	PKLR	GPT	ME3	ALDOC	ME2	FBP1	RPIA
GH_EXOGENOUS_MIDDLE_UP	na	ATP10A	ADRA2C	SPINK7	NDRG4	GPR12	CDC73	ZFHX1B	FBLN5	FLJ12334	TRH	SLC17A7	C14ORF132	BDKRB1	IL1RAPL1	MST1	SOHLH2	VTI1A	TULP1	CDGAP	SCRG1	ARHGEF4	UCP3	GOLPH4	SPRY3	RHOH	MC2R	LOC285692	PKMYT1	SLC44A5	HIST1H2BL	IL10	SCAMP5	NR3C2	FBP2	TCF7L1	IL8RB	LOC283174	GNG7	FAM80B	CCDC49	TNRC18	MARCH6	CNTNAP1	CDCA2	FLJ14126	C4ORF24	LRRN5	PRM1	C2ORF43	FZD7	TNMD	KLK2	SLC30A3	AXL	GNG3	TM6SF2	APOA2	ALPP	CYLD	MTHFD2L	GATA4	MAP3K4	RNF24	TRAF1	IFNA21	SELP	LTBP2	FLJ21687	LEREPO4	ICK	PLEK2	CACNG3	GML	MUC17	FLJ43663	LRRTM2	FRMPD3	RAPH1	PSORS1C2	KIAA2002	PCTK3	SELPLG	INSRR	AOC2	C5ORF4	TMEM30B	TCF7	RBPSUHL	OPRM1	HTR1A	CENTG1	FLJ10986	TBXAS1	PPA1	GRIA1	FLJ13224	OLFML3	CPNE6	MAGEB2	FLJ25006	TREM1	KIAA1239	PBX3	SCN3B	FNDC8	CAMK2A	ZNF179	DRP2	LOC147645	LRRC15	IQSEC2	PARVA	PAX4	PROP1	CSN1S1	HOXB9	FLJ23172	CTNND2	EXPH5	USP18	REXO1	KBTBD2	PAX5	RPS6KA6	RNF39
GLYCEROLIPID_METABOLISM	na	PNLIP	DGKH	ADH1A	DGKB	ALDH3A2	PNLIPRP1	ALDH1A2	LIPG	DGKG	PPAP2B	PNLIPRP2	ALDH1B1	ALDH1A3	GLA	AGPAT4	PPAP2C	DGKA	GLB1	AGPAT1	ALDH9A1	ADH4	LIPC	DGKZ	ALDH2	GK	PPAP2A	ADH6	ADH1B	ALDH1A1	AGPAT2	AKR1A1	ALDH3A1	DGKD	CEL	ADH7	AKR1B1	ADH1C	AGPAT3	DGKQ	LCT	DGKE	LPL	ADHFE1	LIPF
CROONQUIST_IL6_RAS_UP	na	LGALS1	RNASE6	SCGB2A2	XPNPEP2	CYBB	NRAS	CEACAM1	CCL4	ENAM	CCL5	CD48	OSBPL1A	CD86	FCER2	IGHM	CX3CR1	LY86	MSR1	HOMER3	SV2B	NCF2	DUSP6
CANCERDRUGS_PROBCELL_UP	na	UCHL5	PVRL4	MALAT1	TXNIP	TRAFD1	ABI1	LRRC2	EMR1	MDM2	SLC7A14	EI24	TMEM49	TOB1	LPIN1	PMM1	CARHSP1	H2AFJ	CDKN1A	TP53INP1	ABLIM1
MARSHALL_SPLEEN_BAL	na	KLRG1	CKS2	TGIF	NFKBIB	GZMB	RASA3	TOB1	GZMA	TXK	SGK	PDLIM1	MYB	H2AFZ	CD7	EDG6	STAT5B	IL18RAP	PCNA	DTX1	RELB	ITGB7
GPCRDB_CLASS_B_SECRETIN_LIKE	na	CALCRL	SCTR	GIPR	GLP1R	ELTD1	LPHN1	CALCR	GLP2R	GCGR	VIPR1	ADCYAP1R1	GPR64	EMR1	PTHR1	GHRHR	VIPR2	CD97	EMR2	PTHR2	LPHN3	CRHR1	CRHR2	LPHN2
HOFMANN_MDS_CD34_LOW_RISK	na	DLEC1	ATF3	MEOX1	STIP1	PSMD8	ANXA2	PSMD11	MALL	TXNRD1	MSX1	TRAF6	DUSP14	IL1RAP	HRAS	MAGEA3	HSPA4	CKAP4	CAPNS1	KRT8	ILF3	ZMYM3	MAGEA4	PLEKHC1	PTPN7	PRKCB1	CCL18	IER3	LEFTY1	LTK	PSMD13	RUNX1	TOB2	ZNF136	MAGEA6	TBR1	CCND1	GPRC5A	DLK1	TUBB2B	UBE2M	COIL	CDK2AP2	TFAP2C	GDF15	TSPAN1	PTPRS	SFN	DNM2	NCLN	CDKN1A
GPCRS_CLASS_B_SECRETIN_LIKE	na	CALCRL	SCTR	GIPR	GLP1R	ELTD1	LPHN1	CALCR	GLP2R	GCGR	VIPR1	ADCYAP1R1	GPR64	EMR1	PTHR1	GHRHR	VIPR2	EMR2	CD97	LPHN3	PTHR2	CRHR1	CRHR2	LPHN2
IRS_KO_ADIP_UP	na	WNT10A	EFNB2	WISP1	UCK2	TRIB3	CRABP2	LOC284023	MTHFD2	GJB3	PRSS23	FHL1	COL7A1	BMP6	NNAT	DDX47	DLK1	BPGM	GLRB	MAPK12	DBNL	CH25H	MGP	CARS	RHOU	GAS5	CDKN2B	ADORA2B	TCF7
PASSERINI_IMMUNE	na	IKBKAP	HLA-DRA	GEM	CTSC	CTSG	CCBP2	DNAJC8	CXCR4	CTSS	HRH2	TNFSF11	CD97	PTGER4	TOMM40	CRHR1	IL1R1	XBP1	PRKRA	IL10	EBI2	ETS1
METASTASIS_ADENOCARC_DN	na	CPN1	HR44	KCNAB1	RORB	PGK1	ASPA	STAC	RUNX1	ROR1	MYL2	PCDH11X	MYLK	CNN1	PBX2	RNASE1	MAOB	ACADSB	PLP1	CHRNA5	NR4A1	NCAPH	ZNF148	P2RX1	INPP5E	PTN	NR2F2	JMJD1C	FXN	PDE6A	PRKG2	RAB30	RBM5	ABLIM1	DLG3
YAO_P4_KO_VS_WT_DN	na	COL15A1	QSCN6	FST	ACTA1	PCP4	FN1	GJA1	HOXA11	HOXA10	ALDH1A2	TGFBR3	DSG2	ABP1	UBTF	CDKN2B	YWHAG
LEE_DENA_DN	na	MYH1	MAT1A	FABP1	NDRG2	CYP7A1	WNT10B	PRODH	BAAT	ALDH3A2	CYP2E1	NETO2	PHYH	PNLIPRP1	ACOX1	CPT2	ACSL1	CA3	HOXA5	CYP7B1	ALOX12B	IL1RAP	PADI4	CSAD	PLA2G1B	CA5A	AASS	SELENBP1	TNNC2	SLC2A2	PCK1	REG1A	LACTB2	PEX11A	PNLIP	ELA2	CTRC	HPD	GSTO1	HSD3B2	GLYAT	EPHX2	RORC	OAT	GCDH	TNNI2	PAH	SLC27A5	KRT4	EHHADH	MCM10	ACADSB	BHMT	GPR37	TRPV2	C4BPA	DCXR	LIPC	ME1	SLC1A2	RGN	ABCD3	OTC	AKR1C1	ALDH1A1	PON1	SLC25A13	TNNT3	CYP2F1	G6PC	DPYS	NR1H3	CYP4F2
CSKPATHWAY	na	CD3E	PRKAR2A	HLA-DRA	ZAP70	GNGT1	PRKACB	TRA@	LCK	PRKAR2B	CD4	PRKAR1A	CSK	PTPRC	ADCY1	PRKACG	PRKAR1B	CD3G	GNAS	CD3D	GNB1	HLA-DRB1	CREBBP
IL3PATHWAY	na	RAF1	CSF2RB	STAT5A	JAK2	SOS1	GRB2	HRAS	STAT5B	IL3	MAPK3	IL3RA	PTPN6	MAP2K1	FOS	SHC1
ANDROGEN_AND_ESTROGEN_METABOLISM	na	CYP11B2	SULT2A1	HSD3B2	UGT1A8 /// UGT1A9	SRD5A1	SULT1E1	ARSD	HSD17B8	ARSB	HSD17B3	HSD11B2	STS	HSD3B1	UGT1A10	ARSE	AKR1C4	UGT2B15	CYP11B1	AKR1D1	HSD17B2	UGT1A6	UGT2B4	SRD5A2	HSD11B1
CMV_HCMV_TIMECOURSE_4HRS_DN	na	C1ORF144	SCN8A	RBM10	ITGA2	SLC6A15	PRDM2	RABGAP1L	LYST	ABCC10	TCP11L1	SIP1	CTPS	SMAD7	GSTT2	ZNF623	GZMK	CCNT2	TOM1L1	ZNF239	C14ORF1	NGFB	MNAT1	PPFIA2	ZBTB1	M-RIP	ITGA3	DDIT4	CLK2	KIF23	HOXA9	ZNF3	SMAD3	PHKA1	ISG20L2	KRR1
AMIPATHWAY	na	CD3E	PRKAR2A	HLA-DRA	ZAP70	GNGT1	PRKACB	TRA@	LCK	PRKAR2B	CD4	PRKAR1A	CSK	PTPRC	ADCY1	PRKACG	PRKAR1B	CD3G	GNAS	CD3D	GNB1	HLA-DRB1	CREBBP
GH_EXOGENOUS_LATE_DN	na	PMCH	PYGM	MED12L	SP4	GALNT9	SPRY2	LBX1	FANCM	CYB5A	CEP192	PPEF2	FLJ21736	HS3ST1	CA6	CBX1	PPP1R2P9	NRTN	SLC23A1	RNF144	TAF2	SLC2A8	PPP1R3A	SORBS2	RASGRF2	KIAA1411	PHOX2B	SYNPO2	FAM63B	GAD2	PRDX3	PIK3C2A	DNAJC1	ERCC4	METTL5	MLLT7	GPR171	KIAA0368	SH3BGRL2	SNAI2	CDC14A	MITF	C6ORF15	ZNF419A	INTS6	ZNF473	ACADL	CACNA1C	SMARCA1	ITGB3	PDCD1LG2	SOX1	KIAA0363	LUZP4	APOM	UBXD6	SPPL2A	CPB1	TFDP3	FLJ12688	APOBEC2	WFS1	NOX3	C1ORF158	GPR180	RFPL1	SGK	PLG	KCNAB2	SNAP91	PFKFB4	DBF4	OAS2	HIST1H2BK	CYP4F3	PLCXD1	SLC23A2	NDUFS3	GPLD1	TFEC	ESRRG
SHIPP_DLBCL_CURED_UP	na	FAAH	CYP4A11	GNA15	CLCNKB	SLC11A1	CES1	DNAH12	FXYD2	SOX4	ARC	MLC1	GPR12	MMP1	NPTX2	AKT3	NTF3	ZNF91	FUT1	HTR2B	RORA	PRKCG	APLP1	DRP2	NR4A3	AKR1C1	SLC38A3	SERPINB8	CHD8	LTA	ITGAD
ZHAN_MM_CD138_PR_VS_REST	na	UBE2T	ASPM	PRC1	FOXM1	GAGE2 /// GAGE4 ///	CCNB2	ZWILCH	AURKA	DLG7	TOP2A	TYMS	SPBC24	DEPDC1B	TRIP13	TSR1	NUSAP1	SPBC25	MAGEA3	KIAA1794	BUB1B	RRM2	CENPL	SLC19A1	KIAA0101	E2F8	KIF14	C18ORF24	DCC1	TPX2	LOC652689 /// FAM72A	EZH2	GAGE1 /// GAGE2 ///	MAGEA6	GAGE7	BRP44	CCDC34	BIRC5	MCM10	TTK	RACGAP1	NEK2	GAGE4 /// GAGE5 ///	CDCA1	CDC2	UBE2C	CCNB1	RFC4	KPNA2 /// LOC643995	MAGEA1
GH_EXOGENOUS_ANY_UP	na	PITX3	CASC1	SPINK7	ARHGAP26	NDRG4	APOL6	DNTT	GPR12	CDC73	C14ORF93	FLNB	FLJ12334	LOC257407	TRH	LOC253970	SLC17A7	LOC91948	NARG1	C14ORF132	BDKRB1	NHLH1	CDC42	MST1	SOHLH2	VTI1A	TULP1	FLJ32110	CDGAP	SCRG1	ARHGEF4	COL20A1	UCP3	GOLPH4	IFIT2	MC2R	ARHGAP1	OR7E19P	OR9A1P	HIST1H2BL	ENC1	SCAMP5	NR3C2	EPOR	CHRNG	OMD	PCLO	LOC283174	FAM80B	CCDC49	SOS2	FLJ12825	ABCC9	MARCH6	CDCA2	FLJ23588	C4ORF24	RAB7B	C2ORF43	HSDL2	TSC1	DRD5	FSHR	FZD7	DAB1	TNMD	KLK2	SLC30A3	AXL	CRTC3	HIST1H3E	NHEJ1	ALPP	USP53	GATA4	HCRT	MAP3K4	EFCBP1	TAS2R1	IFNA21	SELP	SLCO3A1	LTBP2	FAP	PGK1	TWIST1	LEREPO4	HADHA	IKZF4	LOC400655	PLEK2	NCAM1	POU3F3	UNC13C	MUC17	SPARCL1	SPATA7	TRPC2	MTSS1	FRMPD3	C4ORF6	SYNPO2	RAPH1	PSORS1C2	SH3KBP1	SCMH1	GABRA4	TOM1L2	ADK	CA7	SFXN5	SLC43A1	TCF7	RBPSUHL	BTN1A1	MRVI1	OPRM1	POU2F2	CCDC15	PMPCB	CTAGE1	AP1GBP1	CD1C	GRK5	C6ORF112	TBXAS1	PPA1	GRIA1	FLJ13224	C1ORF95	TSHB	GALNT1	INSM1	CPNE6	VASH1	FLJ25006	TREM1	DRD1IP	KIAA1239	COL12A1	SLC17A4	C1ORF75	FNDC8	ZNF179	CLDN2	PRRT1	DRP2	LRRC15	IQSEC2	PARVA	PAX4	PROP1	HOXB9	OR4D1	EXPH5	KBTBD2	REXO1	USP18	MAP3K12	PAX5	RNF39	LOC283075	ATP10A	NEURL	CDAN1	ADRA2C	C1ORF178	FLJ42709	TAGAP	RTDR1	IGFBP7	ZFHX1B	FBLN5	ANGPTL1	CLASP1	NPTN	KIAA0644	IL1RAPL1	CASQ2	LOC134145	HYDIN	SNCA	SPRY3	RHOH	COL4A6	LOC285692	PKMYT1	PI4KII	SLC44A5	IL10	FBP2	HIST1H4E	OR10H1	TCF7L1	IL8RB	HAND1	GNG7	MAGEA6	TNRC18	FAM77C	FAM55D	HIVEP2	CNTNAP1	HCN1	FLJ14126	LRRN5	PRM1	CRHR2	MAGI1	IL2RB	UGP2	EPB42	ABTB2	ZNF668	GNG3	TM6SF2	CXCR4	APOA2	CYLD	ZFY	MTHFD2L	RNF24	SPOCK2	TRAF1	MOGAT2	FAM83A	CENPT	SPEG	FGF13	CALCOCO2	FLJ21687	LOC90784	GRM6	LOC91450	ICK	FLJ25778	OR1D2	CACNG3	GML	PAP2D	FLJ43663	TECTA	USH1C	LRRTM2	AAA1	PHF21A	SYT7	KIAA2002	PCTK3	HMGB1	SELPLG	INSRR	CDH6	USP40	CDC42EP3	AOC2	SERPINA1	DHX34	C5ORF4	TMEM30B	NOS1	EIF3S1	HTR1A	CENTG1	AFF2	GEMIN4	FLJ10986	MAF	MGC3207	BRD4	CXORF48	OLFML3	LGR5	MAGEB2	EPB41L4B	RNASE2	PRLHR	CDC42BPA	PBX3	SCN3B	CCL4	CAMK2A	EXOSC6	LOC147645	FRS2	CSN1S1	FLJ23172	CTNND2	CDC34	TNFRSF25	RPS6KA6	MS4A6A
GH_EXOGENOUS_ALL_UP	na	SLCO3A1	CDAN1	HADHA	LOC400655	GRM6	FLJ25778	TAGAP	RTDR1	IGFBP7	UNC13C	SPARCL1	ANGPTL1	FLNB	LOC257407	SPATA7	NHLH1	C4ORF6	CASQ2	LOC134145	GABRA4	SNCA	CA7	SFXN5	SERPINA1	OR9A1P	NOS1	POU2F2	EPOR	OR10H1	CTAGE1	HAND1	PCLO	GRK5	MAF	BRD4	SOS2	C6ORF112	FAM55D	FAM77C	TSHB	GALNT1	LGR5	FLJ23588	CRHR2	PRLHR	HSDL2	TSC1	DRD5	DAB1	UGP2	EPB42	ZNF668	PRRT1	NHEJ1	OR4D1	MOGAT2	CENPT	CDC34	MS4A6A
NITROGEN_METABOLISM	na	CA12	GLS2	CA4	CTH	CA5A	CPS1	CA9	CA5B	CA1	CA14	GLS	CA8	AMT	HAL	CA7	CA6	CA2	GLUD1	CA3	GLUL	ASNS
TAKEDA_NUP8_HOXA9_6H_UP	na	CALCRL	SCML1	KMO	LOC90355	GPR21	CMAH	C14ORF125	PCOLCE2	OLFM3	C4ORF18	TMEM46	HOXC6	SLC25A36	PDE4DIP	ITGB8	LOC647248 /// LOC647	LOC645591	MSX1	SCN2A2	HOXA5	FLJ20366	ZNF503	DLX2	DMXL2	GNAI1	STAT4	INPP4B	NME7	PLA2G4A	IFNB1	HOXA4	NRG4	LOC401097	MCTP1	CRIM1	P2RY12	SPRED1	CDH9	DHRS9	FIGN	EVI2A	FRMD6	HOXB3	PLN	PCDH9	HOXA3	SERPINI1	DACH1	MS4A4A	SLCO4C1	P2RY5	ADRBK2	CA8	KLF5	PTPN13	EVI1	MMP7	GLYATL2	ST6GALNAC1	HPGD	PLCL1	IGJ	GLIPR1	FKBP5	TYRP1	TOX	PBX3	TSPAN12	TEX15	CD69	STK4	XCL2	IL18	XCL1 /// XCL2	SDPR	DKFZP686A01247	HOXA9	SEMA3C	CEP70	USP32	S100A10	GAS2L3	FGF7 /// KGFLP1 ///	LOC404266	FLT3
CORDERO_KRAS_KD_VS_CONTROL_DN	na	TNFRSF10D	FOSL1	H3F3B	LBR	INHBB	PARD6B	LRP8	BYSL	TPSD1	CRISP1	WNT2	CXCL5	HMGA2	GPD1	PPP1R3A	CHIT1	PTMA	MRPS12	RNF6	RRM2	UTY	ETV5	DKK1	SPRED2	POLR3K	ATP6V1B2	EIF5	TLOC1	EPHB3	IGF2AS	H2AFY	SEMA6B	SSX2	CTSL	CEACAM6	SSRP1	CALU	PHLDA1	UPP1	BEX1	PDE4C	DUSP4	EPB42	RAB40C	EBNA1BP2	ENTPD6	APP	TEP1	PARD6A	ALDH3A1	SLC9A3R2	IRS2	RGS2	ODC1	F2RL1
PROSTAGLANDIN_SYNTHESIS_REGULATION	na	ANXA3	ANXA6	CYP11A1	PTGER2	PTGIS	ANXA2	ANXA5	TBXAS1	EDN1	PTGER4	PTGS1	HPGD	HSD11B2	PTGFR	PRL	PTGER1	PTGDS	PTGS2	SCGB1A1	PTGIR	PLA2G4A	PTGDR	EDNRA	S100A6	EDNRB	ANXA1	ANXA4	HSD11B1
HANSON_NFKAPPB_IND	na	PIP5K1B	CLCF1	ADRA2C	IBRDC3	CGREF1	KLF3	COL18A1	NPPB	CRISP1	PKP1	STK10	SERPINB2	TMOD2	LGALS7	ALDH1A3	SH3RF1	SOX5	TSLP
SMALL_LIGAND_GPCRS	na	PTGER1	MTNR1A	PTGIR	EDG6	PTGER2	CNR2	PTGDR	TBXA2R	CNR1	EDG1	DNMT1	PTGER4	PTAFR	PTGFR	MTNR1B	EDG2	EDG5
ALANINE_AND_ASPARTATE_METABOLISM	na	ADSS	GPT2	ASL	DARS	AGXT	GAD2	GOT1	ADSL	AGXT2	ASPA	AARS	GAD1	ABAT	GOT2	NARS	GPT	PC	CRAT	DDO	ASNS	CAD
METPATHWAY	na	PTPN11	SOS1	RAP1B	CRK	GAB1	HGF	PXN	JUN	MAPK3	MET	ITGB1	MAP4K1	PIK3R1	PAK1	MAP2K1	STAT3	RAF1	RAP1A	RASA1	PTK2	GRB2	HRAS	CRKL	ACTA1	DOCK1	PIK3CA	MAP2K2	PTK2B	SRC	MAPK1	FOS	ELK1	MAPK8	PTEN
LEI_HOXC8_DN	na	ASS1	ELMO1	ANKRD1	CXCL10	NCAM1	SPP1	ACTA2	CNN1	NQO1	TAGLN	ADAM19	PLAGL1	GAS1	SERPINF1	GREM2
INFLAMMATORY_RESPONSE_PATHWAY	na	IL2	ZAP70	COL1A1	TNFRSF1A	LAMB1	THBS3	LCK	IL4	LAMC2	IL2RG	CD40LG	FN1	LAMC1	TNFRSF1B	CD86	CD40	IL5RA	IL4R	IL2RA	LAMA5	VTN	IL2RB	IFNG	IL5	LAMB2	COL3A1	THBS1	CD80	CD28
VEGF_HUVEC_2HRS_UP	na	PDCD1	APOE	HERPUD1	DSCR1	TKTL1	ZCCHC14	PPAP2B	EIF1	UPP1	ELAVL4	XPO7	NR4A1	CYP1A1	CUTL1	CDR1	BPI	CD1B	CD3EAP	AURKC	RAPGEF1	PPL	PPY	CARS	PRKCD	SERPINB2	RDBP	TNFRSF14	LAD1	CDKN1A	LDLR
AGED_MOUSE_NEOCORTEX_DN	na	HTR4	INMT	MTNR1A	MAP3K7	NR2F1	MPP1	NEUROD4	ACTC1	CCL1	FGF11	UFD1L	DYNLT1	LY9	PTPRR	REG3G	STRBP	MASP1	PRKDC	RAD52	GDNF	RAP80	CKM	FEM1B	ASIP	LTB	GLI3	FLNC	NMB	MYLPF	HSPA8	SEZ6	PAPOLA	APOH	FRAP1	EEF1G	CP	GSTM3	GSPT1	C5ORF13	CDC20	GPX3	HOXC4	VRK3	ECM1	TRIM10	NEDD8	CSTF2	WDFY3	RET	USP32	COL6A1	ZFP95	TAOK3	MYL4	NPY1R
METHOTREXATE_PROBCELL_UP	na	UCHL5	CASP4	PVRL4	TXNIP	MALAT1	TRAFD1	ABI1	LRRC2	MDM2	SLC7A14	EI24	TOB1	LPIN1	CARHSP1	H2AFJ	CDKN1A	TP53INP1	ABLIM1
SCHRAETS_MLL_UP	na	HOXC8	RSPO2	THBD	GREM1	CD93	CD53	ARHGDIB	GSTA4	LIMK1	GAS1	TPSAB1	THBS2	MGLL	TWIST2	CDKN1B	AGT	ENPP2	COL6A2	FOXC2	ACADM	PITX2	COL6A3	CAP1	TGFBI	SPRR1A	TCF2	HSPB8	GATA6	MVK	MGP	IL1RN	DFFB	CTSH	COL6A1
PENG_RAPAMYCIN_DN	na	IFI30	ETF1	RNU3IP2	PSMD11	PSMD5	HYOU1	HSPA5	ADRM1	HCCS	TARS	TRIP13	HADH2	SF3A3	SNRPC	ACAT2	NPM3	RTN4	EMP3	NXF1	PAPOLA	RABGGTB	AATF	WBSCR22	NDUFA9	CALU	FKBP4	AHSA1	PSMC2	CD47	CTSC	HSPE1	TCP1	FASN	EIF4G1	MLF2	DDX21	LIMK2	COX11	RAB14	XBP1	PPIF	TGDS	PGK1	SLC29A1	NOL5A	PSMD8	BYSL	ARF1	MRPL12	JTB	ATP6V0E	KIAA0179	SSBP1	HSPC111	BCS1L	DNAJA1	GCN5L2	CHERP	PIP5K1A	CYCS	DDX3X	PTDSS1	SNRPA1	SRM	HSPA8	RTCD1	PITPNB	P2RX5	MYCBP	CCT4	RBBP6	SLC1A5	XPO6	CAPZA2	TDG	CTPS	CSE1L	CCNC	GORASP2	RNASEH1	ALDH4A1	CCT2	BCAP31	YARS	PPP2R2A	EBNA1BP2	BTK	WDR18	PPIB	EXTL3	CDK4	PSMD14	GLO1	EIF2B4	WNT10B	NME1	ATF5	AMD1	PHB	NARS	PA2G4	MARS	UCHL1	EIF3S9	ATP5G3	ICT1	BMP1	EEF1E1	POLR2F	ATP6V0C	NUP98	ID2	USP10	S100A4	SQLE	HBD	PSMB5	PTMS	RAB1A	GOT2	GCDH	DAP3	RARS	IDH3A	MORF4L2	SLC7A5	POLR2B	GSPT1	ATP1B3	C1QBP	NOL1	UBE2M	TIMM44	COPB2	ARMET	IDH3B	PTBP1	COX7B	GTF2A2	NDUFS3	HBB	AK2	ASNS	RAE1	PFKM	UBE2L3	IDI1	VCP	TIMM17A	GM2A	KPNA3	ZNF259	HSPA9B	CCT6A	NP	TUBG1	CCT5	SCD	TOMM40	CHUK	SREBF1	CDC25A	PRDX3	MRPS12	ETFA	SYNCRIP	SLC39A14	CYC1	HSPA4	TFRC	MMP15	ZNF294	ACVRL1	SLC3A2	EIF4G2	GTF3C1	DHCR24	SAFB	SDHB	PTPN1	LDHB	PICALM	EBP	EIF2B2	INPP5E	MAPKAPK3	NMT1	PTRF
BIOGENIC_AMINE_SYNTHESIS	na	COMT	PNMT	DBH	GAD2	AANAT	HDC	GAD1	DDC	PAH	TPH1	MAOA	SLC18A3	ACHE	CHAT	TH
HBX_NL_DN	na	MADCAM1	PMAIP1	KLF6	MAP3K1	ACP2	NCOA3	IGKC	EIF2AK2	PRKCD	MMP1	PTPN14	RYBP	PRKCI	IL6	TGFB1	LOC90925
HUMAN_TISSUE_PLACENTA	na	ADAM12	MSX2	EGFR	KISS1	EMX1	SLC16A5	INSL4	GCM1	ACVR2B	PDPN	FLT1	SERPINB2	PSG9	GPC1	P11	HMGB3	ETV3	PHLDA2	HOXB3
STARCH_AND_SUCROSE_METABOLISM	na	PYGM	ENPP3	PGM3	GANAB	UGT1A8 /// UGT1A9	UCHL3	HK2	UXS1	UCHL1	GBA3	AGL	UGT1A10	HK1	GCK	UGDH	PYGB	UGT2B15	GYS2	PYGL	GUSB	PGM1	HK3	UGT1A6	GPI	SI	UGT2B4	G6PC	GYS1	GBE1	GAA	ENPP1
CROMER_HYPOPHARYNGEAL_MET_VS_NON_DN	na	PRSS3	GTSE1	GSTP1	IMPA2	GJB3	PRODH	MBD2	TPBG	PPP4C	PSMD8	SMTN	ZC3H8	S100A11	TRIM29	MALL	IGSF3	PA2G4	BAIAP2	SDC4	FLNB	HSPC111	TNFRSF10B	C1ORF37	SLC20A2	TTLL12	JUP	CUL1	PFKP	MRPS12	KIAA1026	DTX2	CAV2	ACTA1	ITGA3	AFG3L2	CAV1	BMP1	EPAS1	TP73L	EIF3S12	C10ORF116	LAD1	PHLDA2	SH3GL1	UBE3C	COL17A1	ATP5A1	ITGB4	ALDOA	RAB31	KLF5	MINK1	NCK1	PKP1	FLJ22531	VSNL1	TUBA1	CARD10	LMNA	ST6GALNAC2	MAST4	ALDH4A1	CEBPZ	SERPINB5	UBE2M	NOL1	SVIL	TICAM1	VDAC3	FXYD3	TNNT3	SFN	FLAD1	PLEC1	DUSP7	EVPL	HSPA2	CKB	ATP5D	DDB2	KLK10
ST_WNT_CA2_CYCLIC_GMP_PATHWAY	na	ITPR1	PDE6H	CAMK2D	PDE6D	CAMK2G	CAMK2A	PDE6C	PDE6B	TF	CAMK2B	NFAT5	ITPR2	PDE6A	ITPKA	PDE6G	SLC6A13	ITPR3	DAG1	ITPKB
CAMPTOTHECIN_PROBCELL_UP	na	UCHL5	C12ORF22	PVRL4	TPP1	TXNIP	TRAFD1	ABI1	LRRC2	ULK1	SLC7A14	CBS	EI24	TOB1	SERTAD1	NUDCD2	LPIN1	PMM1	CARHSP1	H2AFJ	CDKN1A	GRB10	TP53INP1
HIPPOCAMPUS_DEVELOPMENT_POSTNATAL	na	SIRT3	VDAC1	GRIA2	PYGM	NRGN	NDUFS2	MDH1	CX3CL1	PFKL	SOX10	MAPK3	PRDX6	CLTB	ALDOA	GRINA	EGR1	GRIA1	ENO2	LDHB	NTSR2	AIP	RAB3A	STXBP1	BDNF	RYR2	PPP3CA	BIN1	NAPA	COX8A	GEFT	TYRO3	PKM2	DGKZ	IGHMBP2	SDHA	TPI1	EEF1A2	ATP2A2	KCNMA1	GPI	ATP6V0C	NDUFB2	SH3GL2	ATP6V1C1	VAMP2
MPRPATHWAY	na	GNAI1	PRKAR2A	PRKACB	GNGT1	HRAS	PRKAR2B	CAP1	ACTA1	MAPK3	PRKAR1A	CDC25C	CDC2	PRKACG	ADCY1	PRKAR1B	PIN1	GNAS	CCNB1	SRC	RPS6KA1	MAPK1	GNB1	MYT1
BILE_ACID_BIOSYNTHESIS	na	ADH1A	HADHB	CYP7A1	CYP27A1	BAAT	ALDH3A2	SRD5A1	ALDH1A2	ALDH1B1	ALDH1A3	ADH4	ACAA2	ALDH9A1	ALDH2	AKR1C4	SOAT2	ADH6	ADH1B	ALDH1A1	AKR1D1	ALDH3A1	CEL	ADH7	ADH1C	SRD5A2	ACAA1	ADHFE1
CMV_HCMV_TIMECOURSE_48HRS_UP	na	KIAA0649	ARFGEF2	APOE	RABGAP1L	CCK	BMP6	NP	RGS6	MSX1	PIM2	ARNTL	EYA2	TAC1	HSD17B6	TMSL8	MPHOSPH9	CDK2	PLA2G4A	RAD51C	GAP43	SAP30	IL1RN	HSPA12A	ABCC5	AQP3	CLGN	MAOA	BIRC4BP	CREM	ZNF204	ZNF202	RRAD	LAMP3	NASP	EYA4	CTSL2	APOM	SERPINI1	PRKAA2	KIAA0664	STIL	CTNNA2	PROX1	FZD5	HIST1H2AE	PDK3	NFKB2	CDS1	SOX5	TOPBP1	ITPR1	SUZ12	GPX3	CLPX	ABHD3	SLC25A13	KIAA1467	DBF4	MLF1	SLC29A2	PLXDC1	HRASLS3	RRAGD	HIST2H2AA3	TFEC	CD2AP
BCNU_GLIOMA_MGMT_48HRS_UP	na	SMPD2	SNAPC3	SNAPC1	CTNNAL1	SLC6A2	CLTCL1	TUBB	SLC10A1	UGT8	GCM1	SLC16A2	GPR65	SMARCD1	GNRHR	PIK3R3	GOLGA4	CNTNAP1	SNRPB2
AMINOSUGARS_METABOLISM	na	HK1	GCK	HEXA	UAP1	CMAS	PGM3	GNE	HEXB	CYB5R3	GNPDA2	GFPT1	RENBP	HK3	HK2	GNPDA1
CALCIUM_REGULATION_IN_CARDIAC_CELLS	na	GNG13	RGS4	ATP2B3	GJB3	CACNA1S	RGS18	CASQ1	CALM1	ITPR2	RGS6	GJB6	CHRM3	YWHAH	PRKCZ	RGS16	GNG5	CALM3	KCNB1	CHRM1	CASQ2	NME7	ATP2B1	RYR3	ADRA1B	KCNJ5	RGS5	CHRM2	GNAI3	GJA1	YWHAQ	ADCY5	CHRM4	CACNB3	PLCB3	PLN	CACNB1	CACNA1C	ANXA6	GNGT1	GNG4	CHRM5	PRKCB1	PRKAR1A	GNG7	PRKCH	GRK6	RGS10	RGS19	CALM2	GNB5	ADRA1D	ADRA1A	ADRB2	ATP1B3	CAMK1	SLC8A3	SLC8A1	PRKCG	GNG3	CAMK4	ADCY3	GNB3	GJB2	ATP2B2	ATP2A2	PKIG	ADCY2	USP5	PEA15	PRKD1	ADCY7	RGS3	FXYD2	GJA12	PKIB	ADCY6	GRK4	GJB5	PKIA	CACNA1E	RGS1	ADCY9	ADRB3	PRKACA	PRKCE	CACNA1D	RYR2	RGS14	GNB2	GNAQ	ADCY4	PRKACB	PRKCA	CACNA1B	ATP2A3	RGS20	GNG2	PRKAR1B	RYR1	GJB4	GNB1	CACNA1A	CAMK2D	GNAO1	ARRB2	PRKAR2A	CALR	RGS9	GNAI2	GNAZ	RGS17	ATP1A4	PRKAR2B	GRK5	GJB1	MYCBP	ADCY1	RGS7	GJA5	ARRB1	GNG12	ADRB1	PRKCQ	ITPR1	GNA11	CAMK2G	RGS11	CAMK2A	YWHAB	CAMK2B	GJA4	PRKCD	ATP1B1	SFN	GNB4	RGS2	KCNJ3	ITPR3	ATP1B2	ADCY8
NOS1PATHWAY	na	CALM3	PPP3CB	GRIN2D	PRKAR2A	PRKACB	GRIN2A	GRIN2C	PRKCB1	PRKCA	PPP3CC	PRKAR2B	PRKAR1A	GRIN2B	DLG4	CALM1	PRKACG	PRKAR1B	SYT1	CALM2	GRIN1	NOS1	PPP3CA
HADDAD_CD45CD7_PLUS_VS_MINUS_UP	na	CSTA	KCNE1L	HGF	TRAF4	CFD	PALLD	DNTT	CEBPD	AZU1	S100A8	CD24	MME	HCK	CCR9	BLNK	LGMN	BZRAP1	TNF	SPON1	CRIP1	MCM4	TRGC2 /// TRGV2 ///	CCR7	IL6R	TYROBP	IRF8	F13A1	PRTN3	HAL	RRM2	LTB	MPO	CCL3 /// CCL3L1 ///	MS4A3	ITGB7	TRIB2	RNASE6	ELA2	CTSG	KIF15	CST7	SCN3A	G0S2	RAB31	NPTX2	IL7R	LY86	ARHGEF10	VPREB1	SLC2A5	IGJ	SERPINF1	CSPG2	LGALS1	CDC20	CD7	LEF1	ZWINT	NRXN2	PLEK	CSF1R	LYZ /// LILRB1	MS4A6A	EBI2
HADDAD_HSC_CD7_UP	na	CSTA	KCNE1L	HGF	TRAF4	CFD	PALLD	DNTT	CEBPD	AZU1	S100A8	CD24	MME	HCK	CCR9	BLNK	LGMN	BZRAP1	TNF	SPON1	CRIP1	MCM4	TRGC2 /// TRGV2 ///	CCR7	IL6R	TYROBP	IRF8	F13A1	PRTN3	HAL	RRM2	LTB	MPO	CCL3 /// CCL3L1 ///	MS4A3	ITGB7	TRIB2	RNASE6	ELA2	CTSG	KIF15	CST7	SCN3A	G0S2	RAB31	NPTX2	IL7R	LY86	ARHGEF10	VPREB1	SLC2A5	IGJ	SERPINF1	CSPG2	LGALS1	CDC20	CD7	LEF1	ZWINT	NRXN2	PLEK	CSF1R	LYZ /// LILRB1	MS4A6A	EBI2
LIZUKA_G2_GR_G3	na	PCSK6	PLEKHC1	KIAA0319	TIMM17A	BAAT	CPB2	PRDX6	BNIP3	PAH	ACSL1	TOMM40	SCML2	COBLL1	FBXW11	TMED2	ACSM2	SDC1	PPM1A	CHES1	KCNH2	LYZL6	PGRMC1	SEPP1	SDHD	RAPGEF2	KDELR2	HADH
BRENTANI_CYTOSKELETON	na	FLNA	GSN	MAP1B	MYL2	VIM	CETN1	TUBA1	PFN1	RSN	TUBA2	KISS1	SPTB	ACTG1	MYL3	VCL	MUC1	MAPT	MSN	TTN	TLN1	SPTA1	MCF2
UVC_LOW_C2_DN	na	CXCL12	SLC20A2	SIPA1L1	NAV3	MYO10	MEIS2	ERC1	RFTN1	PRIM2A	SATB2	EHBP1	CRADD	WWOX	LOC283824	SAMD4A	FNBP1	STK39	HMGA2	SLIT2	PFTK1
IGFR_IR_UP	na	TMEM97	LOC642393	ST6GAL1	EBNA1BP2	ST3GAL4	GNL3	HSPA4	BNC1	SRXN1	SERP1	CORO1C	USP10	DDX21	ADRM1	ARL4C	RCL1	GREM2	WDR77
GH_EXOGENOUS_LATE_UP	na	PITX3	CASC1	NEURL	FAP	TWIST1	LOC90784	C1ORF178	FLJ42709	ARHGAP26	LOC91450	IKZF4	DNTT	NCAM1	OR1D2	POU3F3	PAP2D	C14ORF93	CLASP1	NPTN	USH1C	LOC253970	TRPC2	KIAA0644	MTSS1	SYT7	SYNPO2	SH3KBP1	HMGB1	HYDIN	COL20A1	TOM1L2	CDH6	USP40	COL4A6	SLC43A1	DHX34	PI4KII	OR7E19P	ENC1	BTN1A1	MRVI1	EIF3S1	AFF2	PMPCB	GEMIN4	CHRNG	AP1GBP1	CD1C	MGC3207	CXORF48	MAGEA6	C1ORF95	HIVEP2	FLJ12825	ABCC9	HCN1	RAB7B	VASH1	DRD1IP	MAGI1	IL2RB	CDC42BPA	SLC17A4	C1ORF75	CCL4	ABTB2	EXOSC6	CLDN2	FRS2	USP53	HCRT	SPOCK2	MAP3K12	EFCBP1	TAS2R1	SPEG	FGF13	LOC283075
DFOSB_BRAIN_2WKS_UP	na	NOV	IMPACT	TXN	FHL2	GSTO1	GARS	PIB5PA	FHOD3	SERPINI1	C17ORF79	APBA2	ACCN1	OLFM1	TBR1	MFSD4	VSNL1	MGST3	HMGCS1	BDNF	PFTK1	DDEF1	ELAVL2	CTGF	GEFT	SMAD1	MEF2C	MOBP	COL5A2	SEPT9	CADPS	STMN1	NEFH	ZNRF2	SCN1A	PTPRK	TUBB2A	ADARB1	STMN2
NGFPATHWAY	na	RAF1	NGFB	SOS1	KLK2	HRAS	GRB2	JUN	MAPK3	PIK3CA	DPM2	PIK3R1	NGFR	PLCG1	CSNK2A1	MAP2K1	FOS	SHC1	ELK1	MAPK8
GH_EXOGENOUS_ANY_DN	na	PMCH	PYGM	MED12L	SP4	ICEBERG	ARSF	GALNT9	SPRY2	LBX1	FANCM	CYB5A	CEP192	PPEF2	FLJ21736	HS3ST1	CA6	CBX1	PPP1R2P9	NRTN	SLC23A1	RNF144	TAF2	SLC2A8	PPP1R3A	SORBS2	RASGRF2	HPSE	KIAA1411	PHOX2B	SYNPO2	FAM63B	GAD2	GLRX	PRDX3	PIK3C2A	DNAJC1	SCGB2A1	GBX2	ERCC4	METTL5	MLLT7	GPR171	KIAA0368	SH3BGRL2	SNAI2	PURG	CDC14A	MITF	C6ORF15	INTS6	ZNF419A	ZNF473	CACNA1C	ACADL	SMARCA1	PDCD1LG2	ITGB3	SLC4A7	SOX1	KIAA0363	LUZP4	APOM	BMP2	SLC35B3	UBXD6	SPPL2A	CPB1	TFDP3	FLJ12688	ADPRH	WFS1	APOBEC2	NOX3	C1ORF158	GPR180	ELAVL4	RFPL1	SGK	HMGB2	PLG	SLC17A1	KCNAB2	SNAP91	PFKFB4	MAN1C1	DBF4	OAS2	HIST1H2BK	PLCXD1	CYP4F3	LOC340069	SLC23A2	NDUFS3	GPLD1	ESRRG	TFEC
WNT_TARGETS	na	PLAUR	FOSL1	FGF18	ATOH1	CD44	JUN	NRCAM	FST	EFNB1	MET	CCND1	MMP7	BIRC5	FOXN1	FZD7	IGSF4C	LEF1	VEGF	PPARD	CLDN1	MMP26	ID2 /// ID2B	ID2	BMP4	GAST
INOSITOL_PHOSPHATE_METABOLISM	na	PLCB2	PIP5K2B	PIK3C2B	PLCG1	PIK3CB	ITPKB	PIK3C2G	PIK4CA	INPP4B	OCRL	INPPL1	INPP4A	PIK3C2A	PLCD1	PLCB1	IMPA1	INPP5A	MIOX	PIK3CA	PLCG2	INPP1	ITPKA	PLCB4	PLCB3	PIK3CG
IL2PATHWAY	na	RAF1	IL2	STAT5A	IL2RB	SOS1	GRB2	STAT5B	HRAS	LCK	JUN	MAPK3	IL2RG	JAK1	JAK3	CSNK2A1	MAP2K1	FOS	SHC1	SYK	ELK1	IL2RA	MAPK8
LE_MYELIN_DN	na	MPZ	ABCA2	OGN	CMTM6	CLTB	SERPIND1	PIK3R1	PRX	CA3	ADIPOQ	FGF7	MT3	ERRFI1	GNAI1	EFHD1	CLDN5	AK3	ELOVL6	SNCA	MAL	PCK1	MAST2	CHST2	FDFT1	SIRT2	SLC6A15	LASS2	EMID1	MAPK8IP1	UTRN	PMP22	S100A1	TMEM40	NSDHL	TKT	CAT	KCNK1	MYH11	ZBTB16	TGFA	SLC2A1	MT2A	LPL	PEA15	SEMA3B	SNCG	SLCO3A1	IDI1	OSBPL5	RTN1	EMP2	FGF1	TMEM30A	BTBD14A	MBP	CD55	SCD	FGL2	FADS1	MYO1B	PTGDS	LOX	LSS	SCN7A	THRSP	CYP51A1	NR4A2	FUT8	GFRA1	MVD	SULT1A1	IL16	DHCR24	S100B	SEMA6C	MYO1D	FTH1	GJB1	MPDZ	SLC1A5	ADAM10	RNF13	SC4MOL	MGST3	TIPARP	HMGCS1	PCYT2	HMGCR	PCMT1	TMEM56	SLC25A1	EPHB6	CDKN1A
ST_P38_MAPK_PATHWAY	na	MAP3K10	MAP3K7	MAPK14	CREB3	MAP2K6	AKT1	EIF4E	MAPK11	GADD45A	MAP3K7IP1	EEF2K	CREB5	NR2C2	TRAF6	MAPKAPK5	DUSP1	MAPK13	MAP2K4	DUSP10	CDC42	HSPB1	SRF	MKNK1	MAPK12	MKNK2	MAP3K7IP2	MAP3K5	MAP3K4	MYEF2	ATF1	NFKB1	MAPKAPK2	CREB1	MAPK1	IL1R1	ELK1
GH_EXOGENOUS_EARLY_UP	na	CALCOCO2	HIST1H4E	CCDC15	PGK1	OMD	APOL6	TECTA	INSM1	EPB41L4B	RNASE2	LOC91948	AAA1	NARG1	PHF21A	COL12A1	FSHR	CDC42	FLJ32110	SCMH1	CXCR4	CRTC3	HIST1H3E	ZFY	ADK	IFIT2	CDC42EP3	ARHGAP1	FAM83A	TNFRSF25
OVARIAN_INFERTILITY_GENES	na	ATM	MSH5	NCOR1	ZP2	DMC1	PTGER2	SMPD1	ESR2	CCND2	PRLR	EGR1	LHCGR	INHA	VDR	CEBPB	CDKN1B	FSHR	PGR	MLH1	NR5A1	BMPR1B	GJA4	CDK4	NRIP1	DAZL
MAMMARY_DEV_UP	na	ANGPTL2	PROM1	CPXM1	INHBB	PDGFRA	RSHL2	CTSB	OGN	FIGF	C8ORF42	NPR3	CFH	CCL8	SLC6A6	AOX1	LIMD2	NUDT5	DBP	PIK4CA	USP15	SFRP4	APOD	ELOVL6	EPS15	COL18A1	EPS8	HAL	SMS	CALML5	HSD11B1	ZHX1	NFIL3	ADARB1	LSP1	CYP4B1	COMT	RECK	SERPINB9	APBB1IP	REG3A	MSR1	MARCO	PRRX2	S100A9	THBS2	CXCL12	KRT10	CITED1	KLF4	PTN	FOXA1	IL1R2	CLCA1	PENK	PTEN
BUTANOATE_METABOLISM	na	ALDH5A1	AACS	PDHA1	ALDH3A2	GAD1	PDHB	HADHA	SDHB	OXCT1	EHHADH	ALDH1A2	SDS	ACAT1	ALDH1B1	ACADS	ALDH1A3	ALDH9A1	PDHA2	GAD2	ALDH2	ECHS1	ACAT2	HMGCL	ALDH1A1	ABAT	L2HGDH	ALDH3A1
LEE_MYC_DN	na	IGF2	KLK5	HSPH1	AQP8	ABCC10	HERPUD1	EFEMP1	NETO2	CFH	PNLIPRP1	MEOX2	PFKFB1	HSPA5	ORM1 /// ORM2	RGS16	SFXN1	KYNU	ELOVL5	DCT	TBC1D8	AASS	ZG16	IGF1	HAL	PCK1	RARRES1	REG1A	IGFBP2	PNLIP	EGFR	ELA2	CTRC	SATB1	G0S2	C8ORF4	C18ORF22	C14ORF140	BHMT	SERPINA3	TDO2	FGG	KLF15	FKBP5	SLC37A4	C4BPA	HRSP12	GOT1	PCOLCE	OTC	MOSC1	HBP1	MT2A	MAPKAPK2	CYP2F1	G6PC	HAO1	DPYD	IL1R1	POGZ
BOQUEST_CD31PLUS_VS_CD31MINUS_DN	na	WNT5A	APOE	PLTP	FBN1	HDAC4	MEST	OGN	MEIS1	ROBO1	PCOLCE2	RNASE4	WDR41	GPC3	MMP2	FGF7	GPC4	ANGPT1	COL16A1	CRYAB	SHOX2	CRIP1	MEIS2	COL5A2	APOD	MEG3	ABCA6	DKK2	ABCA8	GSTM5	WISP2	BMPR1A	MSC	RECK	CRABP2	EMP3	CD44	NET1	TNXB	OMD	MRC2	STEAP1	ROR1	CXCL14	GSTM3	GLT8D2	MFAP5	ISLR	SPON2	THBS2	CXCL12	COL5A1	PDE4DIP /// LOC64253	OGT	FZD7	LAMA2	KCNK1	AXL	MYH11	PTX3	FAM69A	MGP	SEMA3C	FLJ22662	ANK2	UST	CUGBP2	FAP	LTBP2	TWIST1	PTGIS	C1R /// LOC643676	CFD	EFEMP1	NTRK2	BASP1	FIGF	CHRDL1	CFH /// CFHR1	HOXC6	MAFB	TSPAN8	MBP	PDE4DIP	C7	GALNT12	AOX1	EDG2	OSR2	PTGDS	FAT	UGDH	COL6A2	CCRL1	GRIA3	EFS	CTSK	ECM2	IGF1	SERPINE2	MITF	SOX9	C1ORF24	DPT	LRRC17	BHMT2	C6	CFB	EGFR	SCRN1	ITGA8	PDGFD	CDH11	TNFAIP6	IGFBP3	PRELP	PPP4R2	PTPN13	PDGFRL	ATP8B4	PEG10	SERPINF1	PLP1	GFPT2	GPNMB	NOTCH2	PCOLCE	COL6A3	ADH1B	SDC2	MAN1C1	F10	FLRT2	COL6A1	RHOBTB3	DCN	HAS1	OLFML2B	DDR2	ADH1A /// ADH1B ///	COL14A1	SVEP1	F3	CFH	TIMP1	FBLN5	MME	HTRA1	IRS1	C1S	AGL	LRP1B	PTPRD	EDG2 /// LOC644923	PLA2G4A	OLFML1	CDO1	PPL	FEZ1	PTHB1	PLA2G2A	C14ORF139	LUM	FMOD	LRP1	LSP1	S100A4	PHLDA2	FBLN1	CHL1	PLN	SERPINA5	CES1	ATP1A2	AEBP1	CD302	GSN	SPOCK1	PRRX1	DKFZP586H2123	CILP	MYOC	NOTCH2NL	TMED3	LOC339524	MXRA8	SETBP1	CSPG2	COLEC12	ALDH1A1	HSPB8	TNXA /// TNXB	NOVA1	INHBA	GDF10	RCN3	NPY1R	DCX	ADCY7	PDGFRA	GAS7	ELOVL2	CYBRD1	SLIT3	HNMT	SSPN	ABI3BP	FLJ22655	LOX	TNC	SLC22A3	DCAMKL1	MFAP2	SFRP4	CRISPLD2	MXRA5	SLC39A14	IGFBP6	PDLIM3	COL3A1	SCARA3	FLJ20701	NT5E	DZIP1	C5ORF15	MFAP4	CAPN6	SUSD5	ACOX2	COL1A1	SLC2A10	PCDH9	LIF	SART2	C3 /// LOC653879	ASPA	FST	C22ORF9	PDE4DIP /// LOC64254	BHLHB3	OLFML3	KCND2	SLIT2	PTPRG	GAS1	PTGFR	TMEM45A	SERPINA3	CEBPB	CDKN2C	TMEM176B	MRPS6	FXYD1	COL1A2	AKR1C1	SRPX	AKR1C2	ANPEP	IRS2	FMO1	TRO	LOC51334	PLAGL1	ITGBL1	MEG3 /// LOC647251	SGCE
HOGERKORP_CD44_UP	na	CDKL5	CAMK2D	SERPINC1	RGS3	ATP1A2	LOC440836	MLLT3	RPUSD2	SOX5	ADRB2	AQP1	PLG	SH3BP2	AFAP	PYGL	GCNT2	LOC283755	PDE6A	MITF	CFI	GAS2L3	IL6	NBL1
HSIAO_LIVER_SPECIFIC_GENES	na	ACSM3	EPHX1	CYP2E1	KLKB1	CYP2C18	C8G	F13B	SOD1	NAT2	RNASE4	SERPIND1	NR0B2	SEPHS2	FGB	SHMT1	KYNU	RGL2	MST1	ALDH2	RBM4	SERPINA4	C8A	ACAT2	PYGL	GYS2	PROC	LTB4DH	APOF	AADAC	HPN	SAA4	LBP	GATM	AGTR1	ACAT1	APOB	ACADSB	C4A	LPIN2	ACAA2	CAT	ALAS1	ID2B	PLOD2	SLC10A1	PBEF1	CYP2C8	CYP2A6	ARG1	HABP2	ACAA1	CYP2C9	LCAT	PCSK6	PZP	BAAT	UGT1A9	AOX1	SERPINE1	SERPINF2	CFHR2	APOC4	IL13RA1	CYP2J2	PGRMC1	CASC3	GGCX	F9	F12	CFB	HPD	C5	ALDOB	GJB1	HGFAC	SSRP1	PLGLA1	SERPINF1	BHMT	ADFP	PON3	FGG	C4BPA	LSR	RGN	C8B	ALB	AKR1C4	HMGCL	HPR	F7	KCNH2	CYP4F3	F10	CPN2	KNG1	SEPP1	ADH1C	CYP4F2	MBL2	IL13	F5	AGXT	ASGR2	GHR	FABP1	FGA	CYP2B6	F11	CPB2	HPX	AHSG	APCS	ACSL1	PCK2	ABCB4	C1S	MGST1	IGFBP1	NNMT	CDO1	TST	UGT2B15	MUT	AKR1D1	SERPINA7	TFPI	SLC38A3	CBS	SLC2A2	PCK1	CFI	BDH1	HSD11B1	SPP2	LGALS4	SERPINA5	ITIH3	FGL1	CES1	TAF6	IL8RB	CYP27A1	PCBD1	TM4SF4	FGFR4	GCH1	F2	NR1H4	FMO5	CP	SDS	SERPING1	CDH2	GSTZ1	MTHFD1	ITIH1	ADH4	VTN	APOC2	AGT	LIPC	CPS1	ALDH6A1	ASGR1	OTC	ALDH1A1	APOA2	LPA	APOC1	ITIH2	G6PC	PROS1	SERPINA6	APOC3	CYP4A11	SERPINC1	ASL	FURIN	DECR1	ABCC2	PCCB	FN1	CRADD	CYB5A	CRHBP	SORD	SUPT4H1	HNMT	TOMM40	HRG	PRDX4	C2	FAH	HMGCS2	SLC39A14	ABCC6	HSD17B4	HAL	SERPINA1	UGT2B4	CYP2D6	FCN2	LAMP2	ACOX2	AZGP1	FBP1	CES2	TAT	ASS1	DDT	GSTO1	DHCR24	SULT2A1	FST	APOH	MGST2	TF	CYP3A4	HP	GSTA2	SC4MOL	GLUD1	FMO3	SERPINA3	TDO2	PLG	CRP	HRSP12	DAB2	POR	AKR1C1	ATP13A3	RBP4	GPT	ORM1	CFHR1	APOA1	DPYS	CYP3A7
ZHAN_TONSIL_BONEMARROW	na	BIK	CKS2	LCK	FHL1	ADA	ITGA4	KLK1	SORL1	CCR2	BMP6	CAPN2	MYBL1	MEF2B	JAG1	BCL2	CAV2	SELPLG	PAM	IGF1	CAV1	DUSP5	AMPD1	P4HA1	SYK	SFRS7	BCL6	EMP3	PPT1	ARPC1A	ACAT1	XK	PIP5K1B	ATOX1	PKM2	BMI1	HEXB	S100A6	PECAM1	TCEA1	LRMP	EBI2
SMOOTH_MUSCLE_CONTRACTION	na	GNG13	ATF3	ATF4	HEAB	RGS4	OXTR	RGS18	CREB3	ATF5	ATF2	RAMP2	CALM1	RAMP1	RGS6	ITPR2	ACTA2	YWHAH	PRKCZ	CRHR1	RGS16	GNG5	CALM3	IGFBP1	IL1B	RYR3	RAMP3	RGS5	ACTA1	GJA1	YWHAQ	PLCG2	ADCY5	RLN1	CALCA	IGFBP2	PLCB3	CACNB3	GNGT1	GNG4	PRKCB1	PRKAR1A	GNG7	ADM	MYL2	PRKCH	GRK6	RGS10	RGS19	CALM2	ETS2	CREBL1 /// TNXB	CORIN	GNB5	SLC8A1	GNG3	MAFF	GNB3	ADCY3	ATP2A2	PKIG	ADCY2	ATF1	CREBL1	USP5	IL6	MYL4	RGS3	ADCY7	PRKD1	PKIB	ADCY6	GRK4	PKIA	RCP9	RGS1	ADCY9	PRKACA	GABPA	PRKCE	CRH	EDG2	GUCA2B	RYR2	RGS14	GNB2	GNAQ	PRKACB	ADCY4	PDE4B	PRKCA	IGFBP6	CNN2	ATP2A3	RGS20	GNG2	PRKAR1B	RYR1	GNB1	NOS1	CAMK2D	PRKAR2A	ARRB2	ADMR	GSTO1	RGS9	SP1	IGFBP4	RGS17	PRKAR2B	JUN	GRK5	IGFBP3	ADCY1	NOS3	RGS7	ARRB1	PLCG1	GNG12	CNN1	OXT	PRKCQ	GBA2	ITPR1	GUCY1A3	RGS11	CAMK2G	DGKZ	GUCA2A	PDE4D	CAMK2A	MYLK2	YWHAB	PLCD1	CAMK2B	PRKCD	NFKB1	SFN	GABPB2	GNB4	RGS2	FOS	ITPR3	ADCY8
TPOPATHWAY	na	RAF1	MPL	STAT5A	RASA1	JAK2	SOS1	PRKCB1	GRB2	STAT5B	HRAS	PRKCA	JUN	MAPK3	STAT1	PIK3CA	PIK3R1	PLCG1	CSNK2A1	THPO	MAP2K1	FOS	SHC1	STAT3
GLYCEROPHOSPHOLIPID_METABOLISM	na	CDS2	LYPLA3	LYPLA2	ACHE	PPAP2B	GPD1	LGALS13	PLA2G6	PLA2G1B	PLA2G4A	CDIPT	CHKB /// CPT1B	AGPAT2	CHKA	PLCG2	PLA2G2A	AGPAT3	PLA2G5	DGKQ	CHAT	GPD2	PCYT1A	DGKH	PLCB2	PISD	DGKB	ETNK1	PLCG1	PLA2G3	PAFAH1B1	DGKG	CLC	AGPAT4	CDS1	PEMT	DGKA	PPAP2C	AGPAT1	DGKZ	PPAP2A	LYPLA1	DGKD	PAFAH2	PLA2G2E	PCYT1B	AGPS	DGKE	GNPAT	LCAT
CALRES_RHESUS_UP	na	HCLS1	ZNF211	FLNA	AP2S1	TANK	FAP	SLC2A4	GDI1	FN1	S100A11	RYK	RGS6	TOB1	ITGB8	ENG	SRY	CUTL1	SLC1A1	CNN3	DHX38	SPTAN1	TCF12	KRT12	RNF113A	CKAP4	COL3A1	PHKG1	FAS	HSPG2	LUM	STX4	ARCN1	LRP1	RASSF2	GNL1	ACTR1B	MYH10	PDK4	FGL1	MYH9	EMP3	SAFB	IGFBP4	CD302	CCNI	GJB1	CLEC3B	CCL13	PAFAH1B3	IER2	PIK3CB	SNTA1	UPP1	GAS1	DRD2	ZNF306	LAMA2	SLC17A1	MTMR11	COL6A3	COL1A2	APP	NR4A3	ATP2B2	VAT1	SCRIB	CALB2
TSA_CD4_DN	na	CD3E	RARB	WNT4	LAT	FGF18	ENTPD2	CD247	NOTCH2	ALPL	WNT7A	OGDH	NOTCH1	CX3CR1	ICAM1	METAP2	CD3D	IL2RA	SLC3A2
VEGFPATHWAY	na	EIF2S1	EIF2B1	EIF2B4	PRKCB1	PXN	NOS3	FLT1	PIK3R1	PLCG1	FLT4	EIF2B5	SHC1	EIF1	PTK2	PRKCA	EIF2B2	HRAS	EIF2S2	ARNT	VEGF	EIF2B3	VHL	HIF1A	PIK3CA	KDR	EIF2S3	ELAVL1
GRANDVAUX_IRF3_DN	na	TYRP1	GEM	RASA1	PPP2R3A	CD1B	PIK3C3	TMPO	TIMP3	RPS7	CD58	CDH11	FGF1	STK17B	SORL1	F13B	ADAM9	PAH	MFAP5	ANXA4	PLAG1
XPB_TTD-CS_UP	na	HAS2	IRF5	DLC1	SOX4	RAMP2	ROR1	STAMBP	HMGN3	SSBP2	PDGFRL	CAND2	CNN1	PPAP2B	PRKCZ	CSPG2	DOK5	ENPP2	PPP2R3A	KAL1	LPXN	COL1A2	PTN	DMN	SERPINB2	MAP2K5	GULP1
HDACI_COLON_CLUSTER5	na	FUS	KCNS2	MBTD1	EIF2C2	ATF4	ME1	PSMB5	CKS1B	XPOT	SMPD1	MLH1	PCBP2	ADK	INPP5A	STC2	DNAJA4	BTF3	BCL2L12	IFIT1	XBP1	TARS	ACADS	LAD1
BETA_ALANINE_METABOLISM	na	ACADL	ALDH3A2	GAD1	HADHA	UPB1	EHHADH	ALDH1A2	MLYCD	SDS	ALDH1B1	ALDH1A3	ACADSB	ALDH9A1	GAD2	ALDH2	ACADM	ECHS1	AOC3	ALDH1A1	ABAT	AOC2	ALDH3A1	SMS	DPYD	ABP1	DPYS	CNDP1
COLLER_MYC_UP	na	PPIF	C1QBP	EIF5A	CKS2	POLR2H	HLA-DRB6	HLA-DRB4	GRPEL1	SLC16A1	CCND2	HDGF	PBEF1	TFRC	AHCY	HSPD1	FKBP4	IARS	HLA-DRB1
WANG_HOXA9_VS_MEIS1_DN	na	TNFRSF7	CALCRL	NRGN	CD93	SATB1	MEIS1	GPR56	IL7R	LY86	TSPAN2	TSC22D1	PTPRCAP	GEM	CD244	EDNRA	CD34	EBF1	TMSB10	ERG	NRIP1	CXXC5	ITGB7	FLT3
NF90_DN	na	MN1	MSX2	CUGBP2	NDN	ESPL1	CDH11	GAL	GATM	UGT8	TAF4	OLFM1	CYP19A1	POLD2	DMD	KIFC1	PCK2	HMGCS1	TROAP	SREBF2	CDC6	XK	RAD52	AXL	SFRS6	MAPK7	LMNB1	CXCR7	THBS4	HCFC1	PC	TEK	NMT1	IRX5	IGFBP5	ASNS	SLC1A3	ROR2	CREBBP
HASLINGER_B_CLL_11Q23	na	ATM	UBE4A	CASP1	SLC4A7	PPP2R1B	PABPC4	GSN	KIAA0999	CTSK	CSPG5	ADRBK2	CNR1	HS3ST1	PCSK7	BIRC2	FUT8	AHR	GLRA2	PICALM	DDX10
ST_T_CELL_SIGNAL_TRANSDUCTION	na	PAK4	LAT	ZAP70	VAV1	NFKBIA	SOS1	CTLA4	GRAP2	LCK	LCP2	PAK3	PTPRC	CSK	SOS2	NFAT5	NFKBIB	PAK6	NCK1	PLCG1	PAK1	ITK	CD3D	NFKB2	ITPKB	RAF1	EPHB2	RASGRP3	CBL	NFKBIL2	NFKBIE	GRB2	RASGRP2	PAK7	RASGRP1	NFKB1	ITPKA	PAK2	RASGRP4	MAPK1	DTYMK	FBXW7	NFKBIL1	DAG1	CD28
PROPANOATE_METABOLISM	na	ACADL	PCCA	ACACA	ALDH3A2	PCCB	HADHA	MLYCD	SDS	ALDH1A2	EHHADH	ACAT1	LDHB	ALDH1B1	ALDH1A3	ACADSB	LDHA	SUCLA2	ALDH9A1	ALDH2	ALDH6A1	SUCLG1	ACAT2	ACADM	ECHS1	ALDH1A1	LDHC	MUT	ABAT	SUCLG2	MCEE	ALDH3A1
ETSPATHWAY	na	E2F1	DDX20	HRAS	SIN3B	RBL2	JUN	HDAC5	HDAC2	E2F4	RBL1	CSF1	FOS	ETS2	NCOR2	SIN3A	ETV3	CSF1R	ETS1
INSULIN_ADIP_INSENS_UP	na	SPSB1	CDR2	BHLHB2	C12ORF45	HMGCR	PTGES	NOP5/NOP58	CCRN4L	SRR	EREG	SLC2A1	LOC645619	SYNJ2	IER2	SRXN1	RBM13	B3GNT2	TUBB6	SPRED2	TUBB2A	PHLDA1	PPAN	DUSP6
FRUCTOSE_AND_MANNOSE_METABOLISM	na	PFKM	FBP2	ALDOB	KHK	GMDS	ALDOA	GMPPB	SORD	PFKFB1	PMM1	HK2	PFKFB3	FPGT	HK1	GCK	MPI	PFKP	TPI1	PFKFB4	PMM2	HK3	AKR1B1	GMPPA	ALDOC	FBP1
SPRYPATHWAY	na	RAF1	EGFR	RASA1	CBL	EGF	SOS1	GRB2	HRAS	SPRY2	MAPK3	SPRY1	SPRY3	PTPRB	SRC	MAPK1	MAP2K1	SPRY4	SHC1
STURLA_SONIC_HEDGEHOG	na	PRKAR2A	GSK3B	PRKACB	XPO1	CDK2	RASGRF1	PRKAR2B	BMP2	GLI2	DYRK2	CDK8	FGF4	PRKACG	DYRK1A	CCNB1	GLIPR1
HCC_SURVIVAL_GOOD_VS_POOR_UP	na	DIO1	EPHX1	KHK	F13B	SERPIND1	ACADS	HYAL1	HADH2	MST1	CYP4F11	ABCA6	PKLR	SLC25A10	CABC1	GLYAT	RHBG	SLC27A5	INSR	VPREB1	MASP2	ALAS1	LOC162427	AQP9	C1QTNF4	MUCDHL	CCL16	ABCG5	RBP5	NDRG2	BAAT	LOC94431	AOX1	HAGH	MTSS1	LOC149703	TTBK1	SELENBP1	CYP2J2	KLK3	AMFR	NF1	UGT1A6	CRYL1	F12	MRPL46	APOA5	HPD	STARD10	GJB1	KIAA0888	SERPINF1	C4BPB	ALDH4A1	RGN	ECHS1	CUTL2	F10	CPN2	PC	LOC158402	LPIN1	HAO1	DSG1	NDUFS2	CPB2	APCS	ITPR2	ABHD6	AGL	CDO1	UGT2B15	IL6R	SLC38A3	SLC2A2	PCK1	CES1	FLJ12331	ABCG8	SERPING1	EHHADH	ANXA9	SALL1	ITIH1	MSRA	RPIB9	DCXR	ASGR1	OTC	G6PC	APOC3	SERPINC1	MYRIP	ABCC2	PCCB	PRDX6	MAP4K1	ENPP5	CPT2	C2	ACF	IVD	PIPOX	PINK1	FLJ20581	UGT2B4	CYP2D6	ACOX2	SEC14L2	CES2	SPINK2	CABIN1	SULT2A1	SRD5A1	MPDZ	CYP3A4	AMT	PAH	SGPL1	RDH5	FMO3	SLC6A12	INSIG1	USH3A	PCYT2	WNT11	EGLN2	SLC35D1	FLJ30679	PPAP2A	AR	UNKL	MGC24039	MVK	CRAT	DPYS	AMACR
NFATPATHWAY	na	MAPK14	CALM1	PRKACG	NFATC3	PIK3R1	EDN1	SYT1	NFATC2	RPS6KB1	CALM3	NFATC1	GSK3B	PRKACB	CTF1	HRAS	ACTA1	IGF1	PIK3CA	PRKAR1B	CAMK1G	MAPK8	CREBBP	PRKAR2A	CALR	LIF	PPP3CC	HAND1	PRKAR2B	NKX2-5	MAPK3	FKBP1A	PRKAR1A	AKT1	F2	FGF2	HAND2	MAP2K1	CALM2	NPPA	PPP3CA	RAF1	PPP3CB	CAMK1	AGT	MEF2C	CAMK4	GATA4	NFATC4	CSNK1A1	MYH2	MAPK1	ELSPBP1
GPCRPATHWAY	na	PRKAR2A	GNGT1	PRKCB1	RPS6KA3	PPP3CC	PRKAR2B	MAPK3	JUN	PRKAR1A	CALM1	PRKACG	ADCY1	NFATC3	PLCG1	SYT1	CALM2	MAP2K1	NFATC2	PPP3CA	CALM3	RAF1	PPP3CB	GNAQ	GNAI1	NFATC1	PRKACB	PRKCA	HRAS	PRKAR1B	NFATC4	CREB1	GNAS	GNB1	FOS	ELK1
IL12PATHWAY	na	CD3E	IL12B	STAT4	IFNG	JAK2	IL12RB1	IL12RB2	MAPK14	TRA@	IL12A	MAP2K6	TYK2	JUN	IL18	CXCR3	CD3G	ETV5	CD3D	MAPK8	IL18R1
HBX_HCC_UP	na	CASP4	HMGB2	UCK2	PMAIP1	CCNG1	GLRX	ACP2	SLC25A5	IGKC	ATP5J	EMR3	MMP1	FAS	IL6	CDKN3	CXCL1
HOGERKORP_ANTI_CD44_UP	na	CDKL5	CAMK2D	SERPINC1	RGS3	ATP1A2	ECGF1	MAPK14	IL1A	MLLT3	STX1A	SOX5	ADRB2	AQP1	PLG	SH3BP2	ALB	AFAP	PYGL	GCNT2	PDE6A	PIGA	MITF	NBL1
TESTIS_EXPRESSED_GENES	na	TSGA10	SCML1	SLC6A8	ADAM29	WT1	DNALI1	FAM12B	GRB14	DNAJC4	BRDT	ISYNA1	CRISP1	PRM2	CYLC2	CHODL	RNASE1	ADAM2	PTGDS	MAP7	USP2	PSORS1C1	DDX3Y	DDX4	TFDP2	TEX13A	TSKS	CXADR	DDX3X	CLGN	AMH	NUP98	SOX30	TEX14	TCP11	PPP2R1B	DKFZP434P211	TF	BAT2	DMRT1	HSD17B3	SPACA1	TTTY2	SOX5	GPR135	SPINLW1	MNS1	FLJ36166	EIF1AY	SSX2IP	COIL	TEX15	TTTY15	NR0B1	TUBA4	ALG8	DDX43	CTAG2	HSPA1L	CRAT	KCTD13	ACE2
PROSTAGLANDIN_AND_LEUKOTRIENE_METABOLISM	na	CBR3	PGDS	LPO	ALOX12	LTA4H	PTGIS	PRDX6	CYP4F3 /// CYP4F2	TBXAS1	PRDX1	PLA2G3	PTGS1	CBR1	PLA2G6	PTGDS	PTGS2	PLA2G1B	PLA2G4A	EPX	PTGES2	PRDX2	GGT1	AKR1C3	PRDX5	PLA2G2A	ALOX15	TPO	CYP4F3	ALOX5	MPO	PLA2G2E	PLA2G5	CYP4F2
MCALPAINPATHWAY	na	EGFR	PRKAR2A	VIL2	PXN	PRKAR2B	MAPK3	PRKAR1A	MYL2	ITGB1	CAPN1	MYLK	PRKACG	CXCR3	CAPN2	PRKACB	PTK2	EGF	HRAS	ACTA1	PRKAR1B	CAPNS1	TLN1	MAPK1	CAPNS2
FCER1PATHWAY	na	VAV1	SOS1	PRKCB1	PPP3CC	JUN	MAPK3	CALM1	NFATC3	PIK3R1	PLCG1	SYT1	MAP2K1	CALM2	NFATC2	SHC1	MAP2K7	PPP3CA	RAF1	CALM3	PPP3CB	MAP2K4	NFATC1	FCER1A	MAP3K1	GRB2	LYN	HRAS	PLA2G4A	BTK	PIK3CA	NFATC4	PAK2	MAPK1	FOS	SYK	ELK1	MAPK8	FCER1G
STRESS_TPA_SPECIFIC_UP	na	CPOX	PTPN7	EVI2B	USP12	CCL18	SPRY2	RASD1	CSF2	AMD1	KCNN4	RABGGTB	CCNB2	DUSP2	D21S2056E	GPR65	NEK6	IER2	CCT5	PHLDA1	CD40	NFKB2	MYC	TNF	BIRC3	DUSP4	NAB2	ID3	BCL2A1	TNP1	FAM3C	CDK5R1	ATP13A3	MGP	TRAF1	NFKB1	RARG	DUSP5	CCR1	SLCO4A1	STX4	PLEK	AKAP13
GOLUB_ALL_VS_AML_DN	na	PPIF	FAH	LEPROT	NFKBIA	SQSTM1	LYN	CD33	ZYX	CFD	HOXA9	CST3	ATP6V0C	CTSD	MCL1	PRG1	LGALS3 /// GALIG
UVB_NHEK4_24HRS_DN	na	DSG1	IL13	TRAIP	KRT10	VTN	NOTCH4	RFC2	MAP3K14	SMO	DSP	IFI6	EGR1	RARG	DVL1	IL6	EDN2	ITGB7	TGFB1
IGF1MTORPATHWAY	na	EIF2S1	IGF1R	GSK3B	PDPK1	INPPL1	PDK2	EIF2S2	AKT1	FRAP1	EIF4E	IGF1	RPS6	PIK3CA	PIK3R1	EIF4EBP1	PPP2CA	EIF2S3	EIF2B5	PTEN	RPS6KB1
CELL_ADHESION_MOLECULE_ACTIVITY	na	DSG1	CD36	MPZ	CD33	FGA	CPNE1	ZAN	GPA33	CDH13	PCDHB15	BAIAP2	DCTN6	CTNNB1	CD99	FGB	DSC1	PPFIA2	IL1B	PLAU	PCDHB11	MAEA	SPN	SERF2	MCAM	DSC2	CORO1C	PCDH12	CPNE3	CHL1	NEO1	MFGE8	PCDHB12	NRCAM	PPFIA1	DSC3	VCAM1	VWF	CDH2	GP5	PCDHB6	OCLN	THBS2	NINJ2	VTN	TYRO3	CEACAM1	OPCML	ZYX	ENTPD1	PECAM1	PCDHA3	DSG3	ICAM1	NINJ1	PCDHB10	ALCAM	SELP	ICAM2	L1CAM	FLOT2	CNTN2	ICAM3	FN1	CD226	PCDH11X	BYSL	CDSN	NCAM1	LY9	ICAM5	CD6	SELE	DSCAM	CDH3	PCDH1	FAT	CD2	CDH15	CEECAM1	PSORS1C1	EMILIN1	PCDHB4	EVA1	ICAM4	PCDHB3	CSPG4	IGSF1	DPT	PCDHB2	CIB1	PKP3	CD151	CD58	PNN	PKP1	CD164	PCDHB14	FGG	SELL	F11R	SPG7	FEZ2	THBS1	CNTN1	CDH1	THBS4	GP9
GLYCOGEN_METABOLISM	na	PYGM	PPP2R2C	PHKB	PPP2R1B	PPP2CB	CALM1	PPP2R5A	GSK3A	CALM2	CALM3	AGL	PPP2R5C	GSK3B	UGP2	PPP2R3A	PYGB	GYG2	PPP2R2A	PHKG2	PPP2R5D	PYGL	GYS2	PPP2R2B	PPP2R1A	PHKG1	PGM1	PPP2R5E	PHKA1	GYS1	PPP2CA	GBE1	PPP2R4	PHKA2	PPP2R5B
TNFALPHA_TGZ_ADIP_DN	na	IRX3	SLC2A4	ALAD	DHRS3	RASD1	AQP7	ABCD2	PPARG	PFKFB1	CIB2	ADIPOQ	PLA2G6	CDKN2C	RETN	RNF11	TST	FASN	TPP2	SELENBP1	MUT	IDH1	PC	AP3S1	RGS2	NRIP1	CBX4	IDH3G
TCRPATHWAY	na	CD3E	LAT	ZAP70	VAV1	PTPN7	NFKBIA	SOS1	PRKCB1	LCK	RAC1	PPP3CC	RELA	JUN	MAPK3	CALM1	NFATC3	PIK3R1	CD3G	PLCG1	SYT1	CALM2	MAP2K1	CD3D	NFATC2	SHC1	PPP3CA	RAF1	CALM3	PPP3CB	NFATC1	MAP2K4	RASA1	MAP3K1	PRKCA	GRB2	HRAS	TRA@	PIK3CA	NFATC4	NFKB1	FOS	ELK1	FYN	MAPK8
SCHUMACHER_MYC_UP	na	UCK2	MEST	NME1	SLC16A1	JTV1	LRP8	LOC56902	SORD	POLD2	ACSL1	PRDX4	LDHA	ZNF239	RRS1	KIAA0020	DHODH	RANBP1	SLC39A14	CYP51A1	NOLC1	FXN	TFRC	AKAP1	NEFH	PRPS2	POLR2H	AEBP1	UCHL3	SLC20A1	CTPS	AHCY	TARBP1	FKBP4	IARS	MTHFD1	DDX10	ATP1B3	CTSC	HSPE1	AUH	SLC39A6	VRK1	MRPL3	EBNA1BP2	PAICS	RABEPK	PBEF1	PYCR1	ABCE1	GRSF1	DDX21
FATTY_ACID_SYNTHESIS	na	MYO5B	ACACB	ACAA2	PRKAG3	FASN	ACACA	PRKAA2	PRKAG2	ACLY	SLC25A1	PC	PRKAB1	SCD	PRKAG1	PRKAA1	PRKAB2
IL6PATHWAY	na	RAF1	CEBPB	PTPN11	SRF	JAK2	SOS1	GRB2	HRAS	JUN	MAPK3	JAK1	IL6ST	IL6R	JAK3	CSNK2A1	MAP2K1	FOS	SHC1	IL6	ELK1	STAT3
YAO_P4_KO_VS_WT_UP	na	ARL4A	WNT4	KCNAB1	INMT	APOE	NDRG2	IDH2	MEIS1	CFD	CYP2E1	TENC1	RNASE4	CDH16	NCAM1	PIK3R1	RARRES2	SCD	CA3	ADIPOQ	LCN2	CCDC39	DBP	XDH	GSTT1	AQP1	GEM	SENP6	BCL2	CHERP	CLDN5	MEG3	THRSP	SLC27A1	ID1	DDX50	CRIP2	THBD	GSTA3	ATP1A2	KLF9	TNXB	KLF10	REM1	ADM	IGFBP3	PEG3	REG3A	FLT1	PDPN	LEPR	SHD	B3GALNT1	NR4A1	TBX3	ENPP2	PBX3	LAMA2	CDKN1C	HMGCR	RBP1	GDPD3	CSF3R	GAS6	ELN	SDPR	SERTAD1	PROS1	PRPF39	AKAP8L	NBL1	ACTB
IL7PATHWAY	na	EP300	STAT5A	BCL2	STAT5B	LCK	IL2RG	JAK1	JAK3	PIK3CA	PIK3R1	IL7R	PTK2B	IL7	NMI	FYN	CREBBP
BRCA1_SW480_DN	na	CD59	COL16A1	GRB2	ZYX	COL8A1	FZD1	PIN1	RXRB	BAX	KRT4	CCNB1	DVL1	GRB10	KRT5	SEMA3B	ACTB
BADPATHWAY	na	CSF2RB	IGF1R	PRKAR2A	KITLG	PRKACB	KIT	BCL2	PRKAR2B	IL3	AKT1	PRKAR1A	IGF1	PRKACG	ADCY1	PIK3CA	PRKAR1B	PIK3R1	IL3RA	BAD	BAX	YWHAH	BCL2L1
TAKEDA_NUP8_HOXA9_10D_DN	na	S100P	HS3ST2	HEXA	DSU	APOE	OLIG1	CCL23	OLFML2B	HS3ST1	CD24 /// LOC647456	CXCL5	C1QC	RNASE1	LGMN	TSPAN2	PADI4	RAP1A	CHIT1	NRP1	ID3	CORO2A	A2M	RAB42	TACSTD2	CCL3 /// CCL3L1 ///	FRMD4A	LOC648859	OTOA	SLAMF8	FJX1	DOCK4	ST14	LHFPL2	NRP2	CCL18	SLPI	INADL	RASSF4	FPRL2	LOC402560	DACH1	GPR97	PTGER3	ACP5	IL7R	STAB1	DISC1	SGK	BPI	ME1	PADI2	TEX15	RASGRP1	CTSLL3	FOLR3	SLC7A8	C5AR1	EMP1	RAPGEF2	SLCO2B1	IL1R2	ABP1	CEBPE	IL1R1	LGALS12	NPL	DEFA1 /// DEFA3 ///	C10ORF33	CTSB	RTN1	CEACAM8	MMP9	ABCB5	RPS6KA2	SLC25A27	PDE4DIP	CD24	VSTM1	PPAP2B	BLNK	CCL7	CHI3L1	ABHD12	MS4A2	MAPK13	PPP1R1B	C1QB	CD1B	RAPH1	KCNJ15	TGFBI	MMP12	DFNA5	F13A1	FLJ20701	ACE	DEFA4	MAOA	RARRES1	FABP3	HSPC159	PPBP	GPD2	ANXA3	PDK4	TRPA1	TMEM45B	S100B	CST7	ACSL6	CXCL3	GGTA1	PLA2G7	MAF	CCL13	TMTC1 /// LOC653626	MMP1	TCN1	CEACAM6	DPY19L1P1	TLR7	C6ORF105	ATP6V0D2	HRH4	CXCL1	SERPINF1	FUCA1	CD59	FCER1A	FCHO2	RIT1	CXCL2	CCL4	C1QA	GPNMB	PCSK5	KLF2	TREM2	DAB2	SRPX	PPP2R2B	EMR3	RGR	CD9	SEPP1	RGC32	RGL1	CLEC5A	SLC38A6	TNFAIP8	LYPLAL1	SLFN13
AGEING_LYMPH_DN	na	RUNX3	TXK	STAT4	NRG2	COL9A3	PCTK3	PCMT1	SOAT1	UFD1L	NDUFS4	SDC4	HRASLS3	FDFT1	CDC16	UTX	GLIPR1	ADFP
CHREBPPATHWAY	na	PRKAR2A	PRKACB	GNGT1	PRKAR2B	PRKAR1A	PRKAG2	PRKAA2	ADCY1	PRKACG	PRKAR1B	PRKAB1	GNAS	PPP2CA	GNB1	PRKAA1	PRKAG1	PRKAB2
ZMPSTE24_KO_UP	na	ATF4	ATF3	CPEB1	CYP26A1	MCART1	CD14	SRR	CYP2C18	RCP9	KLF3	BTG3	LEPR	SLC20A1	BAIAP2	CIRBP	CSNK1D	RGS16	TXNIP	CUTL2	MKNK2	ERF	GADD45G	PIM3	DDIT4	SESN1	GADD45B	PI4KII	CDKN1A	ADARB1	BCL2L1	TIPRL
ST_ADRENERGIC	na	GNA15	EGFR	MAPK14	AKT1	CCL13	PIK3R1	ITPR2	PIK3CD	APC	ITPKB	ITPR1	RAF1	GNA11	GNAQ	GNAI1	KCNJ9	CAMP	PITX2	BRAF	KCNJ5	AR	PTX3	ASAH1	PIK3CA	MAPK10	ITPKA	SRC	MAPK1	KCNJ3	ITPR3	DAG1	CCL16	PHKA2
JISON_SICKLE_CELL	na	ATM	SELP	ITGB3	TXN	BLVRA	GSTO1	JAK2	ECGF1	IL15	ADM	CRADD	HMOX1	MAPK8IP1	CASP7	TXNRD1	ITGA2B	BLVRB	PRDX4	DGKA	ATOX1	AXL	FAM102A	JAK1	F13A1	STAT1	GPX1	GADD45B	PDE3B	CDKN1A	ITPR3	BNIP3L
HUMAN_TISSUE_TESTIS	na	ZPBP	HMMR	ZNF165	CLTCL1	GRK4	SYCP2	CCNB2	BRDT	ABCB6	NUP155	CYLC2	AURKA	VPRBP	CCT6B	ADAM2	CDKN3	SOCS7	DSCR2	HSF2BP	PIWIL1	SSX3	NCAPH	CAMP	PHKG2	TLE4	ZMYND10	SYCP1	TULP2	NF2	DAZL	MPP6	EZH2	FRAP1	TMF1	TTLL5	RAD17	RPL39L	PRAME	KIF2C	STAM2	SOX5	TOPBP1	ART3	TEKT2	GPR135	NEK2	BUB1	COIL	BRAF	MLF1	DBF4	CDC2	HNRNPG-T	SMCP	CLUAP1	GK2	IDE	C9ORF36	OIP5
LEE_ACOX1_DN	na	MBL2	MYH1	PRODH	SLC29A1	BAAT	KHK	SFTPD	RNASE4	MCM3AP	DPP4	CA3	REPS1	ORM1 /// ORM2	CYP7B1	MASP1	TNFRSF10B	IL1RAP	VPS11	APOC4	SELENBP1	AASS	PIPOX	AKAP11	TNNC2	HAL	SERPINA1	TPM2	HSD11B1	CPOX	GSTA3	EGFR	ELA2	HPD	CYP26A1	OAT	PAH	SLC27A5	ETNK2	LMCD1	PHLDA1	MCM10	ITIH1	TDO2	GPR37	C4BPA	SLC37A4	LIPC	GOT1	PPP1R3C	RGN	OTC	AKR1C1	HBP1	ATP2A1	TNNT3	LECT2	CKMT2	CYP2F1	G6PC	NINJ1	SLCO2B1	NR1H3	CYP4F2
ET743_HELA_UP	na	S100P	OLFML2A	ATF3	GSTA4	DDR2	CFD	CLIC4	PHYH	CYP19A1	IGFBP7	EML2	PCK2	TRAPPC6A	CLDN7	CLU	FOLR1	EXOSC7	TM4SF1	UGCG	CRIP1	TGFBI	CARS	CBS	CCNG2	OASL	ANXA1	DUSP5	PRG1	CSRP2	CASP9	MYH10	GARS	CD44	GADD45A	FGG	CASP4	NUCB2	CPE	C4BPA	ISG15	GPNMB	SEPT6	CXCR4	IL18	NNT	ARL6IP1	TNFAIP3	PROS1	RGS2	ANXA4	AES	IL6	CDKN1A	TAF15	ASNS	NID2
CK1PATHWAY	na	PPP1R1B	PRKAR2A	GRM1	DRD1	PRKACB	PRKAR2B	PRKAR1A	PLCB1	CDK5R1	PRKACG	PPP1CA	PRKAR1B	PPP2CA	CSNK1D	DRD2	CDK5	PPP3CA
VEGF_HUVEC_30MIN_UP	na	CYR61	PCDH17	TAC1	C2	TRIB1	EGR3	CD1B	APOE	SCRN1	HDC	AURKC	ALAD	MYO7A	VARS	DSCR1	PPY	TKTL1	EGR1	DBC1	DUSP5	GZMK	ELAVL4	EGR2	NR4A1
STRESS_ARSENIC_SPECIFIC_UP	na	HSPA4L	ZNF184	AGXT	HEXA	FHL2	ATF3	CDK6	TOP3A	PLTP	STCH	PPGB	EXT1	TUBGCP3	SOD1	EIF4EBP1	ATP10D	ARNTL	GLA	MT3	TNFRSF10B	KCNF1	HPS5	PRKCBP1	ZNF187	PIGB	ATP6V0D1	TLE4	CARS	ST3GAL5	UBE2H	SERPINH1	SLC22A1	PCK1	MSC	RBM5	CEP110	MAFG	CPEB4	CHD2	CEBPG	BCAS2	ADAM17	APBA2	TMF1	UBXD6	ZNF364	LYZ	AP4B1	TSC22D3	NFE2L1	STC2	SLC7A5	AHSA1	BCAT1	WARS	ASB3	TSC1	NEU1	OGT	PRNP	ME1	LYN	MAFF	THRAP5	GK2	STK10	ZFAND5	HSPA1L	STK17A	HRASLS3	LRMP	MAN1A2	ASNS	ATP6V1C1	ATP6V0A1	CTH	IGF2R	IL10RA	MT1H	KIFC3	ZNF43	PLOD1	ZNF85	HSPA9B	BMP2K	PIK3R4	ATP6V0E	DNAJB5	TFE3	CLK1	BCL3	TMEM4	NAALAD2	SPRR3	DNTTIP2	ATP6V1G1	MR1	MT1X	UBE2B	DNAJA1	TPP1	GRN	PRKCA	STAT6	EIF2S2	E2F6	IGFBP6	HSPA4	VEGF	SRPK2	CDC42EP3	SH2D3C	MT1F	MT1G	ANLN	FXR1	RELB	CENTB2	INTS6	RUNX3	ITGAX	GARS	TBL1X	CIT	ARIH1	SCRN3	DAZAP2	B3GNT1	MGC39900	SLC1A4	UPP1	NFE2L2	IARS	UTX	TNCRNA	ADFP	CEBPB	MLLT11	GUCY1A3	REV3L	KLF12	DNAJB6	PFDN5	SIAH2	TNKS	BAG2	GTF3C3	CTAGE5	GOLGB1
SHIPP_FL_VS_DLBCL_UP	na	PDCD1	ZMYND11	CD180	CD40LG	IGSF2	ITGA4	TCF20	TSC22D3	LY9	CD3D	CIRBP	CLU	MGC17330	STX16	GLIPR1	GPR18	RAPSN	TXK	TRAF5	TXNIP	HES1	DNASE1L3	CD69	RHOH	WWP1	SEPP1	INPP1	TCEAL1	HSPA1L	POU6F1	ANK2	TRIB2	CCL21	ZNF141
NOUZOVA_CPG_METHLTD	na	LYPLA3	KCNA4	KLF11	WNT5A	COMMD9	IRX1	CGI-115	PCDHGC3	EPHA5	UXS1	DNAJB5	HOXB13	LPHN3	SSTR2	ZNF180	TAC1	VSTM2	GDNF	OSR1	MTERF	TTBK1	VPS37B	SMCHD1	CDH26	FBXO4	NKX2-3	HOXA1	FLCN	TRHDE	SUSD5	FLJ32312	GBF1	EFNA5	ZNF582	ENTPD7	ARRDC2	C6ORF118	VPS8	MMP16	GAB1	HAND1	ZNF266	ZNF304	C10ORF114	OR1F2	LOC285084	CFP	SETBP1	RARB	RPESP	RPIB9	SLC25A29	CPVL	MCTS1	HOXA7	TMED5	RSHL3	SLC7A8	NPAL3	LCOR	LOC440925	MARK2	GLT25D2	IGSF4
ADIP_HUMAN_UP	na	AGTRL1	MTUS1	LRP8	PPARG	CHST1	ATP8A2	TFCP2	FABP7	PFKFB3	ACSL1	GPD1	ADIPOQ	MASP1	HSD11B2	CRYAB	C1ORF61	MAP4K3	TNFAIP2	DPF2	ECM2	FABP4	CAP2	IGFBP2	DPT	SKAP1	CTSG	USP8	LBP	PTPRZ1	AMT	INSR	ALDH1A2	MMP7	C8ORF59	ACOX3	DGKG	GLUL	IL22RA1	APOB	ADFP	RXRA	VTN	AGT	LIPC	FXYD1	ALDH6A1	MTMR12	PLCD1	KCNH2	ATP2B2	LYPLA1	TDRD6	RXRB	PTPRS	ABCE1	LPL	PLEK	PTPN21	SMARCB1	ADORA2B
ANDROGEN_GENES	na	RWDD1	ARSD	CYP19A1	CRISP1	GPX5	AKR1B10	NR1I3	TGFB1I1	HSD11B2	HSD3B1	STS	NCOA4	RDH11	APRIN	SCGB2A1	UGT2B15	TMPRSS2	AKR1D1	RNF14	SHBG	UGT2B4	HSD11B1	NR3C2	ABHD2	CRSP2	CYP11B2	SULT2A1	NR3C1	HSD3B2	SRD5A1	SULT2B1	HSD17B8	RDH5	PPARBP	HSD17B3	FXR2	FGF8	PART1	FKBP5	RAN	ARSE	AKR1C4	PPAP2A	AR	CYP11B1	NSD1	TMEPAI	HSD17B2	UGT2B17	UGT2B28	SRD5A2	CRSP6
P53HYPOXIAPATHWAY	na	ATM	HIC1	FHL2	CPB2	AKT1	IGFBP3	MDM2	GADD45A	HIF1A	NFKBIB	TP53	BAX	CSNK1A1	HSPA1A	NQO1	CSNK1D	ABCB1	CDKN1A	MAPK8
IFNALPHA_RESIST_DN	na	DNAJB2	UBC	CORO2A	ZRF1	SNAPC5	HBEGF	PLAT	JARID1A	IL10RB	EMR1	VEGF	SAMSN1	CAV1	RB1	FBXO8	XBP1	DAD1	PTTG1	DIABLO
PITUITARY_FETAL_UP	na	FUBP1	CCNG1	VGF	ZNF238	G0S2	CDC2	PRKCD	PIK3R1	RGS10	PIK3CB	TP53RK	RGS2	ING2	UCN	FGFR1	SLC44A1	TNR
MENSE_HYPOXIA_UP	na	ATF3	FAM119B	PRPSAP1	PEX13	CDC2L6	RBPSUH	TMEM65	RNASE4	CEBPD	ABCB6	HK2	PFKFB3	MTAC2D1	SPAG4	JMJD1A	ELL2	PDK1	RORA	SOD2	GOSR2	UFM1	JMJD2C	LOC285513	LCORL	NFIL3	CTTN	MGC21644	OSMR	STARD4	HCFC1R1	PTDSR	ADM	BNIP3	ERO1L	GADD45A	ERICH1	STC2	FAM110C	FOXD1	ANG /// RNASE4	RAB40C	C3ORF28	MAFF	PLOD2	PBEF1	LOC400027	GPI	ANGPTL4	BNIP3L	WSB1	SERGEF	PGK1	KIAA2013	THAP8	RP11-529I10.4	SLC6A6	ENO2	PPP1R15A	SCD	KLF7	MXI1	LOC154761	LOX	WDR5B	CLPB	EGLN1	KLHL24	FAM13A1	VEGF	FNBP1L	WDR54	ALDOC	NOL3	P4HA1	JMJD2B	NADSYN1	BHLHB2	CCNI	CLK3	BHLHB3	TIPARP	HIG2	PBEF1 /// LOC646309	P4HA2	TSLP	DIDO1	PPP3CA	ADFP	MED6	CEBPB	INSIG1	NDRG1	SLC2A3	RIOK3	INSIG2	PPP1R3C	LOC401152	KLF4	PFKFB4	STK4	ASPH	C6ORF166	ANKRD37	LARP6	PPFIA4	GBE1	ZBTB25
HDACI_COLON_SUL24HRS_UP	na	PFKM	EIF2S1	TUBE1	TALDO1	RHEB	KIAA0274	PSMD8	ANXA2	LRP8	SERPINB1	C9ORF86	GFPT1	FEM1A	PRDX1	CD55	SCD	SDC4	SMAD2	FLNB	GTPBP4	EYA2	MYC	PTGDS	TRIB1	XPOT	LPHN1	CAV2	EIF2S2	CYCS	API5	YRDC	NIF3L1	HECTD2	TEGT	CSNK2A1	SNAI2	EFTUD1	SARS	ARHGEF2	P2RX7	NFIL3	LAD1	RP5-1022P6.2	ABCF2	ARRDC3	SDHB	IGFBP3	SLC20A1	TNCRNA	CMTM4	ACAA2	EIF2C2	ME1	STK3	LARP2	PPP2R2A	WWOX	HSP90AA1	CDH1	PHKA1	SESN2	VPS26B	XBP1	IMPDH2
RIBAVIRIN_RSV_DN	na	CYR61	AADAC	ARL4A	GATA3	IRF5	RRAS2	TFDP1	PTGER2	PPP3CC	RALGDS	IL15	IL2RG	PLK2	MAP4K5	FGF2	TIAL1	CXCR3	CENPC1	CFLAR	AHR	CG018	FOXO3A	SERPINE1	UBE2D3	GEM	DUSP10	SMAD1	ATP2B1	CYP1B1	CCL4	AXL	RANGAP1	PPP1R3C	CAV2	VEGFC	RGS20	TNFRSF9	SOCS2	CDC14A	ATBF1	ITPR3	NCF2	RAPGEF3
CELL_GROWTH_AND_OR_MAINTENANCE	na	QSCN6	DACH2	TRPM1	RASD1	EXT1	RHCG	DNAJA3	SMO	HMG20B	GPC3	PPAP2B	LECT1	TACC3	EIF3S6	GEM	CTGF	EXTL1	PLAU	COL5A2	FGF5	GNA12	IL6R	MTM1	CLN5	ANGPT2	JAK3	TFF1	DRG2	NF1	EXT2	DTNA	MXD4	HPN	IRF5	GATA2	IER3	GAS2	ERBB2	DUSP12	EVI1	INSR	LGALS7	PRDM1	SKIL	CXCL1	CDR1	DDX1	CCL4	RANBP9	GAS2L1	PCOLCE	PPAP2A	GPC6	LIMD1	INHBA	STMN1	EXTL3	SEMA3C	FOS	EDF1
STAEGE_EFTS_UP	na	PRSS35	LIPI	PAPPA	NPY5R	FAM123A	BCL11B	STEAP1	PCDH11X	CCK	KCNAB3	CCND1	LRRN6A	ADRB3	LECT1	DKFZP686P18101	STX5	BHLHB5	CYP26B1	JAK1	DKK2	ITM2A	GDF10	ZDHHC21	ARX	CLEC11A	RNF141	PCDH8	EGR2	NPY1R
CREBPATHWAY	na	CAMK2D	PRKAR2A	SOS1	PRKCB1	MAPK14	RAC1	PRKAR2B	MAPK3	AKT1	PRKAR1A	PRKACG	ADCY1	PIK3R1	PRKACB	CAMK2G	PRKCA	CAMK2A	GRB2	HRAS	CAMK2B	PIK3CA	PRKAR1B	RPS6KA5	CREB1	GNAS	RPS6KA1	MAPK1
FATTY_ACID_DEGRADATION	na	MYO5B	GPD2	ACADL	HADHB	ACSL6	HADHA	ACADVL	CPT1A	CPT2	ACSL4	ACSL1	ACADS	ACADSB	ACSL3	ACSL5	ACAA2	MGC5139	GK	ACADM	TPI1	CHKB /// CPT1B	SLC25A20	CPT1B	GK2	CRAT	LPL
LIAN_MYELOID_DIFF_RECEPTORS	na	M6PR	EBI3	PLAUR	TNFRSF1A	IL2RG	GRINA	SCARB1	IFNGR2	CRHR1	DRD2	IFNGR1	NR4A1	TOMM70A	FCGR2B	SELL	TSPO	P2RX1	CXCR4	CSF2RA	HTR5A	RPSA	RARG	CR2	CCR1	IL1R2	FPR1	GRID1	LDLR	FCER1G
DAC_PANC_UP	na	CCL11	CD180	ENOSF1	ISG20	C8G	MKRN3	CCL17	CABP1	SYNJ2	MMP19	SLC9A5	TAF1	FOXE1	AHR	IRF7	HYAL1	PDK1	SOHLH2	NOS1AP	SOD2	RAB38	CLDN5	MEG3	CHRM2	KSR1	ARHGEF4	ERCC4	OPRK1	TACSTD2	ZHX2	HOXC13	MICAL-L1	ARNTL2	B3GAT1	L1TD1	DUSP6	ROBO3	RAB6A	CCL19	ALX3	SNAI1	LIN28	C10ORF10	CRABP2	WNT7A	DEPDC5	MRC2	EFEMP2	GSK3A	ITGA7	MARCH6	MCOLN3	TES	JPH3	IFIT5	PMAIP1	DUSP10	PRAF2	BST2	HBEGF	ATAD4	TRIM25	PTX3	C10ORF56	MUC8	LDOC1	PSMB8	DDX43	KHDRBS3	CHAC1	PAK2	IL1R1	CLEC11A	KLK10	PRDM14	NRGN	CLDN3	HTR4	SMARCA2	LRRC36	NXT2	PGDS	LHX2	CBX8	DNAJC6	TWIST1	LCK	ZNF43	KCTD9	EFEMP1	NETO2	PROCR	PLEK2	ELF5	NNAT	FOXL2	MSX1	FSCN1	BARX1	SERPINE1	CHI3L1	SPRR3	CD74	MR1	PTGDS	CCL22	CYP1B1	NPAS1	PAEP	NEDD4L	SLC7A11	ZNF335	GLDC	GYPC	UPK2	ANGPT2	ZMYND10	HOXA1	CDA	PML	CDH17	CCHCR1	LHX1	CNIH3	STXBP2	PLAUR	ALDOB	CYB5R2	IER3	RGS17	ADAM8	C3ORF32	PLAT	CSF2	IGFBP3	S100A2	KCNJ2	RPL39L	PSAT1	CSF1	HNF4A	FOXO3A	UPP1	COL21A1	NFKB2	SERPINF1	HERC3	KRT7	EPS8L1	CD52	F11R	HEY1	IL1F7	LHX6	SVIL	COL6A3	MYLC2PL	CYP26B1	PFKFB4	GMFG	PARVA	KCTD14	ULBP2	OAS2	PGF	BTBD5	GDF15	GAMT	PER1	SFN	PAX5	SLC12A4	LRCH4	SLC16A4	CA11	CLIPR-59	CDKN1A	DOK4	KIF21B	IGF2	CLSTN2	TNFRSF10D	TP53I11	STC1	C16ORF44	FGFR3	SFRP1	SLC7A7	COPZ2	TIMP3	ZNF165	CYP2B6	RHOBTB2	SPARC	PAGE1	CCK	STAG3	SNAP25	PYCARD	TMEM176A	UCHL1	PADI4	NR2E1	AZI1	SNTB1	TNF	GPR107	BIRC3	MATN1	SSX3	EFHD1	IL1B	MAPK8IP3	CDO1	LAMB3	COX7A1	COL4A6	AQP3	NEFH	TAP2	LTB	PI4KII	PIK3R3	NCOR2	PDYN	SYN3	TPST1	CDH8	KIAA1009	RAC2	ATXN3L	CX3CL1	ST14	SSX1	AP4S1	C3ORF9	HLA-G	BNIP3	SSX5	TBX2	LXN	BIRC4	CIITA	PXDN	KLHL11	SALL1	PDE2A	KRT85	ST6GALNAC2	DIRAS3	NEU1	VTN	APOC2	TYRO3	DVL3	LIPC	PTGIR	LMTK2	CAMKK2	CDKN1C	CITED1	PHC1	KLK12	APOA2	TFAP2C	LHFP	KLK11	ICAM1	GCAT	TMEM51	ASNS	RCN3	LRRC23	CPA3	WNT4	ABCC3	DNAJC12	C11ORF63	HIST1H2AG	PAX6	ATP4B	TRIM36	TRAFD1	GIT2	NALP2	MRAS	IFIH1	CRISP1	NGFR	MBNL3	CD200	WIT1	PHF8	CD55	SCD	PELI1	C16ORF3	TH	CDH3	SUSD4	SPON1	LRRC32	CNN3	LGP2	SCARA3	ANKRD26	SPINT1	IFI6	SERPINA1	SMAD3	MAOA	IL32	DUSP5	IL1RL2	GPR30	CACNA1A	RPRM	HSPC159	B4GALT6	SAMD9	SMARCA1	TJP2	HTR1A	MAGEB1	XCL1	ALOX12	LRRC31	SLC4A1	COL4A3	CDC25C	RAB31	NPTX2	ITSN1	AVP	GSTA2	HIST1H2AE	LDHB	DLK1	CACNA1G	HIST1H3H	OAS1	CCL4	DPEP3	HDC	ADRBK1	TBX19	SLC6A11	NPTX1	APOB48R	CCL5	GALNT6	HOXB1	MX1	RBP4	BARD1	HOXA9	USP29	CTAG2	ABCB9	ULK2	ARMC4	LRRC54	QPCT	LAPTM5	TNFRSF25
AGED_MOUSE_CEREBELLUM_DN	na	NOS2A	CNP	LBX1	PTPRM	DOC2B	WNT8A	ACHE	FSCN1	LIN7B	USP46	GALK1	NAB2	TNC	PTPRD	CLIC3	MERTK	ACTA1	SNCA	HSPA4	ZIC2	SMARCA4	MEF2A	FARSLA	CYR61	ANXA7	TCEA2	COL17A1	SLC4A1	CSF2	FRAP1	CCND1	DPYSL2	BIRC4	HGFAC	OCA2	STAT3	CACNG1	CAMK2G	RPL22	CD4	THBS1	ITM2A	JRK	PRDM5	G6PC	MYL4	NPY1R
UEDA_MOUSE_SCN	na	POLR2E	H3F3B	RPN2	GAS7	PKIB	RASD1	RAB34	HERPUD1	PLK2	RASL11B	ABCD2	TMEM30A	BCKDHB	PSMD5	FABP7	HSPD1	HSPA5	ARNTL	CCL7	RGS16	AVPR1A	THRAP3	DBP	STX5	STK24	RORA	DHODH	ZFP161	SFRS6	AIM1	AP1B1	MAN2A1	HRH2	PDIA6	PNRC1	IGFBP5	BMPR1A	HMGB3	ID2	DNAJB1	NFIL3	P4HA1	SQLE	CRY1	RABEP1	ROBO3	BLCAP	BAT4	HSPA1B	SOX7	MRPL41	UBQLN1	PLEKHA1	GADD45A	RNASET2	TUBA8	ORMDL1	AVP	HSPA1A	PPP1R1A	STAT3	REXO2	DUSP1	DLK1	CXCL12	NSDHL	CHORDC1	SGK	GPIAP1	HNRPM	CALCR	CDK2AP2	ARMET	GADD45G	SFRP2	NR1D2	SMPDL3A	GADD45B	PER1	PHKA1	PER2	XBP1
PDGFPATHWAY	na	STAT5A	SOS1	PDGFRA	PRKCB1	JUN	MAPK3	PDGFA	PIK3R1	PLCG1	MAP2K1	SHC1	STAT3	RAF1	MAP2K4	RASA1	MAP3K1	SRF	PRKCA	GRB2	HRAS	JAK1	STAT1	PIK3CA	CSNK2A1	FOS	ELK1	MAPK8
LEE_MYC_E2F1_DN	na	MAT1A	GHR	FABP1	ADIPOR2	BAAT	CYP2E1	NETO2	SFTPD	PNLIPRP1	SLC27A2	ACSL1	REPS1	ORM1 /// ORM2	CYP7B1	RGS16	SLC25A22	IL1RAP	KYNU	ELOVL5	APOC4	DCT	AASS	IGF1	TNNC2	HAL	PCK1	RARRES1	HSD11B1	REG1A	IGFBP2	CPOX	EGFR	ELA2	CTRC	HPD	PXMP2	ALAD	EPHX2	G0S2	OAT	ETNK2	C14ORF140	MCM10	BHMT	TDO2	TRPV2	FABP2	C4BPA	ME1	GOT1	RGN	ABCD3	OTC	MOSC1	HBP1	CYP2F1	MAPKAPK2	G6PC	HAO1	NR1H3	CYP4F2
BLEO_HUMAN_LYMPH_HIGH_4HRS_UP	na	BTG1	PMAIP1	HNRPA1	XPC	IER3	BTG2	TNFSF9	FDXR	GADD45A	DDIT4	GDF15	FAS	PLXNB2	BBC3	CLK1	CDKN1A	DUSP14	PPM1D	ENC1	TNFRSF10B	DDB2
UVC_LOW_ALL_DN	na	IGF1R	PHKB	LOC220594	PRIM2A	EXT1	PEX14	CRADD	PTPRM	LOC283824	DYNC1LI2	MICAL2	HMGA2	FTO	C21ORF25	SLC20A2	ANGPT1	C2ORF10	MYO10	PPP2R3A	MEIS2	DDIT4	IGFBP5	SAMD4A	FNBP1	EIF4G3	PTPRK	UBL3	TPST1	NAP1L1	STX12	CDH18	NAV3	ERC1	EHBP1	COL13A1	POLA1	UTRN	CDH2	PAFAH1B1	STK39	SLIT2	PFTK1	DDX10	CXCL12	SIPA1L1	RASA1	RFTN1	SATB2	VEGFC	WWOX	PODXL	KIAA1199	DOCK1	G6PD	SEMA3C	GBE1	COL6A1	AP3B1
CHAUVIN_ANDROGEN_REGULATED_GENES	na	MAN1A1	ADRA2C	GJB3	ALPL	ADAM7	PTPRO	GSTM1	ISG20	MYOM2	FKBP11	ISYNA1	BTG3	TPMT	GPX5	SC4MOL	GPC1	GLUL	CYB561	PEMT	NUCB2	FKBP5	CA4	EBP	KCNK1	KIAA0251	RAMP3	RRM1	FDPS	KCNK7	GLDC	ACE	STMN1	CA2	AGPAT3	AGR2	FDFT1	GFRA1	NCF2	INDO	ADCY8	TCF7	ENPP1	KLRB1
EPOPATHWAY	na	RAF1	EPOR	STAT5A	JAK2	SOS1	GRB2	STAT5B	HRAS	JUN	MAPK3	PTPN6	CSNK2A1	PLCG1	EPO	MAP2K1	FOS	SHC1	ELK1	MAPK8
PEART_HISTONE_UP	na	BLM	QSCN6	CKS2	TREX1	GPR21	BTG2	GRLF1	STAMBP	PRDX1	TOB1	BLZF1	TUSC2	TPD52L2	CDKN3	MXI1	CDC6	RAP1A	ID3	CDK2	APRIN	SLC12A6	CCNE1	HDAC5	CCNG2	ANLN	ID2	SIRT2	ORC4L	CETN2	CGRRF1	RECK	NDN	CCNG1	PPP1CC	APBB2	DCTN1	CDC37	CDC25C	TNFSF9	DCTN3	KIF2C	DUSP1	INSIG1	HDAC3	BTG1	NEK2	MAPRE2	CCNF	STIM1	ING1	SESN1	CDC34
FERRARI_4HPR_UP	na	ATF3	BHLHB2	TRIM33	IRF1	DHRS3	CXCL3	HERPUD1	BMP2	SLC7A5	KLF7	SELE	PTGS2	TFF3	CXCL2	PPP1R3C	CD34	DDIT4	SEMA3C	NRIP1	CCL20	HSPA2	LDLR
HISTIDINE_METABOLISM	na	ASPA	ALDH3A2	DDC	ALDH1A2	HNMT	ALDH3B1	ALDH1B1	ALDH1A3	MAOB	ALDH9A1	ALDH2	HARSL	HDC	PRPS1	ALDH1A1	AOC3	AOC2	ALDH3B2	ALDH3A1	HAL	MAOA	PRPS2	ABP1	HARS	CNDP1
KANNAN_P53_UP	na	CES2	NDN	BCL6	ATF3	FHL2	BTG2	SMTN	GADD45A	BAX	BBC3	ENG	ZNF7	CSPG2	ADFP	CTDSP2	DGKA	SCGB2A2	PMAIP1	PLK3	SURF1	KIAA0247	NHLH2	PCNA	APLP1	IGFBP6	MDM2	FEZ1	SCRIB	MAN2B1	NINJ1	EXT2	CDKN1A	ABCA3	DDB2	LCAT
EGFPATHWAY	na	EGFR	STAT5A	SOS1	PRKCB1	JUN	MAPK3	PIK3R1	PLCG1	MAP2K1	SHC1	STAT3	RAF1	MAP2K4	RASA1	MAP3K1	SRF	EGF	PRKCA	GRB2	HRAS	JAK1	STAT1	PIK3CA	CSNK2A1	FOS	ELK1	MAPK8
GAMMA-UV_FIBRO_UP	na	NRP2	CCNH	GADD45A	CCND1	CRHBP	NDUFB6	SEMA7A	PTGER4	CDCA7	ITPKB	CCNC	SERPINB6	SHFM1	ALDH9A1	LOX	DLG1	DNAJA1	ACTN4	NNMT	COPB2	CCNA2	HEXB	MORF4L1	IL10RB	APBA3	RBL1	ITIH2	COG6	CSNK1A1	P11	TPM1	TCF4	CREBBP	PSG2	RAB6A
NI2_MOUSE_DN	na	AGTRL1	ICAM2	C5	MRPS18B	CLEC10A	THBS3	TIMM17A	CYP2B6	FHL1	FGF1	LTBP4	CDH13	BMP2K	MEOX2	TNFRSF19	DPP4	SFTPB	PEX16	TP53BP2	CXCL12	OGT	NRP1	HEY1	ALAS1	FASN	LLGL2	RBP1	RSU1	CDKL2	SFTPC	PON1	MAPT	CAV1	ZBP1	SLC9A3R2	ADH1C	CD97	NFIX	CYP2F1	CHST2	SCGB3A2	ANTXR1	ABCG1	ACVRL1	APLN
IRS1_KO_ADIP_UP	na	B4GALNT1	WNT10A	UCK2	WNT5A	FARSLB	FEN1	CPXM1	MTHFD2	GJB3	FHL1	SF3A1	PHB	XRCC6	C9ORF64	ARF3	SLC35C2	ZNF22	APCDD1	CH25H	GRB2	DDX18	SIGLEC1	CARS	ARX	SQLE	CRABP2	SERPING1	GTF2IRD2	TES	C1QTNF3	ACTR3	DBNL	MAPK12	BUB1	NDE1	MGP	RHOU	LAMA4	GCG	ASNS	RCL1	ST13	COPS5	FAP	LOC284023	NR2F1	ZDHHC6	TXNDC14	TMEM93	MYBL2	PPIH	BMP6	NNAT	C2ORF47	AGTR2	EXOSC7	BPGM	GLRB	RUFY1	TNFAIP2	HSPA4	IGF1	SPP1	CDKN2B	SLC3A2	TCF7	EFNB2	WISP1	SLC9A3R1	PLEKHC1	HSPB2	TRIB3	DBN1	PRSS23	PDGFA	COL7A1	DDX47	IARS	DLK1	TMEM97	MID1IP1	PCYT2	ODZ3	MEF2C	YARS	SDC2	SRPX	CYHR1	ACLY	KCNU1	DDIT3	NMT1	CYBA	GAS5	LDLR	ADORA2B
TRYPTOPHAN_METABOLISM	na	KMO	ACMSD	CYP2B6	ALDH3A2	CYP2E1	HADHA	CYP2C18	CYP19A1	TPH1	AOX1	ALDH1B1	KYNU	ALDH9A1	ALDH2	AANAT	ACAT2	CYP3A5	AOC3	CYP2J2	CYP51A1	CYP2C19	AOC2	MAOA	CYP2D6	WARS2	CYP4B1	INDO	ASMT	DDC	GCDH	CYP3A4	SDS	ALDH1A2	EHHADH	ACAT1	CYP1A2	ALDH1A3	WARS	MAOB	TDO2	CYP1A1	CAT	CYP4F8	ECHS1	HAAO	ALDH1A1	ALDH3A1	CYP2C8	CYP2F1	CYP2A6	CYP2C19 /// CYP2C9	ABP1	CYP3A7	CYP2C9
UVC_LOW_C3_DN	na	ANGPT1	CDH18	PHKB	PTPRM	KIAA1199	COL13A1	DOCK1	POLA1	G6PD	SEMA3C	UTRN	MICAL2	CDH2	EIF4G3	GBE1	PTPRK	FTO	UBL3	AP3B1
CHESLER_BRAIN_ONLY_SUBSET	na	MYH9	WDR42A	KCNH1	ATF5	TPBG	NPHP1	TSPAN5	MAPRE1	CCND1	PHLDA1	FOLH1	CD6	RGS16	SSPN	SPCS1	KCNJ9	SCG5	CAP1	DARC	PAM	TCEA1	FREQ	POU2F1
CISPLATIN_PROBCELL_UP	na	TXNIP	MALAT1	DHRS3	YPEL3	ABI1	EMR1	MDM2	EI24	ISOC1	TMEM49	TOB1	LPIN1	PMM1	ASNSD1	CDKN1A	TP53INP1	ABLIM1
TNFALPHA_ADIP_DN	na	IRX3	SLC2A4	TALDO1	RASD1	ABCD2	PPARG	SCARB1	ACOX1	PFKFB1	ACSL1	ADIPOQ	ACADS	ITGA6	PLA2G6	FAM62A	BCKDHA	NNMT	ACADM	TST	TPP2	SORBS1	SELENBP1	MUT	HIPK3	AP3S1	PEX11A	CBX4	COL15A1	ECH1	CEBPG	ALAD	AATK	DHRS3	AQP7	G0S2	CIDEC	REEP5	CIB2	NFS1	CDKN2C	ME1	ALAS1	RNF11	RETN	FASN	IDH1	PC	LTC4S	ENTPD5	LAMA4	DBI	RGS2	AK2	NRIP1	UCK1	NR1H3	IDH3G
GH_AUTOCRINE_UP	na	TRPM2	PITX3	CASC1	PRC1	CENPJ	SPINK7	ARHGAP26	ABHD4	C4ORF18	GPR12	SOD1	CBX1	OBFC2A	CDC73	FLJ12334	TRH	C4ORF27	LOC91948	C14ORF132	NARG1	VTI1A	FLJ32110	CDGAP	RP1-93H18.5	SCRG1	MERTK	GGH	LAMA3	LTB4DH	OR7E19P	FLJ13137	HIST1H2BL	SCAMP5	NR3C2	EPOR	CDH18	C1ORF164	OMD	STEAP1	LOC283174	ROR1	C19ORF10	SLC14A2	MARCH6	PECI	CDCA2	RAB7B	C2ORF43	TSC1	DRD5	DAB1	H2AFZ	AXL	ZNF770	PHGDH	MOBKL2B	CRTC3	NHEJ1	MRCL3	MAP3K4	STK17A	EFCBP1	XBP1	FLJ22662	GNPAT	SNCG	CMIP	ALCAM	SLCO3A1	YAF2	OPHN1	LEREPO4	PIR	LOC400655	P2RX4	PLP2	UNC13C	SPARCL1	C6ORF27	ABCA12	SPATA7	TRPC2	SH3KBP1	RIMS1	SOX21	GABRA4	HERC5	TOM1L2	ADK	SFXN5	SLC43A1	SARS	C1ORF24	RBPSUHL	MRVI1	PMPCB	CTAGE1	SAR1B	C6ORF112	SLC25A6	PPA1	GRIA1	GALNT1	FLJ12716	KIAA1324	INSM1	CPNE6	CHCHD2	AGA	SSR4	FNDC8	CLDN2	PRRT1	PAX4	HOXB9	OR4D1	SEPP1	GMPR	AES	RNF39	EDC3	CDAN1	SARDH	ATP5J	SC5DL	PRDX1	IGFBP7	ZFHX1B	FLJ23577	NDUFA1	DOCK2	C14ORF143	TFF3	ID3	LOC134145	PSMB2	HYDIN	SNCA	ID1	UQCRQ	COL4A6	G3BP	OR10H1	ENTPD2	HAND1	CLEC7A	TNRC18	PPM1J	LOC283079	DKFZP434B061	ATP5L	CNTNAP1	HCN1	FLJ14126	LRRN5	PRM1	CRHR2	CPE	ABTB2	NUDT21	GNG3	TM6SF2	CXCR4	RASGRP1	CYLD	ZFY	MTHFD2L	MOGAT2	FAM83A	EHF	C4ORF20	A2BP1	OR8G2	BMP7	SLC26A2	RIMS2	FLJ21687	RPS6KA3	CYBRD1	ADAM29	FLJ25778	NOSTRIN	GML	FLJ43663	TECTA	MRPL28	UQCR	APRT	C8ORF72	MYOD1	PHF21A	PTPLB	SPIB	MBNL1	CFL2	PHC2	HOXC10	TFF1	NOS1	ANKRD46	HTR1A	DSCR1	OAT	LGR5	OLFML3	BLVRB	TLE2	PPA2	PBX3	DSCR8	BSG	SCGN	DBF4	TBP	FAM84A	FLJ23172	AXUD1	STMN2	SGCE
JECHLINGER_EMT_UP	na	ADSS	DCN	MTHFD2	PDGFRA	DDR2	SPARC	ADA	VLDLR	PROCR	PDGFRB	CD68	S100A8	CXCL5	PTGS1	IRF7	MMP2	BCL3	GALK1	GBP3	TNC	CYP1B1	COL6A2	CDH15	MMP12	HIF1A	RRAS	IFIT1	B2M	SLC3A2	SRM	SNAI1	SLPI	MMP13	PLA2G7	PPIC	VIM	RNASET2	CDH2	PMP22	GAS1	UPP1	CXCL1	IFITM3	PCOLCE	DAB2	PHGDH	SDC2	STAT1	CTSZ	INHBA	IL11	FMO1	COL6A1	ASNS
MENSSEN_MYC_UP	na	PPIF	RPL32	PFKM	HSPA8	EIF5	CCT3	NME1	YWHAE	PHB	ENO1	HSPA9B	EPRS	LDHB	HSPD1	RPL3	BRCA1	EIF3S9	HNRPD	LDHA	HSPE1	PIAS1	C1QBP	MNT	MSH2	POLR2F	CDK4	METAP2	CCNB1	CDC2L1 /// CDC2L2	PCAF	NPM1
INSULIN_SIGNALING	na	LNPEP	DOK1	CSN2	SLC2A4	LEP	PIK3R1	EIF4EBP1	HK2	PCK2	PRKCZ	IRS1	RPS6KB1	SERPINB6	GSK3B	AKT2	PDPK1	IGFBP1	MKNK1	GRB2	HRAS	PIK3CA	PKLR	PTPRF	MAP2K2	UCP2	PIK3R3	BCL2L1	ACACB	AEBP1	PRKCB1	GAB1	CRK	AKT1	FRAP1	SOS2	INS	AKT3	GSK3A	INSR	PIK3CB	PPIA	MAP2K1	UCP1	RAF1	GCK	CBL	RETN	PRKCG	CAP1	SLC2A1	G6PD	G6PC	GCG	SLC27A4	PRKCI	NOS2A	PPARG	ACOX1	ADRB3	DUSP14	SERPINE1	SHC3	SREBF1	SORBS1	VEGF	RRAS	RPS6KA1	FBP1	PIK3R2	EIF2B1	PTPN11	RRAS2	SOS1	ACACA	JUN	RPL13A	EIF4E	NPY	BRD4	PTPN1	NCK1	CEBPA	SHC1	PRL	CEBPB	ERCC1	PKM2	TG	BRAF	IRS4	PPP1CA	IRS2	ORM1	MAPK1	FOS	NCK2	LDLR	ACTB
LYSINE_DEGRADATION	na	SHMT2	ALDH3A2	HADHA	PLOD1	GCDH	TMLHE	SDS	ALDH1A2	EHHADH	ACAT1	ALDH1B1	ALDH1A3	SHMT1	AASDHPPT	DOT1L	ALDH9A1	PLOD3	DLST /// DLSTP	ALDH2	ECHS1	ACAT2	AASS	PLOD2	ALDH1A1	EHMT1	BBOX1	AADAT	AASDH	ALDH3A1	EHMT2
TAKEDA_NUP8_HOXA9_8D_DN	na	S100P	LOC642726	MGC29671	EXT1	FCN1	HTR2C	C4ORF18	PRO1073	S100A8	C1QC	RNASE1	ST8SIA1	TSPAN2	FCGR2B	FYB	P2RY10	NRP1	CLEC4A	CDC42	ALDH2	C7ORF10	PYGL	ADAM9	HK3	NIPBL	PTCD1	AKAP13	DOCK4	ENC1	SFRS4	C9ORF19	HIPK1	ADORA3	TSPAN15	CR1	SLC30A7	GPR97	IL7R	LOC144871	ME1	CASC5	FCGR2C	TEX15	PPP1R3B	RAPGEF2	EMP1	SLCO2B1	IL1R2	CEBPE	FLJ22662	NCF2	OR7E24	NPL	LGALS12	S100A12	PRDM2	ANKRD29	IGF2R	UTS2	NDRG2	TCAG7.981	CTSB	STAC	RAB3C	SNX21	CEACAM8	MMP9	IL3RA	ST6GALNAC5	KIAA1147	SLC16A6	CHI3L1	MS4A2	PPP1R1B	C1QB	GPR137B	RAPH1	NEK1	UHMK1	AMFR	PNPLA1	ALOX5	DEFA4	FPR1	ANTXR1	C1ORF24	CD1A	TRPA1	TCERG1	CST7	LFNG	PLA2G7	CD14	CAPZA2	CEACAM6	CD1E	ELOVL7	HRH4	S100A9	PAX2	C1QA	ZMYM2	GPNMB	PCSK5	EMR3	CD9	F5	CST1	OLIG1	CCL23	SLC7A7	KRTHB6 /// LOC650428	SERPINB1	MRC1 /// MRC1L1	CD24 /// LOC647456	CREB5	SLC26A11	CXCL5	ATP10D	HTRA1	IL5RA	LGMN	PADI4	RAP1A	CUTL1	ARPC5	SFRS6	CORO2A	RHOH	EPAS1	TRAT1	HSD11B1	AP1S2	ADAM19	SLAMF8	IL10	CDH8	BCL6	SLPI	LCP2	DACH1	FPRL2	CLEC7A	ETNK1	GPR34	MARCO	HLA-DQA1	IFNGR1	SGK	BPI	TM6SF1	PRNP	ZDHHC19	PADI2	COLEC12	CAMK1D	ENTPD1	ARHGAP18	SLC16A7	FOLR3	C5AR1	FLJ10159	RAB30	ABP1	DEFA1 /// DEFA3 ///	C10ORF33	TMEM163	SLC41A2	RPS6KA2	SLC25A27	CD24	CLU	ETS1	BCL2	TGFBI	ABI1	MMP12	DFNA5	FLJ20701	LOC388272	SERPINA1	LOC90693	HVCN1	LOC283070	MMP14	CD163	PPBP	PDK4	S100B	SLC11A1	CXCL3	JUN	NKTR	MAF	MMP1	DPY19L1P1	RAP2A	ATP6V0D2	CYTL1	ITGAM	TDO2	CXCL1	CD200R1	MARCH1	CYBB	FCAR	KLF2	DAB2	SRPX	C10ORF82	GJA4	KCNMA1	ITM2A	CLEC5A
INSULINPATHWAY	na	RAF1	RASA1	PTPN11	SRF	SLC2A4	SOS1	GRB2	HRAS	JUN	MAPK3	INS	PIK3CA	PIK3R1	INSR	CSNK2A1	MAP2K1	FOS	SHC1	ELK1	IRS1	MAPK8
CALCINEURIN_NF_AT_SIGNALING	na	IL13	EGR3	XPO5	RELA	PTPRC	GRLF1	CALM1	SLA	TRPV6	ITK	NFATC2	MAP2K7	PPP3R1	CALM3	MEF2B	TNF	EP300	NFATC1	TRAF2	GSK3B	IFNG	IL1B	HRAS	CNR1	PIN1	MEF2A	IL10	CREBBP	GATA3	VAV1	JUNB	NFAT5	CD3G	GSK3A	PAK1	SP3	PPIA	CALM2	MYF5	FKBP1B	IL8	CAMK4	MAPK9	GATA4	IL6	CD3E	OPRD1	FOSL1	ICOS	MAPK14	IL4	MEF2D	NFKBIB	NFATC3	IL8RA	IL2RA	BCL2	NUP214	IFNB1	VEGF	VAV3	CSNK2A1	KPNA5	P2RX7	IFNA1	VAV2	TGFB1	MAPK8	IL2	CABIN1	CSNK2B	CTLA4	SP1	PPP3CC	RPL13A	CSF2	NPPB	NFKB2	CEBPB	PPP3CB	FCER1A	NFKBIE	IL3	CD69	CAMK2B	NFATC4	BAD	SFN	FOS	CDKN1A	NCK2	EGR2	ACTB
TSA_CD4_UP	na	CD82	IGFBP4	HSPA1B	RARA	MIF	BYSL	HSPA1A	ENO2	PA2G4	YWHAH	FKBP4	HSP90AB1	ITGB4BP	CD6	MYC	COX8A	SSR4	CD2	HMGN1	USF2	SELPLG	EIF4A1	TP53	PSMB4	TGFB1
CREB_BRAIN_8WKS_DN	na	FLJ10154	MAN1A1	HAP1	TEF	KIAA1212	SKP1A	DALRD3	RBCK1	PTPRM	DOC2B	DHCR7	NNAT	TXNRD1	ARF3	SPIN	PLA2G12A	SIX3	ALDH2	GRB2	AASS	DKK3	UHMK1	EPB41	PDYN	CRY1	AQR	ATP11A	PDXK	ZBTB20	FOXP1	PRKCH	PDRG1	ETS2	CPNE6	TSC22D1	LDB2	ASB3	PBX3	EIF2C2	PKP2	TRHR	PNCK	GEMIN5	PER2	PLAGL1	COL6A1	PENK	IGSF4	ACTB
ZHAN_MM_CD138_CD2_VS_REST	na	TNFRSF7	ADSSL1	MS4A1	TNFSF8	TGIF	RERE	LOC338758	PHLPPL	RGS13	APLP2	RCBTB2	METRNL /// LOC653506	DUSP22	NAGK	PPAP2B	SPAG4	B3GALNT1	PIK3AP1	ITPKB	ZNF608	TRAF5	DHTKD1	LAMA2	PDZRN4	ZNF395 /// FBXO16	SDC2	VPREB3	C2ORF24	DTX1	FCRLB	CNR1	CD79A	C1ORF165	SORT1	CLLU1	PRDM5	PLXNB2	SRC	PNOC	RNGTT
SARCOMAS_LEIOMYOSARCOMA_CALP_UP	na	DNMT2	KIAA0082	PHKB	KIAA2002	PPP1R12B	GABRG2	LMOD1	MYLK	LOC81691	LARP6	PCSK7	CNN1	KIAA0195	KCNMB1	ALDH1B1
LEE_CIP_DN	na	MBL2	CYP7A1	WNT10B	GSTA4	PRODH	CMAH	SLC17A3	BAAT	CYP2E1	NETO2	RNASE4	PNLIPRP1	DPP4	CA3	CYP7B1	TNFRSF10B	IL1RAP	KYNU	CA5A	SELENBP1	PIPOX	ABAT	TNNC2	HAL	SLC2A2	PCK1	HSD11B1	REG1A	EGFR	PNLIP	BCL6	ELA2	CTRC	HPD	CYP26A1	HSD3B2	OAT	TNNI2	PAH	KRT4	ETNK2	MCM10	ACADSB	BHMT	GPR37	TRPV2	KRT13	MCM7	C4BPA	SLC37A4	SULT1B1	SLC1A2	PPP1R3C	OTC	AKR1C1	PON1	HBP1	TNNT3	LECT2	EFNA4	MAPKAPK2	CYP2F1	G6PC	SERPINA6	NR1H3
S1P_SIGNALING	na	SDCCAG8	MAPK6	PLCB2	GNAI2	MAPK3	AKT1	PIK3C2B	MAPK4	AKT3	DNMT1	EDG5	RACGAP1	MAPK12	SPHK2	MAPK7	GNAI3	SPHK1	PLCB1	ASAH1	SERPINH1	EDG1	EDG8	MAPK1	PLCB3
HEMATOP_STEM_ALL_UP	na	HLA-E	PCDH9	SPINK2	CYBRD1	ROBO4	C4ORF18	PGM5	NPR3	MLLT3	CRHBP	HIST1H2AE	RHOQ	GIMAP6	TIPARP	C5ORF23	ATP8B4	MPL	GUCY1A3	BIRC3	CD52	COX6B1	H1F0	BST2	ZFAND3	KLF2	HIST1H2BG	HIST1H1C	TEAD2	GPC5	GUCY1B3	HOXB6	NRIP1	CLEC2B	HIST2H2AA3	MMRN1	HOXB3
ZHAN_MM_CD138_MS_VS_REST	na	DTNA	C10ORF38	FZD8	LOH11CR2A	FGFR3	MYRIP	LRP12	SPRY2	TRIM58	C18ORF4	RNF32	RAI2	WHSC1	PALLD	PBX1	MARK1	DSG2	TMEM176A	C10ORF30	ZNF503	CLIC6	TCEAL2	SLC22A17	BACE2	PPM1H	MAGI1	RPIB9	TMEM176B	MYO10	NGFRAP1	JAM3	KLHL13	PCSK5	WWC2	RMST	NAP1L3	TEAD1	CENTG2	LARP6	SERPINE2	CLGN	ZNF521	CST3	MITF	FZD2	NRIP1	CLEC11A
LEE_MYC_TGFA_DN	na	IGFALS	FABP1	PSEN2	AQP8	BAAT	CMAH	KHK	NETO2	ACOX1	CPT2	CA3	ORM1 /// ORM2	CYP7B1	SLC25A22	RGS16	CRISP2	IL1RAP	KYNU	HADH2	ELOVL5	CA5A	DCT	AASS	ABAT	IGF1	TNNC2	HAL	PCK1	HSD11B1	EGFR	HPD	PXMP2	EPHX2	G0S2	OAT	ABCG2	SLC27A5	ETNK2	C14ORF140	MCM10	TDO2	BHMT	GPR37	FABP2	TRPV2	PTP4A3	KLF15	C4BPA	HLA-DMA	LIPC	GOT1	MMD	RGN	OTC	ALDH1A1	MOSC1	CYP2F1	MAPKAPK2	G6PC	HAO1	ALAS2	NR1H3	CYP4F2
CCR3PATHWAY	na	PIK3C2G	RAF1	NOX1	GNAQ	CCL11	GNGT1	PTK2	PRKCA	HRAS	PRKCB1	PPP1R12B	CCR3	MAPK3	CFL1	PLCB1	ROCK2	MYL2	LIMK1	GNAS	MAPK1	GNB1	MAP2K1
LEE_TCELLS6_UP	na	EFNB2	SLAMF1	BCL6	CPLX1	RIPK4	LHFPL2	TBC1D19	CYP2U1	LYST	RASD1	LOC644241	CD1C	RORC	ACSBG1	CD1D	CIB2	C3ORF52	LOC284757	CD8B	ELOVL4	SH2D1A	LOC283454	SLC7A3	DNMBP	MCTP1	RMND5A	CD8A
SHEPARD_CELL_PROLIFERATION	na	CKS1B	CDK6	CBFA2T2	TCF8	CTNNBIP1	ISG20	REGL	CDK9	PIM2	VTI1B	GPC4	BUB3	CHRM1	MNT	CTF1	CRIP1	ADRA1B	RPS4X	PDAP1	ZNF187	ERF	CDC27	TACSTD2	EVI5	CHRM4	ERG	DTYMK	SYK	CYR61	TXN	OSMR	MS4A1	EMP3	CHRM5	USP8	INSL4	IL2RG	IL9R	BTG1	KHDRBS1	RPP14	BST2	BUB1	UHRF1	RPS27	SIPA1	TGFA	ELN	EMP1	TGFB2	CKS2	MET	ELF5	PYY	FSCN1	ENPEP	RBBP7	IRF2	CDK7	PRKCA	STAT6	ARHGEF1	BUB1B	EPS8	MKI67	KRT16	CDC14A	EGFR	TFDP1	LRPAP1	IGFBP4	CUL5	TPX2	FTH1	IL1A	LATS1	CDK3	EPHB4	CSF1	CSE1L	KIF2C	PRL	SERPINF1	PDZK1	PRG4	CDC2L2	PCNA	IL3	FES	TNFRSF9	AKR1C3	SFN	CDK4	THPO	CDK5	IL13	HDGF	PRDX1	GFI1B	BLZF1	DUSP22	IL5RA	CD81	MT3	CDC16	MYC	ERBB4	MAS1	NAB2	TM4SF1	NUDC	IL1B	FGF5	LGI1	APRIN	HDGFRP3	EDNRA	IL6R	LAMA1	CD160	LRP1	FZD3	GRPR	IL8RB	BCAR1	GAB1	ERBB2	ZFP36L2	OSM	AREG	BCAT1	GSPT1	RAF1	PEMT	MAD1L1	MNAT1	S100A6	CDK5R1	TNFRSF17	APPL	SLC29A2	IL11	GCG	EHF	PTHLH	MATK	IL6	CD28	PRDM4	TCFL5	PDGFRA	HGF	IL4	EMP2	ZNF259	CLK1	TPD52L2	NDP	IL2RA	BIN1	DKC1	REG1B	IL12B	KITLG	GRN	TGFBI	NR6A1	TNFSF13B	EPS15	TAL1	MYT2	MTCP1	PLEKHC1	LAMP3	S100B	TNFSF8	IL15	PDGFA	LMO1	CDC25C	NPY	TNFSF9	MAPRE1	LY86	SKP2	MIA	UBE2V2	CXCL1	TNFSF7	MPL	INSIG1	E2F1	CCKBR	IL15RA	MAPRE2	IL12A	DAB2	CBFA2T3	E4F1	CSF1R	DCTN2	FGF6	PTEN
CORTEX_ENRICHMENT_LATE_UP	na	CALM3	CLPP	SEZ6	CORO1A	XPNPEP1	VLDLR	DLG4	MAP3K13	POLR2C	MAP4	TBCA	CDH2	USP21	ZIC1	CALB2	DHX32	XBP1	DAD1	DNPEP	CTTN
TOB1PATHWAY	na	CD3E	IL2	TGFB2	IFNG	TRA@	IL4	TGFB3	TGFBR2	TOB2	CD3G	TOB1	TGFBR3	CD3D	TGFBR1	IL2RA	TGFB1	CD28
ADDYA_K562_HEMIN_TREATMENT	na	NPL	KLF1	ATF3	KLF6	RPP25	YES1	ICAM3	HERPUD1	ATF5	NFYA	DNAJB4	EGR1	TXNRD1	SLC27A2	GFI1B	DHX9	HSPA5	MOAP1	HBZ	PIM1	ANGPT1	MYB	RTN4	NALP1	TAX1BP1	C16ORF35	DDIT4	UCP2	NEFH	ETV5	SOCS2	ITGB5	MCL1	ID2	FECH	CREM	CPOX	SLC43A3	MAFG	PTPN7	GYPA	OSGIN1	CEBPG	HSPA1B	IER3	JUN	FTH1	LMO2	ADAM10	CTSL	BIRC5	NCOA1	GP1BB	PTP4A3	INSIG1	TXNIP	MEF2C	CXCL2	IL8	AKR1C1	APOC1	HBA1	IER5	FDXR	AKR1C2	AAK1	FCGR2A	MT2A	CTSH	PTRF
BRG1_ALAB_DN	na	ANKRD32	CXCR6	LTBP2	NRP2	ARHGDIB	SPRY2	EFNB1	HCST	KCNJ2	NPFFR2	ITGB1	PTP4A1	SFTPB	CLK1	C1ORF59	HPGD	PLS1	USP24	FCHSD2	MYC	CD74	HLA-DRA	NRP1	ID3	PTP4A2	YY1	TREM2	HEXB	PER3	SEPP1	LUM	MAPK1	CCR1	CYP4B1	ASNS	IL1F8	EBI2
UVB_NHEK3_C3	na	EIF2S1	PMAIP1	ATF3	IL8	IER3	HBEGF	TAX1BP3	ATP6V0D1	RND3	SOX9	MYD88	H2AFX	PHLDA2	DUSP1	HIST2H2AA3	MAD2L1BP	BRD2
NELSON_ANDROGEN_UP	na	UAP1	IDI1	KRT19	CPD	SNAP25	PHYH	SORD	SCD	ADRM1	ELL2	INPP4B	UGDH	MERTK	TMPRSS2	KLK3	SMS	AKAP12	B4GALT1	KRT8	ID2	ITGAV	B2M	AZGP1	RBM10	DHCR24	MAF	ACTN1	APPBP2	DCTN3	IQGAP2	KLK4	SRP19	ABCC4	HMGCS1	HPGD	ALDH1A3	HERC3	SEC24D	FKBP5	SGK	GUCY1A3	NDRG1	LMAN1	H1F0	KLK2	GSR	CAMKK2	KLF4	PPAP2A	TMEPAI	ANKH	TPD52	VAPA	ORM1	LIFR	SEPP1	DNAJB9	DBI	PTPN21	SLC26A2
PDGF_ES_UP	na	LMNA	GPD2	UCK2	PHF17	EPHA2	GOT1	ARID5B	SCHIP1	KLF9	KLF2	MYO1E	PLEKHA1	SLC2A2	SGPL1	AXUD1	ZFAND5	MCL1	TIPARP
ELECTRON_TRANSPORT	na	CYP4A11	CYP11A1	CYP39A1	CYP7A1	PTGIS	CYBRD1	CYP2B6	CYP2E1	CYP2C18	CYP19A1	FADS2	CYP27B1	CYP8B1	CYP7B1	HCCS	FADS1	CYP24A1	CYB561	CYP2S1	CYP2A13	UQCRB	SMOX	SCO2	FADS3	UGDH	CYP1B1	DHODH	EIF2AK3	SCO1	CYP3A5	CYP4F11	CYP2J2	CYP51A1	STEAP2	PGRMC1	MAOA	CYP20A1	CYP2D6	CYP21A2	CYP17A1	CYP4B1	CYP11B2	CYP26A1	CYP4F12	CYP27A1	PAOX	UQCRH	CYP3A4	TBXAS1	NUP62	SUOX	CYP1A2	ERN1	MAOB	OXA1L	CYP1A1	SURF1	CYP4F8	CYP3A43	AOF1	FDXR	PGRMC2	CYP4F3	CYP2C8	CYP2F1	CYP2A6	ALAS2	KIAA0090	CYP46A1	UQCRC1	PPOX	CYP2C9	CYP3A7	CYP4F2
EMT_UP	na	DCN	MTHFD2	PDGFRA	LAMB1	SPARC	DDR2	ADA	VLDLR	PROCR	PDGFRB	CFH	CD68	S100A8	CXCL5	PTGS1	IRF7	MMP2	HTRA1	BCL3	GALK1	TNC	CYP1B1	COL6A2	CDH15	CXCR7	MMP12	HIF1A	RRAS	B2M	SLC3A2	SRM	ADSSL1	SNAI1	PTPN22	SLPI	MMP13	IFIT3	TNXB	PPIC	PLA2G7	VIM	RNASET2	CDH2	PMP22	CSN3	GAS1	UPP1	IFITM3	ISG15	PCOLCE	PHGDH	DAB2	SDC2	STAT1	CTSZ	INHBA	IL11	FMO1	COL6A1	ASNS	CXCL6
SPPAPATHWAY	na	RAF1	GNAI1	GNGT1	PTK2	PRKCA	PRKCB1	HRAS	F2R	PLA2G4A	MAPK3	F2	PLCB1	ITGB1	TBXAS1	SRC	PTGS1	MAPK1	GNB1	MAP2K1	SYK
CELL_PROLIFERATION	na	CKS1B	CDK6	CBFA2T2	TCF8	CTNNBIP1	ISG20	REGL	CDK9	PIM2	VTI1B	GPC4	BUB3	CHRM1	MNT	CRIP1	CTF1	ADRA1B	RPS4X	ZNF187	PDAP1	ERF	CDC27	EVI5	TACSTD2	CHRM4	DTYMK	ERG	SYK	CYR61	TXN	OSMR	MS4A1	EMP3	CHRM5	USP8	INSL4	IL2RG	IL9R	BTG1	KHDRBS1	RPP14	BST2	BUB1	UHRF1	RPS27	ELN	SIPA1	TGFA	EMP1	TGFB2	CKS2	MET	ELF5	PYY	FSCN1	ENPEP	RBBP7	CDK7	IRF2	PRKCA	STAT6	ARHGEF1	BUB1B	EPS8	KRT16	MKI67	CDC14A	EGFR	TFDP1	LRPAP1	CUL5	IGFBP4	FTH1	IL1A	TPX2	LATS1	CDK3	EPHB4	CSF1	CSE1L	KIF2C	PRL	SERPINF1	PDZK1	PRG4	CDC2L2	PCNA	IL3	FES	TNFRSF9	AKR1C3	SFN	CDK4	THPO	CDK5	IL13	HDGF	PRDX1	GFI1B	BLZF1	DUSP22	IL5RA	CD81	MT3	CDC16	MYC	ERBB4	MAS1	NAB2	TM4SF1	IL1B	NUDC	FGF5	LGI1	APRIN	EDNRA	HDGFRP3	IL6R	LAMA1	CD160	LRP1	FZD3	GRPR	IL8RB	BCAR1	GAB1	ERBB2	ZFP36L2	OSM	AREG	BCAT1	GSPT1	PEMT	RAF1	MAD1L1	MNAT1	S100A6	CDK5R1	TNFRSF17	APPL	SLC29A2	IL11	GCG	PTHLH	MATK	EHF	IL6	CD28	PRDM4	TCFL5	PDGFRA	HGF	IL4	EMP2	ZNF259	CLK1	TPD52L2	NDP	IL2RA	BIN1	DKC1	IL12B	REG1B	KITLG	GRN	TGFBI	NR6A1	TNFSF13B	EPS15	TAL1	MYT2	MTCP1	LAMP3	PLEKHC1	S100B	TNFSF8	IL15	PDGFA	LMO1	CDC25C	NPY	TNFSF9	MAPRE1	LY86	SKP2	MIA	UBE2V2	CXCL1	TNFSF7	INSIG1	MPL	E2F1	CCKBR	IL15RA	MAPRE2	IL12A	DAB2	CBFA2T3	E4F1	FGF6	DCTN2	CSF1R	PTEN
LAL_KO_6MO_UP	na	STEAP4	RP1	PAPPA	CLEC4E	MYRIP	CTSB	HMOX1	RGS1	MAFB	MMP19	LY9	CD68	MPEG1	FABP7	KIF1A	CD84	MMP8	CAMP	CD244	MS4A7	SPIC	TNFAIP2	MMP12	C20ORF4	FCER1G	C3AR1	SNX6	APOBEC1	SLC11A1	IL8RB	MMP13	ADAM8	CXCL3	PLA2G7	ACP5	UTRN	MSR1	SLC40A1	CLCA2	TLR7	MARCO	SEMA7A	SLC15A3	GALC	BEX1	S100A9	FKBP5	CD5L	NEU1	SLC6A2	IGSF6	GPNMB	TREM2	GDF15	DNMT3A	CCR1	IL1R2	MYO5A	CLCA1	LIPF	DST
TPA_SKIN_DN	na	COL1A1	ZBTB17	DEAF1	C1ORF63	AEBP1	ANKRD17	THRSP	HOXA7	SH3GLB2	FAM70A	ACSBG1	GPT	GMPR	CCDC28B	MXRA8	ITM2B
ZHAN_MMPC_LATEVS	na	SFRS7	BCL6	TSPAN3	MARCKSL1	CKS2	EMP3	EPHX1	RHEB	PPT1	LCK	ADA	FHL1	ARPC1A	MCFD2	KLK1	ITGA4	BMP6	ACAT1	CAPN2	MYBL1	MEF2B	XK	PIP5K1B	JAG1	PKM2	BCL2	SLC39A6	BMI1	HEXB	SELPLG	PECAM1	S100A6	PAM	IGF1	CAV1	DYNLT3	RHOH	TCEA1	DUSP5	LRMP	SYK	P4HA1	AMPD1	HDLBP	EBI2
SA_CASPASE_CASCADE	na	CASP9	BIRC3	SREBF1	PRF1	GZMB	DFFB	CASP7	CASP3	BIRC4	SCAP	BIRC2	CASP8	DFFA	CASP10	APAF1	SREBF2
HOFMANN_MDS_CD34_LOW_AND_HIGH_RISK	na	ARFIP1	DLEC1	NCOR1	PLEKHC1	NFE2	IER3	STIP1	LCP2	PAGE1	NKG7	MAGEA6	TSPAN8	PSMD11	CCND1	MALL	RGS19	STAT2	PRKAA1	TRAM2	GPRC5A	PCDHB17	DUSP14	UPK3A	PF4	CXCL12	MNDA	PPP1R8	TOM1	JUND	HRAS	MTMR11	CDK2AP2	TACSTD1	MAGEA3	IFNAR1	DYRK2	RHOH	GDF15	ZNF117	CD9	PTPRN	TP73L	TK1	MLF2	MAGEA1	PIK3CG
CELL_SURFACE_RECEPTOR_LINKED_SIGNAL_TRANSDUCTION	na	FLNA	STC1	DOK1	ASGR2	PIP5K2B	AGER	DRD4	TRPV1	OXTR	LILRB2	DOK2	PTPRC	RAMP2	CCL2	BIRC2	CCL25	KLRF1	GALR2	TNFRSF10B	IL17C	GEM	BIRC3	CSF3	IFNG	CTF1	HRAS	RAMP3	KLRD1	MERTK	MKNK2	SAG	IL6R	BRD8	TACSTD2	PLCG2	ANXA1	CHRM4	TNFRSF14	ARHGEF2	KLRA1	GLRA2	CD160	KLRG1	OSMR	IL8RB	ADCYAP1R1	INS	CXCL10	IFNAR2	IL7R	MARCO	NTSR2	STC2	MYD88	INHA	CLC	ADRB2	RRAGA	LILRB1	AGT	LY6E	IL12RB1	IL12RB2	IL18RAP	IFNAR1	EDNRB	CD97	LIFR	CENTA1	IL1R1	IL6	CD28	SIRPB1	IFNA2	GIPR	PDGFRA	TACR3	NPR2	MAPK14	ECGF1	HGF	IGSF2	IL6ST	IL8RA	IFNGR2	AGTR2	IL2RA	GLRB	PRKCA	IL13RA1	IFNB1	MADD	TNFRSF13B	CD79A	SSTR1	BDKRB2	MS4A3	KLRB1	CD19	SST	LIF	ADMR	GLRA1	C5	PDGFA	CSF2	CD14	HCST	GP1BA	ISGF3G	LEPR	P2RY1	CD3D	GP1BB	PRL	MPL	CD59	FADD	IGSF6	TTRAP	CCKBR	BSG	CD4	CD69	LY96	CSNK1A1	CCR1	TNFRSF25	IRAK3	BAG1
ARGININE_AND_PROLINE_METABOLISM	na	ASL	NOS2A	ALDH3A2	AMD1	GOT2	GATM	OAT	ARG2	NOS3	RARS	ALDH1A2	GLUD1	ALDH1B1	P4HA2	ALDH1A3	MAOB	ALDH9A1	ALDH4A1	ALDH2	GOT1	CPS1	OTC	ALDH1A1	AOC3	CKM	ALDH3A1	AOC2	PYCR1	GAMT	P4HA3	CKMT2	SMS	MAOA	ARG1	ABP1	AGMAT	P4HA1	NOS1	ODC1	P4HB	DAO	CKB
TYROSINE_METABOLISM	na	TAT	COMT	DBH	ADH1A	HPD	DDC	GOT2	AOX1	ALDH3B1	GSTZ1	ALDH1A3	MAOB	TH	FAH	PNMT	ADH4	GOT1	DCT	ADH6	ADH1B	AOC3	ALDH3A1	ALDH3B2	TPO	AOC2	ADH7	MAOA	ADH1C	ABP1	ADHFE1	TYR
PPARAPATHWAY	na	PPARA	CD36	NOS2A	FABP1	NR2F1	RELA	PRKACG	ACOX1	PIK3R1	NR0B2	MYC	TNF	EP300	SRA1	PTGS2	FAT	PRKACB	PRKCA	STAT5B	MRPL11	CPT1B	HSD17B4	PIK3CA	PRKAR1B	NCOR2	CREBBP	PRKAR2A	NCOR1	STAT5A	CITED2	DUT	NFKBIA	PRKCB1	SP1	PRKAR2B	MAPK3	JUN	PRKAR1A	PDGFA	INS	HSPA1A	EHHADH	PPARBP	NCOA1	DUSP1	RXRA	ME1	APOA2	RB1	APOA1	MAPK1	NRIP1	LPL	NR1H3
CMV-UV_HCMV_6HRS_DN	na	NUP210	MN1	DOK1	ERCC5	MEIS1	EMG1	PRR3	MTUS1	AURKA	PPYR1	FGF7	SR140	CRSP9	MYC	C14ORF132	PIM1	FPRL1	MYO10	KLHL9	HARSL	RNF113A	RUNX1T1	ZNF187	ABCA6	DNMBP	RANBP6	SOCS2	ID2	HSPB6	GLI3	BCL7A	ADM	SOS2	RBM16	BRWD1	ASB1	KIRREL	EPM2AIP1	GPRC5A	CXCL12	ZNF217	CDKN1B	DUSP10	ZF	COIL	JARID1B	DYRK2	NR2F2	MGMT	PTPRS	KIAA0376	FRMPD4	COLEC10	DKFZP564O0823	ASNS	KIAA1462	CDC42EP2	NR2C1	SOCS5	STARD13	PIK3R4	OLFM4	TCF21	VPS13D	KLF7	ETFB	RNF144	ZNF205	RRS1	PIWIL1	PDE4B	CDC25B	C16ORF51	HOXA11	TCF7L2	CDC42EP3	DDIT4	BDKRB2	SNAI2	SMAD3	RARRES1	TRIB2	LRRC17	RUNX1	KLF10	ARPC1A	COL13A1	KCNJ2	WEE1	SIAH1	NCK1	ZNF292	ARL4C	GAS1	ITPKB	CAMK2G	PPP1R3C	ZNF148	C6ORF111	RND3	NR1D2	HOXA9	NFATC4	MATN2	CSTF1	NR1H3	HSPB3	ADORA2B
AGUIRRE_PANCREAS_CHR18	na	NFATC1	PQLC1	RIOK3	C18ORF8	PIK3C3	ATP5A1	PIAS2	ZNF508	OSBPL1A	IER3IP1	TXNL4A	C18ORF22	MBP	NPC1	SOCS6	CABYR	CTDP1
ADIPOGENESIS_HMSC_CLASS3_UP	na	IGF2	ATF3	CCDC50	IGF2R	SUMO1	CYBRD1	GM2A	PPARG	CDH13	PTPLAD1	TMEM23	NID1	SCD	DYM	NPTXR	EFNA1	ACSL5	TMEM119	FABP4	PHKG1	FLJ20920	NAB1	ACACB	ST5	LIPE	CCNG1	PPP1CC	NFE2	PPP2R1B	ACACA	SERPINB9	PRKAR2B	ELK3	AKAP10	ABCA1	G0S2	PPP2R5A	RAB31	STX3	E2F4	FAM27A	HMGCS1	IL22RA1	ITGAM	GCC2	TNFRSF21	ADFP	USP4	INSIG1	CDKN2C	MMD	PRG4	C19ORF24	STOM	FASN	PUS7L	GAS6	MGP	NOVA1	EFTUD2	LEPREL1	ERAL1	LPIN1	MAPK1	SLC27A4	LOC346887
CELL_ADHESION	na	CCL11	PCDHB15	CCL2	TROAP	GNE	EMR1	PCDHB11	PTPRF	CLDN10	PTPRU	TNR	ITGB3BP	MFGE8	PCDHB12	USH2A	NRCAM	CNTNAP2	GP5	ISLR	PSTPIP1	CXCL12	TSC1	SCARB2	IL8	LPXN	CD96	ZYX	PCDHA3	RAB13	CD97	HABP2	PCDHB10	ALCAM	LOXL2	L1CAM	F8	CNTN2	TPBG	CD226	BYSL	ITGA4	NCAM1	CDH16	ITGA5	TGFB1I1	DSCAM	FAT	CD2	CDH15	PSORS1C1	PCDHB4	CX3CR1	PCDHB3	CDH17	IGSF1	PCDHB2	MADCAM1	IL2	ITGA2	ITGA8	CD151	CDH11	CHST10	PNN	GP1BA	SEMA5A	NPHS1	GP1BB	APC	PCDHB14	SPG7	EED	SDC2	CNTN1	CLDN1	EDG1	ITGA9	DSG1	CD36	ARVCF	CD33	HAS1	CCR3	DDR2	CCR8	CDH13	ITGB8	HNT	FPRL1	KAL1	JUP	FEZ1	MAEA	SERF2	DSC2	MCAM	LGALS4	ITGB7	CHL1	ITGAV	CDH8	NEO1	ITGB3	CX3CL1	AEBP1	RAC1	ITGB4	CXCR3	DSC3	VWF	CDH2	ITGA2B	NEDD9	CNTNAP1	PCDHB6	ITGA11	CSPG2	VTN	TYRO3	OPCML	CD72	CDON	ENTPD1	RS1	ATP2A2	DDR1	SEMA4D	PTK2B	NINJ1	FLOT2	FN1	CASK	CDSN	GPR56	ITGB6	SSPN	CDH3	TNC	APBA1	CELSR1	TGFBI	EMILIN1	SELPLG	AOC3	CDH6	BAI1	MFAP4	CIB1	ITGAX	CD58	CHST4	EFNB1	CTNND1	CNTN6	PPFIBP1	LGALS7	CD164	ITGAM	SELL	NLGN3	CCL4	MLLT4	CCL5	CDH4	CTNND2	PLXNC1	PKP4	CCR1	ITGB2	ITGAL	GP9	ITGBL1	NID2
LEE_TCELLS7_UP	na	DUSP4	EGR3	HTR2B	PDE4D	IRAK2	IER3	SPRY2	FAM79B	IFI44L	CLDN1	SERPINE2	CTSL	RSAD2	NR4A2	P2RY1
GLEEVECPATHWAY	na	RAF1	MAP2K4	STAT5A	MAP3K1	BCL2	JAK2	SOS1	GRB2	STAT5B	HRAS	CRKL	JUN	MAPK3	AKT1	STAT1	PIK3CA	PIK3R1	MAP2K1	FOS	MAPK8	MYC	BCR
MITOCHONDRIAL_FATTY_ACID_BETAOXIDATION	na	ACADL	DCI	MGC5139	ACADM	PECR	SLC25A20	HADHA	EHHADH	ACADVL	CPT1A	SCP2	CPT2	ACSL1	ACSL4	ACADS	ACSL3
FMLPPATHWAY	na	GNA15	GNGT1	NFKBIA	MAPK14	RAC1	PPP3CC	MAP2K6	MAPK3	RELA	CALM1	NFATC3	PAK1	SYT1	CALM2	MAP2K1	NFATC2	PPP3CA	CALM3	PIK3C2G	RAF1	PPP3CB	CAMK1	NFATC1	MAP3K1	HRAS	PLCB1	NFATC4	MAP2K2	NFKB1	MAPK1	GNB1	FPR1	CAMK1G	NCF2	ELK1
CHIARETTI_T_ALL	na	ATF3	LMO4	IFI30	HIST1H2BJ	ISG20	TSHR	DNTT	STAM	DUSP2	RCBTB2	S100A8	ITK	AHR	ATP9A	PIM2	ITGA6	FYB	PDLIM1	CDC42	CRIP1	ACTA1	TLE4	ANXA1	MPO	HLA-DRB1 /// HLA-DRB	HIST1H2BL	HBG1 /// HBG2	DUSP6	HNRPDL	CHI3L2	CTBP2	IRF5	EMP3	CD44	NOTCH3	CCND2	SKAP2	G0S2	PCTK2	CHRNA7 /// CHRFAM7A	IL7R	KRT1	ETS2	UBE2E3	RYBP	TES	PMAIP1	IL8	LYN	RSBN1	GAB2	ZBTB16	GARNL1	STK17B	MELK	CD97	RAPGEF2	TUBB2A	S100A10	CLEC11A	LYZ /// LILRB1	SFPQ	ALCAM	PRDM2	FXYD2	HHEX	PLK2	NCF4	CLIC4	PALLD	CFH /// CFHR1	SEC31B	RGS1	TOB1	ST18	FAT	CD1B	CD2	PRKCA	WASF1	HMG2L1	SELENBP1	DDX3Y	BUB1B	IFI44L	JARID2	IGLL1	SERPINE2	CD8A	ALOX5	ETV5	HIST1H4C	SNF1LK	IDS	TRIB2	KLRB1	CD1A	TNFRSF7	SLAMF1	FOSB	KLF10	MLC1	TTK	IGJ	S100A9	ADFP	XK	CD52	AJAP1	H1F0	TRA@	CD69	TSPYL2	RAP2B	ID2 /// ID2B	CR2	ALAS2	FOS	RGS2	FGFR1	FLT3	MN1	CSDA	KBTBD11	SPRY2	FHL1	ST3GAL1	DYNLT1	IGFBP7	MINPP1	AHNAK	QKI	ACSL1	TRBV19 /// TRBC1	ARNTL	KIAA0125	MYC	PF4	TRBV21-1 /// TRBV19	BIRC3	TMSL8	ID3	HES1	RORA	RB1CC1	SAP30	MAL	ID1	AQP3	SOCS2	ABCB1	NFIL3	S100A4	IFRD1	LAT	HBD	BCL6	MTMR6	TRA@ /// TRD@	HSPA1A /// HSPA1B	GCH1	TSC22D3	ALDH1A2	SCG2	CASP8	IL4R	METTL7A	LGALS1	CDKN1B	TAF6L	ATP11B	RASGRP1	TTTY15	HIST1H2AC	STAT1	SPOCK2	TAP1	HIST2H2AA /// LOC653	TRA@ /// TRDV2 /// T	LRMP	CLEC2B	IGHG1	DEFA1 /// DEFA3 ///	GNB2L1	FRMD4B	USP1	CRADD	PSPH	CD200	PTGER4	HOXA5	RNF144	SPON1	UGCG	CUL1	TRGC2 /// TRGV2 ///	SRPK2	DDIT4	CXADR	SWAP70	C17ORF45	IGH@ /// IGHG1 /// I	PRG1	RUNX3	PPBP	PCDH9	BHLHB2	SPINK2	GOLGA8A	ARMCX2	GAS2	CXCL3	DUSP3	NKTR	TRIM22	SLC4A1	MAF	PTTG1IP	LMO2	HOXA10	SC4MOL	ARHGEF10	TIPARP	HPGD	ARL4C	PTPRE	ARF6	DUSP1	SELL	ARID5A	CEBPB	GUCY1A3	CDKN2C	SLC2A3	PBX3	KIAA0256	CXCL2	SLC35D1	NFKBIE	BCL11A	IL12A	RAB6IP1	CCL5	PRDX2	CDC7	PPP1R16B	MX1	HOXA9	ITM2A	GABPB2	EPHB6	CTSH	PLAGL1	ITPR3	NID2
GO_ROS	na	FOXM1	MTL5	SOD1	AOX1	L3MBTL	SGK2	DUSP1	STK25	MSRA	GPX3	PDLIM1	ATOX1	OSR1	GSS	SOD2	CCS	PRDX2	CCL5	SCARA3	LTC4S	SEPP1	RPS6KA5	MPO	CYBA	NCF2	NUDT1
AGED_MOUSE_HYPOTH_UP	na	ANP32B	M6PR	PSMD14	ATPIF1	PSMA4	RPS12	NDUFB5	CASP6	PPP1R7	CCT6A	TBCA	MAP4	BTG3	PPA1	PRDX1	SNX2	ADCY9	PSMA6	PAFAH1B1	ATP5L	NDUFA1	CLK1	MAP2K1	SEPT4	ATP5C1	ITPR1	HSPE1	HK1	C1QBP	COX7A2	CTSS	TAF10	NDUFC1	HEXB	COX7B	TPD52	PREP	AKR1A1	ATP5O	CSF1R	GAS5	ACTB	UBE1	B2M
TAKEDA_NUP8_HOXA9_16D_UP	na	PRSS3	ATP10A	CCR6	FHL2	KIAA1505	TGM5	NCALD	ASB2	SOX4	WT1	MEIS1	LGALS2	LOC387882	ABCD2	CD38	LOC283824	GPR82	IRF4	OPN3	FLNB	AHR	BTLA	ABCB4	GPR18	GNAI1	GEM	AP1S3	PTGS2	LBH /// LOC653743	PDLIM1	DCAL1	APCDD1	TNFSF10	ELOVL6	ZDHHC17	SLC45A3	IFIT2	C5ORF29	C5ORF20	LUM	CFI	IFIT1	PTPRK	ADAM19	CHST2	AFF3	HBG1 /// HBG2	ITGB7	HOXB3	SAMHD1	TFR2	HBD	HOXA3	CES1	NET1	ANKRD22	TRA@ /// TRD@	PRKAR1A	SLC12A8	CCNA1	AUTS2	CD1D	ITGA7	HOXB2	REN	TPSAB1	FKBP1B	GPR124	SLAMF7	ISG15	LY6E	NAPSB	C20ORF103	FCER2	METTL7B	HOP	C6ORF65	HBB	DKFZP564O0823	CPA3	IRX3	KIAA1913	NDRG2	PKIB	GPX7	CCR2 /// LOC653518	FN1	CFD	IL6ST	MEF2D	EDG7	PALLD	EREG	MAP4K1	CCR2	RAB33A	HOXA5	IFI27	ADAM15	LTBP1	LILRB1 /// LILRA1	HBA2	ABCB1 /// ABCB4	IFITM1	IFI44L	IFI44	CLEC4D	CDC42EP3	MPP7	EPSTI1	IFI6	OASL	RSAD2	MCOLN2	KIAA0748	BIRC4BP	LOC645919	IL31RA	CDH17	INDO	CD1A	BCL2L11	SLITRK4	B3GALNT2	SIGLEC6	LAMP3	LIF	SPINK2	ATP11A	NRG1	RAB27B	PRKAR2B	CD1C	HOMER2	LSP1 /// LOC649377	ASPHD2	SIGLECP3	PTENP1	CD1E	MX2	HPGD	CFP	PTGFR	TDRD9	TSLP	TOX	DUSP4	SMYD3	MRPS6	KIT	APH1A	FCAR	C15ORF48	NEGR1	OAS3	LOC129607	EDG3	IKZF1	HOXA7	MX1	PPP1R16B	MGC24039	HBA1	THBS1	DEFB1	OAS2	SMPDL3A	HOXA9	USP18	PCDH20	LOC404266	HLA-DPB2
TAKEDA_NUP8_HOXA9_16D_DN	na	S100P	HEXA	TMEM37	APOE	PLTP	CDYL	TIA1	PGA5 /// LOC643834 /	AFF1	DOCK8	SYNJ2	HS3ST1	GGA1	TFCP2	MAML2	TNS1	TGFBR1	TSPAN2	PAPD4	MAML3	NRP1	TBC1D8	MLL5	TACSTD2	CCDC52	FRMD4A	PGLYRP1	DIP2A	ERG	C6ORF192	DOCK4	LOC400960	ERC1	NRP2	ADORA3	VPS8	N4BP1	ETV6	C13ORF24	GPR97	URG4	RPS27 /// LOC646233	ALPK1	CEACAM1	KIAA1267	STIM1	PTX3	COL4A3BP	NT5C2	MTMR3	ARG1	SPAG1	IL1R2	CEBPE	PIP3-E	CUGBP2	LGALS12	NPL	KIAA0922	DKFZP313A2432	FLJ31951	CEACAM8	MMP9	PROCR	ABCB5	GLMN	PFAAP5	LOC648998 /// LOC653	TRA2A	DMXL1	CHI3L1	C10ORF58	PIAS1	GPR137B	ANKRD11	SNF1LK2	EDD1	ATXN1	SFXN5	IQWD1	ALOX5	DEFA4	CDC14A	RNF141	LRRFIP2	C21ORF96	FARP1	IMMP2L	USP12	AMPD3	IGFBP4	C20ORF74	RBMS1	KIAA1450	TCN1	CEACAM6	LOC153561 /// LOC643	C6ORF105	CSTB	TNCRNA	ARID2	MGAM /// LOC642103	PDE4D	SVIL	ZNF148	MGAT5	LOC644655	ARMCX1	RGR	CYP4F3	SEPP1	CDC14B	LRRFIP1	FCGBP	TNFAIP8	NIBP	FGFR1	ITGA9	KIF21B	THRAP2	CLTC	CPNE2	OLIG1	OLFML2B	SPARC	ARFGEF1	MTUS1	FAM119A	NSF	CD24 /// LOC647456	CXCL5	ZFHX1B	QKI	CFLAR	KBTBD10	NPTN	RASAL2	ABCA13	PADI4	MMP8	ELL2	RAP1A	HP /// HPR	LRP3	DLEU2	KAL1	CORO2A	ZFAND3	PSMB2	PAN3	TFPI	DNAH11	SCN11A	ZNF638	LTF /// LOC643349	NCOR1	PQLC1	SLPI	THRAP1	ANKRD12	PPFIA1	SLC16A10	ZNF518	SDS	LOC150759	MSRA	FCHSD2	RASEF	CAPN3	BPI	FLJ35740	FOLR3	MGC24103	JMJD1C	ZNF644	ALK	SULT1C1	CRISP3	C10ORF33	FLI1	CYBRD1	KPNA3	KIAA0754	LOC643837	RPS6KA2	KIAA1641	ASXL2	DPP4	CD24	PPAP2B	VSTM1	LOC285540	PELI1	EXOSC7	MBNL1	TLE1	B4GALT5	RARRES1	CENTB2	GPD2	ANXA3	ZNF395	PISD	TNRC15	PRPF40A	SCGB3A1	GGTA1	MAF	ZCCHC11	MMP1	HP	LOC153561	BHLHB3	ZNF398	SLC11A2	CXCL1	CD59	CAMK2G	NCF1 /// LOC653361 /	KLF2	RBP1	PRDX2	STK4	USP31	ARHGAP15	AGTPBP1	SLFN13	DCUN1D1
GOLDRATH_CELLCYCLE	na	MAPK6	AURKB	CDC45L	CKS1B	CKS2	MAD2L1	CHAF1A	RAD21	INCENP	CCNB2	AURKA	GSG2	TACC3	PLK4	CHEK1	DUSP1	CDC6	CDKN2C	NEK2	NCAPH	BUB1	CCNA2	CCNF	GMNN	S100A6	ECT2	FYN	PLK1
AGED_MOUSE_HIPPOCAMPUS_ANY_DN	na	HSPA4L	CUGBP2	USP22	GABRA2	TLOC1	LENG8	BSDC1	NELF	OTUB1	KL	SPOCK1	COTL1	SSR3	MAP2	HDGF	PKIA	NSF	ROGDI	TSPAN5	EPHA4	NNAT	SPIN	CSNK1D	ETS2	PTPRG	NEUROD6	TUB	GABRB3	CHORDC1	ENPP2	DKK3	PDIA6	GNG2	NELL2	KIF5C	SYN2	BTBD3	SH3GL2	NBL1	FGF13	YWHAG	ST13
GHPATHWAY	na	STAT5A	GHR	JAK2	SLC2A4	SOS1	PRKCB1	GH1	MAPK3	INS	PIK3R1	INSR	PLCG1	MAP2K1	SHC1	IRS1	SOCS1	RAF1	SRF	PRKCA	TCF1	GRB2	STAT5B	HRAS	PIK3CA	PTPN6	RPS6KA1	MAPK1
AGED_RHESUS_UP	na	HCLS1	PRSS3	SGCG	TSTA3	VIL2	EXOC5	PASK	CCL2	HYOU1	TFCP2	NMU	TRIP13	CEACAM4	ANGPT1	PDLIM1	KHSRP	SERPINA4	DDX18	RNF113A	TMEM106A	PCDHB11	PROC	ARHGAP4	ATN1	ARHGAP1	B4GALT1	GATA1	EIF2S3	SLC5A2	ARCN1	STX4	GLRA2	PTPRU	FBN2	HRK	TMEM41B	GP5	ADRA1A	FSHR	SLC30A3	MEP1B	BTN2A1	GNB3	CXORF6	SH3GL3	CYP2C8	LIFR	SET	CYP2A6	RB1	DPYD	ACVR2A	CALB2	CYP2C9	ATP6V0A1	HMMR	SELP	LTBP2	NPR2	PTGIS	TNPO1	TCF20	CACNA1E	PIK3R4	NCAM1	SLC17A2	RAB33A	ADRB3	AOX1	TRA2A	EYA2	RALB	STX16	UQCRB	ENPEP	CBLB	POP1	CHIC1	STXBP3	MADD	SALL2	ZNF77	FOXF2	FUT8	IDS	KCNA2	EPHB3	NRG1	PRKAR2B	H1FX	MLC1	CSF1	IER2	VSNL1	ETV3	ZNF306	ZNF8	RBMX	FEZ2	TPD52	FRZB	PTPRN2	CDKN1A	ELK1	ITGA9	RELN	FGFR2	TMEM1	SLC2A4	ARFIP2	CYP2B6	RELA	DDR2	CA1	AMD1	MPHOSPH1	SULT1E1	EEF1A1	FAM53B	CXORF40B	MPV17	KIAA0226	PCDHB17	MMP8	PLXNB1	CUTL1	CHIT1	TTLL12	PTK2	SCARF1	CBS	VPS72	POLA2	SQLE	TRAIP	ITGB3	G3BP	IL8RB	MYOG	LTK	ZFP36L1	MYL2	PPP1R7	SGCB	TBR1	FLT1	SCG2	ARAF	CRHR2	UBC	CALCR	JAK1	CSNK2A2	RBL1	ASNS	DLG3	PIK3CG	CALCRL	ONECUT1	TIMM17A	RTN1	SLC39A9	PSMF1	PCOLN3	WNT2	HRG	FAH	SLC1A1	GRN	PDE4B	MYO1F	ADORA2A	HSPG2	AIF1	GUCY1A2	FECH	MAPK8	USF1	GRP	CD83	GLUD1	GZMA	PTGFR	HNRPD	FOXO1A	MAPRE2	NR4A3	AR	AP2B1	RBM34	CDH4	IL18	INPP5A	MVK	KCNMA1	EFNB3	ZBTB25	FGF6
HALMOS_CEBP_DN	na	BCAR3	CYR61	TITF1	RGS3	ERBB3	FGF9	INHBB	TRIO	ROR1	TSC22D3	GADD45A	TOB1	SMAD7	STC2	CEBPA	ARL4C	TH	ELF3	CTGF	DUSP10	FZD7	HES1	SH3BP2	RHOB	PLAU	MTMR11	GAS2L1	C1ORF61	ARHGAP29	UMOD	TFAP2C	DYRK2	TM4SF5	MAL	CHKA	SMAD6	GRB7	CD97	KRTAP5-9	SCNN1A	ID2	RBPMS	F2RL1
TPA_RESIST_LATE_DN	na	MN1	MAN1A1	DAPK1	MAD2L1	PDGFRA	KCNA1	HGF	DDR2	TCL1A	PTCH1	SMAD7	PRKACA	C1S	CPSF1	ABL1	CTGF	LOX	KISS1	UBE1L	SCAMP2	RYR3	MLH1	LENG4	ITGB1BP1	IGLL1	MT1G	P4HB	PREPL	MFAP1	GRIA2	C5	FANCA	NRP2	MTF1	CYP27A1	TNXB	BNIP3	TTLL5	PAFAH1B1	TNFRSF11B	GSTM3	OCA2	DTNB	ACOX3	SEC31A	MX2	SLC2A5	STRN3	ADFP	HIBCH	FOXO1A	SELL	HMGN1	GYG2	MLLT4	GTF2F1	DOCK1	FUBP3	PGRMC2	GRIN1	SGCE	AP3B1	SLC1A3
OLDWERNER_FIBRO_UP	na	MYCN	TP53I11	C15ORF41	SLC4A1	AMD1	RAB11A	STAMBP	SEMA7A	C18ORF19	NDRG1	CHIT1	C20ORF94	NUDT21	ARMC8	INPP5E	C6ORF155	HSPB8	C10ORF4	MBD1	CDC2	DYNLT3	ZNF529	KIAA1644	ELP3	PRKAB2
CAMPTOTHECIN_PROBCELL_DN	na	C17ORF48	CXORF9	SLC25A5	NDUFV3	ALDOA	FKBP3	ENO1	RCN1	PSAT1	PDK3	HIGD1A	KIAA0103	C9ORF119	FAM62A	BCL2	MYB	SSB	TUBB	RSU1	OSTF1	SLC25A1	CDC2	TAX1BP1	LOC645619	ANP32E	BAD	PLAC8	ANXA4	BNIP3L	CTAGE5
COCAINE_BRAIN_5D_UP	na	CUGBP2	NRGN	SMARCA2	LENG8	RNMTL1	GAD1	MTMR9	ITFG1	CORO2B	XPA	TM9SF3	UNC93B1	LRTM1	TMEM50B	ACTL6B	BAIAP2	FSCN1	STXBP1	ACTR2	NPTN	CTGF	JUP	PDE4B	SYP	DLG4	KIF23	NELL2	KRT16	VAMP2	TSPAN7	AP2A1	PALM	SOX10	H1FX	PTPN5	HPS4	TBR1	GRIA1	KCND2	MAPRE3	CD47	WBP11	PTP4A2	CAMK2A	ZFP64	BTRC	TUBB4	PVRL2	ELN	SH3GL3	GRIA4	SPOCK2	DNAJB9	SDHC	PER2	FMNL1	GOLGA4	POU2F1	ADORA1	MARK2	SEC14L1	PENK	ATP1B2
ALKPATHWAY	na	TGFB2	MAP3K7	CHRD	WNT1	RFC1	BMP2	NKX2-5	ATF2	MYL2	NPPB	BMP5	TGFBR3	CTNNB1	APC	TGFBR1	NPPA	BMP10	NOG	GSK3B	MEF2C	BMPR2	TCF1	AXIN1	ACVR1	TGFB3	TGFBR2	FZD1	GATA4	DVL1	BMPR1A	BMP4	BMP7	TGFB1
TALL1PATHWAY	na	TRAF2	TRAF5	CHUK	MAPK14	MAP3K14	TRAF3	RELA	TNFSF13B	TNFRSF13C	TNFRSF13B	TNFRSF17	NFKB1	TRAF6	MAPK8	TNFSF13
EDG1PATHWAY	na	SMPD2	ITGB3	GNGT1	PDGFRA	PRKCB1	SMPD1	RAC1	MAPK3	AKT1	PDGFA	ADCY1	PIK3R1	GNAI1	PTK2	PRKCA	PLCB1	SPHK1	ASAH1	PIK3CA	EDG1	MAPK1	SRC	GNB1	ITGAV	SKIP
CYTOKINEPATHWAY	na	IL13	TNF	IL2	IL12B	IL16	IL9	IFNG	IL5	IL8	IL12A	IL4	IFNB1	IL15	IL3	IL1A	IL18	IL6	IL10	IFNA1	LTA
NUCLEAR_RECEPTORS	na	PPARA	ESR1	ALK	NR5A2	NR1H2	NR3C1	NR2F1	RARA	ESR2	THRA	RORC	ROR1	PPARG	NR1I2	HNF4A	NR2C2	NR1I3	ESRRA	VDR	NR4A1	RXRG	NR2E1	RARB	RXRA	RORA	PGR	NR5A1	AR	NR0B1	PPARD	NR2F2	NR1D2	THRB	THRA /// NR1D1	RXRB	NR4A2	RARG	NR2F6	NR1H3	NPM1
CDMACPATHWAY	na	RAF1	TNF	NFKBIA	PRKCB1	HRAS	PRKCA	RELA	JUN	MAPK3	PLCB1	NFKB1	MAPK1	MAP2K1	FOS	MYC	CUZD1
SA_TRKA_RECEPTOR	na	NGFB	AKT2	NTRK1	SOS1	GRB2	HRAS	AKT1	PIK3CA	NGFR	AKT3	PIK3CD	MAP2K2	MAP2K1	SHC1	CDKN1A	ELK1
GH_HYPOPHYSECTOMY_RAT_DN	na	PPARA	TKT	UGDH	DECR1	FTH1	SLC2A1	AKR1A1	COL18A1	GPT	AKR1B1	GLUD1	CA3	LPL	HADH	CLU
PHOSPHATIDYLINOSITOL_SIGNALING_SYSTEM	na	CDC2L5	CDS2	AURKB	MAP3K10	PRKD1	PIP5K2B	RPS6KA3	ACVR1B	CSNK2A1 /// CSNK2A1P	RPS6KA4	PRKG1	PIK3C2B	PRKACG	CDKL1	RPS6KA2	PRKACA	CLK1	PRKCE	PRKCZ	PIM2	TGFBR1	RPS6KB1	PIK4CA	INPP4B	OCRL	PRKACB	BMPR2	PRKCA	PIK3C2A	CDIPT	CDKL2	ACVR1	NEK1	PLCG2	CLK2	PIK3CA	PRKAR1B	CSNK2A1	INPP1	ITPKA	DGKQ	PLCB4	RPS6KA1	BMPR1A	CLK4	ACVRL1	PLCB3	PRKAR2A	PAK4	DGKH	PLCB2	CSNK2B	PRKCB1	PCTK1	DGKB	PRKAR2B	AKT1	PRKAR1A	PRKCH	PCTK2	PLCG1	PIK3CB	DGKG	ITPKB	CDS1	PRKCQ	NEK3	RAF1	PIK3C2G	DGKA	PLK3	DGKZ	PIK4CA /// LOC220686	INPPL1	BUB1	VRK1	INPP4A	PRKCG	PLCD1	PLCB1	COL4A3BP	IMPA1	INPP5A	STK11	CSNK2A2	PRKCD	DGKD	DGKE	MOS	PIK3CG
PARK_RARALPHA_MOD	na	S100P	SIRPA	QSCN6	LYST	STIP1	CORO1A	SOX4	SLC29A1	COL4A2	HIF3A	CTSD	AHR	SMOX	PRCC	MNDA	SUCLG1	PRKCA	SELPLG	ASAH1	PRTN3	CKAP4	ANXA1	TMSB10	MCAM	IL32	MPO	SPI1	PRG1	NR2F6	UBE4A	RAB27A	ELA2	CES1	JUNB	GAL	RAB31	LYZ	SLC20A1	CEBPA	GZMA	BIRC5	GLUL	PSME2	BTG1	FKBP5	NEU1	CYBB	SRF	MEF2C	IL8	NFKBIE	RNASE3	GPNMB	APP	ZYX	PECAM1	PSMB8	VAT1	GPI	SERPINB2	HINT1
BCNU_GLIOMA_MGMT_48HRS_DN	na	KRT31	FBN1	EPHX1	ALOX15B	AQP8	GOLGA2	STAM	PRM2	CD68	BAIAP2	YWHAH	NRTN	TLE3	H2AFX	IRS1	COX6A2	SORBS2	AKT2	GPR25	CTF1	LAMB3	NPBWR2	PPM1G	ADRA1B	HOXA4	ADCYAP1	CKM	BRF1	OMP	HCFC1	BLK	TEGT	CRYBB1	AMH	ATP6V0C	CHRM4	LAD1	FYN	KIF5A	PCYT1A	GABRA2	CDX4	MYOG	FOXJ1	SPRR2B	CHRNG	PCBD1	FKBP1A	EZH2	CRABP1	ACTN1	SGCA	PMS2L11	INSL3	PBX2	MYD88	ARTN	GABRA6	ISLR	ITIH1	MAD1L1	ZBTB17	MAP4K2	IKBKG	SLC30A3	VGF	LMX1B	GHSR	GRB7	CEACAM3	TRAF1	APC2	LRMP	CALB2	SPEG	MDK	BMP7	PFKM	POLR2E	AGTRL1	SFPQ	MAT1A	ATP4B	CDK8	PCDHGC3	CYP19A1	MYBPH	CA6	BECN1	TUBG1	TCF21	RAD9A	ADAMTS4	ADAM15	PFN1	ITGB4BP	RAD23A	HAGH	DHX16	SRY	MYOD1	TAC1	GRN	PAX8	NPAS1	TCF1	FTL	PAEP	WASPIP	NDUFC1	ITGA3	NKX2-2	LOXL1	B4GALT5	CD79A	MAPK10	IDS	HADH	GFAP	MVD	ATXN2L	DNASE1L2	SHMT2	IER3	ALAD	FTH1	CD151	ATP1A3	HMGN2	MSR1	MGAT3	SHOX	GP1BB	PRL	KRT17	INSIG1	CEBPB	BICD1	INPPL1	PCOLCE	SRP14	GTF2F1	GPR32	KCNH2	ARPC2	BAIAP3	PFKFB2	CHRNB3	RGR	ASMTL	GAMT	COL9A1	DVL1	UPF1	ACTG2	CRAT	CST5	PTPN3
ADIP_DIFF_CLUSTER3	na	FOSL1	UAP1	RRAS2	GSTO1	HSPH1	CD44	SLC16A1	PRDX6	EREG	TSC22D3	KLF5	PPA1	ITGA5	SCD	BCL3	VDR	CEBPB	IL1RL1	SLC7A6	TUBB2C	TEAD4	XPO1	POR	TOP1	TIAM1	UCP2	PLAC8	SLC23A2	PPP1R2	SRXN1	PRR5	RCL1	SAMHD1
ST_PHOSPHOINOSITIDE_3_KINASE_PATHWAY	na	A1BG	YWHAZ	PPP1R13B	INPP5D	SOS1	PSCD3	RPS6KA3	YWHAE	AKT1	SOS2	RPS6KA2	AKT3	GSK3A	YWHAH	SHC1	IARS	RPS6KB1	FOXO1A	PDK1	GSK3B	AKT2	IGFBP1	GRB2	BTK	YWHAB	YWHAQ	PIK3CA	BAD	CDKN2A	SFN	TEC	RPS6KA1	DAPP1	YWHAG	PTEN
WILLERT_WNT_NCCIT_ALL_UP	na	MSX2	EIF3S1	CITED2	NCOA3	U2AF1L1	GJA1	EDNRB	TLE1	GYPC	ING1	SLC2A1	CCND1	ID2 /// ID2B	TNFRSF11B	SNRPA1	GSTM3	UBE2D2	SRP19	CSTF1	NSMAF	ID2	RPL27A /// LOC389435	CSPG2
IFN_BETA_GLIOMA_DN	na	MAPK6	TXN	GSTO1	GSTP1	SKP1A	NFKBIA	TRAF3	CD63	PRDX6	COX6C	ANXA2	NR1H4	S100A2	NDUFB3	TSHR	CAPN1	TP53I3	SOD1	PRDX1	C14ORF156	COX4I1	GAPDH	SHC1	MMP2	COX6A1	CD6	IL5RA	RPS2	VDR	TNFSF7	XRCC5	CDKN1C	IGFBP6	YWHAQ	GAS6	SEC61B	PIN1	TMSB10	TPM2	PPP2CA	RPLP1	HINT1	TNFRSF25	BAG1
STRESS_GENOTOXIC_SPECIFIC_UP	na	ZNF211	CDC45L	SLC9A1	FGF18	SIVA	GAB1	RASD1	PPP4R2	EGR1	PHLDA3	IER2	CTSD	ELF3	GEM	MT1X	CDKN2C	KISS1	SCAMP2	TOR1A	RHBDD3	PCNA	NR4A3	DARC	DDX3Y	SAC3D1	CLN5	BMP1	RARG	DUSP5	FOS	PPP2R4	AMACR	C16ORF7	DDB2
HOFMANN_MANTEL_LYMPHOMA_VS_LYMPH_NODES_DN	na	CASP9	PDCD1	MAGEB1	HIST1H1E	MAD2L1	TNFRSF1A	RARA	XPA	PRKAA2	CRADD	PRKG1	IL9R	CCNA1	TGFBR3	TAF1	RIN1	CASP10	IFIT5	MAD1L1	ARID4A	PMAIP1	RORA	FADD	HRAS	IL12RB2	IL15RA	MAPK7	IFITM1	IFNAR1	TAL1	IL11RA	RARG	DAXX	KIR3DL1	CDC34	IL1RL2	TNFRSF25	PPP2R5B	IL18R1
CMV_HCMV_TIMECOURSE_16HRS_UP	na	UBE2G1	SNRK	ETFDH	TMEM113	STCH	STIP1	ZNF143	FBXL14	RBM38	CLINT1	ZNF10	HSMPP8	TARS	LOC55565	CDC6	CLCN5	CBLB	BPGM	GNL2	RORA	PITX2	KIAA0247	DDX3Y	ZCSL3	MBD1	CDC27	RMND5A	KPNA5	RLF	SYNJ1	CGRRF1	ARS2	STARD3	WASL	SLC9A3R1	SOS1	CEBPG	TAF13	BMP2	PNN	YKT6	ZNF263	PPARBP	ZNF443	RBBP5	FLJ13305	CDR2	UBE2M	HYPE	DHX30	GALNT3	RAB5A	DNAJB9	C10ORF137	KHDRBS3	SLC7A1	ASNS
TPA_RESIST_EARLY_UP	na	FAP	CLCN6	DDC	AKAP7	ALDOA	NDUFS4	GC	CCL7	CASP10	HTR2A	GSTM2	ADD2	SSR4	PRKCA	HBE1	THOC1	MRE11A	GATA6	ELN	GAK	SFRS2	DDX3X	HD	ALOX5AP	AKAP1	GTPBP6	MAPK1	TJP1	CSF1R	CHL1
SA_B_CELL_RECEPTOR_COMPLEXES	na	VAV1	PAPPA	MAP3K1	SOS1	MAPK8IP3	HRAS	LYN	GRB2	RAC1	RPS6KA3	JUN	MAPK3	ATF2	VAV3	RPS6KA1	MAPK1	MAP2K1	FOS	BLNK	SHC1	SYK	ELK1	VAV2	BCR
HDACI_COLON_CLUSTER7	na	MYST2	MMRN2	PTGDS	EIF2C2	ZNF593	STK3	LARP2	TMEM77	BGN	NCKAP1	TP53	PCBP1	ARHGEF2	DDX21	NFKB2
TH1TH2PATHWAY	na	IL2	IL12B	HLA-DRA	IFNG	IL12RB1	IL12RB2	IL12A	IL4	IL18	CD86	IFNGR2	IL4R	HLA-DRB1	IFNGR1	IL2RA	CD28	IL18R1
ADIP_DIFF_UP	na	IRX3	DCN	SLC2A4	TALDO1	RASD1	ABCD2	PPARG	ACOX1	SCARB1	PFKFB1	ACSL1	ADIPOQ	ACADS	ITGA6	PLA2G6	FAM62A	BCKDHA	NNMT	TST	ACADM	TPP2	SORBS1	SELENBP1	MUT	HIPK3	AP3S1	TAP2	PEX11A	CBX4	COL15A1	ECH1	CEBPG	ALAD	AATK	DHRS3	AQP7	ABCA1	G0S2	CIDEC	HP	CP	REEP5	CIB2	SERPINA3	IFNGR1	NFS1	CDKN2C	ME1	F11R	ALAS1	RNF11	RETN	FASN	GBP2	STAT1	IDH1	PC	LTC4S	ENTPD5	LAMA4	DBI	RGS2	NRIP1	AK2	UCK1	NR1H3	IDH3G
SANSOM_APC_5_DN	na	DHRS1	ERCC5	CORO1A	GPR12	CD5	LY75	NR1I3	NUDT5	SLC5A1	ZNHIT3	GPX4	CD48	IKBKE	CLGN	GNPDA1	AADAC	SLC6A4	IRF1	GALM	SLC5A11	CIDEC	CXCL14	ANK3	CD3G	RGS10	CHPT1	CUL4B	ST6GAL1	NALP6	CDK2AP2	SIPA1	TEP1	FAHD1	SLC27A4	PEPD	ZNF467	ATP6V0A1	SIRPA	CNTROB	NPR3	FLT4	TOB1	CASP7	TCF21	ICAM5	NPDC1	HAGH	VDR	GSTK1	GSTT1	MAP3K1	WDTC1	NUMB	GHRL	ITGA3	CD8A	RASSF2	IFNA1	VAV2	TGFB1	INDO	DPT	SETDB1	ALDOB	HNRPA1	CD53	CST7	CMA1	CYB5R3	CGGBP1	MOCOS	MOV10	UPP1	IGJ	CD7	PDZK1	PCSK5	GALNT10	POU2AF1	LCT	RGS2	SMPD2	KCNJ11	ITGAE	BARX2	JAK2	SDF4	PTPRC	KEAP1	GIP	MYH14	SLC35C2	TAX1BP3	ZDHHC14	FAS	SRXN1	AGR2	ADAM19	LSP1	ZAP70	VAV1	CX3CL1	ENTPD2	CTSW	MCFD2	REG3A	ACP5	GGTLA1	SYNPO	SLC2A5	CAPN3	ADH4	IL12RB1	SLC7A8	CYFIP2	LTB4R	MOGAT2	G6PC	GCG	ABP1	ACY3	TLL1	PLEKHO1	ABCC3	WBP2	ICOS	LAT2	ARG2	ACOX1	GPD1	CD79B	MXI1	S100A13	GPSM3	PAX8	USP2	SPIB	EDN3	TGFBI	PIPOX	DTX1	PRG1	SEC14L2	SST	RBP2	CITED2	CD82	GABRB1	ATP6V0B	GRINA	CLCN2	IQGAP2	MGST3	CD3D	GZMA	SLC35B1	SLC11A2	PTPRE	TNFSF7	COL4A5	IL4I1	ABHD8	TCTA	SOAT2	PPAP2A	SLC4A4	ERO1LB	RBP4	GIMAP4	SLC22A4	LAPTM5	ITGB2	ADORA2B	CASP1	PRPSAP1	RUNX2	PLTP	CENPJ	OGN	IRF4	CASP3	LDB3	MERTK	KSR1	MYT1L	HIC1	SOD3	ANXA6	CAPN9	CXCL13	CHRNG	EPHX2	CCNA1	HMHA1	GSTM1	MTF2	CDKN2D	CIDEB	RFXANK	DAB1	DNASE1	CLCA3	IL12RB2	MEP1B	FGD3	OGDH	PSMB8	NAPSA	STK10	PAFAH2	ST8SIA4	NBL1	MUCDHL	PPARA	ICAM2	CASP6	BASP1	LTBP4	CYP27B1	ATP6V0A2	SEPT4	CD6	CYP2S1	PRRG2	C1QB	CD2	ST3GAL4	POLR2I	TM4SF5	PDE9A	PLD4	SLC22A18	RORC	SULT2B1	SAR1B	NDFIP2	MGAT3	THEM2	CD52	CDR2	SPHK2	TRIM47	PCOLCE	PAPSS2	RHOC	VAMP5	FCGBP	SEC14L1	RRAGD	FABP1	TCEA3	ABR	DDR2	PRLR	CCK	ARSA	TCAP	CCL25	LYL1	XDH	SOX18	ABCD1	COL18A1	BCAT2	SLC2A2	GPR89A	LRP1	CD160	BMP4	SIRT2	ITGB7	PPAPDC1A	GBF1	RAC2	NKIRAS1	SLPI	ARHGDIB	CD302	CNTNAP1	DGKA	IL2RB	CD72	TNFRSF17	SLC7A9	CD28	CD3E	ADIPOR2	GSTA4	ABCC2	GDI1	BTD	CYB5A	GZMB	TPH1	TMEM50B	CPT2	FABP7	EDN2	GGT1	ATP2A3	TYROBP	ACE	CD79A	EVI2A	CDKN2B	INPP5D	ITGAX	GNAZ	MYO7A	DDC	MGST2	PIK3CD	RDH5	DPEP1	MAPRE3	GNA11	NFIA	CCL5	IL18	ATP1B1	DNAJB9	ENTPD5	ABCB9	CRAT	FMNL1	ITGAL	NR1H3
LIZUKA_L1_GR_G1	na	AGL	PLEKHC1	IGFBP4	MT1H	PRCP	MAF	IGFBP3	CALM1	AMFR	MT1F	ORM1	MT2A	SLC31A1	CPEB3	ID2	FOS	C6ORF120	RAB14	MT3	BNIP3L
FETAL_LIVER_VS_ADULT_LIVER_GNF2	na	CYP4A11	ASL	ABCC3	IGFALS	HLA-DQB1	CYP2B6	CYP2E1	UPB1	C8G	APCS	SIGIRR	RARRES2	NRTN	GPD1	CD81	PTGDS	NNMT	ACY1	APOC4	IFITM1	IGF1	PKLR	SLC25A10	SLC22A1	HAMP	PCK1	HSD11B1	GPR30	DCPS	AZGP1	ABHD2	CES2	COMT	CLPP	HPD	CES1	NDUFA7	RAB26	SHMT2	CYP27A1	STAP2	CD151	ITIH4	CD14	NKG7	GSTM1	ENDOG	HGFAC	SLC27A5	SDS	PPP1R1A	CYP1A2	HLA-DQA1	GSTZ1	MYH7B	GSTM2	LGALS1	FLJ10847	MGC10334	ECHS1	DEXI	AQP9	CYP2C8	ADH1C	CYP2A6	UQCRC1	MUCDHL	IGLC2	CYP2C9	TXNRD2
GH_GHRHR_KO_24HRS_UP	na	CPSF3	MAPK6	PHF17	WNT5A	C20ORF42	ZDHHC5	CDYL	SULF1	ZZEF1	SOAT1	CLDN6	CREB5	VISA	RALGPS2	ITGA6	NR2E1	RAPGEF4	ANGPT1	CLCN5	CSF3	GOLGA1	PAN3	GTF3C4	KSR1	ACVR1	ZFP42	SLC45A3	PDXP	EEF1E1	SIDT2	ADCK1	PHLDB2	NAT5	DUSP8	GATA3	WDR70	ST3GAL3	MYST3	TBC1D13	TMC7	INADL	RALGDS	SERPINI1	HAND1	SOX7	CPA1	SLC30A7	C19ORF10	ROR1	PPP2R5A	SOX11	EIF4ENIF1	MAPK4	IL7R	NAP1L5	CHGA	B3GALT4	CNOT7	ESRRB	FIP1L1	TEX12	ZCCHC17	GRAMD3	TESC	PCM1	DNASE1L3	TACSTD1	KIAA0143	ENTPD1	JMJD1C	TRAF1	RB1	C14ORF10	LOC642558	TJP1	MTMR4	IRX3	CCDC65	NEK7	CLCC1	MAT1A	MPPED1	LOC284023	CCDC64	ATRN	PDGFC	CDC42EP5	DMD	NEK6	LIMA1	PTPRR	DSCR3	C20ORF23	IL2RA	PANK3	SLC1A1	EPHA2	TPP2	HEY2	ST3GAL4	SMARCA5	DFNA5	IGF1	CXADR	DDIT4	SMAD5	CSNK2B	CPEB1	TTYH1	BFAR	LOC89944	LRRK1	TAF4B	MPDZ	SS18	CCT4	LUZP1	RPE	ACSBG1	TASP1	ZBTB41	SELL	FASTKD2	EBP	TNFAIP1	C20ORF94	LOC400506	BCL11A	IKZF1	C10ORF9	LASP1	C14ORF44	MIOX	RND3	ZNF574	EDG1	IDH1	SARM1	GDAP1	MAP3K12	GOLGA4	FGD4
HYPOXIA_FIBRO_UP	na	BAPX1	PFKP	AMPD3	JUN	BNIP3	ALDOA	VEGF	IGFBP3	F3	SLC2A1	BACH1	ANGPTL4	ENO2	PDLIM4	ICAM1	GYS1	ALDOC	SERPINE1	BNIP3L	ADFP
LVAD_HEARTFAILURE_UP	na	TIMP4	ATF3	MTHFD2	LAMB1	TIMP3	MT1H	FHL1	BTG2	RERE	DOCK9	AMD1	FNDC3B	PIK3R1	TCAP	CEBPD	C9ORF3	DNAJB5	NID1	ZNF189	SERPINE1	CLU	MT1X	CTGF	CSDC2	CALD1	VCL	MYOM1	ACTA1	DDIT4	ELF1	SNAI2	MFAP4	SLCO4A1	SH3BGR	NFIL3	CYP4B1	FLNC	CYR61	SLC38A2	BCL6	PDK4	CHST3	C10ORF10	RRAS2	NFKBIA	CCNB1IP1	KLF9	ANKRD2	FSTL3	ZBTB20	MYOT	JUN	ZNF364	TSC22D3	CDC37L1	INSR	AGTR1	CDC42EP4	CNN1	AREG	GLUL	TIPARP	FOXO3A	METTL7A	ADFP	REV1L	XK	FKBP5	KCNK1	HYAL2	MAPRE2	KLF2	PPAP2A	ZBTB16	DIXDC1	C16ORF30	GADD45G	RND3	ANKRD1	IER5	IRS2	PER1	GADD45B	ZFAND5	RGC32	CDKN1A	SYNPO2L	FOSL2	POSTN
GAY_YY1_UP	na	MYH1	PLTP	DRD4	ACTC1	WT1	CBLN1	NTF3	CEND1	CHODL	GPC3	BDNF	MMP2	CRYAB	LDB3	B4GALT4	SULF2	HACL1	BCL2L1	ABCA3	MS4A1	STX3	MYH3	POLK	SH2D1A	PTP4A3	SLC27A3	PMAIP1	EXOC4	CTSF	EFNA3	MYH11	PLOD2	ANKRD1	SPAG1	PAFAH2	MYH2	KIF17	WNT16	ABCD4	ALCAM	TGFB2	EPHA7	FXYD2	EFEMP1	BMP6	CASP7	HHIP	ADAM15	GPR137B	SYT11	EBF2	GRIA3	MYOM1	RIPK5	CXCR7	MDM2	EDG8	SRC	SERF1A	PRSS35	MRVI1	EGFR	CPEB1	SLC1A6	TNNC1	PAWR	RORC	SIM1	IL17D	TSLP	GFER	COL19A1	TXNIP	SURF1	HSF2	ZNF385	RBMX	RNF41	MPG	USP20	GADD45G	SEPP1	LPIN1	SFN	FOS	TSSK2	CDKN1A	ITGA9	KLK8	PIP5K2B	SLC2A4	PHB	RAMP2	ARR3	LRP2	CFH	MYH6	NRG3	NEUROD6	UCHL1	TNFRSF10B	DLEU2	RPGRIP1	CDO1	MAL	HIST1H1C	TNNC2	JAK3	ABCC5	FAS	BMP4	FJX1	MYCN	HM13	ID4	BLCAP	TNNI1	TTLL1	TBX2	PROX1	FLT1	MYL1	SLC12A5	PLCZ1	BEX1	DCXR	UBC	CDKN1C	GBP2	ST6GALNAC3	PSRC1	SLC9A3R2	ICAM1	TAP1	EHF	TCFL5	EHD1	SPOCK3	ELOVL2	PBX4	BTG2	NGFR	ACOX1	TPH1	PMM1	CD55	ITGB6	MASP1	CLU	STK25	EPHA2	PEX19	HSD17B1	NAP1L3	ABAT	PDLIM3	LGALS9	HIST1H2BC	MAPK10	PLCB4	DMPK	KDR	FABP3	TPM1	MYLPF	NDUFA7	SELM	COL10A1	JUB	ABCA1	PDGFA	SOX2	CFTR	SLC6A14	NPTX2	SNRPN	TGM2	LDHB	SIN3A	DUSP1	SLC2A3	GLCCI1	PERP	BRUNOL4	FXYD6	MAP6	LAMB2	HEMGN	RND3	PFKFB2	KIF5B	MYO1C	CTNND2	TPD52L1	NID2
NUMATA_G_CSF_DIFF	na	MADCAM1	BCL2	MKNK1	RORA	FLI1	KIF3B	IL17RA	HTR3A	PTPN13	TFRC	EVI1	NINJ1	CEBPA	MST1R	ITGAL	SRPK1	BLNK	MAP2K7
PARK_RARALPHA_UP	na	THBD	PLCB2	LBR	IRF1	LPO	PKN1	IER3	ST3GAL1	TNFRSF1B	CD38	SLA	FGR	TLE3	CEBPA	FLNB	UPP1	SLC2A5	SMOX	PIM1	NDRG1	JUND	MERTK	TNFAIP2	IGFBP6	TOP1	GYPC	PSAP	IDH1	ALOX5AP	RARG	HOXA1	SPI1	LITAF	CEBPE	PLEK	ELF4	PIK3CG	C9ORF164
GLUTAMATE_METABOLISM	na	NADSYN1	GPT2	ALDH5A1	GLS2	ALDH4A1	GMPS	GAD2	GCLC	GOT1	GSS	CPS1	QARS	GAD1	ABAT	GOT2	GLS	GFPT1	GPT	EPRS	PPAT	GLUD1	GLUL	CAD	GCLM
AGEING_BRAIN_DN	na	ATP6V1G2	RGS4	ZNF238	STCH	CORO1A	ATP8A1	CLTB	TOP2B	FGF12	KIF1B	PRKCZ	HCCS	GABRB3	SLC17A7	TPPP	CALM3	KCNJ9	GABRD	SYN2	CDC40	ITPKA	SCN2B	RAB6A	TAGLN3	PRKCB1	YWHAE	RAB1A	FRAP1	PAK1	CACNB2	RAB3A	PPM1E	ETS2	GNB5	ATP6V1A	HTR2A	OGT	CA4	UBE2M	RANBP9	NUDT21	CAMK4	MAPK9	PVRL3	CHGB	CDK5R1	DNM1L	ATP2B2	ATP2A2	FRMPD4	CALB2	LOC552889	DYNC1I1	DKFZP564O0823	FGF13	MAT2A	YWHAZ	SFPQ	TIMM17A	RPS6KA3	GAD1	TPBG	PTPRO	ABI2	MRPL28	TRIM38	GNAQ	SLC2A3P1	ELAVL2	NAPA	SLC1A1	NAPG	GRIN2A	MRPS12	GFRA2	THY1	ATP6V1H	CAP2	DDX3X	AZIN1	FAM49A	SARS	UROS	C6ORF106	PITPNA	SST	ATP5A1	PITPNB	DUSP3	IBRDC3	CDH22	MAP2	E2F4	GRIA1	RAP2A	B3GALNT1	TNFRSF21	MEGF8	GORASP2	RBBP4	MAP2K4	TGOLN2	MEF2C	CAMK2A	PDE4D	BCL11A	RASGRF1	PCMT1	INPP4A	PLD3	TSPYL2	RBP4	CNTN1	MBNL2	NR1D2	RAB5A	MAPK1	ITM2B	NRXN1	BRD2
CMV_UV-CMV_COMMON_HCMV_6HRS_UP	na	POLG2	PMAIP1	C12ORF22	ATF3	TAF13	IFIT3	BTRC	ZC3HAV1	GCH1	NR4A3	MX1	PSCD1	OASL	IL11	RSAD2	RIPK1	NR4A2	CREM	SLC7A5	NR4A1
CITED1_KO_HET_DN	na	UAP1	ATP1A2	SLC25A24	PDGFD	HGF	CDH11	ABCB7	SC5DL	OBFC2A	CLCA2	GALC	LIN7C	CRYAB	BTBD1	CITED1	RAD51AP1	CAP1	EPB41L2	MPP5	AR	JAK1	ASPH	RNF14	THBS1	IER5	HIF1A	NR1D2	SYT13	AMACR	INDO
ROTH_HTERT_DIFF	na	ATM	HUS1	GTSE1	RAD21	RBBP8	RAD17	GADD45A	PPP1R15A	BAX	CIDEB	RAD9A	CHEK1	NBN	FANCG	BRCA1	MYC	ABL1	PCBP4	BCL2	MLH1	PCNA	ATR /// LOC648152	SMC1A	RAD1	SESN1	PDCD8	CDKN2A	RB1	BCL2L1	CDKN1A	APAF1
TNFR2PATHWAY	na	IKBKAP	TRAF2	TANK	MAP3K1	IKBKG	CHUK	NFKBIA	MAP3K14	TRAF3	RELA	TNFRSF1B	IKBKB	TRAF1	TNFAIP3	NFKB1	RIPK1	DUSP1	LTA
STANELLE_E2F1_UP	na	VEGFB	UNG2	IFNA2	FGFR3	MMP16	PAWR	FGF2	RFC3	TNFSF9	HSP90B1	CCND1	AURKA	ENO2	CFLAR	TP53BP2	SERPINF2	RAD52	MAP3K14	CERK	LPPR4	TP73	CCNE1	MAP3K5	ARHGAP4	BAD	CD9	CCNE2	BID
DOX_RESIST_GASTRIC_DN	na	PCYOX1	ATP2B1	TBL1X	PTP4A2	NCOA3	CLIC4	RB1CC1	NFAT5	PSAT1	NR1D2	C1ORF121	CEBPD	WWP1	KIAA1033	ASXL2	TMEM106B	TJP1
KERATINOCYTEPATHWAY	na	EGFR	NFKBIA	PRKCB1	SP1	MAPK14	TNFRSF1A	MAP2K6	MAPK3	JUN	RELA	TNFRSF1B	PRKCH	IKBKB	RIPK1	CEBPA	MAP2K1	PRKCE	ETS2	MAP2K7	PRKCQ	ETS1	RAF1	MAPK13	TNF	MAP2K4	TRAF2	BCL2	MAP3K1	CHUK	EGF	HRAS	PRKCA	PRKCG	HOXA7	MAP3K14	MAP3K5	PRKCD	NFKB1	DAXX	PPP2CA	MAPK1	FOS	MAPK8
UVC_LOW_ALL_UP	na	SMOX	PMAIP1	ISG15	SOX4	BTG2	CSNK1G2	PLK2	EFNB1	CCNE1	FDXR	ZNF263	GDF15	TOB1	IL11	RSL1D1	CDKN1A	GPRC5A	CCDC86	HIST2H2AA3
STRESS_IONIZING_SPECIFIC_UP	na	PIK4CA	TGOLN2	INPPL1	LAMC1	LIMK1	MSH3	RTKN	RBL1	COX10	PTPN1	GGA1	GIT1	LIMK2	SYK	CAD
CIS_XPC_UP	na	HSBP1	FEN1	LBR	TELO2	HSP90B1	ILF2	AURKA	GPC3	MCM8	RNASEH2A	H2AFX	MYC	TRIP13	FGB	TMSL8	TM4SF1	DYNC1H1	HES1	IGFBP1	CD247	PUNC	FDPS	NTS	HIST1H1C	SEMG1	HCFC1	COL18A1	DCK	PTPRF	FIGNL1	WISP2	POLA2	C7ORF24	IGFBP2	ITGB7	GATA3	CLDN4	ITGB3BP	PDXK	NUP93	RC74	PRAME	GPR126	AREG	TARBP1	PLEKHH1	VRK2	THBS2	ST6GALNAC2	CTSC	HMGB2	VTN	ZNF589	RFC5	H2AFZ	CEACAM1	LYN	ASGR1	ARMET	SILV	APOA2	RPN1	CDC2	FXYD3	MGP	PYCR1	G6PC	DBI	PROS1	SEMA3B	NCAPD3	SMC4	YEATS4	NPC2	IGF2R	KRT18	MAD2L1	NCAPD2	CNTN2	HNRPA2B1	ASB9	CGA	SCARB1	FADS2	HMGN3	SLC27A2	TOMM40	FADS1	NDP	POLD1	RNF144	KIAA0182	IGF2BP3	AP1G2	MLH1	IGKC	MUC1	GLDC	ADK	JARID2	SMARCC1	TFF1	BCAS1	CX3CR1	SERPINA1	PRKX	KIAA0101	IL32	PSMC5	KRT8	DDX11	KIF14	CFB	SLC43A3	SLC12A3	GREB1	ANXA3	COL1A1	TF	TNFSF9	PPP4R2	PAH	BMP5	CEACAM6	HMGCS1	TTK	PICALM	FANCG	PPP5C	MSH6	HEY1	KIF11	STT3A	RP11-11C5.2	RPA3	F7	CDC7	UBE2C	THBS1	PIN4	CDH1	RGR	CYP4F3	ZNF502	CD9	PTPRN2	MYEF2	C20ORF59	RGS2
MYOD_NIH3T3_UP	na	KLHL5	SCHIP1	VASH2	KIFC3	CUGBP1	CPSF6	MYBPH	STAM	PVR	GPC1	CCDC23	MYOD1	BIN1	DCAKD	HMGCS2	AKT2	PRND	PBXIP1	DYSF	CFL2	ACTA1	C4ORF32	CKM	PDLIM3	TNNC2	TFRC	ANKS1B	CHRNA1	IGFBP5	GYS1	DMPK	VKORC1	FCER1G	KIAA1539	MYLPF	LMNB2	BCL6	AGPAT5	DBN1	TMCC3	CD82	PSMC3	MYOG	TNNT2	CHRNG	PRSS23	RUNX1	PRKAR2B	TNNI2	KLF5	MYH3	MYL1	ENO3	HDAC11	ATP1A1	CPEB3	CHRNB1	NAV2	HES6	RHOB	ANXA11	TMEM129	LRP4	HSPB8	PACS2	GADD45G	STK17B	HS2ST1	TNNT3	ATP2A1	PPFIA4	KIF5C	SCRIB	KIAA0265	RB1	HIP1	CCND3	CDKN1A	RBM25	PLEKHO1	HRC	MYL4
BASSO_REGULATORY_HUBS	na	KIAA1840	UCK2	PSMD14	FEN1	ARVCF	MDFIC	NME1	EMG1	JTV1	ITPR2	AHNAK	UCHL1	C6ORF32	TRIP13	SHFM1	P2RY10	MGEA5	XPOT	CRIP1	ZNF593	IL27RA	PSMB2	LSM3	ETHE1	HNRPAB	EEF1E1	POLR2F	RCC1	RBM5	S100A4	RUVBL2	EPOR	PLCB2	ANXA6	PSMB5	POLR2H	CD44	PRKCB1	SFRS1	LOC283537	ZBTB20	CCND2	TNFRSF1B	PSMD2	SLC7A5	AHSA1	USP4	LGALS1	HSPE1	CASP4	SERBP1	TCP1	NISCH	MRPL3	CCNA2	SP100	PSMB7	ZYX	EIF4G1	CYLD	TEP1	MRCL3	CDC2	CCNB1	HIST2H2AA /// LOC653	FAM98A	PSMD1	HDDC2	ASNS	RFC4	EIF2S1	3.8-1	LOR	MAD2L1	TIMM17A	GABARAP	HHEX	BUD31	BYSL	HSPA9B	MRPL12	POLD2	PFAAP5	TUBG1	TOMM40	SSBP1	NDUFAB1	HSPC111	PRDX4	BIN1	ORC5L	TPP1	HPRT1	PRDX3	MRPS12	SLC39A14	CYC1	CYCS	LOC54103	AFG3L2	LGALS9	BLMH	PRG1	CTNNA1	HLA-E	BHLHB2	GARS	UNC84B	ZMYND11	FAIM3	TPX2	CTPS	MVP	SSRP1	CSE1L	CG018	ITPR1	SLC4A3	NDRG1	TGOLN2	KIAA0256	PES1	PCNA	EBNA1BP2	PAICS	D15WSU75E	DBF4	WDR18	TCEB1	ITM2A	QPCT	PSMA3	LITAF	CTSH	LAPTM5	SLC25A4	DDB2	SAR1A
HYPOPHYSECTOMY_RAT_DN	na	SLC9A1	DCN	DECR1	AQP8	PPGB	SPARC	FN1	ENO1	AHSG	ACSL1	FBLN5	SCD	PADI4	LDHA	RAB3B	TFF3	PEX19	FTL	FDPS	COL3A1	AKR1A1	HADH	B2M	FBP1	PDK4	CALR	ALDOB	ECH1	FTH1	DDC	OAT	CYB5B	GLUD1	PDIA3	NPPA	TKT	LIMS2	ACAA2	ALAS1	MEP1B	PIM3	MGP	HBA1	PSMB8	IDH1	ATP2A2	ARF4	DAD1	ODC1
HOFFMANN_BIVSBII_BI	na	HEXA	RUNX2	LMO4	GTF2H1	PRIM2A	ADA	DNTT	SOX3	AHNAK	TRIM46	DSG2	ENG	PIM2	SOCS1	MDN1	DBNDD2	MAPK8IP3	ELOVL6	TAX1BP3	GAP43	SAP30	HDAC5	IFIT2	TACSTD2	KIF23	RHOH	ANXA1	SOCS2	LTB	ST3GAL6	CACNB3	SQLE	ENPP1	CUBN	TLOC1	CCND2	PPIC	ACTN1	GPR97	RCN1	CTSL	VPREB1	ATP6V1A	EMB	KIN	FZD7	GPR177	ANKRD28	ZYX	SAMD10	SIPA1	GRB7	EMP1	SIAE	FXYD5	TIRAP	MYL4	ATP6V0A1	PKIB	ANXA2	EDN2	BIN1	STAT4	BCL2	THY1	LRFN4	IGLL1	RRAS	SARS	DDX51	NPC1	FRMD6	ITM2C	PTPN22	PIK4CB	MAGED2	KLF10	THRA	TNFAIP6	TBXA2R	MGST2	CRYAA	TRIM21	SEMA7A	CHRNB1	DAB2IP	TCN2	CCL5	HEMGN	MAPT	GIMAP4	PPP1CA	CD9	MYEF2	SSBP4	EFNB3	PTPRA
LIZUKA_G1_SM_G2	na	SFPQ	UBQLN2	IMPA2	AARS	PRPF40A	DICER1	CCT6A	SIAH1	ZNF91	SP3	TPD52L2	GORASP2	PSME4	FDPS	EIF4G1	ADNP	RPN1	PPIB	ATP2A2	KIAA0494	TCEA1	TSC22D2	VEZF1	ATXN2L	ACTB
TPA_RESIST_MIDDLE_DN	na	MN1	MAN1A1	MDH1	ASGR2	DAPK1	TUBA3	KCNA1	DDR2	PTCH1	CTSE	PITPNM1	TLK2	SNRP70	ITGB8	RASAL2	MYC	CEP250	RYR3	RRM1	GJA1	UBE2H	BMP1	HCFC1	PLCG2	KDELR2	P4HB	NRP2	INADL	MTF1	TNXB	TTLL5	SGCB	GADD45A	PAFAH1B1	GSTM3	DTNB	SLC2A5	IL4R	STRN3	PIGC	GOT1	PHC1	SEC61B	IDE	GDF10	MARK3	PTHLH	GRIN1	AP3B1	DCX	MAD2L1	PDGFRA	HGF	GAD1	TCL1A	PRKACA	AQP4	ABL1	CTGF	LOX	UBE1L	SCAMP2	PRKCA	SEC23B	MLH1	PHKG2	MUC1	ITGB1BP1	ROCK1	IGLL1	MT1G	CDC14A	FLJ13195	METAP2	SARS	FAM3A	SPAG8	PREPL	DPP6	MFAP1	C5	FANCA	CUL5	RGS7	MGC39900	NPTX2	TNFRSF11B	OCA2	MX2	ADFP	PRKCQ	FOXO1A	INSIG1	SELL	COL4A5	RIOK3	HRSP12	HMGN1	GYG2	MLLT4	GTF2F1	DOCK1	CRYBA1	FUBP3	TEC	COL6A1	LDLR	ATP5D
HDACI_COLON_SUL48HRS_UP	na	CDC2L5	EIF2S1	OXSR1	NPC2	ATF4	RHEB	TALDO1	NECAP1	ANXA2	PTPRM	GFPT1	ANXA5	PLEKHF2	SPARCL1	ZSWIM6	CD55	SDC4	RBM15	SCD	GTPBP4	FLNB	MYC	PTGDS	TRIB1	XPOT	XPC	ATP6V1B1	CAV2	RPP30	PTPN12	API5	VEGF	PSMD12	UBE2H	TEGT	CSNK2A1	AKAP12	SNAI2	C10ORF78	EFTUD1	DNAJA4	TMEM142B	NFIL3	WWP2	ENPP1	RBM33	CPEB4	C5	RP5-1022P6.2	ARRDC3	TGIF	CD58	IGFBP3	PPP4R2	RFX3	SLC20A1	HSPA1A	IRF2BP2	MKLN1	PLGLA1	SLC11A2	C9ORF30	TNCRNA	CMTM4	ACAA2	EIF2C2	ME1	CDR2	XPO1	STK3	ABHD3	GSR	PPP2R2A	LARP2	PSMB7	OSGIN2	WWOX	CDH1	HSP90AA1	RXRB	PER1	SMG1	PCBP1	HP1BP3	GABPB2	PHKA1	FLJ36874	ABCE1	C1QDC1	ATP5D
P53_SIGNALING	na	WRN	RELA	WT1	NDRG4	CCNH	APEX1	SIRT1	CTSD	CHEK1	MAP2K7	TP53BP2	BRCA1	MYC	TNFRSF10B	TNF	EP300	ACTA1	TP53	DAXX	ABCB1	CREBBP	CASP9	STAT5A	PRKCB1	HIPK2	GADD45A	MAP4	PMP22	PPIA	PMAIP1	TRAF5	PRKCG	ATR	CDC2	CSNK2A2	TRAF1	RB1	APAF1	GTSE1	BRAP	NDRG2	TRAF4	BAP1	TP53AP1	NDRG3	PRKDC	BCL2	MTBP	NUMB	PRKCA	CDK7	TP73	HSPA4	TEAD1	MDM2	EI24	HIF1A	BAI1	CSNK2A1	CDKN2A	TP73L	CHEK2	RRM2B	PML	ATM	P53AIP1	ESR1	CSNK2B	SP1	RPL13A	MAPK8IP2	THRA	LRDD	BAX	BBC3	PRKCQ	MAP2K4	NDRG1	TNFAIP1	FAF1	RASA1	E2F1	SERPINB5	FADD	TTRAP	THBS1	TBP	CSNK1A1	NFKB1	SFN	CDKN1A	PCAF	ACTB
ZHAN_MMPC_PC	na	TNFRSF7	CD19	BCL6	CD52	MS4A1	SDC1	BCL2A1	CD72	CXCR4	STAT6	CD63	PTPRC	CD38	CD83	IRF4	BLK	CIITA	CR2	BLR1	XBP1	MYC	CD79B
HYPERTROPHY_MODEL	na	CYR61	IFRD1	ATF3	IFNG	JUND	GDF8	TCF8	MYOG	WDR1	HBEGF	IL1A	NR4A3	VEGF	EIF4E	IL18	ANKRD1	ADAM10	EIF4EBP1	IL1R1	DUSP14
HOGERKORP_CD44_DN	na	NUCB2	MNAT1	SLC18A1	AUH	HTR1A	EFNA3	ELL	SNCA	NR4A3	LYZ	CCNG2	TERF1	USP6NL	FXN	MEF2A	PAFAH2	PRKACA	PIK3R3	GCG	MX2	APOC3	PLK1
HDACI_COLON_SUL_UP	na	CDC2L5	E2F2	ATF4	TALDO1	RHEB	NECAP1	PPP2CB	PTPRM	SERPINB1	PLEKHF2	PRDX1	ZSWIM6	UXS1	TIMP1	SDC4	RBM15	FLNB	MYC	ERRFI1	MAP1LC3B	XPOT	LPHN1	CAV2	PTPN12	PSMD12	NIF3L1	YRDC	UBE2H	TEGT	C10ORF78	EFTUD1	TMEM142B	ARHGEF2	NFIL3	LAD1	WWP2	ENPP1	MMRN2	CPEB4	RP5-1022P6.2	ABCF2	ARRDC3	TGIF	LYRM4	SLC20A1	IRF2BP2	ACAA2	EIF2C2	ME1	XPO1	ABHD3	PSMB7	OSGIN2	WWOX	RXRB	PCBP1	FLJ36874	SESN2	ABCE1	XBP1	EIF2S1	PFKM	OXSR1	NGFRAP1L1	NPC2	TUBE1	KIAA0274	PSMD8	ANXA2	LRP8	C9ORF86	GFPT1	ANXA5	FEM1A	SPARCL1	CD55	SCD	SMAD2	GTPBP4	SERPINE1	EYA2	PTGDS	TRIB1	XPC	ATP6V1B1	RPP30	EIF2S2	CYCS	API5	VEGF	HECTD2	CSNK2A1	AKAP12	SNAI2	DNAJA4	SARS	KIAA0748	P2RX7	RBM33	C5	LIF	CD58	CDH11	SDHB	IGFBP3	PPP4R2	RFX3	HSPA1A	MKLN1	PLGLA1	SLC11A2	C9ORF30	TNCRNA	CMTM4	CDR2	RHOB	STK3	GSR	LARP2	PPP2R2A	HSP90AA1	CDH1	PER1	SMG1	PHKA1	HP1BP3	GABPB2	VPS26B	C1QDC1	IMPDH2	ATP5D
INTEGRINPATHWAY	na	SOS1	BCAR1	PXN	JUN	MAPK3	CSK	ACTN1	CAPN1	ITGB1	MAP2K1	SHC1	BCR	RAF1	RAP1A	ACTN3	PTK2	ACTN2	GRB2	HRAS	CRKL	PPP1R12B	VCL	ACTA1	ZYX	ROCK1	CAV1	CAPNS1	MAP2K2	TLN1	SRC	MAPK1	FYN	MAPK8	CAPNS2
PYK2PATHWAY	na	SOS1	PRKCB1	BCAR1	MAPK14	RAC1	JUN	MAPK3	CALM1	PLCG1	PAK1	SYT1	MAP2K1	CALM2	SHC1	RAF1	CALM3	GNAQ	MAP2K4	MAP3K1	PRKCA	GRB2	HRAS	CRKL	MAP2K2	PTK2B	SRC	MAPK1	MAPK8
HDACI_COLON_CUR24HRS_UP	na	EIF2S1	YWHAZ	CASZ1	KCNS2	CALR	SFPQ	RPS3	ATF4	RPN2	KIAA0274	RARA	HERPUD1	SSR1	ALDOA	C9ORF86	GFPT1	LRRC59	CCND1	NDUFB6	KIAA0802	MRPL23	STC2	MYC	RBBP4	EIF2C2	ME1	XPOT	PPIB	CSNK2A1	GPI	SARS	KLHL22	XBP1	TNPO3	P4HB	IMPDH2	RAB6A
IGF1PATHWAY	na	RAF1	IGF1R	RASA1	PTPN11	SRF	SOS1	GRB2	HRAS	JUN	MAPK3	IGF1	PIK3CA	PIK3R1	CSNK2A1	MAP2K1	FOS	SHC1	ELK1	IRS1	MAPK8
BLOOD_CLOTTING_CASCADE	na	FGG	F5	PLG	F8	PLAU	FGA	F11	PLAT	F8A1	F2	F7	F13B	F10	VWF	SERPINB2	F9	F12	SERPINE1	SERPINF2	FGB
HOX_GENES	na	HOXC8	HOXA6	SCML1	CBX8	LHX2	HOXD10	HHEX	HOXB5	MEIS1	HLX1	HOXD11	PBX1	HOXB13	HOXA5	SCML2	EZH1	HOXD9	HOXA2	HOXC11	HOXD13	SCMH1	YY1	GBX2	HOXA4	PHC2	HOXC10	HOXA11	HOXC13	HOXA1	HOXD1	CBX4	HOXD12	HOXB3	HOXA3	EZH2	DLX4	PRRX1	HOXA10	HOXB2	HOXD4	RING1	HOOK1	HOXB7	HOXC4	EED	BMI1	PHC1	HOXA7	HOXD3	HOXB1	ASXL1	HOXB9	HOXA9	HOXB6
CHIARETTI_T_ALL_DIFF	na	ATF3	LMO4	IFI30	HIST1H2BJ	ISG20	TSHR	DNTT	STAM	DUSP2	RCBTB2	S100A8	ITK	AHR	ATP9A	IRF7	PIM2	TRH	ITGA6	FYB	PDLIM1	CDC42	CRIP1	ACTA1	TLE4	ANXA1	MPO	HLA-DRB1 /// HLA-DRB	HIST1H2BL	HBG1 /// HBG2	DUSP6	HNRPDL	CHI3L2	CTBP2	IRF5	EMP3	CD44	NOTCH3	CCND2	SKAP2	G0S2	PCTK2	CHRNA7 /// CHRFAM7A	IL7R	CD1D	KRT1	ETS2	UBE2E3	RYBP	PMAIP1	CAT	IL8	LYN	RSBN1	GAB2	ZBTB16	GARNL1	STK17B	MELK	HOP	CD97	RAPGEF2	TUBB2A	S100A10	CLEC11A	LYZ /// LILRB1	SFPQ	ALCAM	PRDM2	FXYD2	HHEX	PLK2	NCF4	CLIC4	IL6ST	PALLD	CFH /// CFHR1	SEC31B	RGS1	TOB1	ST18	FAT	CD1B	CD2	PRKCA	WASF1	HMG2L1	SELENBP1	DDX3Y	BUB1B	IFI44L	JARID2	IGLL1	SERPINE2	CD8A	ALOX5	ETV5	HIST1H4C	SNF1LK	IDS	TRIB2	KLRB1	CD1A	TNFRSF7	SLAMF1	FOSB	KLF10	MLC1	CD1E	TTK	IGJ	S100A9	ADFP	XK	CD52	AJAP1	H1F0	TRA@	MGAT5	CD69	TSPYL2	RAP2B	ID2 /// ID2B	CR2	ALAS2	FOS	RGS2	XIST	FGFR1	FLT3	MN1	CSDA	KBTBD11	MDFIC	SPRY2	FHL1	ST3GAL1	DYNLT1	IGFBP7	MINPP1	AHNAK	QKI	ACSL1	TRBV19 /// TRBC1	FTO	ARNTL	KIAA0125	MYC	PF4	TRBV21-1 /// TRBV19	BIRC3	TMSL8	ID3	HES1	RORA	HBA1 /// HBA2	PRSS1	RB1CC1	SAP30	MAL	TFPI	ID1	AQP3	SOCS2	MEF2A	ABCB1	NFIL3	S100A4	IFRD1	LAT	HBD	BCL6	MTMR6	ARID5B	TRA@ /// TRD@	HSPA1A /// HSPA1B	GCH1	TSC22D3	ALDH1A2	SCG2	ADH5	CASP8	IL4R	METTL7A	LGALS1	CDKN1B	TAF6L	ATP11B	RASGRP1	TTTY15	HIST1H2AC	STAT1	SPOCK2	TAP1	HIST2H2AA /// LOC653	TRA@ /// TRDV2 /// T	LRMP	CLEC2B	IGHG1	DEFA1 /// DEFA3 ///	GNB2L1	FRMD4B	USP1	CRADD	PSPH	ANXA5	CD200	PTGER4	FLJ43663	HOXA5	RNF144	SPON1	UGCG	CUL1	HLA-F	TRGC2 /// TRGV2 ///	SRPK2	IFI44	DDIT4	CXADR	SWAP70	C17ORF45	IGH@ /// IGHG1 /// I	PRG1	RUNX3	PPBP	PCDH9	BHLHB2	SPINK2	GOLGA8A	ARMCX2	GAS2	CXCL3	DUSP3	NKTR	TRIM22	SLC4A1	MAF	PTTG1IP	LMO2	NPTX2	HOXA10	SC4MOL	LAPTM4B	ARHGEF10	TIPARP	HPGD	ARL4C	PTPRE	ARF6	DUSP1	SELL	ARID5A	CEBPB	GUCY1A3	CDKN2C	SLC2A3	PBX3	KIAA0256	CXCL2	SLC35D1	NFKBIE	BCL11A	IL12A	RAB6IP1	CCL5	PRDX2	CDC7	PPP1R16B	MX1	HOXA9	ITM2A	GABPB2	EPHB6	CTSH	PLAGL1	ITPR3	LDLR	NID2
MOREAUX_TACI_HI_VS_LOW_UP	na	ARL4D	CASZ1	GNA15	CUTA	GJB3	SAC	SYCP2	GPR12	ACTA2	TSNAXIP1	LECT1	KCNB1	TULP1	SYNGR1	SOX12	B4GALT1	SEMA4G	PDE3B	CLDN10	MSC	CAMK1G	HNRPDL	TNRC5	P2RY4	NRP2	ETV7	WDR78	ARHGEF15	ACRV1	CNR2	ALPL	CR1	AMN	MYO1E	VGLL3	FLJ25476	CIDEC	DCBLD2	PLXNA1	ALDH3B1	NR4A1	GABBR1	PMP2	ACAA2	DRD5	MASP2	TUBB2B	CDRT1	CEACAM1	SEZ6L2	ZNF324B	ZKSCAN1	CXORF6	BTNL3	GADD45B	RRBP1	NCLN	TRPM3	CALB2	DAO	APAF1	BIK	S100A12	KIAA0703	FXYD2	LOC284454	ABCG4	IKZF4	AKAP7	FBXO9	ETV1	C14ORF172	EPC1	DNAJC4	LRRC41	NTRK3	RIN1	LIMA1	HMGA2	NDUFB7	VDR	KCNK10	PCDH1	GNAQ	TRIM48	DUSP9	API5	RPL18	TNFRSF13B	NF1	FETUB	FOXF2	KLC3	BTN1A1	SLC12A3	CEACAM5	C1ORF63	TNFRSF8	LUZP1	NCR2	HPCAL4	CDC42EP4	KIAA0672	NPPA	NPEPL1	SUV420H2	MAN1C1	KCNH2	PLUNC	CENPB	VASP	MAPK1	SCNN1A	ITPKC	PLEKHA5	CDC2L5	KCNIP1	HS3ST2	NEURL	TRPV1	AMELX	CCRN4L	IMPDH1	LOC390874	GCHFR	TRIOBP	ULBP1	TNF	SNAPC2	RPGRIP1	ACTN2	EEF1A2	CRYM	ADARB1	PHLDA2	LRFN5	KIAA0284	MLPH	C1QL1	PBX2	MXRA8	WDR34	LRRN5	BEX1	SLC4A10	CDKN1C	NOXA1	DDR1	FOXA1	RAB11B	FA2H	FLJ35348	MTAP	OLAH	HOXA6	HUS1	FMNL2	SASH1	DDAH2	ROS1	TAAR2	ATP1B4	SCD5	AMPH	RPS6KA4	PCDH11X	MEF2D	RBM38	GRM7	ABO	SIGLEC7	C9ORF61	TCF3	PTGES	IGKC	SHANK2	ANKRD26	PINK1	OASL	MAPK10	RNF121	CD80	NMT2	SMURF2	MMP14	C3AR1	CAPN5	C1ORF144	RABEP2	ENPP3	CALR	RAB11FIP1	HORMAD2	GGTA1	CHST4	FMO2	ARFRP1	TMEM63A	ODZ2	CACNA1I	C14ORF173	ITSN1	TMPRSS11D	MTA1	PHLDA1	ZBTB7A	RBM12B	LARP7	CXCL1	DUSP1	WIPI2	MLLT4	AKR1C1	PKP2	RAB11FIP5	EPB41L1	EPHB6	C10ORF11	MOBKL2A	PIK3R5	H3F3A	EFHC2	RHPN1	RNASE1	MAML3	ASH1L	KHSRP	RPL37A	SCRG1	PYGL	DSP	GSTM5	C6ORF47	OR2C1	DUSP8	DXS542	SCN10A	SAA4	MRC2	MINK1	MGC20983	CTRB2	HSPA6	SNTA1	COL11A2	TMEM40	PKNOX2	KIAA1659	SLC22A14	ATAD4	NEUROD2	FXYD3	PIWIL2	TUT1	PTPRS	GPC5	ARG1	PQBP1	HTR4	LTBP2	SLC6A8	MOSPD3	MUC3B	C16ORF76	GGA2	NOL5A	BIRC7	TCF20	LTBP4	SPACA4	FADS2	MBP	TACR1	POFUT2	FKSG49	EDG2	MTSS1	RPL38	ZNF335	TBL1Y	B3GNT4	GPR27	ALPPL2	ARHGEF16	MITF	PML	CALML4	PIK3R2	EGFR	POU2F2	ADH1A	PLAUR	STRA6	DMC1	NPAL2	NRG1	MAPK8IP2	REM1	TNFAIP6	EPB49	GP1BA	EPHB4	OR1F1	KIR3DX1	CEACAM6	MAST4	CAPS	MPP2	SYT12	LRRC15	F7	PIN4	AAK1	EXPH5	DDIT3	FLRT2	BTBD14B	RNF122	PPFIA3	CCR6	DOK1	LCN10	PICK1	FLJ20245	FLJ13236	PRX	MCM8	MPP3	COX6A2	AKT2	KIAA1217	C1ORF61	SNCA	SAP30	SAMD14	RUTBC3	CHRNA6	PLA2G5	DSCR6	FMOD	KIF5A	KIAA0892	MMRN2	ACAD10	CNTD2	RUTBC1	LDHAL6B	GNG4	KLK13	CDC5L	VENTXP1	STYK1	HYI	C9ORF33	DDX54	ITGA2B	SLC1A7	IL22RA1	RNF20	KIAA0586	FIP1L1	CCDC71	APOC2	NCR1	CLEC4M	PVRL2	HLA-DMB	ELA2B	MYBPC1	GRB10	WHDC1L1	GLG1	FURIN	PI16	IGHG1	GSTA4	SYDE1	LGALS8	GZMB	GIT1	DNAJB5	SEMA3F	MRPL28	SSTR2	HLCS	BCL2	GNG2	HAMP	NOS1	SNN	ROD1	GLP1R	ACSL6	NUAK1	ROBO4	PIK3CD	NQO1	PDGFB	ARHGEF10	LAIR2	LMNA	GCOM1	SOX15	ARL6IP2	ADAM11	KLF2	RGS12	CAMK2B	REL	PLLP	LARGE	SLC6A13	SEMA6A
GREENBAUM_E2A_UP	na	FGFR2	PGK1	MAD2L1	SLC12A2	CCNB2	HS3ST1	EPRS	AURKA	EIF4EBP1	TOP2A	WBP5	PTGS1	SLC7A5	KIF2C	H2AFX	TYMS	PLK4	TTK	CDKN2C	SCIN	RACGAP1	KIF11	PFKP	NUSAP1	BUB1	CCNA2	KLHDC2	MKI67	ANLN	CA2	CCNB1	ECT2	KIF4A
ST_GA12_PATHWAY	na	PLD1	RAF1	EPHB2	VAV1	PTK2	F2RL2	MAPK7	BTK	JUN	PLD3	F2	DLG4	MYEF2	PLD2	RASAL1	TEC	SRC	MAPK1	MAP2K5	MAPK8	F2RL1
CMV_HCMV_TIMECOURSE_18HRS_UP	na	OVGP1	ZNF184	KIAA1024	RFK	MAN2A2	PAQR3	PTGER2	NECAP1	STCH	SLC12A2	SSR1	MEF2D	INPP5F	RPS6KB1	C9ORF91	EP300	DLG1	ISL1	ZBED4	FNBP4	CHD1	ZBTB1	PPM1A	SLC39A14	GAPVD1	PDLIM3	WDR47	KIAA0895	SERPINB8	DR1	ANP32E	ARHGEF5	POLE3	CDC40	PPAT	CRY1	TESK2	HIPK1	NUP153	TRIM23	BRMS1	RNF2	GCH1	GATM	TMF1	AUTS2	OLFM1	TAF1A	TSC22D3	PRPF3	STAM2	ANGEL2	TBC1D12	CCNC	ZNF45	UPF2	NEU1	ANKRD40	KIAA0690	GCLC	PDE4D	KCNS3	BRAF	AHCTF1	DMN	FAM91A2	CRLF3	TAF5	UPF1	CASP2	SON	DYNC1I1	RCHY1	ATP6V1C1
ATP_SYNTHESIS	na	ATP6V1G1	ATP6V0A1	ATP6V1B2	ATP6V1G2	ATP6V1B1	ATP6V0A4	ATP6AP1	ATP6V1H	ATP6V0D1	ATP6V1C2	ATP6V0B	ATP5O	ATP6V0E	ATP6V1D	ATP6V0C	ATP5E	ATP6V1E1	ATP6V1C1	ATP6V1A	ATP6V1F	ATP6V1G3
P53_BRCA1_UP	na	APOBEC1	CCNG1	SAT1	PLTP	ERCC5	EPHX1	ROBO1	PHLDA3	NQO1	TNFRSF18	COX6B2	DGKA	ENPP2	CTSF	EFS	FXYD3	MDM2	TP53	COL18A1	AK1	DDIT4	FAS	SRXN1	LPIN1	TAP1	PQLC3	CSRP2	ZMAT3	CTSH	CDKN1A	PITPNC1
AGED_MOUSE_RETINA_ANY_UP	na	PTGDS	ELL2	SLC38A2	COL19A1	ATF3	ENPP2	SMAD1	TSG101	SREBF1	HDC	RBM3	ABCA1	MLF1	TSPAN5	COL18A1	RGR	FNDC1	CEBPD	DHRS7	HMP19	B2M
PTDINSPATHWAY	na	PFKM	GSK3B	PDPK1	AP2A1	PFKP	LYN	PFKL	RAC1	AP2M1	BTK	AKT1	EEA1	ARF1	GSK3A	PLCG1	BAD	RAB5A	PRKCE	PRKCZ	GRASP	VAV2	RPS6KB1
SIG_PIP3_SIGNALING_IN_B_LYMPHOCYTES	na	CD19	PPP1R13B	VAV1	FLOT2	PSCD3	RPS6KA3	GAB1	AKT1	PTPRC	RPS6KA2	AKT3	FLOT1	ITPR2	NR0B2	FOXO3A	BCR	RPS6KB1	PREX1	ITPR1	PDK1	AKT2	LYN	PITX2	BTK	SAG	PLCG2	PIK3CA	CDKN2A	TEC	RPS6KA1	PHF11	SYK	DAPP1	ITPR3	PTEN
PRMT5_KD_DN	na	CYR61	METTL3	PVALB	TCF15	IL1A	KLF10	CCRN4L	TBC1D10A	DYNLT1	VCAM1	GZMA	SERPINE1	KRT17	EXOSC7	CANX	MLLT11	UTS2R	GATA4	PDIA6	CNR1	EFNB3	PPIE	CKB	MYT1L	SEL1L
CARIES_PULP_UP	na	HCLS1	APOE	SAT1	CD93	IFI30	SOCS3	FCN1	SAMSN1	IRF4	CEBPD	CCL2	S100A8	RNASE1	PIM2	FYB	KYNU	CA12	PTGS2	MNDA	PLAU	GLRX	VAMP8	SOD2	AIM1	CD48	IRF8	CHI3L2	C10ORF10	MS4A1	CXCL13	CD44	CCL18	LOC283537	LBP	G0S2	SKAP2	IL7R	CD1D	PTP4A3	CXCL12	CTSC	IL8	LYN	REEP1	PECAM1	IBSP	PBEF1	MGP	JARID1D	FAM46C	PLEK	NCF2	CTSB	CFD	NCF4	MMP9	IGLJ3	SELE	CHI3L1	CD74	SCO2	MT1X	C1QB	TRIB1	BCL2A1	DDX3Y	SLC7A11	IL1RN	SERPINE2	MAN2B1	ALOX5	FPR1	TNFRSF7	PLAUR	RPS4Y1	CD53	IGFBP4	IER3	MS4A4A	PLA2G7	CD14	TNFAIP6	CD209	MSR1	SLC1A4	S100A9	KIAA0746	TREM1	SSR4	GPNMB	LY96	LRRC15	FAM49B	POU2AF1	THBS4	TNFAIP3	LRCH4	RGS2	TNFAIP8	ANGPTL2	HLA-DOA	HLA-DQB1	MTHFD2	PACAP	PTPRC	SLA	GPR109B	CRLF1	CXCL5	TIMP1	ACSL1	HCK	CD84	RAB7L1	HLA-DRA	BIRC3	NNMT	IL1B	CD37	ALOX5AP	AQP3	UCP2	PLAC8	LTB	CFI	SLAMF8	NFIL3	LSP1	CHL1	COL15A1	RAC2	SLPI	ARHGDIB	LCP2	CLEC7A	ADM	TNFRSF1B	C1QL1	VCAM1	HLA-DQA1	STAB1	WARS	CXCR4	ENAM	CECR1	APOC1	C5AR1	INHBA	SERPINB2	IL11	ICAM1	CLEC2B	HBB	IL6	CAPG	TMEM149	CSF2RB	EVI2B	IL10RA	ECGF1	SORL1	CCR2	GZMB	CD55	PTGER4	FGL2	BLNK	BCL3	ADAMDEC1	SFRP4	TYROBP	F13A1	MT1G	SERPINA1	SPP1	PRG1	EVI2A	LCP1	C3AR1	FCER1G	ABCA1	RAB31	MMP1	PHLDA1	SERPINA3	TNFRSF21	CXCL1	CYP1A1	CYBB	CPVL	EIF1AY	DARC	CCL5	PSCDBP	ANPEP	ORM1	PI3	LOC91316	CCR1	CTSH	ITGB2	CYBA	LAPTM5	CSF1R	MS4A6A
FLAGELLAR_ASSEMBLY	na	ATP6V1G1	ATP6V0A1	ATP6V1B2	ATP6V1G2	ATP6V1B1	ATP6V0A4	ATP6AP1	ATP6V1H	ATP6V0D1	ATP6V1C2	ATP6V0B	ATP5O	ATP6V0E	ATP6V1D	ATP6V0C	ATP5E	ATP6V1E1	ATP6V1C1	ATP6V1A	ATP6V1F	ATP6V1G3
CXCR4PATHWAY	na	RAF1	PIK3C2G	CXCL12	GNAQ	GNAI1	GNGT1	PTK2	HRAS	PRKCB1	PRKCA	BCAR1	CXCR4	CRK	PXN	MAPK3	RELA	PIK3CA	PIK3R1	PLCG1	PTK2B	NFKB1	MAPK1	GNB1	MAP2K1
IFN_BETA_GLIOMA_UP	na	CDC2L5	PPARA	IGF2	SFPQ	ICAM2	TIMP3	MAP2K6	JARID1A	HSPA9B	GRB14	HSP90B1	CASP7	TGFBR3	NFATC2	BCL3	TP53BP2	FASLG	AMPD2	DNAJA1	IFNG	RPGR	FGF5	MAP3K14	EIF2AK2	HSPA4	MC4R	TFF1	TP53	CLK2	FAS	MAPK10	IGFBP5	CREM	HRK	CASP9	FGF10	TRAIP	NCOR1	IRF1	FGF9	EPHB3	AKT1	PDGFA	PTPRZ1	VCAM1	TNFSF14	MMP7	ENO3	CALM2	ETV4	IFITM3	IL15RA	IL18	STAT1	TLX1	IL11RA	NFKB1	DDIT3	PER2	MAPK1	RGS2	FOSL2	APAF1
HDACI_COLON_CUR12HRS_UP	na	ERRFI1	MMRN2	EIF2C2	TRIB1	TUBE1	LARP2	ARRDC3	HERPUD1	ANXA2	API5	SDHB	WWOX	ANXA5	HSP90AA1	CCND1	PHKA1	SESN2	FLNB	EYA2	TNCRNA	MYC
INFLAMPATHWAY	na	IL13	IL2	TGFB2	IL4	IL15	IL1A	PDGFA	CSF2	CSF1	HLA-DRB1	TNF	IL12B	HLA-DRA	CSF3	IFNG	IL5	IL8	IL12A	CD4	IFNB1	IL3	TGFB3	IL11	IL7	IL6	IL10	IFNA1	TGFB1	LTA
HPV31_DN	na	DSG1	SAMD9	DMKN	CBFA2T2	SLPI	LYST	CTSL2	KLK6	UBE3B	TRIM22	SULT2B1	GPA33	PRIM1	MXD1	KLK7	HMGCS1	MX2	IFI27	ENTPD3	PLA2G1B	BPGM	TRIB1	DEGS1	SPRR1A	AR	IFITM1	MX1	ACVR2B	STAT1	PHF7	TNRC6C	OAS2	LAMA3	DSP	SMCP	THRB	SERPINB2	SFN	SNRPA1	DSC2	IFIT1	IL1R2	NMT2	PTPRU	LRP1	C13ORF16	MVD
DOX_RESIST_GASTRIC_UP	na	HMMR	NCAPG	ATAD2	PRC1	CENPA	FOXM1	FOSB	DCC1	MAD2L1	CDCA8	TPX2	ABCC1	KIAA0286	PBK	NQO1	TOP2A	NCAPG2	TYMS	PLK4	CDKN3	CDC6	CDC20	HMGB2	BUB1	MCM4	RRM1	ASF1B	LMNB1	KIAA1794	DKFZP762E1312	CDC2	BARD1	CENPM	MKI67	RRM2	NPIP	KIAA0101	POLA2	DTYMK	RFC4	KIF4A	OIP5	PLK1	GINS1
AGUIRRE_PANCREAS_CHR7	na	ASL	PDK4	PON2	KCTD7	TAF6	GARS	MICAL-L2	ATXN7L1 /// ATXN7L4	TRRAP	ARPC1A	RCP9	SLC26A4	RASA4 /// FLJ21767 /	SMURF1	ZNHIT1	INTS1	HSPC047	MGC13098 /// POLR2J2	ACN9	DLD	PON3	SYPL1	LOC641799 /// LOC641	GNB2	MAD1L1	SHFM1	FIS1	PLOD3	BET1	C7ORF42	MAFK	LMTK2	AP4M1	MYLC2PL	CYP3A5	RABGEF1	SLC25A13	RASA4 /// FLJ21767	SLC12A9	CBLL1	TMEM142B	CASD1	GPR30	ZFP95	ARPC1B /// LOC653888	ASNS	DOCK4	OR7E37P
UVC_TTD-XPCS_COMMON_DN	na	CDC2L5	BLM	VPS13B	C19ORF7	GRLF1	ASCC3	GTF2F2	INPP5F	CREB5	ZFHX1B	CLASP1	ACSL3	BAZ2B	GNAI1	PPP2R3A	PIP5K3	SEPT9	SMCHD1	ACVR1	ID1	ZHX2	ZNF638	ATRX	KIAA1012	LASS6	NUP98	DCUN1D4	MICAL3	DOCK4	CENPA	NUP153	THRAP1	ZBTB20	ARHGAP12	ROR1	PCTK2	SOS2	PDLIM5	UBR2	TMEM131	C4ORF8	HEG1	MTF2	HOXB2	NCOA1	FARS2	C3ORF63	MARCH7	CXCL12	MGLL	FALZ	MNAT1	OGT	AUH	SLC25A12	RFTN1	LYN	HOMER1	ANKRD28	SLC25A13	G6PD	MELK	TIAM1	MTMR3	MARK3	DPYD	TSC22D2	DOC1	UST	MTAP	HIRA	IGF1R	SHB	KLF6	RBM39	CASK	CRADD	DOPEY2	CDK8	BMP2K	KNTC2	PPAP2B	TRAM2	SERPINE1	EDG2	MYO1B	KLF7	NFIB	FAT	GLRB	UGCG	PRKACB	KIF2A	MBNL1	RGS20	EDD1	GAPVD1	ATXN1	BAZ1A	FNBP1L	BAT2D1	SMAD3	SWAP70	FUT8	KIF14	CENTB2	GULP1	ORC2L	NAV3	MALT1	BHLHB2	TRIM33	SOS1	CNOT4	NRG1	ARIH1	ZMYND11	SKIV2L2	PTPN2	RUNX1	TRIM2	E2F5	KLF10	LARP5	MAP4K5	KIAA0888	PHLPPL	APPBP2	ITSN1	ZNF292	KIAA1109	TIPARP	KIAA0528	MAP2K4	LARP4	RASA1	TRAK1	ATP13A3	ASXL1	PPP2R5E	PKP4	GBE1	GOLGA4	DHX15
RHOPATHWAY	na	ARPC4	OPHN1	GSN	DIAPH1	ARPC1A	MYL2	LIMK1	MYLK	BAIAP2	PFN1	ARHGAP5	ACTR2	ACTR3	PIP5K1B	ARHGAP6	ARPC3	PPP1R12B	VCL	PIP5K1A	CFL1	ARHGEF11	ARHGEF1	ARPC2	ROCK1	ARHGEF5	ARHGAP4	ARHGAP1	TLN1	SRC
G2PATHWAY	na	ATM	PRKDC	EP300	CDC25A	CDC25B	ATR	YWHAQ	CDC2	CDC25C	MDM2	GADD45A	WEE1	TP53	CDKN2D	CCNB1	YWHAH	CHEK2	RPS6KA1	CDC34	CHEK1	CDKN1A	BRCA1	MYT1
HUMAN_TISSUE_PANCREAS	na	YTHDC1	RUNX2	KCTD7	ARHGEF15	HAS1	PAK3	C16ORF80	SERPINI2	PNLIPRP1	NCR2	B3GNTL1	CIB2	LOC143286	STX11	PRDM1	ABCB10	CCL27	VASH1	MAPK13	FSHR	CPA2	SPDEF	PMS2L5	MUC1	MEP1A	ALMS1	FOXH1	C1ORF77	KCND1	RANBP6	EPB41	SEC15L2	CTDSPL	CEP152	GCG	ZBTB25	FLJ20152	PML	SEL1L	ERCC2
P53PATHWAY	na	ATM	BCL2	E2F1	CDK2	TIMP3	PCNA	CCNE1	MDM2	GADD45A	TP53	CCND1	BAX	CDK4	RB1	CDKN1A	APAF1
HIF1_TARGETS	na	IGF2	NOS2A	CITED2	PGK1	PFKL	CA9	ADM	ENO1	BNIP3	TF	ALDOA	HMOX1	IGFBP3	CP	EDN1	FLT1	HK2	GAPDH	P4HA2	SERPINE1	LDHA	HK1	SLC2A3	PKM2	IGFBP1	ADRA1B	TPI1	AK3	TGFB3	VEGF	SLC2A1	TFRC	EPO	ALDOC	CDKN1A	IGFBP2
SHEPARD_POS_REG_OF_CELL_PROLIFERATION	na	CDC2L5	IL9	FGA	SSR1	TSHR	CAPN1	CXCL5	TIMP1	MST1R	FGF7	FGB	NRP1	CSF3	CHRM1	FLT3LG	CTF1	EGF	CDK2	BTC	TBC1D8	VIP	TNFSF4	TNFSF11	EGR4	CAPNS1	IL10	NAP1L1	TNFRSF11A	BCL6	VIPR1	LRP5	CXCL10	FLT1	CLC	EDG5	NOL1	IL12RB1	IL5	IL12RB2	GLP2R	MCTS1	STIM1	PTN	IL7	PTK2B	DHPS	IL11	ADRA2A	MATK	PTHLH	IL6	CD28	CD3E	VEGFB	FGF18	ICOS	FIGF	EDN1	GRN	CDC25B	HOXC10	TGFBR2	TNFSF13B	VEGF	DNAJA2	PRTN3	IGF1	TCIRG1	REG1A	DDX11	SLAMF1	FGFR1OP	LIF	HTR1A	IL15	FGF2	CD86	CSF1	CUL3	SHC1	TTK	PYGO2	TNFSF13	FGG	CCKBR	EDG3	IL3	VEGFC	UBE2C	RPL31	PGF	IRS2	FLT3
BREAST_CANCER_ESTROGEN_SIGNALING	na	SPRR1B	PAPPA	NME1	ATF2	F3	CTSD	CLDN7	TOP2A	CTNNB1	MAP2K7	MT3	ITGA6	TFF3	PTGS2	FHL5	PLAU	IL6R	CCNE1	TP53	ID2	CCNE2	IGFBP2	GATA3	RAC2	CD44	GSN	ITGB4	ERBB2	CCNA1	CCND1	STC2	PPIA	SLC7A5	SCGB1D2	THBS2	CDKN1B	CCNA2	TGFA	GABRP	NFYB	IL6	KLK5	FOSL1	KRT18	DLC1	KRT19	CTSB	IL6ST	RPL27	FGF1	FLRT1	CYP19A1	NGFR	PPP1R15A	SERPINE1	CLU	IL2RA	SCGB2A2	BCL2	HSPB1	HMGB1	SCGB2A1	MUC1	TNFAIP2	VEGF	TFF1	MKI67	CDKN2A	AZGP1	ESR1	EGFR	ESR2	JUN	RPL13A	S100A2	KLF5	SERPINA3	NGFB	KIT	SERPINB5	PGR	AR	THBS1	CDH1	THBS4	BAD	BCL2L2	GNAS	CDKN1A	COL6A1	BAG1	PTEN	ACTB
TPA_RESIST_EARLY_DN	na	MN1	DCX	MAN1A1	MDH1	DAPK1	MAD2L1	PDK2	TUBA3	KCNA1	DDR2	TCL1A	CTSE	TLK2	DUSP2	SNRP70	ITGB8	ME3	PRKACA	GFI1	MYC	AQP4	ABL1	CTGF	UBE1L	SCAMP2	PRKCA	MLH1	RRM1	MUC1	RAD51C	OSTF1	GJA1	ITGB1BP1	IGLL1	MT1G	HCFC1	KDELR2	SPAG8	P4HB	PREPL	MFAP1	DPP6	C5	FANCA	INADL	MTF1	TNXB	PRIM1	GADD45A	RGS7	GSTM3	PAFAH1B1	OCA2	DTNB	ADFP	SELL	COL4A5	CDR2	RIOK3	HRSP12	HMGN1	GYG2	MLLT4	GTF2F1	DOCK1	CRYBA1	SEC61B	GDF10	TEC	COL6A1	SLC1A3	AP3B1	ATP5D	LDLR
HIPPOCAMPUS_DEVELOPMENT_NEONATAL	na	USP22	L1CAM	ST8SIA2	CCT8	FN1	NCAM1	TBCA	CDH2	CCT5	UBE2E3	COL4A1	NRP1	TUBB2B	TNC	FASN	TUBB	VARS	H2-ALPHA	MYEF2	CCT7	TUBB6	IL31RA	LPL	CHL1	SQLE	MMP14	UBE1
PENG_GLUTAMINE_DN	na	IFI30	UBE2G2	SYNGR2	RNU3IP2	ILF2	PSMD11	HSPA5	COG2	FKBP2	ADRM1	CAD	TRIP13	KARS	FUS	KHSRP	PSMD3	GOLGA1	ACAT2	DDX18	LMNB1	PSMD12	TOP1	ERF	BMS1L	PTPN6	PPP1R10	SLC19A1	SRPK1	VDAC1	ARS2	EIF5	EMP3	SFRS1	RABGGTB	CCND1	MYD88	FKBP4	AHSA1	ABCF1	INHBC	HSPE1	CTSC	TCP1	XPO1	FASN	PRPS1	SRRM1	EIF4G1	ADCY3	HNRPL	SFRS2	SF1	MLF2	LIMK2	DDX21	ME2	XBP1	PPIF	SFPQ	SLC5A6	CHD4	PRODH	SLC29A1	PSMD8	NOL5A	CELSR2	BYSL	PABPN1	MRPL12	COPS3	METTL1	MAP3K11	KIAA0179	SSBP1	HSPC111	DNAJA1	PDCD4	CYCS	SMARCC1	PTDSS1	SNRPA1	DNAJB1	TGFB1	ALG3	SRM	PIK3R2	SURF5	HSPA8	ALDOA	GJB1	RBBP6	CLIC1	SACS	TDG	CTPS	NDUFS6	CSE1L	MYST1	SNRPB2	RNASEH1	EWSR1	CCT2	PRPF4	TXNIP	BCAP31	RANGAP1	XRCC5	PPP2R2A	EBNA1BP2	BTK	PAICS	RPLP2	PPIB	ALG8	IDH1	DOK4	SF3B4	EIF2B4	NME1	AMD1	HS6ST1	PHB	PSMB3	SNRP70	PRDX1	IMPDH1	PSMA6	PA2G4	EIF2B5	MAZ	DLEU1	PFKP	NUDC	HRAS	LAMB3	OGFR	PRKCBP1	ATP5G3	NOLC1	EEF1E1	HNRPAB	ZNF207	PIK3R3	NUP98	ADAM19	FDFT1	RUVBL2	SQLE	PSG7	HBD	MPHOSPH10	G3BP	SLC4A7	PTMS	PSMB6	POLR2C	GCDH	IDH3A	MORF4L2	TUBA1	MTHFD1	GSPT1	ATP1B3	PWP2H	C1QBP	UBE2M	NOL1	RQCD1	SSB	MRPL3	IFRD2	ARMET	ATR	STAT1	SLC29A2	SEC61B	ATP2A2	DYRK1A	PCBP1	CCNB1	TAP1	AK2	PSMD1	ODC1	GMPS	ERH	IDI1	ZMPSTE24	VCP	TIMM17A	SNRPF	HNRPA2B1	PSMF1	FBL	CCT6A	DHCR7	NP	TUBG1	CCT5	DHX9	UBE2N	SCD	MRPL28	L3MBTL	TOMM40	PFN1	PRDX4	LDHA	DKC1	RRS1	HPRT1	RBM14	GRIN2A	CDC25A	MRPS12	SYNCRIP	CYC1	HSPA4	RNF126	BAZ1A	TFRC	MMP15	EIF4G2	CALR	TBL3	DHCR24	UMPS	SGTA	SC4MOL	MRPL23	LDHB	YPEL1	CDC20	PSME4	EIF5A	EBP	NUP160	DDX1	PES1	MAPRE2	NCL	DNAJB6	ACLY	TCEB1	DDX48	NMT1	DHX15	TARDBP
ATMPATHWAY	na	ATM	ABL1	NFKBIA	MRE11A	RELA	JUN	RAD50	TP73	RBBP8	MDM2	GADD45A	TP53	NFKB1	CHEK2	RAD51	CHEK1	CDKN1A	BRCA1	MAPK8
BRENTANI_TRANSPORT_OF_VESICLES	na	RAB7	RAB27A	PIK3C3	RAB26	RAB27B	AP2M1	AP3D1	RAB1A	RAB4A	RAB31	RAB11A	RAB33A	RAB3A	ACTR1A	RAB5C	RAB10	RAB2	RAB3B	RAB7L1	RAB5B	RAB13	RAB5A	GOLGA4	RAB6A
ROSS_CBF	na	MN1	C15ORF39	BAALC	TMEM43	MAN1A1	ADCY7	LAT2	PGDS	CACNA2D2	NCALD	TPK1	PTGER2	TRIO	SPARC	ABR	ROBO1	PURA	ISG20	CYLN2	DUSP2	WFDC1	STK32B	RCBTB1	TRH	IL5RA	C9ORF91	PIK4CA	TRIM8	C11ORF21	EGLN1	CBFB	WASPIP	SYNGR1	MKNK2	RUNX1T1	RASA4 /// FLJ21767	CAV1	HIF1A	PSD3	ADARB1	DUSP6	DHRS8	CRIP2	JMJD2B	BLVRA	DEPDC6	JUNB	HLA-DPB1	HLA-DPA1	GALNT14	CD58	ATP2B4	ITGB4	NARFL	HOMER2	TBXA2R	PRAME	CIITA	POU4F1	OGG1	TPSAB1	EGFL7	DISC1	SIPA1L1	CD52	PMAIP1	SLC24A6	RHOB	HYAL2	IL15RA	MYH11	DEXI	DNMT3B	SLC25A1	VAMP5	BAIAP3	HLA-DMB	CD34	PGM1	CLEC5A	CCND3	LOC653754
TYPE_III_SECRETION_SYSTEM	na	ATP6V1G1	ATP6V0A1	ATP6V1B2	ATP6V1G2	ATP6V1B1	ATP6V0A4	ATP6AP1	ATP6V1H	ATP6V0D1	ATP6V1C2	ATP6V0B	ATP5O	ATP6V0E	ATP6V1D	ATP6V0C	ATP5E	ATP6V1E1	ATP6V1C1	ATP6V1A	ATP6V1F	ATP6V1G3
UV-CMV_UNIQUE_HCMV_6HRS_UP	na	EGR3	FGFR3	TREX1	C1ORF38	RP2	RBCK1	RARRES3	CD38	ISG20	IRF4	DUSP2	RGS6	IRF7	SOCS1	IL1RAP	GEM	CH25H	PLA2G4A	TNFSF10	TLR3	PIK3R3	IGFBP2	CCRK	CRY1	SAMHD1	CCL19	COL15A1	RRAD	JUNB	ZNF267	CCND2	AUTS2	AREG	MYD88	CDR1	RPIB9	GTF2B	RQCD1	HBEGF	ELN	ICAM1	CRYGD	IL6	PTTG1	RABGAP1L	PDE1A	ADAMTS3	DOPEY2	EPHA5	NP	CCL8	ACTL6B	BAMBI	MSX1	SPTBN1	IFI27	STX11	TAC1	COL9A3	IFI44L	ELF1	BAZ1A	CX3CR1	TROVE2	CHEK2	BIRC4BP	RELB	CREM	INDO	DPT	EGFR	PCDH9	NFKBIA	SOS1	TAF13	FGF2	RBBP6	BRCA2	TNFSF9	TCN1	TRIM21	IER2	CPEB3	MX2	NFKB2	TRADD	OAS1	MEF2C	TDRD7	GALNT3	CCL5	PPP1R16B	PFKFB2	OAS2	ING1	CSTF2	KIF5C	DNAJB9	TNFAIP3	AGTPBP1	EGR2	TFEC
CMV_HCMV_TIMECOURSE_48HRS_DN	na	MMP3	ANGPTL2	CASP1	VAMP4	MEIS1	TSPAN5	DUSP2	MUC4	KIAA0226	FGF7	C6ORF32	CPSF1	DDX17	SRI	OPRK1	FAS	ITPKA	DYRK4	MSC	ERCC2	HIC1	CUBN	VAPB	MYLK	ALDH3B1	ADD3	SRPX2	CSPG2	METTL7A	CXCL12	C21ORF33	EPB42	SLC25A12	AXL	NIT1	PTX3	CUEDC1	C10ORF56	FOLR3	MGMT	SERPINB2	COLEC10	FZD2	RUFY3	CXCL6	LOH11CR2A	CDC42EP2	PTGIS	MAP2K6	ETV1	CACNA1E	ACOX1	MALL	POLD2	GLMN	TCF21	TGFB1I1	DMXL1	NDUFB7	OSR2	ETFB	RAB3B	UGCG	DCAMKL1	PDCD4	MLH1	LOXL1	COL3A1	CDH6	PSG9	CHEK2	RALGPS1	ADAM12	FARP1	EGFR	ST5	DDT	RRAS2	ATG5	SSH1	CIT	RUNX1	TRIM22	FGF2	ADAMTS2	CHMP2A	SEMA5A	OCA2	ACPP	PHLDA1	PTGFR	DUSP1	PCYT2	RFX1	NOTCH2	PAPSS2	NPTX1	LRRC15	SDC2	PRSS12	GAS6	GJA4	THBS1	SMAD6	NR1D2	LYZL6	SLC22A4	LAPTM5	PRKAB2	NR1H3
NOVA2_KO_SPLICING	na	STXBP2	EFNA5	TACC2	EPB41L3	CLSTN1	GPHN	LRP12	STX2	CASK	SRR	GPR45	CTNNA2	ANK3	EPHA5	APLP2	MAP4K4	DNAJB5	ARHGAP21	NCDN	CLASP1	FALZ	CAMK2G	LRP1B	ATP2B1	CACNA1B	GRIK2	RAP1GAP	EPB41L2	IDH3B	NTNG1	TPM3	KCNMA1	EPB41	PTPRF	PLCB4	GOLGA4	AGRIN	GRIN1	IGSF4	SKIP	CHL1	KCNQ2
HSC_HSC_SHARED	na	MSI2	BAALC	PYGM	MBTD1	FER1L3	ARNT2	CYP2E1	PRKG1	UBXD5	SCFD2	ENG	NFATC2	PPFIBP2	FLJ32810	ASH1L	UBE1DC1	GEM	MYO10	SYCP3	ELTD1	FKSG44	LTB4DH	PTPRK	ROBO3	KCNJ6	UBE2E2	DDX27	ETV6	GALM	RBM16	PARD6G	CXCL14	DYDC1	GPR23	DTNB	LASS4	PRKAA1	WHSC1L1	RICS	GSTM2	MDS1	EMCN	FMR1	EFNA3	CDK2AP2	CORO7	SULT4A1	BPHL	TCF25	TCF4	PITPNC1	SFRS2IP	RBX1	SMARCA2	SLC16A5	USP34	CA5B	VLDLR	TRIM9	DNAJA5	ETV1	RPL10A	C12ORF38	KLHL26	VPS37A	NTRK3	PRKCE	SERPINF2	SEPT3	PRKACB	SELENBP1	ITGA3	ZBTB37	SH2D3C	MARCH9	TLN1	BCL2L11	ESR1	SFRS12	NFKBIA	CCT3	IL1F6	TBXA2R	RBBP6	LUZP1	CCAR1	PGLYRP2	CLPS	CSNK1D	CHRNB1	ETV3	GALC	PFTK1	COBLL1	TRIM3	C8ORF70	SEMA3D	LOC92312	INPPL1	ZC3H12C	BRAF	PKD2	IFT81	ANAPC13	RUTBC2	EDG1	SIAH2	NOPE	PDC	LPIN3	WNT6	EDC3	FLJ39378	PHF17	AGXT	S100A5	C20ORF149	CPXM1	CAMTA1	RASD1	CHMP4C	SMAD7	PGD	CYP7B1	KIAA0103	CLYBL	SEMA4C	TSPAN13	NRXN3	MYCBP2	ACTN2	PRKCBP1	ATP6V0D1	GDF3	LRRN1	COL18A1	UCP2	SYN2	CHRNA6	CPSF2	VAMP2	GATA3	CTNNAL1	APBB2	ZBTB20	LRRC49	NCOA2	NFAT5	DGCR2	HIVEP2	HOXB2	PPP1R9A	GTF2IRD2	FBXO43	COL4A1	MAP4K2	RBM28	GATAD2A	TSPAN6	MAFF	SAMD10	PALMD	SH3BP5L	LYPD1	SV2A	SASH1	TRAFD1	RPS6KA3	KIAA1522	RPS6KA4	CHN1	MEF2D	SOCS5	IFIH1	SLC41A1	CDKAL1	PPP2R5C	NKX2-8	PDE4B	USP38	TEAD1	IFI44	CD2BP2	DDIT4	PNRC1	RIMS4	BLMH	SLC35F1	DUSP5	NR4A2	SMC5	CYP2D6	PEX11A	SULT1A1	ABCC12	SOS1	SELM	SERPINB9	JUN	ROBO4	SEC14L3	UHRF2	PLAC8L1	LAPTM4B	SART3	SLIT2	ARL4C	LARP7	HOOK1	DUSP4	DPEP3	NFKBIE	STX6	TCTA	RBP1	GLB1L	REST	PDZD2	ENTPD5	ULK2	GRSF1	EPHB6	RGNEF
CPR_NULL_LIVER_DN	na	FABP2	RETSAT	HSPH1	ATF5	RAD51L1	CCRN4L	VNN1	FGF1	EHHADH	SDS	RAB30	SDC4	BDH1	APOA4	CYP7B1	SSH2	DHRS8
IL2RBPATHWAY	na	STAT5A	SOS1	MAPK3	SOCS3	AKT1	IL2RG	PIK3R1	NMI	CFLAR	PPIA	SHC1	IRS1	SOCS1	IL2RA	RPS6KB1	MYC	RAF1	IL2RB	E2F1	BCL2	CBL	STAT5B	HRAS	GRB2	CRKL	JAK1	JAK3	PIK3CA	PTPN6	BAD	MAPK1	FOS	BCL2L1	SYK
OXSTRESS_BREASTCA_UP	na	LIF	HSPA1B	MT1H	EPS8L2	JUN	PPP2CB	PLA2R1	SLC35B3	HMOX1	EDN1	EGR1	NQO1	RCBTB1	MT1X	PSMD3	CYP1B1	C1ORF107	ZBTB4	RPL38	PSMD12	PSITPTE22	FDXR	FAS	GDF15	DDIT3	DKK1	H19	CTAGE5	LRP6
ROME_INSULIN_2F_DN	na	CYP4A11	MSH5	TGFB2	CNTN2	CPA1	ELA3A	CLTB	BRD4	MLL	CRYBA4	FLJ10815	NIN	CDC16	TCL6	PCDH17	BCL10	KIAA0746	TOX	ALMS1	TGM3	SH2D3C	SERPINA1	PRKX	KIAA1430	FBXL6
AGUIRRE_PANCREAS_CHR9	na	RRAGA	MTAP	SMARCA2	PDCD1LG2	SNAPC3	KIAA0020	KLHL9	RNF38	NPR2	FAM29A	CREB3	C9ORF46	VLDLR	RPS6	RANBP6	C9ORF127	CDKN2A	TLN1	TPM2	CLTA	SPAG8	KIAA1797	PSIP1	NFIB
INSULIN_ADIP_SENS_DN	na	EXOSC7	CDKN1B	PDK4	TRIB3	MMP11	RALGDS	HERPUD1	RERE	ACVR1	MPDZ	CDC2	UBE2H	RC74	SESN1	CCDC101	RARG	DBP
SIG_INSULIN_RECEPTOR_PATHWAY_IN_CARDIAC_MYOCYTES	na	YWHAZ	LNPEP	SLC2A4	FLOT2	PSCD3	RPS6KA3	RPS6KA2	PIK3R1	PPYR1	YWHAH	IRS1	RPS6KB1	SERPINB6	PDK1	GSK3B	AKT2	CDC42	IGFBP1	GRB2	SORBS1	YWHAQ	PIK3CA	CDKN2A	RPS6KA1	SOS1	MAPK3	YWHAE	PARD3	AKT1	BRD4	SOS2	PTPN1	AKT3	FLOT1	GSK3A	PIK3CD	SHC1	FOXO1A	RAF1	CBL	F2RL2	INPPL1	CAP1	IRS4	YWHAB	PARD6A	IRS2	SFN	MAPK1	PTEN	YWHAG
BCL2_FAMILY_AND_REG_NETWORK	na	BIK	BCL6	AKT2	BCL2	BCL2A1	IL3	AKT1	APBA2BP	IGF1	BAD	BAX	BCL2L2	SFN	MCL1	CASP8	NCBP2	BCL2L1	BID	BAG1	APAF1	ACTB
PENG_LEUCINE_DN	na	SF3B4	DHRS1	PSMD14	EIF2B4	GLO1	AMD1	ETF1	PSMD11	HSPA5	FKBP2	ADRM1	CAD	TRIP13	UNG	PSMD3	ACAT2	OGFR	MCM4	FDPS	EMD	TOP1	PTPN6	PIK3R3	ILF3	NUP98	POLG	SQLE	VDAC1	HBD	EIF5	EMP3	NXF1	TNFRSF1A	PAPOLA	WDR1	PTMS	PSMD2	GCDH	KIAA0152	FKBP4	TUBA1	MTHFD1	AHSA1	GSPT1	CTSC	HSPE1	TCP1	NOL1	UBC	COPB2	VRK1	BST2	SSB	FASN	CCNA2	MRPL3	PSMB7	ARMET	EIF4G1	PTBP1	SFRS2	SEC61B	DYRK1A	CCNB1	TK1	MLF2	NUTF2	DDX21	PSMD1	LIMK2	NBL1	ME2	PFKM	ERH	IDI1	PGK1	TIMM17A	SLC29A1	GGA2	NOL5A	PSMF1	BYSL	CCT6A	MRPL12	NP	CCT5	SCD	UBE2N	DHX9	MRPL28	KIAA0179	TOMM40	HSPC111	LDHA	HPRT1	DNAJA1	RBM14	PDCD4	MRPS12	SPINT2	CYC1	CYCS	RNF126	HSPA4	EI24	TFRC	MMP15	SNRPA1	RASSF2	TGFB1	EIF4G2	SRM	CALR	DHCR24	HSPA8	UMPS	ALDOA	CCT4	XPO6	TDG	LDHB	CSE1L	CDC20	PSME4	CCT2	EBP	DDX1	XRCC5	NCL	PSMA5	DNAJB6	POLRMT	PPIB	TCEB1	ALG8	NMT1	GART	PSMA7	BRD2
VERHAAK_AML_NPM1_MUT_VS_WT_DN	na	S100P	BAALC	MAN1A1	LMO4	DSU	VIL2	MEST	EVL	CYP2E1	ROBO1	PTPRM	TMOD1	GPA33	LOC283824	ISG20	DNTT	ARHGEF12	ATP9A	DCHS1	FLNB	TRH	BZRAP1	C21ORF25	ITGA6	CEACAM4	PTPRCAP	MST1	ALDH2	SYNGR1	CD48	PAM	RUNX1T1	CAV1	TACSTD2	ZHX2	MPO	PDE3B	ERG	XAGE1 /// LOC653048	HBG1 /// HBG2	ELA2	DEPDC6	CCND2	P2RY5	SPRY1	GATM	LAMC1	PRAME	DPYSL2	CHGN	SIDT1	VPREB1	KRT1	CENTD1	EGFL7	CLDN15	PMAIP1	MYH11	ADCY3	HOP	EMP1	SLC38A1	FZD2	NBL1	ABLIM1	IFI16	ADIPOR1	PCDHGC3 /// PCDHGB4	PGDS	PROM1	PRODH	VLDLR	MMP9	RGS1	NPR3	NCAM1	SH3BP4	SSBP2	LCN2	TGFB1I1	ST18	TRPM4	CHI3L1	ENDOD1	CD2	WASF1	ABCB1 /// ABCB4	HIST1H2BG	PRTN3	PLXND1	IFI44L	GYPC	ICAM4	EPS8	SERPINE2	MS4A3	TSPAN7	C1ORF24	TRIB2	CD19	C10ORF38	TMEM158	HLA-DPA1	SCRN1	HLA-DPB1	CST7	FAIM3	CD1C	P2RX5	PPP4R2	SNRPN /// SNURF	TCN1	PRKD3	CEACAM6	HLA-DQA1 /// HLA-DQA	C5ORF23	GALC	SERPINF1	FCER1A	TOX	KIT	CD7	H1F0	TRA@	CD69	C16ORF30	BAIAP3	ALAS2	GMPR	C20ORF27	CLIPR-59	RRAGD	FGFR1	MN1	POLE	RHOBTB3	MDFIC	CACNA2D2	SPARC	SERINC5	FHL1	CD38	C18ORF1	C11ORF32	RAMP1	IGFBP7	STK32B	IL5RA	TSPAN13	TRBV21-1 /// TRBV19	GPM6B	GNAI1	LRP3	JUP	SNCA	GJA1	TFPI	NEDD4	LTF /// LOC643349	MEF2A	SCCPDH	ABCB1	GATA3	CHKA /// LOC650122	ZAP70	LHFPL2	PALM	TRA@ /// TRD@	CLEC10A	DACH1	GSN	NARFL	GNG7	AKAP2 /// PALM2-AKAP	CIITA	SERPING1	POU4F1	BANK1	PXDN	HLA-DQA1	TPSAB1	BPI	OPTN	TM6SF1	TRAF5	MXRA7	PTGIR	RETN	MTMR11	EHD3	APP	C20ORF103	CD34	ANXA8 /// LOC653107	LOC642299 /// LOC651	FGF13	ARHGEF17	F2RL1	TPSAB1 /// TPSB2 ///	KCNE1L	HGF	BRDG1	KIAA0960	SORL1	CCR2	RPS6KA2	MLLT3	CD200	PTGER4	BLNK	SPTBN1	AK3L1	SPON1	BPGM	UGCG	TCF3	HSPB1	PDE4B	SPIB	TGFBI	IFITM1	VEGF	IFI44	NT5E	HSPG2	RBPMS	B4GALT6	RUNX3	ASS1	ITM2C	SART2	DHRS3	MSLN	TKTL1	EVI1	RAP2A	CD3D	YPEL1	HPGD	FZD6	CYTL1	FAM105A	GPSM2	TNFRSF21	DLK1	FOXO1A	MPL	MEF2C	CSF3R	PPP1R16B	MX1	ITM2A	NRXN2	LOC57228	CLEC5A	AGTPBP1	MEG3 /// LOC647251	PTRF
UREA_CYCLE_AND_METABOLISM_OF_AMINO_GROUPS	na	ASL	CPS1	ACY1	OTC	ALDH18A1	GATM	CKM	OAT	ARG2	PYCR1	GAMT	NAGS	CKMT2	SMS	GLUD1	ARG1	ODC1	CKB
BCNU_GLIOMA_NOMGMT_48HRS_DN	na	FBN1	EPHX1	AQP8	ACTC1	ATP1A3	HMGN2	ACTN1	PMS2L11	INSL3	YWHAH	NRTN	TUBG1	SHOX	PFN1	IRS1	KRT17	INSIG1	MAP4K2	INPPL1	PPM1G	ADRA1B	WASPIP	GTF2F1	ITGA3	LOXL1	ADCYAP1	AMH	LRCH4	FYN	MDK	ATP5D
ACTINYPATHWAY	na	ACTR3	WASL	ARPC4	NTRK1	ARPC3	WASF1	RAC1	WASF2	ACTA1	ARPC1A	PIR	ARPC2	NCKAP1	NCK1	WASF3	ACTR2	PSMA7
GENOTOXINS_ALL_4HRS_REG	na	PRC1	CKS2	MTHFD2	TRAFD1	TNNC1	CDC25C	SMG5	MAPRE1	IFNAR2	AURKA	COMMD7	CDC20	KIF22	CDT1	HMGN1	ALAS1	NEK2	CUL1	ZSCAN21	BUB1	SYNCRIP	ANLN	PTTG1	ECT2	UCK1	ITGB7
PROLIFERATION_GENES	na	IL9	TCF8	CTNNBIP1	SSR1	TSHR	REGL	SSTR5	CD5	CDK9	GPC4	CDK5RAP3	BUB3	CTF1	EML4	TBC1D8	CDC27	EGR4	CAPNS1	CLK4	SYK	CYR61	MXD4	CTBP2	OSMR	TXN	EMP3	CHRM5	USP8	CXCL10	EDG5	ADRA1A	BTG1	RPS27	SIPA1	ELN	LDOC1	IL7	EMP1	MET	FRK	DEC1	TOB1	ELF5	FSCN1	NPDC1	TGFB1I1	ENPEP	MS4A2	HELLS	PRKCA	TGFB3	ARHGEF1	DNAJA2	IGF1	KRT16	NF1	CDC14A	SNF1LK	DDX11	TGFB1	IL2	NDN	ANP32B	LRPAP1	CUL5	TNFRSF8	TPX2	FGF2	RBBP6	CSE1L	CUL3	KIF2C	PRKRA	PRL	PRKRIR	FGG	GFER	RBBP4	GPNMB	FES	AKR1C3	SFN	SON	CDKN1A	PCAF	CDC2L5	DLEC1	IL13	FANCL	MKRN2	TP53I11	CCL23	CD33	NME1	HDGF	CAPN1	PRDX1	PA2G4	RBM9	MST1R	CDC16	MYC	MAS1	ERBB4	IL1B	BTC	LGI1	EDNRA	IL6R	ANP32C	IL8RB	VIPR1	ERBB2	OSM	WARS	IL12RB1	MCTS1	CDKN1C	CDK5R1	CDK10	SLC29A2	IL11	GCG	MATK	MDK	DLG3	IGF1R	TCFL5	QSCN6	FGF18	IL4	EMP2	EREG	EDN1	BTG3	CLK1	CDKN3	IL2RA	ETS1	BIN1	MXI1	DKC1	REG1B	SND1	IFNB1	NR6A1	IGFBP6	EPS15	VHL	ANP32E	CDKN2A	CSRP2	CGRRF1	RUNX3	SSTR3	PPBP	POU1F1	LIF	FABP6	CUL4A	IL15	CUL2	PDGFA	LMO1	CD86	COL4A3	TNFSF9	NPY	BHLHB3	CXCL1	FGF8	TNFSF7	CDKN2C	MAPRE2	IL15RA	CDK5RAP1	VEGFC	GAS6	CDC7	CBFA2T3	SESN1	IRS2	DCTN2	FGF6	CSF1R	TAF1	FGF7	CHEK1	FGB	CSF3	MNT	CRIP1	FLT3LG	EGF	CDK2	ADRA1B	RPS4X	PDAP1	ERF	TACSTD2	EVI5	CHRM4	TNFRSF11A	SSTR4	CTBP1	INSL4	IL2RG	HGS	CDKN2D	ARTN	ADRA1D	SIPA1L1	KHDRBS1	IL12RB2	BST2	IL8	GLP2R	PTN	TGFA	PPM1D	TGFB2	FIGF	S100A11	BAP1	PYY	RBBP7	IRF2	ANP32A	TGFBR2	PRTN3	MDM2	EPS8	MKI67	TNFSF12	EGFR	FGFR1OP	FGF3	MAGOH	IGFBP4	IL1A	PAWR	FTH1	TOB2	CSF1	TTK	SERPINF1	PRG4	PCNA	KLF4	IL3	TNFRSF9	ING1	PGF	CDK4	MDM4	THPO	NCK2	FLT3	IGF2	FGA	RARRES3	IGFBP7	CXCL5	TIMP1	DUSP22	CD81	IL5RA	MT3	NAB2	NUDC	FGF5	APRIN	VIP	TNFSF4	HDGFRP3	LAMA1	COL18A1	ADAMTS8	LRP1	CD160	IL10	NAP1L1	BCL6	FZD3	GRPR	GAB1	TM4SF4	ZFP36L2	FLT1	AREG	PMP22	GSPT1	RAF1	CDKN1B	MAP1A	NOL1	IL5	IFRD2	S100A6	TNFRSF17	GNRH1	APPL	PTK2B	DHPS	ADRA2A	PTHLH	CD28	PRDM4	CD3E	VEGFB	PDGFRA	BTG2	PSPH	GML	FABP7	TPD52L2	NDP	SSTR2	IL12B	KITLG	BCL2	CUL1	GRN	CDC25B	HOXC10	IFITM1	UMOD	VEGF	MLLT7	BAI1	TAL1	AIF1	RARRES1	MTCP1	FABP3	EVI2A	JAG2	CDKN2B	LAMP3	HTR1A	S100B	FGF9	TNFSF8	CHRNA10	MAPRE1	LY86	MIA	SKP2	PDGFB	CD164	UBE2V2	SHC1	GAS1	MPL	INSIG1	PLG	SIRPB2	DAB2	PRDX2	IL18	ADAMTS1	E4F1	PTEN
IDX_TSA_UP_CLUSTER4	na	UCHL5	EIF2B1	BCL6	ABCF2	C16ORF61	ADIPOR2	CCT3	ZNF706	EPHB4	IDH3A	COL4A2	GLUL	CSE1L	FKBP4	COX4NB	AGTR2	DPEP1	LDHA	ATP6V1F	MAP3K1	SREBF1	NOL1	POLE4	COL6A2	MRPS12	ZNF385	PPM1G	ST3GAL4	ENTPD6	LSM3	PLXND1	COL18A1	ANGPTL4	RHOU	DDX51	SNRPA1	COL6A1	H19	RCL1	NOLA2
ASTIER_BCELL	na	EIF2S1	ITGAE	COPS5	LOC283761	GJB3	CORO1A	SFTPD	LGALS8	CASP7	PFAAP5	ACSL3	MDN1	ODF1	TOR1A	CHRNB4	JUND	GFRA2	DPF2	VPS45A	GPX1	CD79A	MTCP1	GDPD5	RASSF2	VAV2	DLGAP4	STARD3	ACACB	PLEKHC1	C19ORF29	PIK3C3	SQSTM1	GATA2	U2AF2	SPRY1	FRAP1	CCT4	ABCA4	TMEM131	KRT4	PSMC1	MLXIP	HHLA1	ZBTB7A	ETV4	TTTY2	PART1	NUP88	ZYX	LYPD1	IK	SDCCAG1	EPB41L1	NUP205	FOS	GAA	LIMK2	RRAGD	KIF21B	USP13
BASSO_HCL_DIFF	na	VAMP3	TIMP4	KCTD12	KIAA0922	PGDS	FER1L3	DLC1	DAPK1	CAMTA1	GAS7	LILRB2	SPRY2	PTPRM	GABARAPL2	RCBTB2	IL3RA	PDE4DIP	ADCY9	ME3	TIMP1	ENG	C16ORF45	LOC90925	MTSS1	SIX3	S100A13	HBA1 /// HBA2	TCF7L2	MAPK10	WWTR1	ANXA1	RRAS	AIF1	BLR1	SUSD5	HBG1 /// HBG2	B2M	TMEM59	RECK	CTBP2	PCDH9	TNFRSF1A	SDC3	PRSS23	TACC1	TRIM2	PAWR	CD63	PPIC	MAF	PTTG1IP	FGF2	IGFBP3	CCND1	MFAP5	CENTD1	RTN2	CYB5R1	TBKBP1	PHF2	TRAF5	CPVL	RNF11	SLITRK5	EPB41L2	PLOD2	IL18	THBS1	NOVA1	RAB13	RIN2	SMPDL3A	SCN1B	PLXNC1	EMP1	MYF6	RPLP1	DPYD	IL1R2	TCF4	HBB	TNFAIP8	IL1R1	FGFR1	FLT3	DST
CALCINEURINPATHWAY	na	CALM3	PPP3CB	GNAQ	NFATC1	MARCKS	PRKCB1	SP1	PRKCA	PPP3CC	CALM1	NFATC3	PLCG1	NFATC4	SYT1	SP3	NFATC2	CALM2	CDKN1A	PPP3CA
CMV_HCMV_TIMECOURSE_1HR_DN	na	AGGF1	GCS1	RGS4	LOC51149	TAF13	EMG1	PIAS3	ABCA4	TNFRSF1B	CDH13	PIK3R4	AKT3	KIFC1	SOCS1	ODF2	NGFB	ZNF205	DUSP4	GRM5	GPSM3	GALK2	NCAPH	GRIA3	PAEP	THOC1	C16ORF51	GJA1	C17ORF25	TNRC21	SIX1	BBS4	SLC12A1	UTY	CDC40	INPP5B	THPO	RP4-691N24.1	ITSN2
G_PROTEIN_SIGNALING	na	GNG13	GNA15	AKAP9	KRAS	CALM1	PRKACG	PRKCZ	GNG5	CALM3	HRAS	GNA12	GNAI3	GNA13	ADCY5	AKAP1	PLCB3	GNGT1	GNG4	PRKCB1	GNGT2	PRKAR1A	GNG7	RHOA	PRKCH	PDE7B	PDE1B	GNAL	CALM2	GNB5	PDE4C	GNG10 /// LOC552891	PRKCG	GNG3	ADCY3	GNB3	ADCY2	PDE1C	USP5	PRKCI	PDE7A	SLC9A1	PRKD1	ADCY7	PDE1A	ADCY6	PDE4A	AKAP7	CHMP1B	ADCY9	AKAP6	PRKACA	PRKCE	GNAQ	GNB2	PRKACB	ADCY4	NRAS	PDE4B	PRKCA	IL18BP	AKAP3	AKAP11	ARHGEF1	PRKAR1B	AKAP12	RRAS	GNB1	AKAP4	GNAO1	PRKAR2A	GNAI2	GNAZ	PPP3CC	PRKAR2B	AKAP10	ADCY1	PRKD3	GNG12	AKAP5	GNA14	PPP3CA	PRKCQ	ITPR1	GNA11	PDE8A	PDE4D	AKAP8	PRKCD	KCNJ3	PDE8B	ADCY8
BIOPEPTIDESPATHWAY	na	CAMK2D	STAT5A	GNGT1	JAK2	SOS1	PRKCB1	MAPK14	MAPK3	F2	CALM1	MYLK	PLCG1	SYT1	CALM2	MAP2K1	SHC1	STAT3	AGTR2	CALM3	RAF1	GNA11	GNAI1	AGT	CAMK2G	GRB2	CAMK2A	PRKCA	HRAS	CAMK2B	MAPT	STAT1	MAP2K2	PTK2B	MAPK1	GNB1	FYN	MAPK8	CDK5
DAVIES_N	na	TNFRSF7	PPBP	CD163	PF4	CD5L	HLA-DRA	RPL14	MARCKS	HLA-DPA1	NME1	FABP4	PPP1CA	SEPP1	WIT1	FNBP1	CTSH	GLI3	GNL1	RING1
SIG_IL4RECEPTOR_IN_B_LYPHOCYTES	na	PPP1R13B	SOS1	MAPK3	AKT1	SOS2	MAP4K1	AKT3	PIK3R1	GSK3A	PIK3CD	SHC1	IL4R	SOCS1	IRS1	RAF1	PDK1	GSK3B	AKT2	BCL2	GRB2	STAT6	JAK1	JAK3	PIK3CA	IRS2	BAD	MAPK1
SANSOM_APC_4_DN	na	IGSF9	PCDHB18	SLC6A8	RFK	SLC7A7	SUSD2	METRNL	SMPDL3B	OSBPL5	KCNK5	EDG7	MMP9	SLC41A2	GDA	CCR2	CASP7	CASP3	CCL28	MME	GDPD2	SLC23A1	HAGH	SCIN	XPNPEP2	IL13RA1	PIPOX	HKDC1	ABAT	ACE	IRAK1BP1	BCAT2	CREB3L2	AQP3	HNF4G	NR2F6	VAV2	SEC14L2	EFNB2	LIPE	HES2	IL2RG	MAP4K5	TMEM12	FAM3B	NAP1L5	SGPL1	SAMD8	IQGAP2	PLEKHF1	SLC2A5	PTPRE	ALDH4A1	ADH4	BST1	CA4	DNASE1	ABHD3	DNASE1L3	PCSK5	GDPD3	LTB4R	MLZE	STK10	SLC22A4	ME2	ABHD1	DST	SEMA6A
TOLLPATHWAY	na	PPARA	TLR9	NFKBIA	MAP3K7	MAPK14	MAP2K6	JUN	RELA	CD14	IRAK1	MAP3K7IP1	IKBKB	TLR2	TLR7	TLR10	MYD88	TRAF6	TOLLIP	MAP2K4	MAP3K1	IKBKG	CHUK	TLR4	MAP3K14	LY96	MAP3K7IP2	TLR3	NFKB1	TLR6	FOS	ELK1	TIRAP	MAPK8
CMV_HCMV_TIMECOURSE_24HRS_UP	na	HSPA4L	POT1	FURIN	CHMP7	SLC6A8	TRAF3	ADAMTS3	SMG7	DDX39	PAK3	PDE4A	TMEM110	TAF4	BAP1	KPNA6	BTG3	WWC1	IGSF3	YLPM1	EPHA2	DNAJA1	ZNF593	IL27RA	TGFBRAP1	RNF126	DLG4	LASS6	SOCS2	FXR1	DOCK3	ABCB1	CHST2	ATXN2L	ARRB2	MCM3	GRPEL1	E2F5	TNFSF9	KIAA0888	E2F4	PIGH	TLR2	PROSAPIP1	MFAP3L	GSTM3	RGS19	KIAA0672	NFE2L3	ETS2	ATP7B	NFKB2	PLS1	DDX10	CCDC86	KCNK1	ALAS1	LEF1	LYN	GSR	POP7	PLSCR1	KCNH2	EFNA4	TERF1	PRKCD	INA	GUCY1B3	DUSP7	MARK2	CCND3	DKFZP564O0823	PTPN3
BRCA_PROGNOSIS_NEG	na	SMC4	C1ORF106	ASPM	GMPS	PSMD7	PRC1	KIF21A	C16ORF61	CKS2	ESM1	MGAT4A	PGK1	MAD2L1	LRP12	PAQR3	RAD21	EXT1	MMP9	PIR	CCNB2	DTL	COL4A2	AURKA	KNTC2	DLG7	NMU	MCM6	IVNS1ABP	TRIP13	PTPLB	MTDH	PFKP	DEGS1	CDC25B	ORC6L	SYNCRIP	SPBC25	GGH	HRB	VEGF	CENPN	AYTL2	TFRC	DCK	PTDSS1	INTS7	FBXO5	IGFBP5	HMGB3	ECT2	KIF14	NMB	FAM64A	UCHL5	PITRM1	ATAD2	CENPA	MCCC1	PCTK1	CTSL2	GNAZ	CA9	EZH2	ADM	BNIP3	SACS	PLEKHA1	PSMD2	OXCT1	PRAME	FLT1	GPR126	TSPYL5	CTPS	GPSM2	TMEM45A	MRPL13	DIAPH3	ARMC1	NDRG1	CDC42BPA	STK3	DEPDC1	C20ORF46	BUB1	MAPRE2	DKFZP762E1312	MTMR2	MELK	STMN1	SLC7A1	GBE1	RRAGD	ASNS	RFC4
GAMMA_UNIQUE_FIBRO_DN	na	HCLS1	MYO5B	BDH2	CHRNE	HLA-DQB1	CYP39A1	CKS2	PDHA1	MET	LRBA	SCD	SEC22B	PFN1	FADS1	TRAF6	AVPR1A	DOCK2	SLCO2A1	HOXD9	MYB	DDX18	DCT	SEC22A	C3ORF43	PRG2	RAB1B	CD8A	HIBADH	DSC2	MITF	RIT2	CHL1	FBLN1	RAB6A	NRK	CRABP2	TIE1	NRP2	AP1G1	INSL4	CCL13	ADAMTS2	LINS1	CACNA1I	APPBP2	NDEL1	DHRS7	SP3	FOLH1	CYBB	PTGFRN	LIPC	HELZ	C14ORF2	HSF2	PCSK5	HBEGF	EPHA1	RBP4	FRZB
HSC_HSC_ADULT	na	MSI2	BAALC	PYGM	MBTD1	M6PR	FER1L3	ARNT2	LOC653284	GPR50	CYP2E1	PRKG1	UBXD5	SCFD2	PPFIBP2	NFATC2	ENG	NBEAL2	FLJ32810	AVPR1A	LRCH3	SLCO2A1	ASH1L	UBE1DC1	GEM	MYO10	SYCP3	ELTD1	FUT9	FKSG44	SH3BGRL2	LTB4DH	PTPRK	LRRC8B	ROBO3	UBE2E2	KCNJ6	DDX27	ADCYAP1R1	ETV6	TWISTNB	GALM	RBM16	PARD6G	DYDC1	CXCL14	GPR23	LASS4	DTNB	PRKAA1	WHSC1L1	RICS	GSTM2	MDS1	EMCN	FMR1	EFNA3	CDK2AP2	CORO7	TMEPAI	SULT4A1	BPHL	TCF25	MUC15	TCF4	PITPNC1	SFRS2IP	SMARCA2	USP9X	RBX1	SLC16A5	ILDR1	USP34	CA5B	VLDLR	FLJ45455	TRIM9	DNAJA5	ETV1	RPL10A	KLHL26	C12ORF38	VPS37A	NTRK3	PRKCE	GRHPR	SERPINF2	ENPEP	SEPT3	PRKACB	SELENBP1	SMARCA5	ITGA3	RPL38	KCNE4	ZBTB37	SH2D3C	MARCH9	TLN1	P2RX7	DPT	BCL2L11	ESR1	SFRS12	NFKBIA	CECR6	ITGA8	FOSB	CCT3	SPTY2D1	KLF10	IL1F6	TBXA2R	CGGBP1	RBBP6	LUZP1	CCAR1	PGLYRP2	INHBE	HPCAL4	CLPS	CHRNB1	CSNK1D	ETV4	PFTK1	GALC	ETV3	COBLL1	TRIM3	C8ORF70	SEMA3D	LOC92312	INPPL1	ZC3H12C	BRAF	ZNF385	PKD2	IFT81	ANAPC13	TNFRSF4	RUTBC2	EDG1	SIAH2	NOPE	PDC	LPIN3	WNT6	UBE1	EDC3	FLJ39378	AGXT	PHF17	S100A5	C20ORF149	CPXM1	CARF	CAMTA1	RASD1	LRTM1	MCM5	AQP6	CHMP4C	SMAD7	PGD	CLYBL	KIAA0103	CYP7B1	MAP2K7	SEMA4C	DCUN1D5	ERBB4	TSPAN13	CUTL1	NRXN3	TM4SF1	MIF4GD	MYCBP2	ACTN2	ACY1	APRIN	PRKCBP1	WNK2	ATP6V0D1	GDF3	COL18A1	LRRN1	FAS	SYN2	UCP2	CHRNA6	CPSF2	SARS2	VAMP2	GATA3	LRFN5	CTNNAL1	APBB2	GDF8	TM2D1	ZBTB20	GOT2	NCOA2	LRRC49	NFAT5	DGCR2	HIVEP2	HOXB2	PPP1R9A	GTF2IRD2	STOX2	FBXO43	COL4A1	MAP4K2	RBM28	TSPAN6	GATAD2A	MAFF	MAP3K2	SAMD10	PALMD	SH3BP5L	LYPD1	DKFZP686A01247	SV2A	G6PC	F2RL1	SASH1	PDGFRA	ADIPOR2	TRAFD1	RPS6KA3	KIAA1522	RPS6KA4	CHN1	MEF2D	RPS24	IFIH1	SOCS5	SLC41A1	CDKAL1	C2	PPP2R5C	NKX2-8	PDE4B	USP38	MAP4K3	TEAD1	VEGF	IFI44	ECEL1	CD2BP2	DDIT4	PNRC1	RIMS4	BLMH	SLC35F1	NR4A2	DUSP5	SMC5	CYP2D6	PEX11A	SULT1A1	ABCC12	ZDHHC16	BHLHB2	SOS1	ECHDC2	SELM	SERPINB9	JUN	CTNND1	ROBO4	CFTR	SEC14L3	UHRF2	PLAC8L1	LAPTM4B	SART3	SLIT2	ARL4C	C14ORF58	LARP7	HOOK1	DUSP4	NFKBIE	DPEP3	ADAM11	STX6	TCTA	RBP1	GLB1L	TCTEX1D1	REST	PDZD2	ENTPD5	ULK2	EPHB6	GRSF1	RGNEF	PTRF
TARTE_MATURE_PC	na	LRRC14	HEXA	AVPR1B	APOE	AGER	PRKACG	REGL	S100A8	HOXB13	FLNB	RPS2	CRYAB	ZNF32	RPLP0	P2RX1	SPRR1A	ADCYAP1	CUL7	IKBKE	ASMT	SLC15A2	PLCB2	ELA2	CRABP2	ACRV1	HSPA1B	CR1	C4ORF10	ELAVL3	SLC14A2	CREBL1 /// TNXB	NR4A1	CXCL12	NOTCH4	GABRA1	SCN1B	TCEAL1	CYP2A6	CALB2	CYP2C9	IFNA21	SIRPA	PCDHGC3 /// PCDHGB4	NOS2A	YES1	HHEX	NCAM1	FLT4	FSCN1	MSX1	RPS18	PCDH1	CBLB	KISS1	SDC1	NFIC	CACNA1B	HSF4	CDH15	CHIC1	TGFB3	ITGA3	RPS16	PSAP	RBMS2	SGSH	REG1A	CFB	NFKBIA	CTLA4	ADAM8	PRKAR2B	TBXA2R	CPB1	NFKB2	BCR	TCN2	SSR4	GPNMB	CD9	TNFAIP3	GMPR	RGS2	CDKL5	IGHA1 /// IGHD /// I	RPS11	C4A /// C4B	LST1	C1S	GPR18	BIRC3	HES1	CCR7	DEFA5	FEZ1	CBS	PPM1F	NELL2	ALOX5AP	CST3	PCK1	PSG7	HBD	RPL39	CES1	IL8RB	AEBP1	SATB1	TGIF	PHF15	VCAM1	CTSL	SERPING1	PBX2	IL4R	ADH4	KIAA1128	ALDH1A1	APOC1	AK1	RPSA /// LOC387867 /	DDR1	GAA	MDK	AQP5	APOC3	LOC126208	RPL28	TACR3	SMPDL3B	PDE4A	TCL1A	SORL1	DMD	ZNF157	CLU	HRH1	SPTB	SMAD1	HSPB1	SPIB	TNP1	FTL	MC4R	IFI44	LGALS9	SERPINA1	OAZ1	RBPMS	FCER1G	B2M	MYLPF	COL1A1	SPRR2C	MAG	MMP16	RUNX1	TRIM22	EFNB1	HTR1B	TPT1	CFTR	HP	CYP1A2	BRD3	GZMA	CSN3	CD3D	MX2	COL11A1	DUSP1	SERPINA3	FUCA1	MIA3	KCNMA1	LOC91316	PTPRN	MAPKAPK2	UROD	RPS21	S100P	SLC18A1	MPZ	MLN	FBN1	RPS15A	ACTC1	FCN1	HTR2C	EGR1	TAF1	GPC1	STXBP1	RNASE1	SERPINB6	CEACAM4	NHLH1	MYCL1	RPL37A	ALDH2	JUND	MERTK	ERCC4	PAM	RUNX1T1	MPO	CHRM4	ATBF1	PTPRK	SKAP1	PHB2	ADORA3	RAPGEF5	PFN2	BTN2A2	IL7R	SLC10A2	H-PLK	VPREB1	HLA-DQB2	KRT1	IFIT5	GPX3	SLC30A3	IL8	CDR2L	GNB3	WWOX	RAB13	ANKRD15	TJP1	MYO5A	NBL1	PCSK6	ALDH7A1	ZNF142	LTBP2	HOXD10	SLC5A5	MMP9	ENO2	ADRB3	LCN2	CD8B	PTGDS	GYPE	PHOX2B	C4ORF6	CCL22	HBA2	CHERP	TNFAIP2	KLK3	IFI44L	COVA1	ARHGEF16	MITF	PIK3R2	OPRM1	HADHB	ITGA8	FOSB	IGFBP4	CSF1	MYBPC2	ITPKB	S100A9	TBC1D5	C4BPA	PCOLCE	TRA@	GZMM	DOCK1	FEV	FRZB	RPLP1	FOS	GPLD1	AQP2	ZNF141	CSN2	DAPK1	IGKC /// IGKV1-5 ///	TIMP3	WNT10B	SMPD1	HERPUD1	COL14A1	DDR2	IGL@	MME	CIRBP	CCR9	CD40	RPL24 /// SLC36A2	LGMN	MPP3	SERPINB4	SYPL1	KRT33B	JUP	KRT32	SNCA	GCM1	FCGR3B	MCAM	FMOD	IGHD	LRP1	BMP4	AMPD1	ITGAD	GNG4	PALM	ITIH4	MYL2	ADM	TLR1	LYZ	TSC22D3	FLT1	KCNQ1	ITGA2B	HLA-DOB	HOXB2	CNTNAP1	FSTL1	COL4A1	APOC2	CD72	PSITPTE22	CD34	TIAM1	TRAF1	CREBL1	CYFIP1	RPS14	LRRC23	CPA3	CD3E	IGHG1	PAX6	ZNF132	BTG2	CHN1	CDSN	FGR	CD24	PPAP2B	FOLR1	RPL7A	TNC	GRN	HLA-F	HTR1E	SPINT2	IFITM1	DLG4	CXADR	GPR30	FABP3	RELB	TPM1	FBP1	DPP6	ANKRD46	SPAR	ITGAX	KRT83	JUN	MGST2	STX1A	IDUA	RAB32	C5ORF13	GNA11	FCGRT	RNASE3	DAB2	MX1	MYO1C	THRA /// NR1D1	LTC4S	RBP3	QPCT	CYBA	ACTB
ST_MYOCYTE_AD_PATHWAY	na	RAC1	RHO	AKT1	ITPR2	APC	ADRB1	ITPR1	GNAQ	EPHB2	GNAI1	KCNJ9	CAMP	PITX2	KCNJ5	HTATIP	PTX3	ASAH1	CAV3	DLG4	RYR1	MAPK1	KCNJ3	ITPR3	DAG1
LU_IL4BCELL	na	MRPS15	CLTC	WT1	SLA	SAMSN1	RGS6	EGR1	KIAA0802	LY75	CFLAR	CTSD	RPS2	KIAA1627	BCKDK	ARPC5	VCL	MAL	TLR3	NFIL3	SLC15A2	TNFRSF11A	RPL5	BCL6	RAGE	IL4R	PMAIP1	EIF4G1	FCER2	SPAG1	PPP2CA	IL6	XBP1	NCF2	PDE7A	SMARCA2	QSCN6	KMO	NCOA3	HLX1	NEK6	FGL2	BATF	IL2RA	CD79B	CTGF	STAT4	SPINT2	MAP3K5	GNG2	ALOX5	KLF13	CISH	EVI2A	BHLHB2	CD86	CNTN6	TLR7	KIAA0746	SELL	HOXC4	GSR	CD69	STK4	PPP6C	SIAH2	TNFAIP3
BLEO_MOUSE_LYMPH_LOW_24HRS_DN	na	SNRPD1	ANP32B	MBTD1	H3F3B	PPP1CC	SLBP	SFRS1	NONO	PARP2	RANBP5	EZH2	IDH3A	LOXL3	ARF6	MRPL36	TMED2	MYB	TCP1	PTP4A2	EIF2S2	FBXO6	ARID1A	VDAC3	OAZ1	DDX21	EEF2	SAR1A
GAY_YY1_DN	na	AURKB	SPAG5	TDRD1	PRC1	FEN1	CENPE	GJB3	LEP	PCOLCE2	CCL2	GPR65	PTGS1	TOP2A	FGF7	TGFBR1	LIN7B	PLK4	TACC3	AVPR1A	FCGR2B	TRIP13	CDCA3	FUS	PLA2G1B	CRIP1	SUV39H2	ACAT2	LMNB1	ELOVL6	FDPS	DKK3	UCP3	DKK2	NKX2-3	TNFSF11	SLC25A26	MSH2	IL1RAPL2	CSH1	PIGA	HMGB3	WISP2	ATP6V1E1	RAB27A	SOD3	DUT	EXO1	STEAP1	CRABP1	POLH	LHX4	SNX5	CENPH	ELAVL3	FARS2	FOLH1	MYCBPAP	THBS2	HMGB2	CENPF	SOCS4	ANK1	KHDRBS1	H2AFZ	BUB1	ABHD3	UHRF1	PRPS1	CCNA2	SPTBN4	PER3	HOXD3	TERF1	HIST1H3F	GK2	LIG3	TK1	TUBB2A	IL1R1	NIPSNAP1	HMMR	RIPK4	MAD2L1	SLC29A1	RAB3C	CHRDL1	NT5C1B	PTPRO	ITGA4	TSPAN8	FADS2	EDG2	SFXN1	TAC1	PTGDS	HELLS	TTF1	DUSP9	THY1	API5	MRPL52	BUB1B	MKI67	MXD3	FN3K	TFB1M	NASP	SLC25A5	SLC22A18	PRELP	LRIG1	IFT80	KIF2C	TTK	RBBP4	XRCC4	RACGAP1	KIF11	COL6A3	PLCB1	MRPL19	THBS4	IDH1	HAS2	GREM1	NEURL	GALR1	MTHFD2	SMC2	CCNB2	INCENP	MCM5	AURKA	CXCL5	RAD18	MCM6	CYP7B1	SLC35C2	MCHR1	UNG	CDC6	APCDD1	MCM4	EDNRA	KIF23	UTY	LUM	FMOD	KLRA1	FDFT1	CHST2	SQLE	PLK1	COL15A1	MTCH2	VAV1	PVRL4	CENPA	FZD3	DLX3	ZRF1	STARD4	SOX7	ALDH18A1	PTDSR	PET112L	TNFRSF1B	NR1H4	CLEC3B	HSPB7	CHTF18	BCAT1	NSDHL	SLC4A10	MCM7	SPA17	GPR84	LIG1	RAD51AP1	OTC	SHCBP1	SFTPC	APOC1	CCNB1	RFC4	PCDHB19P	STEAP4	ASPM	MTNR1A	ADCY7	IDI1	FOXM1	PDGFRA	RPS6KA4	SCARB1	SCD	CLCN1	MYO1B	CCL7	KIF20A	PRDX4	IL1RL1	HMGB1	TGFBI	CYP51A1	ANP32E	AXIN2	SPP1	IGFBP5	GFRA1	MCM3	TRIB3	DHCR24	MMP13	PTPN2	CDC25C	MSH3	POLA1	POF1B	SC4MOL	GSG2	GZMA	HMGCS1	LGR5	BIRC5	TMEM45A	DIAPH3	B3GAT3	D4S234E	KIF22	CDT1	TNNI3	UTS2R	SLC4A4	PLSCR1	PFDN5	STMN1	REST	PRKG2	GNB4	CREB1	MATN2	LDLR
TSADAC_HYPOMETH_HYPERAC_OVCA_UP	na	C19ORF7	EPS15L1	UNG2	ZNF341	SNRPB	LOC90408	UBE2C	ZNF225	NCAM1	KIAA1604	SELI	HIST1H2BK	ARF4	MTPN	TUT1	SR140
TPA_RESIST_LATE_UP	na	GNAO1	SST	RAB7	PTPN7	HSPA8	PROM1	RGS4	CACNA2D2	CORO1A	CLCN6	S100A11	CCL13	HAX1	NDUFS4	PSME3	ATP6V0E	IGFBP7	PELP1	MARCH6	ETS2	CASP4	AGA	MPP2	MPHOSPH6	CDIPT	BRUNOL4	PTGES	CAP1	GYS2	DDX3X	HNRPAB	ALOX5AP	ARF4	MAPK1	EVI2A	AFF3	ACTB
HSC_HSC_FETAL	na	MSI2	BAALC	PYGM	MBTD1	FER1L3	ARNT2	CYP2E1	PRKG1	UBXD5	SCFD2	ENG	NFATC2	PPFIBP2	FLJ32810	ASH1L	UBE1DC1	GEM	MYO10	SYCP3	ELTD1	SORCS2	FKSG44	HIPK3	LTB4DH	PTPRK	ROBO3	KCNJ6	UBE2E2	DDX27	CDC14C	SFRS1	ETV6	GALM	RBM16	PARD6G	CXCL14	DYDC1	GPR23	LASS4	DTNB	PRKAA1	WHSC1L1	SAP30BP	RICS	GSTM2	MDS1	EMCN	FMR1	EFNA3	CDK2AP2	CORO7	SULT4A1	BPHL	TCF25	TCF4	PITPNC1	SFRS2IP	SMARCA2	RBX1	SLC16A5	USP34	CA5B	VLDLR	TRIM9	DNAJA5	ETV1	RPL10A	C12ORF38	KLHL26	VPS37A	NTRK3	PRKCE	SERPINF2	SEPT3	PRKACB	SELENBP1	ITGA3	ZBTB37	SH2D3C	MARCH9	TLN1	BCL2L11	ESR1	SFRS12	NFKBIA	CCT3	IL1F6	TBXA2R	RBBP6	LUZP1	CCAR1	PGLYRP2	CLPS	CHRNB1	CSNK1D	GALC	PFTK1	ETV3	COBLL1	TRIM3	C8ORF70	SEMA3D	LOC92312	INPPL1	ZC3H12C	BRAF	RBMX	PKD2	IFT81	ANAPC13	RUTBC2	EDG1	SIAH2	NOPE	PDC	LPIN3	WNT6	DSG1	EDC3	FLJ39378	AGXT	PHF17	S100A5	C20ORF149	CPXM1	CAMTA1	ELMO1	RASD1	CHMP4C	SMAD7	PGD	CYP7B1	KIAA0103	CLYBL	SEMA4C	TSPAN13	NRXN3	MYCBP2	ACTN2	PRKCBP1	ATP6V0D1	GDF3	LRRN1	COL18A1	UCP2	SYN2	CHRNA6	CPSF2	VAMP2	GATA3	CTNNAL1	APBB2	ZBTB20	BNIP3	LRRC49	NCOA2	NFAT5	DGCR2	HIVEP2	HOXB2	PPP1R9A	GTF2IRD2	AASDHPPT	FBXO43	COL4A1	MAP4K2	RBM28	GATAD2A	TSPAN6	MAFF	SAMD10	PALMD	SH3BP5L	LYPD1	SV2A	MPZL1	FUBP1	SASH1	TRAFD1	RPS6KA3	KIAA1522	RPS6KA4	CHN1	MEF2D	IFIH1	SOCS5	SLC41A1	CDKAL1	PPP2R5C	NKX2-8	PDE4B	USP38	ZBTB9	TEAD1	IFI44	CD2BP2	DDIT4	PNRC1	RIMS4	BLMH	SLC35F1	NR4A2	DUSP5	SMC5	CYP2D6	PEX11A	SULT1A1	ABCC12	SOS1	SELM	SERPINB9	JUN	ROBO4	SEC14L3	UHRF2	PLAC8L1	LAPTM4B	SART3	SLIT2	ARL4C	LARP7	HOOK1	DUSP4	DPEP3	NFKBIE	STX6	TCTA	RBP1	GLB1L	REST	TMEM109	PDZD2	ENTPD5	ULK2	EPHB6	GRSF1	RGNEF
MUNSHI_MM_VS_PCS_UP	na	USP22	HCLS1	ABCC3	USP9X	KPNA4	UBE2L3	FZR1	FGFR3	CACNA2D2	MSI1	ANXA2	PAK3	ISG20	HAX1	HSP90B1	EEF1A1	RHOD	ZC3H12D	WIT1	CFLAR	FKBP2	HSPA5	UQCR	PIM2	ANGPT1	CANX	PSMB1	FLT3LG	JUND	DDX18	FOXK2	IFITM1	PREI3	NACA	KRT8	MCL1	RELB	TMC6	ACVRL1	S100A4	VAV2	EIF4G2	EPOR	CALR	NFKBIA	FST	CD63	JUN	CSF2	KATNB1	CSF1	LDHB	ZNF91	CALM2	GAPDH	GSTM4	PSME2	TERT	SSR4	UBC	RAN	AXL	XRCC5	CXCR4	CNNM2	USF2	TRIM32	LY96	PECAM1	EIF4A1	TNFRSF17	PSMA2	LIFR	DBI	FOS	DAD1	UBB
AGED_MOUSE_HIPPOCAMPUS_ANY_UP	na	GPD2	IGF1R	ALCAM	ZNF403	ADIPOR2	KCNA1	RBM39	TIA1	FOXP1	SNX17	CIRBP	VTI1B	DBP	MARCH7	TAC1	KCNB1	MGC4268	PCGF2	PBX3	ENPP2	TXNIP	MEF2C	APOD	EIF2S2	RBM3	IGFBP6	MAPT	SMARCC1	CTSZ	KIF5B	GNA13	DDIT4	SLC4A5	NGEF	WDR26	ANLN	PPP2R5E	SCN1A	NRIP1	COL6A1	FTS	FRMD6	PENK	CRY1	PTEN
HSC_LTHSC_SHARED	na	TMEM144	EGR3	TMEM37	CUTA	C9ORF152	C1ORF52	TGM5	PRKCDBP	PCP4	DOCK9	RBCK1	PRKG1	CLEC2L	ZMYM6	TNS1	ANGPT1	ALDH2	ZNF593	EML4	RPLP0	LPHN1	PITX2	LPP	C20ORF79	KAZALD1	MAST2	MYH8	DYRK4	EXT2	POLR1A	GALNT2	DNM1	NXF1	PCLO	NUP35	LAMC1	OXCT1	D21S2056E	CGNL1	FMN2	ELAVL4	LDB2	GPR133	IFT122	AAAS	ZFP1	LY6E	MYL6	HBEGF	ZKSCAN1	KRT71	LOC339287	SF1	ST8SIA4	SIPA1L2	ZNF467	ABLIM1	PLSCR4	RBM7	DMKN	NDRG2	ITCH	C20ORF114	BRP44L	LEREPO4	SLC43A2	HTF9C	MET	PROCR	PKIA	PALLD	P2RX4	RNF190	BAT5	EPHA5	PDE4DIP	SPARCL1	PTPRR	LTBP1	SPATA7	EYA2	AQP4	PCDH1	TWIST2	CSAD	HAVCR1	MTDH	TINF2	ZBTB39	CHIC1	CHES1	MYOM1	RAB3GAP1	ATXN1	GLS	BCL9L	ANKS1B	IQWD1	PPAT	KIF6	STARD10	ZMYND11	TNFRSF8	PTPRZ1	PHLPP	LOC133308	PLEKHA1	ZNF260	RCC2	NAT12	CCDC55	DEF6	ETV4	PRDM1	PRKCQ	KRT17	FLRT3	KRT7	BACE2	TXNIP	MBOAT2	BRAF	SIX5	MAPT	CNTN1	GDAP1	HP1BP3	LRCH4	LENG8	DLG2	SMPD1	HOXB5	SLC12A2	SMG7	ZAN	AHSG	C11ORF54	CHST1	MCM5	ARPC5L	DSG2	RHOQ	CYP7B1	MGA	HLF	PCGF2	LOC253724	SLC16A9	RORA	SCARF1	ZNF354A	GPM6A	ZDHHC17	SRGAP3	SPRY3	COL18A1	CCDC117	H2-ALPHA	SYN2	PURG	FGF19	KDELR2	PSMB4	CHST2	ADARB1	KNDC1	PLN	ACAD10	SLC6A15	LDHAL6B	TCF7L1	ZBTB20	HAND1	BACH2	PRRX1	PROX1	PXT1	UTRN	SYNPO	INTS1	FSTL1	SETBP1	TOMM70A	CCDC71	C20ORF160	RAN	JAM2	JAM3	GLE1L	FZD4	AK1	RNF151	TRAF1	PRDM5	C10ORF137	FILIP1	STARD6	GAA	C4ORF20	NPY1R	EIF2S1	IGF1R	RSHL2	MAPK14	RSNL2	RPS6KA3	GM2A	ICK	VNN1	PRDM16	EREG	MARK1	ASXL2	CCDC112	HSD11B2	EIF3S7	MAPK13	SLC2A8	MAP7	C6ORF152	FKBP7	B4GALT5	DNER	CRIM1	MYO5C	RRAS	JAG2	KRR1	FAAH	MTA2	EFNB2	SLTM	PRRT3	PCDH9	TIE1	XRCC1	SCGB3A1	SYT3	MPDZ	ARFRP1	EVI1	HOXA10	ACADVL	ARHGEF10	NFE2L3	WDR22	ZNF291	FUT10	VPS35	GPRC5B	COX8A	HN1	LACTB	RBP1	EPB41L2	TMCO2	CROP	GLB1L	SHROOM3	ATP1B1	LTC4S	NMT1	KCTD11	LARGE	MATN2	CCDC66	PTPN21	LGI3
41BBPATHWAY	na	IL2	TRAF2	MAP3K1	IFNG	CHUK	NFKBIA	MAPK14	IL4	RELA	JUN	ATF2	MAP4K5	TNFSF9	TNFRSF9	MAP3K5	IKBKB	NFKB1	MAPK8
CMV-UV_HCMV_6HRS_UP	na	C12ORF22	EGR3	ATF3	FGFR3	TREX1	C1ORF38	RP2	RBCK1	RARRES3	CD38	ISG20	IRF4	RGS6	DUSP2	IRF7	SOCS1	IL1RAP	GEM	CH25H	PLA2G4A	TNFSF10	TLR3	PIK3R3	IGFBP2	CCRK	CRY1	SAMHD1	CCL19	POLG2	COL15A1	RRAD	JUNB	ZNF267	CCND2	GCH1	AUTS2	AREG	RIPK1	MYD88	SLC7A5	NR4A1	CDR1	RPIB9	PMAIP1	GTF2B	RQCD1	HBEGF	ELN	IL11	ICAM1	CRYGD	PTTG1	IL6	RABGAP1L	ZC3HAV1	PDE1A	ADAMTS3	DOPEY2	EPHA5	NP	CCL8	ACTL6B	BAMBI	MSX1	SPTBN1	IFI27	STX11	TAC1	COL9A3	IFI44L	CX3CR1	ELF1	BAZ1A	OASL	RSAD2	TROVE2	NR4A2	CHEK2	RELB	BIRC4BP	CREM	INDO	DPT	EGFR	PCDH9	NFKBIA	SOS1	TAF13	IFIT3	FGF2	RBBP6	BRCA2	TNFSF9	PSCD1	TCN1	TRIM21	IER2	CPEB3	MX2	NFKB2	TRADD	OAS1	MEF2C	TDRD7	BTRC	GALNT3	NR4A3	CCL5	PPP1R16B	MX1	PFKFB2	ING1	OAS2	CSTF2	KIF5C	DNAJB9	TNFAIP3	AGTPBP1	EGR2	TFEC
UVC_XPCS_ALL_UP	na	ATF3	CEP68	CTH	SAT1	LHX2	SLC6A8	FGFR3	TREX1	RELA	FBXL14	ABCB6	CEBPD	TOB1	CASP3	PIM2	RAD9A	RNF103	EFNA1	OSR2	CDC6	SHOX2	FRAT2	TERF2	GLS	TP53	TEGT	ACYP1	TPM2	GNS	TFAM	PCDH9	NAT1	TBCC	NXF1	CTSL2	HEXIM1	TNFSF9	WBSCR22	TP53I3	ZNF263	CLK3	TRIM21	RPUSD2	GSTT2	GLUL	CCNT2	MED6	BTG1	C10ORF22	NEU1	PMAIP1	RFC5	ALAS1	RHOB	SLC30A3	TSPYL2	RGS2	ACAA1	RSL1D1	HIST2H2AA3	BRD2
MAPK_CASCADE	na	KRAS	MAPK14	MAP3K3	MAP2K6	JUN	MAPK3	MAP2	RASA3	MBP	TIMP1	MAP2K1	MAP2K7	ARAF	RAF1	MAP2K4	MAP3K1	NRAS	MAPK12	HRAS	BRAF	MAP3K2	SIPA1	MAPK10	MAP2K2	MAP3K12	RRAS	MAPK1	ELK1	PLCB3
UVB_NHEK3_C8	na	SEPT8	ALCAM	PON2	R3HDM1	FGFR3	MTHFD2	LAMB1	RFC1	MRPS27	PRDX6	TMED10	FHL1	TTC3	EPHA4	ITPK1	FLNB	LTBP1	MYC	DSC1	ALDH9A1	HK1	ID3	PFKP	COL5A2	TNFSF10	ITGA3	VEGF	LAMA3	ATP5O	PTPRF	FXR1	HDHD1A	PTPRK	FDFT1	FBN2	CTNNA1	TOMM20	MYH10	COL17A1	SCRN1	PFN2	CCND2	PTPRZ1	PPP2R5A	TMEM131	EPRS	BRD3	SLC7A5	IL4R	PPP3CA	THBS2	ST6GALNAC2	GLB1	ME1	STK3	FASN	KIFAP3	SDHA	APP	GJB2	CSNK2A2	SLC2A1	PGM1	SEMA3C	CYFIP1	GLG1
CMV_8HRS_DN	na	MN1	IGF1R	MYH9	ERCC5	NR3C1	MAPK14	TNFRSF1A	ACO1	AARS	RALGDS	RUNX1	ANAPC1	ZFP36L1	ADM	ZCCHC9	WEE1	MMP1	CEBPD	ITSN1	TP53BP1	TGFBR3	TFAP2A	ENG	AHR	HNMT	FGF7	GAS1	ORMDL2	USP4	MARCKS	CDC25B	ANP32A	AR	TCF7L2	NR2F2	DDIT4	ZNF521	ADRA2A	ID2	TFAP4	ACVR2A	BMP4	IGFBP2	FBLN1
VIPPATHWAY	na	PRKAR2A	EGR3	NFKBIA	PPP3CC	PRKAR2B	RELA	PRKAR1A	CALM1	PRKACG	PLCG1	VIPR2	SYT1	CALM2	NFATC2	MYC	PPP3CA	CALM3	GNAQ	PPP3CB	NFATC1	PRKACB	MAP3K1	CHUK	VIP	PRKAR1B	NFKB1	EGR2
HSC_LTHSC_FETAL	na	TMEM144	EGR3	TMEM37	CUTA	C9ORF152	C1ORF52	TGM5	PRKCDBP	PCP4	DOCK9	RBCK1	PRKG1	CLEC2L	ZMYM6	TNS1	ANGPT1	ALDH2	ZNF593	EML4	RPLP0	LPHN1	PITX2	LPP	C20ORF79	KAZALD1	MAST2	MYH8	DYRK4	EXT2	POLR1A	GALNT2	DNM1	NXF1	PCLO	NUP35	LAMC1	OXCT1	D21S2056E	CGNL1	FMN2	ELAVL4	LDB2	GPR133	IFT122	AAAS	ZFP1	LY6E	MYL6	HBEGF	ZKSCAN1	KRT71	LOC339287	SF1	ST8SIA4	SIPA1L2	ZNF467	ABLIM1	PLSCR4	RBM7	DMKN	NDRG2	ITCH	C20ORF114	BRP44L	LEREPO4	SLC43A2	HTF9C	MET	PROCR	PKIA	PALLD	P2RX4	RNF190	BAT5	EPHA5	PDE4DIP	SPARCL1	PTPRR	LTBP1	SPATA7	EYA2	AQP4	PCDH1	TWIST2	CSAD	HAVCR1	MTDH	TINF2	ZBTB39	CHIC1	CHES1	MYOM1	RAB3GAP1	ATXN1	GLS	BCL9L	ANKS1B	IQWD1	PPAT	KIF6	STARD10	ZMYND11	TNFRSF8	PTPRZ1	PHLPP	LOC133308	PLEKHA1	ZNF260	RCC2	NAT12	CCDC55	DEF6	ETV4	PRDM1	PRKCQ	KRT17	FLRT3	KRT7	BACE2	TXNIP	MBOAT2	BRAF	SIX5	MAPT	CNTN1	GDAP1	HP1BP3	LRCH4	LENG8	DLG2	SMPD1	HOXB5	SLC12A2	SMG7	ZAN	AHSG	C11ORF54	CHST1	MCM5	ARPC5L	DSG2	RHOQ	CYP7B1	MGA	HLF	PCGF2	LOC253724	SLC16A9	RORA	SCARF1	ZNF354A	GPM6A	ZDHHC17	SRGAP3	SPRY3	COL18A1	CCDC117	H2-ALPHA	SYN2	PURG	FGF19	KDELR2	PSMB4	CHST2	ADARB1	KNDC1	PLN	ACAD10	SLC6A15	LDHAL6B	TCF7L1	ZBTB20	HAND1	BACH2	PRRX1	PROX1	PXT1	UTRN	SYNPO	INTS1	FSTL1	SETBP1	TOMM70A	CCDC71	C20ORF160	RAN	JAM2	JAM3	GLE1L	FZD4	AK1	RNF151	TRAF1	PRDM5	C10ORF137	FILIP1	STARD6	GAA	C4ORF20	NPY1R	EIF2S1	IGF1R	RSHL2	MAPK14	RSNL2	RPS6KA3	GM2A	ICK	VNN1	PRDM16	EREG	MARK1	ASXL2	CCDC112	HSD11B2	EIF3S7	MAPK13	SLC2A8	MAP7	C6ORF152	FKBP7	B4GALT5	DNER	CRIM1	MYO5C	RRAS	JAG2	KRR1	FAAH	MTA2	EFNB2	SLTM	PRRT3	PCDH9	TIE1	XRCC1	SCGB3A1	SYT3	MPDZ	ARFRP1	EVI1	HOXA10	ACADVL	ARHGEF10	NFE2L3	WDR22	ZNF291	FUT10	VPS35	GPRC5B	COX8A	HN1	LACTB	RBP1	EPB41L2	TMCO2	CROP	GLB1L	SHROOM3	ATP1B1	LTC4S	NMT1	KCTD11	LARGE	MATN2	CCDC66	PTPN21	LGI3
KANG_TERT_DN	na	MMP3	PDE10A	MYH1	EGR3	CASP1	GHR	OGN	ST3GAL1	CHST1	TSPAN5	CCL2	PRB4	ACHE	PTGS1	ATP9A	HTR2B	A2M	ADAM20	CNR1	SPN	MAP2K2	ACYP1	WISP2	CALCA	ADAM19	TFR2	DNM1	CD44	NET1	SERPINI1	ST8SIA5	CDH2	ABCC9	PMP22	ZFPM2	IMPG2	ALDH1A3	PRM1	NR4A1	THBS2	MGLL	GABRR1	FSHR	ZFX	CXCR4	EFNA3	MYH4	GFRA3	MYH2	OPRL1	CKB	NPY1R	TFPI2	MSX2	NOX1	ADAMTS3	SNTG2	NTRK2	MMP9	ZNF236	GRM7	MAFB	TGFBR3	SERPINA10	DLX6	SH3BGR	INSL5	KLF9	MYO1D	DHRS3	GPR88	PRELP	MMP1	RDH5	KLK14	GLUL	ARHGEF6	TYRP1	CD52	E2F1	SVIL	PDE4D	ADRBK1	GCGR	RASGRP2	NPFFR1	NR4A3	RGS12	RAD23B	PPP2R2B	THBS4	ADH1C	SMG1	TNFAIP3	FGFR1	ZNF141
ZHAN_MULTIPLE_MYELOMA_VS_NORMAL_DN	na	TNFRSF7	RNASE6	ELA2	S100A12	WNT10B	HHEX	PRKAR2B	PLA2G7	LYZ	VCAM1	CEBPD	ITGA2B	LST1	MSX1	CD24	GP5	HNMT	LCN2	TOMM40	CD99	PF4V1	S100A9	PF4	CXCL12	IGF2BP3	CD72	COL1A2	ALDH1A1	A2M	PYGL	APOC1	GLDC	SMPDL3A	LIPA	AIF1	ITGB2	CTSH	SYK	TCF7
TCELL_ANERGIC_UP	na	ANGPTL2	ARFIP1	KCNJ11	FURIN	S100A5	DLG2	TINAG	KIFC3	GGA2	KCNK5	CCL1	PLA2G10	CCRN4L	NOTCH1	CTSE	IRF4	RNF19	ISYNA1	ING4	TNFRSF19	MYH14	RCBTB1	STX11	NFATC1	HSD17B6	HLF	LRRC3	ACTN4	JUP	PFKP	SFRP4	GABRA4	ANP32A	EVA1	JARID2	TNFSF11	JAK3	ADORA2A	SLC29A3	HIF1AN	CDC14A	NR4A2	PRG1	KCNQ5	LAG3	FYN	DUSP6	DTNA	MYL7	HSPA1B	F2R	IER3	ETV6	ZFP36L1	GCH1	FOXP1	BNIP3	MYO1E	TNFSF9	CSF1	GPR23	ZNF629	MARCH2	CASP4	NDRG1	AGT	TEKT2	SOCS4	MMD	ANKRD28	NR4A3	TNFRSF4	MYO1C	HEBP2	FBXO34	DDR1	CD97	GADD45B	OAZ3	EGR2	ADORA2B
HDACPATHWAY	na	IGF1R	CABIN1	MAPK14	PPP3CC	MAP2K6	AKT1	MEF2D	CALM1	INS	PIK3R1	INSR	AVP	YWHAH	SYT1	CALM2	NFATC2	PPP3CA	MYOD1	CALM3	PPP3CB	MEF2B	CAMK1	NFATC1	MEF2C	MAPK7	HDAC5	IGF1	PIK3CA	MEF2A	CAMK1G
INNEREAR_UP	na	TXNDC13	FBXO2	ZP2	RPS11	RPL28	NENF	SELM	DDR2	USP11	UBA52	HYI	CA14	RPL35	ISLR	USH1C	CLU	FOXD1	PTGDS	S100A13	COL9A3	C19ORF53	APOD	RPS15	CCS	RBP1	WNK2	IGFBP6	VAMP5	OTOR	MGP	LOC51035	LHFP	CRYM	RAB1B	UTY	COL9A1	LRP1	PLEKHB1	RPS5	COCH
REFRACTORY_GASTRIC_UP	na	MPZL1	PPFIA3	C15ORF2	SLC16A5	WDR42A	ARMC6	ACVR1B	SLURP1	ZNF219	ANGEL1	MEF2D	DNAJC4	NCAM1	DOHH	CCL17	ABO	C21ORF2	BAIAP2	FABP7	WDR55	PCDHB17	H2AFX	MR1	UNG	FKBP8	PLXNB1	BCL2	CHKA	ITGB1BP2	ADAMTS8	TUBGCP2	ABC1	ECT2	POLG	EPHB1	JMJD2B	ALG3	C17ORF59	TADA2L	N-PAC	NPAL2	NENF	C6ORF137	PPP3CC	RAB27B	MYO7A	RPL13A	MOCS3	TNNI2	SGTA	PMS2L11	TARSL1	POLR1E	HHLA1	CG018	SLC11A2	CRYBB2	VAC14	RAB2	B3GAT3	ABCB8	SPDEF	IL12RB1	TNMD	PPP1R12B	IFRD2	POLR2A	MYLC2PL	PHGDH	MAPKAPK3	C16ORF72	MOSC1	ADCY3	PPP2R1A	RGR	C9ORF127	NEK9	SLC13A2	EHMT2	CRTC1	SLCO2B1	LDB1	NCR3	MYO5A	PMS2L1	IL1R1	DES
GH_GHRHR_KO_6HRS_UP	na	SF3B1	MAPK6	CLCC1	PHF17	ZDHHC5	FRMD4B	SULF1	CCRN4L	PANK3	EPHA2	FHL5	TPP2	HEY2	ST3GAL4	GTF3C4	KSR1	SMARCA5	ZFP42	IGF1	EEF1E1	SMC5	HDLBP	B4GALT6	WDR70	TAF7L	MTO1	TMC7	TTYH1	SERPINI1	BFAR	LRRK1	HAND1	SOX7	TAF4B	ROR1	C19ORF10	SS18	CCT4	PPP2R5A	LUZP1	SOX11	WDR33	GLOXD1	CNOT7	FCHSD2	TEX12	EBP	TNFAIP1	C20ORF94	TESC	LOC400506	AXL	BCL11A	IKZF1	KIAA0143	LASP1	FBXO21	USP53	RND3	MAPT	EDG1	GDAP1	STAR	DBC1	MAP3K12	ZBED3	ADAT1	LOC642558	TJP1
UV-CMV_UNIQUE_HCMV_6HRS_DN	na	NUP210	DOK1	KIAA1462	ERCC5	NR2C1	EMG1	PRR3	MTUS1	PIK3R4	OLFM4	AURKA	PPYR1	VPS13D	FGF7	SR140	KLF7	CRSP9	ETFB	RNF144	MYC	C14ORF132	ZNF205	PIM1	FPRL1	MYO10	PIWIL1	RRS1	HARSL	CDC25B	C16ORF51	TCF7L2	ABCA6	ZNF187	CDC42EP3	RANBP6	SMAD3	SOCS2	RARRES1	HSPB6	GLI3	TRIB2	LRRC17	BCL7A	RUNX1	ARPC1A	COL13A1	SOS2	KCNJ2	BRWD1	ASB1	KIRREL	NCK1	EPM2AIP1	ZNF292	ARL4C	GPRC5A	ITPKB	ZNF217	CDKN1B	DUSP10	CAMK2G	ZF	COIL	ZNF148	C6ORF111	JARID1B	DYRK2	MGMT	NR1D2	HOXA9	NFATC4	PTPRS	KIAA0376	COLEC10	FRMPD4	MATN2	CSTF1	ASNS	NR1H3	DKFZP564O0823	HSPB3	ADORA2B
CELLCYCLEPATHWAY	na	CDKN2C	CDKN1B	E2F1	TFDP1	CDK6	CDC25A	CDK7	CDK2	CCND2	CCNA1	CDC2	CCNE1	CCNH	RBL1	CCND1	CDKN2D	CDKN2A	CDK4	CCNB1	RB1	CCND3	CDKN1A	CDKN2B
PGC1APATHWAY	na	PPARA	CALM3	PPP3CB	CAMK2D	MEF2B	CAMK1	CAMK2G	MEF2C	SLC2A4	CAMK2A	PPP3CC	CAMK4	MEF2D	CAMK2B	HDAC5	CALM1	YWHAH	MEF2A	SYT1	CALM2	ESRRA	CAMK1G	PPP3CA
AGED_MOUSE_CORTEX_UP	na	PABPC1	RDX	RPL5	CCNG1	EPHA7	TIMP3	CDC5L	CASP6	FKBP3	RPS24	SOS2	VIM	PRDX1	PAFAH1B1	EIF1	FAH	CPE	C1QBP	H2AFZ	MARCKS	COL6A2	RASGRF1	BCAP29	PREP	SFRS10	DCK	GADD45B	SEPP1	SLC25A4	EGR2	ACTB
VANTVEER_BREAST_OUTCOME_GOOD_VS_POOR_UP	na	FGF18	KRT18	BTG2	RAI2	CIRBP	ACADS	RPS4X	TGFB3	FUT8	FBP1	SEC14L2	WISP1	PIB5PA	RAB27B	KIF3B	KIAA1683	GSTM3	BBC3	KIAA1324	PECI	QDPR	AP2B1	MATN3	GCN1L1	RBP3	PEX12
UVC_HIGH_D5_DN	na	ATP6V1B2	NAV3	PLEKHC1	LBR	LHFPL2	PITPNB	NCOA3	PTDSR	SS18	LOC56902	TLK2	ZFP36L2	STAM	HOXB2	UBE2N	UBTF	DLX2	C10ORF26	RAF1	FUS	ZHX3	MLX	SRF	PIP5K3	FADD	MPHOSPH6	FGF5	VEGFC	DYRK1A	PKP4	C6ORF145	DUSP11	SFRS3	MRFAP1L1	TARDBP	FOSL2
IRITANI_ADPROX_LYMPH	na	AURKB	PELO	OLFML2A	SPAG5	CEP68	CKS1B	LBR	TIMP3	RAMP2	CCNB2	CETP	ISG20	SLC26A4	TOP2A	PRKCZ	MCM6	RGS16	ACSL3	PDLIM1	TFF3	CH25H	CSNK1G1	APOD	RAMP3	LMNB1	PYGL	DSP	SOCS2	PPP1R2	CCNE2	IGFBP2	PLK1	GRAP	ARID5B	RAPGEF5	GAB1	GCH1	SPRY1	PROX1	TBX1	TUBA1	ADD3	CXCL12	LDB2	HMGB2	CENPF	CEACAM1	LYN	BUB1	CDKN1C	CCNA2	REEP1	ALDH1A1	CLEC4M	CDC2	MGP	IL7	CCNB1	TK1	PTTG1	SMC4	CALCRL	PCSK6	NOS2A	FOXM1	KIAA1462	PAQR3	HOXD10	EMP2	MYBL2	NP	CD200	FLT4	KNTC2	CDKN3	PTPLB	DCAMKL1	SLC39A14	ANKS1A	PDLIM3	BUB1B	FABP4	RMND5A	ANGPT2	LIPA	MAOA	CTDSPL	HIST1H4C	DUSP5	CSRP2	CREM	RBPMS	GINS1	ARRB2	LAMP3	DHCR24	HLA-DPB1	CRMP1	MAF	DYRK3	LMO2	EPB49	RAB31	NPTX2	PDPN	KALRN	IQGAP2	KIF2C	PEG10	CYP1A1	NDRG1	GPRC5B	KIF11	MEF2C	PDE8A	RBP1	PPAP2A	GMFG	UBE2C	SEPP1	LOC57228	BTBD3	ITGA9	USP13	RELN
MUNSHI_MM_UP	na	HCLS1	USP22	USP9X	UBE2L3	KPNA4	FGFR3	FZR1	MSI1	ANXA2	PAK3	ISG20	HAX1	EEF1A1	CD68	FKBP2	UQCR	PIM2	ANGPT1	CANX	PSMB1	FLT3LG	JUND	DDX18	IFITM1	NACA	KRT8	MCL1	RELB	ACVRL1	S100A4	VAV2	EIF4G2	EPOR	CALR	NFKBIA	CD63	JUN	FST	CSF2	KATNB1	CSF1	LDHB	ZNF91	CALM2	GSTM4	PSME2	RING1	SSR4	UBC	RAN	AXL	XRCC5	CNNM2	CXCR4	USF2	TRIM32	PECAM1	PFDN5	PSMA2	LIFR	DBI	DAD1	XBP1	UBB	EDF1
HBX_HCC_DN	na	MADCAM1	PPP5C	CDC42BPA	MAP3K1	TGFB2	KLF6	APRIN	NCOA3	YWHAE	CSNK1G2	EIF2AK2	ANPEP	PRKCD	HSPA1L	PTPN14	RYBP	BCL2L1	PRKCI	RAB5C	TGFB1	LOC90925	STK25
SHEPARD_NEG_REG_OF_CELL_PROLIFERATION	na	DLEC1	TP53I11	CCL23	CD33	RARRES3	ATP8A2	SSTR5	IGFBP7	CHEK1	CDC6	MNT	MUC12	IL1B	APRIN	COL18A1	ADAMTS8	CNOT8	MXD4	CTBP2	EMP3	CTBP1	SSTR4	TM4SF4	HGS	OSM	CDKN2D	PMP22	WARS	ADRA1A	BTG1	CDKN1B	IL8	CDKN1C	CDK10	CGREF1	LDOC1	GNRH1	PTHLH	IL6	PPM1D	QSCN6	DLG5	BTG2	S100A11	BAP1	FRK	BTG3	DEC1	TOB1	GML	FABP7	TGFB1I1	CDKN3	SSTR2	ETS1	MXI1	ZRANB1	BCL2	CUL1	UMOD	IGFBP6	MDM2	VHL	MLLT7	BAI1	SSTR1	NF1	CDKN2A	AIF1	RARRES1	FABP3	NF2	CDKN2B	CGRRF1	POU1F1	SSTR3	SST	OPRM1	NDN	FABP6	CUL5	TNFRSF8	PAWR	IL1A	CUL4A	CUL2	TOB2	COL4A3	CD164	GAS1	PRKRA	CXCL1	PRKRIR	RBBP4	PLG	CDKN2C	GPNMB	SIRPB2	KLF4	CDC7	TNFRSF9	ING1	SESN1	MDM4	ADAMTS1	CDKN1A	NCK2	PCAF
SA_PTEN_PATHWAY	na	BPNT1	PDK1	AKT2	SOS1	GRB2	RBL2	MAPK3	AKT1	ILK	PIK3CA	AKT3	PTK2B	PIK3CD	MAPK1	SHC1	PIP3-E	PTEN
ERKPATHWAY	na	EGFR	IGF1R	GNGT1	SOS1	PDGFRA	MAPK3	ITGB1	NGFR	PTPRR	MAP2K1	SHC1	STAT3	MYC	RAF1	NGFB	MKNK1	KLK2	GRB2	HRAS	MKNK2	DPM2	MAP2K2	RPS6KA5	GNAS	SRC	PPP2CA	RPS6KA1	MAPK1	GNB1	ELK1
HTERT_DN	na	CUGBP2	ARL4D	BLM	PAPPA	LTBP2	FAP	SAT1	FN1	CPXM2	JTV1	SLIT3	EGR1	LGALS3BP	ENO2	PPAP2B	ARHGAP5	LRRC32	NFASC	NNMT	CRIP1	KRT34	DCT	PTGES	SELPLG	EIF2B3	SPECC1	COL3A1	ARD1A	AKAP12	HSPG2	ITGB5	FMOD	ANTXR1	DPT	CRIP2	PTK7	CYR61	CFB	SLC43A3	ADAM12	CCDC80	COPA	HSPC105	LHFPL2	CUL5	SH3PXD2B	ADM	C17ORF81	FNDC1	PDPN	MMP7	LMCD1	ARL4C	ISLR	CXCL1	TMEM47	CSPG2	TRPV2	CREG1	CDON	RP11-11C5.2	LRRC15	PLOD2	MDFI	PER3	ELN	FAM84A	LAMA4	SLC7A1	VPS26B
GSK3PATHWAY	na	WNT1	RELA	AKT1	CD14	LBP	IRAK1	PIK3R1	CCND1	MYD88	CTNNB1	APC	TOLLIP	GNAI1	GSK3B	PDPK1	LEF1	TLR4	LY96	AXIN1	GJA1	FZD1	PIK3CA	NFKB1	DVL1	PPP2CA	TIRAP
EICOSANOID_SYNTHESIS	na	PLA2G6	PTGDS	PTGS2	ALOX12	LTA4H	ALOX15B	PTGIS	PTGES	GGT1	TBXAS1	PLA2G2A	ALOX15	ALOX5AP	ALOX5	LTC4S	PTGS1	DPEP1
WONG_IFNA_HCC_RESISTANT_VS_SENSITIVE_DN	na	PLAUR	PDK2	PWP1	DUSP3	PSMD8	NOL5A	ATP6V0B	HNRPF	LZTR1	RNF19	MRPS35	IDUA	MKLN1	SBF1	UBA2	ITGA11	PSCD4	NOG	FOXF1	PIGS	PRKACB	HMGN1	GRIN2A	ZNF32	HMGB1	PAK7	TTR	POR	EMR1	MGMT	MSH2	ZNF185	LRP6
CMV_HCMV_TIMECOURSE_10HRS_DN	na	KIF11	KLHL9	JRKL	ANKMY2	XPC	JTV1	HOXA11	DNMBP	TLE4	STARD13	PEX11B	FZD2	TPM2	ARHGEF2	ADFP
YAGI_AML_PROG_FAB	na	PRSS3	MAN1A1	CASP1	IFI30	APPBP1	CD180	ILF2	CD68	GIPC1	PIM2	C7ORF44	CIAS1	ITGA6	GP1BB /// SEPT5	LAMA5	ELOVL5	RYR3	GGH	KIAA0692	ELOVL6	RUNX1T1	TFDP2	CAV1	TRPC6	ALDH5A1	MYH10	UNC119	NET1	SERPINI1	USP8	IL2RG	CYB5B	AOAH	SNTA1	DDHD2	GABRE	VPS13A	ZBTB16	PLOD2	LDB1	S100A10	CSTA	ICAM2	DLC1	STAC	PIR	CFH /// CFHR1	PKIA	PBX1	CAST	NCAM1	FADS1	STAT4	KIF2A	TNFAIP2	ATXN1	TCIRG1	SERPINE2	TRIB2	AHCYL1	MAX	SFXN3	SCRN1	GATA2	PNN	RFC3	GP1BA	ZNF91	TBPL1	CFP	MAST4	DOK5	TM7SF2	TRPC1	PCNA	TNFRSF4	FGFR3	CACNA2D2	TIMP3	AMD1	LARS2	C18ORF1	CFH	SC5DL	C11ORF32	TXNRD1	AHNAK	CAPN2	DLEU1	TOM1L1	PLA2G6	TUSC3	ELL2	TMSL8	VCL	PRKCBP1	KIAA1794	HDGFRP3	TIMP2	GOSR2	SERPINH1	RHAG	TMEM142B	AP1S2	SQLE	SAMHD1	ITGB3	NTRK1	ARID5B	F2R	TGIF	CTSW	UBXD6	TNFRSF1B	PAFAH1B3	POU4F1	FAM20B	SCP2	ITGA2B	MORF4L2	HERC2P2 /// LOC44024	IFNGR1	LGALS1	ALDH1A1	TPST2	CTR9	PKIG	RP11-54H7.1	SLC7A1	PROS1	RFC4	MYL4	CAPG	CSF2RB	DEAF1	DRAP1	CRISP3	ECGF1	PAQR3	ACO1	GIT2	PCCB	ADAMTS3	GAD1	SURB7	PDCD10	ANXA5	CD200	BAMBI	DSCR2	MRPL33	MPPE1	IL10RB	NAP1L3	CPM	CXADR	AIF1	NR4A2	TPM1	EVI2A	LCP1	TJP2	MCM3	LAIR1	ITGAX	DHCR24	DDB1	PTPN4	GOLGA8A	MANBA	RAB27B	CD58	LY86	TGM2	LAPTM4B	CD164	HMGCS1	COL11A1	MLLT11	CDC42BPA	NUP50	NR4A3	SLC25A1	GJA4	HOXA9	BAG2	ULK2	KEL	GP9	ITSN2
GN_CAMP_GRANULOSA_UP	na	CYP11A1	MAP3K7	PGK1	CYP19A1	GPR56	DHCR7	LHCGR	CD55	NLK	DUSP9	MAP3K5	COL18A1	ARHGEF5	PRKX	NOL3	HSD11B1	POP5	COL15A1	CREBL2	PCTK1	PSMC3	PDXK	ALPL	PRKAR1A	PTDSR	ARPC1A	GRK5	SC4MOL	PTP4A1	ACPP	P4HA2	UPP1	ITPR1	DDX41	SGK	GNLY	GPRC5B	RHOB	GK	PPAP2A	PPP2R1A	PPFIA4	BAD	TNFAIP3	STAR	PTPRN	PSMD1	PTPN21	BAG1	BNIP3L	PHKA2	PPP2R5B	TFPI2
STRESS_ARSENIC_SPECIFIC_DN	na	CRSP2	FUT4	JUNB	DLC1	TIMM17A	RALGDS	NKTR	CCT8	SH2B1	RPUSD2	PEX11B	SPARCL1	ESRRA	TRIP13	RRAGA	ID3	MMD	HYAL2	MAPK7	PTPRB	CLK2	HNRPAB	AKAP1	PAXIP1	CLEC2B	FJX1	DAG1
LINDSTEDT_DEND_8H_VS_48H_DN	na	POLR2E	IGF1R	ATF3	ALOX15B	TRAFD1	COL14A1	PIAS3	CYB5A	MCM5	CD200	CASP3	LY75	NID1	TCF3	UGCG	ALDH2	KIF2A	TBC1D8	MUC1	TNFSF4	CCR7	GPR171	TFRC	LGALS9	SOCS2	NFIL3	LAD1	CTNNA1	SYNGR3	TNFRSF11A	ANXA3	STAT5A	PLEKHC1	C10ORF10	CX3CL1	HLA-DPB1	FGF9	IGFBP4	PRKAR2B	CD86	PTPN1	TNFRSF11B	STK39	SEMA7A	CG018	CLC	IL4R	STAT3	HLA-DRB1	GTF2E2	MGLL	FOXO1A	TOPBP1	ARID5A	TRADD	TUBB2B	MMD	ENPP4	TRIP10	ROCK2	JAK1	KCNH2	EDG1	GRSF1	PLAGL1	CAPG	FLT3
IDX_TSA_UP_CLUSTER2	na	SFPQ	SASH1	SPSB1	HSPH1	KCNN4	CLIC4	ST3GAL1	SLC6A6	TGFBR3	PA2G4	ITGA5	TIMP1	PGD	HSPD1	PRKCE	CAD	VDR	IVNS1ABP	TUBB3	IL1RL1	UGDH	RAMP3	PTGES	MKNK2	GJA1	TLE1	SRXN1	SIDT2	MCL1	GNPTAB	PRR5	NF2	SAMHD1	GRWD1	AVPI1	SNAI1	GSTO1	TPM4	RHOJ	MAP3K6	FST	SRR	SAR1B	LIMK1	LXN	RASA3	ANK3	BCAT1	FKBP5	SLC7A6	KRT13	COL4A1	TEAD4	SPHK1	PER2	SERP1	CCND3	IL1R1	FTSJ3	TLL1
ROSS_CBF_LEUKEMIA	na	MN1	BAALC	MAN1A1	ADCY7	PGDS	NCALD	CACNA2D2	PTGER2	TPK1	ABR	SPARC	TRIO	ROBO1	PURA	ISG20	CYLN2	DUSP2	WFDC1	RCBTB1	IL5RA	TRH	PIK4CA	TRIM8	EGLN1	CBFB	WASPIP	SYNGR1	MKNK2	HIF1A	CAV1	ADARB1	DUSP6	CRIP2	DHRS8	BLVRA	JUNB	HLA-DPA1	HLA-DPB1	GALNT14	ITGB4	CD58	ATP2B4	NARFL	TBXA2R	HOMER2	PRAME	POU4F1	OGG1	EGFL7	DISC1	SIPA1L1	PMAIP1	PTGIR	HYAL2	IL15RA	MYH11	DEXI	DNMT3B	SLC25A1	BAIAP3	VAMP5	CD34	HLA-DMB	PGM1	CCND3
HDACI_COLON_SUL12HRS_UP	na	MMRN2	LIF	RP5-1022P6.2	TUBE1	ARRDC3	ANXA2	SDHB	ANXA5	CD55	FLNB	MYC	TNCRNA	ERRFI1	PTGDS	TRIB1	EIF2C2	GSR	LARP2	CAV2	API5	VEGF	WWOX	HSP90AA1	CDH1	PHKA1	SESN2
SHEPARD_CRASH_AND_BURN_MUT_VS_WT_DN	na	AURKB	ZNF184	PRC1	ARNT2	ITGB1BP3	SOX3	PLK4	TACC3	PUM1	PGBD4	CDCA3	DDX17	BUB3	MYO10	CKAP2	MYCL1	NUMA1	CDC27	BMS1L	CRYBB1	FBXO5	MYH8	FLJ12547	DIO2	ASCL1	TNXB	CDCA2	PLEKHF1	ZNF511	ELAVL4	KHDRBS1	PCDH18	NDE1	CDC2	MELK	GUCA1A	MT2A	TK1	HMGA1	GTSE1	CKS2	NR2F1	TMPO	FOXB1	POU3F2	HLX1	HDAC2	PTPRO	IRX1	RTKN	POU3F3	HMGN3	DDX20	SOX21	SLC34A1	BUB1B	MKI67	ANLN	KIAA1731	NEUROG1	LHX1	GREB1	ANP32B	DEK	TPX2	NDUFB3	CRYBA4	ENO3	ATP1A1	INSM1	KIF2C	TTK	PLP1	UTX	RACGAP1	HEY1	PAX2	KIF11	TM7SF2	NOTCH2	PPP1R3C	PON1	EDG1	CDC14B	OIP5	AKAP9	SFRP1	PRIM2A	SMTN	CCNB2	LGMN	EN2	KIF23	TTN	NELL2	UCP2	TNRC9	ECT2	NFIL3	RLF	HOXB3	ZP2	ARID5B	ARHGAP12	FGFR4	CHD5	SOX11	CTSL	NOVA2	HES6	MASTL	CCNB3	SHCBP1	GDF10	CCNB1	ADARB2	MDK	FUBP1	ASPM	FOXM1	NEUROD4	MBD2	POU3F1	SLIT3	PCDHGC3	TRIM39	DLG7	RASGEF1A	FZD10	JAG1	FZD9	AP4M1	SYNCRIP	DPYSL3	ZIC2	KIF14	GFAP	G3BP2	LMNB2	GRIK3	RHO	OTP	FZD5	PHF3	TUBA8	GPSM1	BIRC5	GAS1	CDC20	ZNF585A	OTX2	OLIG2	PTPRN	GOLGB1	PTEN
MOREAUX_TACI_HI_IN_BMPC	na	KCNIP1	ARL4D	CASZ1	LCN10	PIK3R5	FLJ20245	FLJ13236	SYCP2	IGL@	IMPDH1	GCHFR	LECT1	TRIOBP	ULBP1	KHSRP	EEF1A2	RUTBC3	DUSP8	DXS542	SCN10A	KIAA0284	KLK13	WDR78	ARHGEF15	CDC5L	CR1	VENTXP1	AMN	C9ORF33	MINK1	C1QL1	PBX2	BEX1	SLC4A10	PMP2	CCDC71	APOC2	CEACAM1	KIAA1659	NCR1	CXORF6	PVRL2	BTNL3	PIWIL2	DDR1	GADD45B	CALB2	GLG1	APAF1	HUS1	FMNL2	HTR4	ROS1	SLC6A8	MOSPD3	ATP1B4	GSTA4	GGA2	SCD5	SYDE1	ETV1	MBP	LRRC41	HMGA2	FKSG49	EDG2	SSTR2	HLCS	GNG2	PINK1	OASL	CD80	POU2F2	ENPP3	C1ORF63	NPAL2	NUAK1	MAPK8IP2	FMO2	EPB49	NQO1	KIAA0672	ARHGEF10	PHLDA1	ZBTB7A	NPPA	RBM12B	NPEPL1	LARP7	WIPI2	SYT12	AKR1C1	PLUNC	AAK1	LARGE	SLC6A13
STEMCELL_COMMON_DN	na	B4GALNT1	SIRPA	RTN3	LAT2	LOC284023	CORO1A	EVL	ABR	PTPRC	ARG2	MGC71993	ROGDI	NCAM1	CEBPD	CD68	MPEG1	BIN1	RGS14	CLEC4A	NRP1	FAM101B	EFHD1	EMR1	TYROBP	MAL	ZDHHC14	BMP1	CST3	PACSIN1	HSD11B1	PGLYRP1	ST3GAL6	ACVRL1	CBX4	ADSSL1	PLD4	ZAP70	GYPA	SLC11A1	CD53	GSN	CMA1	PPP2R5A	GRINA	LY86	RGS10	NIN	PPP3CA	CD47	MLLT11	HDC	KCNAB2	CTSS	PAPSS2	RBMX	D15WSU75E	CYFIP2	STMN1	ITGB2	CSF1R	ABLIM1	RELN
HSC_LTHSC_ADULT	na	TMEM144	SGCG	EGR3	TMEM37	CUTA	C9ORF152	C1ORF52	TGM5	PRKCDBP	NPY5R	PCP4	TCHH	DOCK9	RBCK1	PRKG1	ZMYM6	CLEC2L	SYNJ2	TNS1	ANGPT1	ALDH2	ZNF593	EML4	RPLP0	LPHN1	PITX2	SYP	LPP	C20ORF79	KAZALD1	CNOT6L	MAST2	MYH8	DYRK4	EXT2	DMTF1	POLR1A	GALNT2	ALDH5A1	DNM1	CRSP2	NXF1	C17ORF80	TNXB	PCLO	STEAP1	NUP35	MYO1E	AMOTL1	LAMC1	STX3	OXCT1	D21S2056E	CGNL1	FMN2	GNB5	ELAVL4	NOL4	LDB2	GPR133	CALB1	IFT122	AAAS	ZFP1	LY6E	SEZ6L2	MYL6	HBEGF	CABP2	GPR64	ZKSCAN1	KRT71	LOC339287	SF1	P2RXL1	FEZF2	SIPA1L2	ST8SIA4	SH3GL2	ZNF467	ABLIM1	PLSCR4	HIRA	POU2F3	RBM7	DMKN	RIPK4	NDRG2	RIMBP2	ITCH	BRP44L	C20ORF114	GPX7	SLC43A2	LEREPO4	CMYA3	HTF9C	MET	PROCR	PKIA	PALLD	P2RX4	RNF190	EPHA5	BAT5	MYBPH	LRP2BP	PDE4DIP	SPARCL1	KCTD16	PTPRR	LTBP1	SPATA7	EYA2	AQP4	PCDH1	TWIST2	CSAD	HAVCR1	TRIM8	MTDH	MID2	TINF2	ZBTB39	CHIC1	CHES1	MYOM1	C4ORF32	C11ORF17	RAB3GAP1	ATXN1	GLS	PHKG1	BCL9L	CASC3	EPS8	PDE9A	ANKS1B	IQWD1	PPAT	CALML5	TCF7	RNF38	CTLA4	KIF6	STARD10	ZMYND11	TNFRSF8	PTPRZ1	PHLPP	LOC133308	PLEKHA1	ZNF260	BMP5	RCC2	NAT12	CCDC55	PRDM8	DEF6	CRYBB2	ETV4	PRDM1	PRKCQ	KRT17	FLRT3	KRT7	BACE2	HEY1	TXNIP	MBOAT2	BRAF	IKZF1	SDC2	RAP2B	TRPC4	SIX5	PPP2R2B	MAPT	CNTN1	SYT13	GDAP1	HP1BP3	LRCH4	DACT1	USP13	WNT10A	LENG8	DLG2	SMPD1	SLC12A2	HOXB5	SMG7	ZAN	AHSG	C11ORF54	CHST1	MCM5	ARPC5L	VAMP1	CASP12	DSG2	PFKFB3	RHOQ	KIF3C	PTPN14	CYP7B1	MGA	PPFIA2	LOC253724	HLF	PCGF2	RORA	SLC16A9	CD247	SCARF1	RB1CC1	ZDHHC17	ZNF354A	GPM6A	SRGAP3	SPRY3	COL18A1	CCDC117	H2-ALPHA	SYN2	PURG	FGF19	KDELR2	PSMB4	CHST2	ADARB1	KNDC1	PLN	CACNA1C	ACAD10	CX3CL1	LDHAL6B	SLC6A15	TCF7L1	HAND1	ZBTB20	BACH2	ATOH8	PRRX1	REG3A	PROX1	PXT1	UTRN	SYNPO	INTS1	FSTL1	SETBP1	TOMM70A	CCDC71	C20ORF160	RAN	JAM2	JAM3	GLE1L	FZD4	SLC7A8	AK1	RNF151	C10ORF35	TRAF1	PRDM5	C10ORF137	STARD6	FILIP1	GAA	MYO6	C4ORF20	ATE1	AQP5	NPY1R	EIF2S1	IGF1R	RSHL2	RSNL2	MAPK14	RPS6KA3	GM2A	VNN1	ICK	PRDM16	EREG	MARK1	ASXL2	CCDC112	TOR3A	SPTBN1	MRPS25	HSD11B2	EIF3S7	MAPK13	SLC2A8	MAP7	C6ORF152	SERINC1	FKBP7	TMEM139	MMP12	B4GALT5	DNER	SNCAIP	CRIM1	MYO5C	RRAS	JAG2	EPHA3	KRR1	FAAH	MTA2	EFNB2	SLTM	PRRT3	PCDH9	TIE1	FGF9	XRCC1	GNAZ	SCGB3A1	SYT3	PTPN5	MPDZ	ARFRP1	MARVELD3	C7ORF16	EVI1	HOXA10	ACADVL	ARHGEF10	NFE2L3	WDR22	ZNF291	C14ORF54	TTBK2	FUT10	VPS35	GPRC5B	COX8A	SLC2A3	HN1	LACTB	RBP1	EPB41L2	TMCO2	CROP	GLB1L	SHROOM3	ATP1B1	LTC4S	NMT1	KCTD11	LARGE	MATN2	GJA3	CCDC66	PTPN21	LGI3
ET743PT650_COLONCA_DN	na	ALCAM	PCCA	HERC1	BRE	EXT1	ROR1	CRADD	LRBA	SORL1	POLA1	TMEM131	MLLT3	ATF6	HMGA2	FTO	IRS1	DDX10	ITPR1	GNAQ	CUTL1	XRCC4	ME1	NUMB	STK3	KIFAP3	AIM1	LPP	TCF12	ADK	SRPK2	DOCK1	ID1	COVA1	MGMT	TIAM1	ANKRD15	SMAD3	KIAA0146	GBE1	EIF4G3	ATBF1	PTPRK	COMMD1	AP3B1
IRS1_KO_ADIP_DN	na	HSBP1	ADAM23	KIAA1212	EPHX1	ACTC1	CNDP2	CCDC6	HTRA3	RAMP2	C11ORF54	LONPL	RAB9	POPDC3	TLE3	CIRBP	CD40	HCCS	MESDC2	SNTB1	NRP1	GLRX	ZNF32	DKK3	GJA1	GHITM	SMS	ATBF1	ADARB1	CRIP2	ENPP1	THBD	RBM10	TNNI1	TNNT2	TNXB	ATXN7L3	MRFAP1	CD63	DIAPH1	ADM	GGTLA1	C6ORF203	PIP5K1B	C21ORF33	COL4A1	EBF3	TSPAN6	SIX1	TNNT3	DKFZP686A01247	HSPC152	ITIH2	LIFR	CARHSP1	CASP2	NFYB	IL1R1	RAB14	MYL4	CAPG	ANKRD44	HGF	HLX1	IL6ST	COL4A2	PPAP2B	EDG2	SEMA3E	LOC55565	TTC15	GSTT1	CTDSP2	RAB3B	FAH	RAD52	TGFBI	CAND1	SNAI2	MAOA	CAPN6	RSAD2	GNPTAB	PML	SH3BGR	FRMD6	DHRS8	NMB	MYLPF	SIRT3	TSPAN31	TNNC1	GAS2	PAX3	THRA	VSNL1	MGST3	TMEM45A	TSC22D1	ITPR1	CDKN2C	COL6A3	RAB6IP1	DAB2	SFRP2	SMAD6	ZNF394	EIF4E2	SESN1	FMO1	GPR37L1	H6PD	LITAF	EPHB6	COL6A1	SGCE	PHKA2
HSC_STHSC_SHARED	na	ERBB2IP	HIRIP3	UBXD3	SLC5A12	RDM1	ZC3HAV1	GPR172A	PDE1A	RANBP5	DNTT	EMID1	PKP1	TRAPPC3	APC	PRRG1	C20ORF23	MID1	FALZ	SENP6	ZRANB1	MPHOSPH9	IMPAD1	C9ORF103	GUF1	PRKCA	AKAP8	YWHAQ	BCLAF1	TSPAN1	GABPB2	NCOA6	C9ORF50	C9ORF18
CHEN_HOXA5_TARGETS_UP	na	ZNF184	TANK	ATF3	SAT1	MORC3	ZNF274	ZNF20	NRBF2	TLK2	TUFT1	CASP3	EGR1	RBM15	PRPF38B	IRF7	ZNF180	GEM	BDKRB1	PTGS2	CLEC4A	RNF111	FNBP4	ZNF588	LIG4	KIAA1240	ZNF155	DMTF1	CLK4	SPATA5L1	RBM5	DUSP6	CRY1	DUSP8	EIF5	SNX16	ZZZ3	CEBPG	ZNF267	RABGGTB	C13ORF24	PCTK2	LINS1	SNX5	IHPK2	GABARAPL1 /// GABARA	ETS2	RYBP	MARCH7	PMAIP1	IL8	BTN2A1	PPIG	LOC51315	PTN	ZNF3	GADD45B	CHAC1	MARK3	ARID4B	FUSIP1 /// LOC642558	IFI16	FLJ11021	SFPQ	CCNL1	KLF6	CTH	HLX1	ZNF44	DLX2	FEM1C	TAF2	DCLRE1C	POLR3F	CDK7	NEK1	BACH1	SNAI2	KIAA0907	SEC24A	SETDB1	NOC3L	CAB39	NUPL1	SFRS12	NFKBIA	CNOT4	FOSB	ZNF222	KLF10	RIC8B	TPTE	RBBP6	KLF5	CNOT2	PRPF3	FBXO38	IER2	TDG	SEC31A	PLGLA1	FOXO3A	CCNT2	TSC22D1	ZNF45	CHD9	TRPC1	FLJ22028	ZNF557	TNFRSF9	SDCCAG1	TMEFF1	ZNF451	TNFAIP3	FOS	CEP76	KIAA0241	ZNF165	CARF	ZNF331	C1ORF27	THSD1 /// THSD1P	JOSD3	F3	CREB5	CENPC1	TBK1	DAAM1	SCYL3	BIRC2	ARNTL	THUMPD2	TNFRSF10B	ZNF195	JMJD1A	PPP1R12A	PSPC1	BIRC3	CXORF45	PGS1	SMCHD1	RAP80	SUV420H1	FAM53C	CARS	NFIL3	RLF	IFRD1	C17ORF48	JUNB	ZNF426	KIF18A	ZRF1	ZNF19 /// ZNF23	TAF1A	ZNF136	RIPK2	CROCC /// MGC12760 /	STC2	NEDD9	ZNF432	ZNF228	C14ORF138	ING3	STRN3	TBX3	KIN	C21ORF91	ZNF227	MAFF	ADNP	MTHFD2L	JMJD1C	C10ORF137	PTBP2	TSC22D2	RCHY1	ASNS	ZNF435	C2ORF42	ZNF35	RBM39	NCOA3	GAD1	DPP8	PNRC2 /// LOC644047	YY1AP1	ZNF468	C1ORF103	ZCCHC8	CLK1	PELI1	HRH1	PRKRIP1	ZNF131	SMA3 /// SMA5	C5ORF5	FAM48A	VEGF	ZCCHC10	DUSP5	MCL1	RELB	SOX30	ZNF14	SUHW4	CREM	INTS6	C1ORF108	SLTM	WDR67	LIF	PPWD1	ARIH1	PTPN2	JUN	AKAP10	DSCR1	GPATC2	TIPARP	NSUN6	CEBPB	BCL10	C6ORF62	NFKBIE	SCG5	ZCCHC6	WAC	AGTPBP1	FOSL2
HSC_STHSC_FETAL	na	ERBB2IP	HIRIP3	UBXD3	SLC5A12	RDM1	ZC3HAV1	GPR172A	PDE1A	RANBP5	DNTT	EMID1	PKP1	TRAPPC3	APC	PRRG1	C20ORF23	MID1	FALZ	SENP6	ZRANB1	MPHOSPH9	IMPAD1	C9ORF103	GUF1	PRKCA	AKAP8	YWHAQ	BCLAF1	TSPAN1	GABPB2	NCOA6	C9ORF50	C9ORF18
ASTIER_FN_DIFF	na	EIF2S1	ITGAE	COPS5	LOC283761	GJB3	CORO1A	SFTPD	LGALS8	CASP7	PFAAP5	ACSL3	MDN1	ODF1	TOR1A	CHRNB4	JUND	GFRA2	DPF2	VPS45A	GPX1	CD79A	MTCP1	GDPD5	RASSF2	VAV2	DLGAP4	STARD3	ACACB	PLEKHC1	C19ORF29	PIK3C3	SQSTM1	RIF1	GATA2	U2AF2	SPRY1	FRAP1	CCT4	ABCA4	TMEM131	KRT4	PSMC1	MLXIP	HHLA1	ZBTB7A	ETV4	TTTY2	PART1	NUP88	ZYX	LYPD1	IK	SDCCAG1	EPB41L1	NUP205	FOS	GAA	LIMK2	RRAGD	KIF21B	USP13
PAR1PATHWAY	na	GNAQ	GNAI1	GNGT1	MAP3K7	PRKCB1	PRKCA	PPP1R12B	F2R	GNA12	F2	PLCB1	ARHGEF1	ROCK1	GNA13	ADCY1	PIK3CA	PIK3R1	PTK2B	GNB1
ELECTRON_TRANSPORTER_ACTIVITY	na	TSTA3	SARDH	MTHFD2	ALOX15B	PHYH	MTRR	GPX5	PGD	GPX2	CYP24A1	COX5A	MB	ALDH9A1	ALDH2	CDO1	PDHX	GPX4	CYP4F11	PAM	AKR1D1	AKR1A1	P4HB	ALDH5A1	TXN	CYP26A1	ALDH1A2	ADH5	DDO	GPX3	ME1	PHGDH	QDPR	ALDH1A1	IDH3B	NNT	TXNDC5	WWOX	SRD5A2	COX11	ME2	NCF2	DAO	CYP11A1	LOXL2	QSCN6	CYP39A1	KMO	NCF4	CYP19A1	DHCR7	HMOX2	AKR1B10	ME3	UQCR	ALOX12B	COX15	NOX4	GRHPR	ETFB	KIAA1833	UGDH	CYP1B1	EPX	CYC1	ADH6	AOC3	CYCS	LOXL1	GLDC	AOC2	ADH7	SDHD	RRM2B	INDO	DHRS4	BLVRA	ADH1A	DHRS3	SRD5A1	SPR	AKR7A2	TXNL2	AKR7A3	HSD17B8	TXNDC2	CYP1A2	HPGD	P4HA2	MAOB	ALDH4A1	HNRPM	GSR	HAAO	AKR1C4	SDHA	ZFP90	ADH1B	AKR1C1	PRDX2	ASPH	TXN2	PRDX5	AKR1C3	AKR1C2	ALDH3A1	NQO2	AKR1B1	ADH1C	H6PD	DHDH	DHRS2	PPOX	TXNDC3
IL1RPATHWAY	na	TGFB2	NFKBIA	MAP3K7	IRAK2	MAPK14	MAP2K6	JUN	RELA	IL1A	IRAK1	MAP3K7IP1	IKBKB	MYD88	TRAF6	IL1RAP	TOLLIP	TNF	MAP3K1	CHUK	IL1B	IFNB1	MAP3K14	TGFB3	IL1RN	NFKB1	IL1R1	IL6	IFNA1	IRAK3	TGFB1	MAPK8
TENEDINI_MEGAKARYOCYTIC_GENES	na	KLF1	JAK2	FLI1	CBFA2T2	MAPK14	PDGFC	GP6	CASP3	MYC	PF4	BCL2	MYB	IL1B	CDK2	JUND	IL6R	VEGF	CCNE1	JARID2	TAL1	GATA1	MCL1	TGFB1	PPBP	CASP9	MAFG	STAT5A	ITGB3	NFE2	PDGFA	GP1BA	ITGA2B	PDGFB	STAT3	CXCL1	MPL	CDKN1B	RASA1	KIT	IL8	CXCR4	RASGRP2	CCL5	STAT1	CDC2	CBFA2T3	CD9	BAD	BCL2L2	CCNB1	CCND3	GP9	IL6
BCNU_GLIOMA_NOMGMT_48HRS_UP	na	SMPD2	SNCG	BCL10	ST6GAL1	LAIR1	SNAPC3	SNAPC1	GDI2	ECM2	SLC10A1	GCM1	RNASE4	SMARCD1	CD80	GNRHR	ESRRA	ST8SIA1	SNRPB2
CMV_HCMV_6HRS_UP	na	POLG2	C12ORF22	ATF3	OTUD3	TAF13	ZC3HAV1	IFIT3	GCH1	RBM38	PSCD1	RIPK1	SLC7A5	H2AFX	TRIM24	NR4A1	PMAIP1	ISG15	BTRC	NR4A3	MX1	OASL	IL11	RSAD2	NR4A2	CREM
TGF_BETA_SIGNALING_PATHWAY	na	RUNX2	WNT1	TGFBR3	ZFHX1B	SMAD7	SMAD2	TFE3	ITGB6	ENG	TGFBR1	CTNNB1	LTBP1	SERPINE1	ZFYVE9	EP300	TNF	IFNG	SMAD1	EGF	HRAS	TGFBR2	FOXH1	SPP1	BMP4	TGFB1	CREBBP	RUNX3	SMAD5	LIF	TGIF	JUN	SMAD4	MAPK3	FST	FKBP1A	SKIL	STAT3	NOG	LEF1	SMAD9	MAPK9	JAK1	STAT1	THBS1	INHBA	SMAD6	NFKB1	ZNF423	FOS
CHIARETTI_ZAP70_DIFF	na	PTPN18	MLL4	LCK	IFT20	CRADD	TCF20	GPR56	CDK9	CD200	FGR	PFAAP5	ITGA5	BAIAP2	MYBL1	ACOT8	C7ORF44	SOCS1	CTGF	XPC	IL27RA	KIAA0194	PHC2	SFI1	BRF1	PDE9A	TTN	IL32	CNOT8	SPINK1	KLRB1	LAT	HPN	ZAP70	RRAD	GAB1	AP3D1	CTSW	CTNND1	TNFRSF1B	E2F4	TP53BP1	PCSK7	TRIP6	EPM2AIP1	AIP	STK39	BBC3	CASP8	CASP10	IGJ	CSPG2	DGKA	PBX3	PIK4CA /// LOC220686	RQCD1	SF3B3	ANXA11	OR5I1	LOC162427	LRRC15	SLC2A1	CKMT2	AGPS	ACVR2A	HPS1	GRIN1	SEMA6A
BHATTACHARYA_ESC_UP	na	ZNF257	KRT18	MTHFD2	ZNF43	SNRPF	SLC16A1	RPS24	HDAC2	DSG2	TNNT1	MAD2L2	RPL4	MGST1	RPLP0	PITX2	ELOVL6	GJA1	HSPA4	GDF3	SERPINH1	LRRN1	ZNF117	HNRPAB	SMS	PPAT	KRT8	NBR2	RPL7	PSIP1	NASP	CRABP2	CYP26A1	RPL6	CCT8	GAL	CRABP1	EPRS	LDHB	GSH1	LAPTM4B	CALU	MTHFD1	CCNC	HMGB2	SSB	CDC2	PODXL	EIF4A1	PSMA2	SFRP2	IDH1	SET	CCNB1	PSMA3	TK1	DDX21	PTTG1	RPL24	KIF4A	IMPDH2	SEMA6A	NPM1
STEMPATHWAY	na	IL2	CSF3	IL9	IL5	IL8	CD4	IL4	IL3	CSF2	CD8A	IL11	IL7	CSF1	EPO	IL6
HOFFMANN_BIVSBII_LGBII	na	CD36	NCALD	IFI30	SLC16A1	GPAM	XRCC6	RAB6B	RHOD	SDC4	HSPD1	CD40	RAG2	MYBBP1A	HES1	GLRX	MAPK8IP3	PTPN12	NEDD4	LTB	LTB4DH	MS4A1	MYOG	CNR2	CCND2	EZH2	AP4B1	IL7R	PRM1	LY6D	PLA2G4F	ZFP1	SERBP1	XPO1	PRPS1	NALP6	MYH11	APOC1	SIPA1	LHB	SEMA4D	PTPRS	ICAM1	CCNB1	PEPD	DAD1	APOC3	VEGFB	SFPQ	EHD1	LAT2	HOXC5	GGA2	RAG1	NCF4	IL6ST	GFPT1	ISYNA1	TGFBR3	SCD	FGL2	CDKN3	SREBF2	CD74	AQP4	HMBS	PRTN3	SUCLG2	RBMS2	SMARCA4	MFHAS1	BLR1	RAB36	GFRA1	SLC3A2	PLD4	MYH9	LEFTY1	ABHD14A	CD151	EFNB1	CD83	PSAT1	STX1A	EVI1	PTPRG	CFP	CDC20	IL4I1	SLC2A3	MEF2C	ZNF385	FES	GZMM	GIMAP4	DNMT3A	SEPP1	ZBED3	CTSH	CYBA	TRAPPC5	RELN
HDACI_COLON_SUL16HRS_UP	na	MMRN2	E2F2	NGFRAP1L1	RP5-1022P6.2	TUBE1	ARRDC3	LYRM4	CD58	ANXA2	PPP2CB	SERPINB1	SDHB	GFPT1	ANXA5	SLC20A1	UXS1	CD55	FLNB	PLGLA1	TNCRNA	MYC	MAP1LC3B	PTGDS	ACAA2	EIF2C2	TRIB1	ME1	XPOT	RHOB	ABHD3	CAV2	LARP2	API5	WWOX	CDH1	HSP90AA1	TEGT	CSNK2A1	PHKA1	KIAA0748	ARHGEF2	ATP5D
CMV_HCMV_TIMECOURSE_14HRS_UP	na	DUSP8	NUPL1	PPP1R13B	OTUD3	HEAB	UBN1	MTF1	HERPUD1	EZH2	USP1	AMD1	ZC3H8	POLR2C	ZNF230	ZRSR2	ZBTB5	ZNF263	TIAL1	NDEL1	MIZF	ZBTB43	THUMPD1	TUSC2	SLC7A5	TAF5L	PIM2	H2AFX	RAB5C	STX11	DNAJA1	HBEGF	FOXK2	DNAJB6	ERF	CCNE1	SIAH2	DDX48	IL11	HIC2	PML	BCL7B	USPL1	PPM1D	ASMT	BRD2
UV-4NQO_FIBRO_DN	na	TCEA2	ARNT2	PPP2CB	BAP1	POFUT1	GGA3	AKAP6	RAB9	MTA1	KIFC1	HNMT	HNRPD	TOPBP1	PCDH1	PCYT2	KCNK1	ADAM11	RBM3	SLC9A6	TAL1	PTPRN2	DUSP5	PTPRK	EFNB3	LRP1	IL1R1	RBM5	C3AR1
UVB_SCC_DN	na	SEPT8	MORC3	LOC220594	CDYL	SOX4	RBPSUH	EXT1	AMD1	ZC3H8	TLK2	AURKA	KIAA0174	BAIAP2	E2F3	TUSC2	MYC	BAZ2B	YTHDF3	CHD1	PRKCBP1	BRD8	ERF	ID1	TLK1	CYR61	GATA3	CENPA	BLCAP	MYST3	NUP153	N4BP1	TNFRSF1A	TGIF	HEG1	MTF2	CASP8	PATZ1	RYBP	IL4R	EIF2C2	CRKL	COIL	ADNP	DYRK1A	RAPGEF2	C6ORF145	MARK3	FZD2	POGZ	WSB1	SCHIP1	TRAF4	KIFC1	HMGA2	TRAM2	KLF7	HSPC111	SLK	RRS1	SHOC2	KIF2A	PHC2	DDX3Y	PMM2	NEDD4L	DDIT4	SPOP	TP73L	FOXF2	NGDN	MFAP1	ANKRD46	ARHGEF7	NAV3	DDEF2	CNOT4	POLS	SACS	CNOT2	PHF3	WEE1	SIAH1	FOXJ3	BAG5	NAGK	ZNF146	TIPARP	ARL4C	FOXO3A	SLC25A44	MAST4	DUSP4	BRD1	FADD	HMGCR	CTCF	ATP13A3	PGRMC2	SIAH2	RPP38	TNFAIP3	KBTBD2	CSTF1	TNFAIP8	ADORA2B
AT1RPATHWAY	na	EGFR	SOS1	PRKCB1	RAC1	JUN	MAPK3	ATF2	MEF2D	CALM1	AGTR1	PAK1	SYT1	CALM2	MAP2K1	SHC1	RAF1	CALM3	MEF2B	GNAQ	MAP2K4	AGT	MAP3K1	MEF2C	PTK2	GRB2	PRKCA	HRAS	MAP2K2	PTK2B	MEF2A	SRC	MAPK1	ELK1	MAPK8
IGF1RPATHWAY	na	RAF1	IGF1R	SOS1	GRB2	HRAS	MAPK3	AKT1	PIK3CA	PIK3R1	BAD	YWHAH	MAPK1	MAP2K1	SHC1	IRS1
CARDIACEGFPATHWAY	na	ADAM12	EGFR	AGT	EGF	PRKCB1	HRAS	PRKCA	RELA	JUN	EDNRA	EDNRB	EDN1	PLCG1	NFKB1	FOS	AGTR2	MYC
UVC_XPCS_8HR_UP	na	ATF3	CEP68	CTH	SAT1	LHX2	SLC6A8	FGFR3	TREX1	RELA	FBXL14	CEBPD	ABCB6	TOB1	CASP3	PIM2	RAD9A	RNF103	EFNA1	OSR2	CDC6	SHOX2	FRAT2	TERF2	GLS	TP53	TEGT	ACYP1	TPM2	GNS	TFAM	PCDH9	NAT1	TBCC	NXF1	CTSL2	HEXIM1	TNFSF9	WBSCR22	TP53I3	ZNF263	TRIM21	RPUSD2	GLUL	CCNT2	MED6	BTG1	C10ORF22	PMAIP1	NEU1	RFC5	ALAS1	RHOB	SLC30A3	TSPYL2	RGS2	RSL1D1	HIST2H2AA3	BRD2
RARRXRPATHWAY	na	HDAC3	RXRA	GTF2B	RARA	POLR2A	NCOA3	GTF2F1	GTF2A1	NCOA2	TBP	GTF2E1	ERCC3	NCOA1	NCOR2	PCAF
YE_INTRAMETASTATIC_HCC_UP	na	CENPE	CES1	YES1	CYP4F12	KHK	MMP9	LILRA2	ENO3	IL2RB	SERPINB5	IRF2	AKR1C4	MDFI	IGFBP6	CD37	ASPH	FZD2	INPP5B	RAB28	ITGA9	LRP6
HADDAD_CD45CD7_PLUS_VS_MINUS_DN	na	SMARCA2	KIAA1212	DNAJC6	PSEN2	ZNF165	TIMP3	STCH	CHN2	FAM124B	CFH /// CFHR1	PBX1	ARG2	NPR3	CFH	MLLT3	CRHBP	SMAD7	HMGA2	HSPA5	HTR1F	PPM1H	DDX17	HLF	LOX	GP1BB /// SEPT5	INPP4B	ID3	HSPB1	PTK2	PDE4B	PTPRD	TNFSF10	HIST1H2BG	FAM3C	BCLAF1	TAL1	PRG2	MSH2	KIAA1033	FXR1	PLCB4	ILF3	TPM1	GATA3	MYH10	TJP2	DDEF2	KLF9	ARMCX2	SERPINI1	DACH1	HLA-DRB4	GRK5	MPDZ	PHLPP	PHF3	LRIG1	ANK3	GPR126	EVI1	CACNB2	HLA-DQA1 /// HLA-DQA	FAM117A	LAPTM4B	C5ORF23	FOXO3A	BEX1	DLK1	FOXO1A	COL5A1	RASA1	RIOK3	ZNF148	PLOD2	ALDH1A1	BAG3	ARMCX1	PDZD2	CDC14B	TRO	PTRF	MEG3 /// LOC647251	MDK	F2RL1
WANG_MLL_CBP_VS_GMP_UP	na	YWHAZ	VIL2	GTPBP2	STAC	CPD	CD14	NCAM1	VCAM1	LRG1	RGS10	NR2C2	GPC1	LAPTM4B	KIF1B	CEP350	ADAM15	ELA1	IL12A	MRPL11	ADCY3	TRUB2	SLC38A3	RPL23A	PRR6	HOXA9	F10	STK10	PIAS4	PGLYRP1	EVI2A	LAPTM5	ITSN2	ATP6V1E1	OGFRL1	RAPGEF3	GLG1
NGUYEN_KERATO_UP	na	SLC12A3	VSIG1	STAT5A	SFPQ	PHB2	ANXA6	TLOC1	F2R	ARL6IP5	FLOT1	TCAP	HDAC1	NQO1	ABCC8	CDCA3	CANX	SLC4A3	S100A13	HMGCR	RBP1	LAMB2	CNTN1	VAT1	COL18A1	TAGLN	PTHLH	PCF11	ITGAV
UVC_TTD-XPCS_COMMON_UP	na	SHOX2	LHX2	RHOB	SLC30A3	NXF1	CTSL2	RELA	TSPYL2	TP53I3	ABCB6	CEBPD	TOB1	ACYP1	GLUL	PIM2	RNF103	RSL1D1	EFNA1	AMACR	CCNT2	BRD2
UVC_TTD_8HR_DN	na	PKN2	THRAP2	CDC2L6	LOC220594	PRIM2A	CDYL	TRIO	GPR176	EXT1	LARS2	PTPRM	GRLF1	ASCC3	MPHOSPH1	F3	GTF2F2	TSPAN5	CREB5	SMAD7	FLNB	FTO	SR140	MYC	MDN1	PPP1R12A	CUTL1	GSK3B	MYO10	PPP2R3A	MYCBP2	PTK2	MEIS2	ATP2B1	COL5A2	SEPT9	SCC-112	FGF5	SMCHD1	STAG1	CENTG2	TLE4	ID1	SNX13	ATRX	LASS6	MAST2	SAMD4A	PTPRK	FYN	RNGTT	ENC1	IFRD1	CTBP2	SLC4A7	ERC1	ZBTB20	TDRD3	ROR1	SKAP2	FRYL	PDLIM5	TMEM131	CCND1	IL7R	KIAA0350	STK39	LOC151162	FARS2	FCHSD2	CXCL12	MGLL	WDR7	MAD1L1	MNAT1	FBXL7	GALK2	RFTN1	VPS13A	SATB2	ANKRD28	SLC25A13	CXORF6	G6PD	DKFZP686A01247	SEMA3C	SERPINB2	RAPGEF2	DPYD	UST	NEK7	SHB	RABGAP1L	SCHIP1	AMPH	CASK	R3HDM2	CRADD	BMP2K	EPHA4	WWC1	SSBP2	PPAP2B	SERPINE1	EDG2	MYO1B	ZFYVE9	NFIB	GNAQ	IGF2BP3	C2ORF10	FAT	CBLB	CTGF	SPAG9	PRKACB	PRKCA	MBNL1	TCF12	RAB3GAP1	TCF7L2	RGS20	ATXN1	SRPK2	CAP2	MYST4	KIAA0146	EIF4G3	FUT8	UBL3	SMURF2	GULP1	BCAR3	EGFR	C10ORF38	DDEF2	TBL1X	NRG1	ZMYND11	SKIV2L2	RUNX1	PARD3	MAP4K5	FGF2	EHBP1	EIF4E	RGS7	RNF13	DDX10	DUSP1	MID1	DOK5	XRCC4	CDC42BPA	PBX3	STK3	ZNF148	VEGFC	AFAP	ROCK2	TRAK1	KIAA1199	PKP4	GBE1	NRIP1	CLASP2
UVC_HIGH_D9_DN	na	TMEM97	CCNG1	CITED2	RRS1	KIAA1128	IDI1	KLF9	KIAA1026	ACVR1B	CCNA2	TRIM32	RBPSUH	TGIF	ADM	EDD1	DYRK2	KIAA0232	AYTL2	BAT2D1	AGTR1	KIAA0174	SWAP70	CD2AP	NAP1L1
CITRATE_CYCLE_TCA_CYCLE	na	ACO2	SUCLA2	MDH1	DLST /// DLSTP	MDH2	SUCLG1	CS	ACO1	IDH2	SDHA	SDHB	IDH3B	SUCLG2	IDH1	PC	IDH3A	PCK1	FH	IDH3G	DLD
ERK5PATHWAY	na	MEF2B	NTRK1	MEF2C	GRB2	HRAS	MAPK7	MAPK3	AKT1	MEF2D	PIK3CA	PIK3R1	PLCG1	MEF2A	CREB1	RPS6KA1	MAPK1	SHC1
INSULIN_NIH3T3_UP	na	PVALB	CRYAB	TUBB2B	ALAD	TNFRSF1A	SLC25A5	ZFP90	PRLR	MAPT	VHL	MYH3	SFRS2	NT5E	CNN1	TAGLN	ITGA6	APAF1
KUMAR_HOXA_DIFF	na	M6PR	EPHX1	GJB3	OGFOD2	PTCH1	SLC30A4	ZFP2	CD5	HS3ST1	ACOT9	HK2	ITK	C1QC	IRF7	ACADS	GPC4	PDK1	ELOVL5	KLRD1	SPIC	GOLPH4	IFIT2	AYTL2	EXT2	NR2F6	RECK	TXNL5	ADAR	RUSC1	HARS2	LYSMD2	GABBR1	NAT8	ST6GAL1	FASN	SIT1	ELN	BPHL	RB1	TMEM141	ABLIM1	USP52	GTPBP2	LCK	CTSB	F8A1	TRAF4	LSG1	EYA2	ENPEP	MR1	MS4A2	UBE2B	UGDH	IMPAD1	PRKCA	DUSP9	EPX	IGF1	IL1RN	GUSB	CBX6	VPS53	RGS9	ATG7	MAPK3	PLA2G7	PRG3	RBBP6	MOCOS	PHTF2	CDC42EP4	NAGLU	UPP1	NPEPL1	COL19A1	DAB2IP	PLS3	H1F0	RHOB	PDZK1	GALNT3	CYHR1	POU2AF1	EDG1	EXTL3	IDH1	CD9	CSNK1A1	LCT	ARL6IP4	SPTLC2	RAMP1	ANKRD47	SDC4	NME3	CYP7B1	ARNTL	DSC1	ELL2	PFKP	PLA2G4A	TGIF2	ZDHHC14	ABCC5	CCNG2	DCK	LIMS1	KLRA1	CXXC5	ZAP70	IL8RB	SATB1	MCART1	CTSW	POLM	PPIC	AKT1	OLFM1	VCAM1	CXCR3	HIVEP2	IARS2	F2RL2	HINT2	DDR1	PRDM5	POSTN	HOXA6	CYP11A1	DDAH2	ICOS	IL4	SCD5	PCCB	HNRPA2B1	ARG2	TMEM30A	PTGER4	SCD	BLNK	IFI27	IL1RL1	BCKDHA	SPIB	IFNB1	SPP1	RSAD2	VNN3	FKBP9	DMPK	RBPMS	EIF3S1	SETD8	MAG	ARMCX2	ABHD14A	MYO1D	GAS2	SEMA6B	RAB31	ITSN1	ORMDL3	RPS6KC1	PSKH1	GZMA	ABHD8	CLN6	PERP	PES1	LEF1	HDC	GIMAP4	PGRMC2	PKP4	GNB4	B4GALNT1	MEIS1	DNTT	IRF4	TNFRSF19	LGALS3BP	RALGPS2	CPSF4	GPC1	PIM2	HDAC7A	PTPRCAP	ANGPT1	PDLIM1	RPS6KB2	ALOX15	BLK	DSP	ANXA1	IFIT1	FYN	MS4A1	ICA1	PDCD6	RABGGTB	GPR97	IL7R	CIDEB	VPREB1	LY6D	PTP4A3	GPX3	CTSC	GRAMD3	ISG15	XPO1	SPATA6	AQP9	VPREB3	ST6GALNAC4	MGP	ATP2A1	SH3GLB1	ALDH7A1	ANKRD10	DLAT	OTUD5	CORO2B	BASP1	MMP9	KLK1	CD6	CYP2S1	SFMBT2	CD8B	FRAT2	MTDH	CD2	MRPL14	THY1	EIF2S2	LHX3	IGLL1	DNAJC3	EOMES	PML	SH3BGR	TCF7	TNFRSF7	ATM	CAMK2D	CD19	IFIT3	REM1	TBXAS1	ZFPM1	SHD	GNG12	PRKCQ	FCER1A	MID1IP1	AKAP8	STX18	GDPD3	CLDN1	F10	USP18	PAX5	EEF1B2	PGM2	C1QDC1	SLC12A2	TM2D2	NAV1	ANGPTL1	CCR9	COX6A2	EIF3S6	TSPAN13	SPATA13	CKM	PSMD9	PEX7	LTB	SLC31A1	PSIP1	GATA3	SEMA4B	F2R	SRGAP2	STK39	ZIK1	ATP1B3	CD5L	CEBPZ	TAF1B	KCNAB2	NCR1	EBF1	INHBA	NFIX	ZCCHC3	HPS1	ALOX12P2	MYL4	PDE7A	GLG1	CPA3	CD3E	GAS7	RAG1	CLCN3	SMO	CD55	HOXA5	GUCA2B	CYB561	MBNL1	ATXN10	PRG2	CD79A	RYR1	MCOLN2	BLR1	FBP1	GSTO1	CDH5	VPS41	PCBP2	CD83	ISGF3G	RPL23	HOXA10	HMGCS1	LGR5	HPGD	NFE2L2	TERT	GIMAP1	MEF2C	RNF11	HOXA7	TPI1	CCL5	ITM2A	ATP1B1	HOXA9
SIG_CD40PATHWAYMAP	na	NFKBIA	MAPK14	TRAF3	MAPK3	MAPK8IP2	MAPK11	NFKBIB	MAPK8IP1	PIK3R1	PIK3CD	SYT1	NFKB2	TRAF6	MAP2K7	MAPKAPK5	DUSP1	MAPK13	MAP2K4	TRAF2	TRAF5	IKBKG	MAPK12	NFKBIL2	MAPK8IP3	NFKBIE	MAPK9	PIK3CA	MAPK10	GORASP1	NFKB1	MAPK1	NFKBIL1	MAPK8
CANCERDRUGS_PROBCELL_DN	na	BCL2	EMILIN2	CXORF9	NDUFV3	OSTF1	ALDOA	FKBP3	ENO1	SLC25A1	LOC645619	ANXA4	PDK3	HIGD1A	BNIP3L	CTAGE5
ET743_RESIST_UP	na	VBP1	TJP2	AGT	DUT	ZNF24	ARHGDIB	CSF2RA	GDI1	RAD51C	YWHAQ	IFI6	AKAP12	ATP6V0C	IFIT1	DNAJB1	GLUL	CRIP2
H2O2_CSBDIFF_C1	na	IFT88	S100P	CAPZA1	TCF8	INSL4	PTK9	TOMM34	ABI2	PTPLAD1	TRIP6	ACSL1	RYBP	PHLDA1	C6ORF142	SLC20A2	RFXAP	KIT	SLC39A6	BCL2A1	ALDH6A1	NUP88	TAF10	CCNA2	LIMD1	VARS	FBXW2	COL3A1	MRPL19	SLC31A2	KIAA0376	PPP1R2	UROS	SLC26A2
P21_ANY_DN	na	SMC4	CYR61	SPAG5	G3BP	CKS1B	SCYE1	ATG7	PLK2	PTPRC	RFC3	MYBL2	CHAF1B	DTL	PBK	ZNF629	ECSIT	KIF20A	CDKN3	TRIP13	CDC20	CDC6	PPP1R9B	CRYAB	BUB3	CENPF	C15ORF23	UHRF1	PCNA	RPA3	CROP	ARL6IP1	KIAA0101	F9	ACTB	PLK1
MEF2DPATHWAY	na	CALM3	PPP3CB	EP300	NFATC1	CABIN1	PRKCB1	PRKCA	TRA@	PPP3CC	MEF2D	HDAC2	CALM1	CAPNS1	HDAC1	CAPN2	SYT1	NFATC2	CALM2	CAPNS2	PPP3CA
UVC_HIGH_D3_DN	na	CYR61	BLCAP	CKS2	BNIP2	PPP2R1B	SCHIP1	SLBP	SSH1	HERPUD1	LSM14A	AMD1	TUBGCP3	SERTAD2	CNOT2	RIPK1	FOXJ3	TAF11	TIPARP	ZNF623	PLK4	RNF4	C21ORF25	SLC25A44	POLE2	UNG	CDC6	TM4SF1	CDR2	RHOB	CRKL	COIL	BMI1	ADNP	RAI17	BRD8	PODXL	KIF23	DR1	SIAH2	TLK1	KIAA1012	ZFAND5	STK17A	TNFAIP8	GINS1	ELF4
HADDAD_HSC_CD7_DN	na	SMARCA2	KIAA1212	DNAJC6	PSEN2	ZNF165	TIMP3	STCH	CHN2	FAM124B	CFH /// CFHR1	PBX1	ARG2	NPR3	CFH	MLLT3	CRHBP	SMAD7	HMGA2	HSPA5	HTR1F	PPM1H	DDX17	HLF	LOX	GP1BB /// SEPT5	INPP4B	ID3	HSPB1	PTK2	PDE4B	PTPRD	TNFSF10	HIST1H2BG	FAM3C	BCLAF1	TAL1	PRG2	MSH2	KIAA1033	FXR1	PLCB4	ILF3	TPM1	GATA3	MYH10	TJP2	DDEF2	KLF9	ARMCX2	SERPINI1	DACH1	HLA-DRB4	GRK5	MPDZ	PHLPP	PHF3	LRIG1	ANK3	GPR126	EVI1	CACNB2	HLA-DQA1 /// HLA-DQA	FAM117A	LAPTM4B	C5ORF23	FOXO3A	BEX1	DLK1	FOXO1A	COL5A1	RASA1	RIOK3	ZNF148	PLOD2	ALDH1A1	BAG3	ARMCX1	PDZD2	CDC14B	TRO	PTRF	MEG3 /// LOC647251	MDK	F2RL1
BCNU_GLIOMA_MGMT_24HRS_DN	na	GABRA2	STXBP2	SPRR2B	TSPAN4	PZP	GOLGA2	ACTN1	MSR1	PPARBP	NRTN	TNFRSF11B	ICAM5	TLE3	ARTN	PFN1	HAGH	DHX16	GPR37	SORBS2	IKBKG	SLC30A3	ADRA1B	GTF2F1	ARPC2	RGR	COL9A1	TRAF1	RIT2	RAD51	HADH	SPEG	MDK
DRUG_RESISTANCE_AND_METABOLISM	na	GSTP1	EPHX1	CYP2B6	ABCC1	CYP2E1	NAT2	SOD1	TOP2B	TPMT	TOP2A	AHR	TYMS	BRCA1	RXRG	MYC	ERBB4	CDK2	CYP3A5	TOP1	CCNE1	ABCC5	TP53	MSH2	ERCC3	ABCB1	BCL2L1	TNFRSF11A	ERBB3	EPHX2	CRABP1	ERBB2	GSTM1	CCND1	GSK3A	CDKN2D	PPIA	RARB	CDKN1B	MGMT	CYP2C8	RXRB	RARG	RB1	SRD5A2	CYP2C9	PPARA	ABCC3	IGF1R	IGF2R	ABCC2	RARA	XPA	MET	PPARG	NFKBIB	BCL2	XPC	MLH1	ABCC6	PPARD	CYP2C19	HIF1A	BLMH	CDKN2A	RELB	CYP2D6	ATM	ESR1	EGFR	COMT	ESR2	RPL13A	FGF2	BRCA2	MSH3	CYP3A4	ABCG2	BAX	MVP	NQO1	CYP1A2	APC	NFKB2	CYP1A1	RXRA	NFKBIE	AP1S1	AR	ARNT	CDK4	NFKB1	FOS	CDKN1A	ELK1	ACTB
HDACI_COLON_CURSUL_UP	na	EIF2S1	MMRN2	PFKM	ATF4	ABCF2	TUBE1	ARRDC3	KIAA0274	ANXA2	SDHB	C9ORF86	GFPT1	ANXA5	RFX3	HSPA1A	SMAD2	SDC4	FLNB	SERPINE1	EYA2	TNCRNA	MYC	ERRFI1	PTGDS	MAP1LC3B	RBBP4	EIF2C2	TRIB1	ME1	XPOT	STK3	LARP2	API5	WWOX	CDH1	HSP90AA1	CSNK2A1	PHKA1	TMEM142B	SESN2	XBP1	IMPDH2
WNT_SIGNALING	na	WNT10A	WNT4	FZD8	WNT5A	FOSL1	PRKD1	WNT10B	WNT1	WNT2	WNT3	PRKCZ	PRKCE	CTNNB1	MYC	FZD10	PPP2R5C	GSK3B	FZD9	PLAU	SFRP4	PRKCA	AXIN1	WNT2B	MAPK10	WNT5B	TCF7	FZD3	PRKCB1	RAC1	CCND2	JUN	WNT7A	RHOA	PRKCH	FZD5	CCND1	PAFAH1B1	FZD6	APC	FRAT1	PRKCQ	CSNK1E	DVL2	FZD7	DVL3	WNT11	PRKCG	MAPK9	FBXW2	FZD1	PRKCD	PPP2R5E	DVL1	FZD2	CCND3	WNT6	PRKCI	LDLR	WNT16
DSRNA_DN	na	PARG	PLAU	WASF1	MEIS1	TP53	VCAM1	MMP1	STAM	PRKAR1B	DNMT3A	CDC14A	PCK2	EFNB3	STAB1	TOMM70A
P21_P53_ANY_DN	na	UBE2T	AURKB	NCAPG	ASPM	PRC1	TUBA3	SMC2	PARP2	HNRPA2B1	AURKA	BIRC2	DLG7	MCM6	TYMS	TUBB3	CDC25B	MCM4	KIAA1794	VEGF	MKI67	ANLN	C14ORF106	MCM2	CYR61	ATAD2	MCM3	CEP55	TRIM44	EXO1	TPX2	CCDC99	SERPINI2	ZBTB5	PBK	ZNF84	TTK	HMGB2	MCM7	TCN2	RACGAP1	BUB1	TUBB4	FAT2	CDC2	UBE2C	KNTC1	WDHD1	NCAPD3	NPM1
CREB_BRAIN_2WKS_UP	na	NOV	TMEM14C	CPLX1	MEF2C	SYT17	ABHD14A	SLC29A1	TUBB	KLF10	PSMD4	OLFM1	TBR1	AK1	RNASEH2C	STX1A	GADD45B	VSNL1	NFIX	ATP6V0C	MGST3	BDNF	CALB2	STMN2	RPS6KB1
YAGI_AML_PROG_ASSOC	na	UCK2	CEP68	CDK6	LBR	LYST	NME1	TIA1	ATF2	PRLR	ARSA	GTF2F2	INPP5F	STAU2	CYLN2	APLP2	AZU1	CD68	TAF1	PGD	DMXL2	VPS11	TRAF2	TSPO	HARSL	CORO2A	BRD8	ARD1A	GTF2H3	PIK3R3	ENPP1	VDAC1	RRAD	MYST3	POLR2H	ADAM17	PRUNE	TIAL1	SLC9A7	PMS2L3	HOMER3	GTF2IRD2	SLC10A3	BCAT1	DDHD2	RARB	TKT	PDE4DIP /// LOC64253	HSPE1	BST1	OGT	PMS1	XPO1	PTP4A2	CALCR	ZYX	ADNP	TNFRSF17	TBCE	TTC22	MTG1	UBXD7	CREBL1	CEBPE	PMS2L1	PHACTR4	TLL1	MYL4	NPC2	PRKD1	ECGF1	GABARAP	SURB7	LRRC48	WIT1	ECE2	WSB2	STX11	UBE2D1	OVOL2	ORC5L	NUMB	KIF2A	GCN5L2	GRIK5	TTPA /// LOC649495	ZNF271	COL3A1	ANP32E	PRKAR1B	ENSA	TPM2	MGC14376	HADH	DIP	PREPL	PEX6	NFKBIA	TAF4B	CD14	ATP6V0B	LUZP1	APPBP2	LEPR	HNF4A	GNG12	RAB32	HMGCS1	HNRPD	BTAF1	PRPF4	EED	CRYZ	INPP5E	RAB6IP1	APOBEC3B	RBM34	TNRC21	INPP5A	GPR3	VAT1	VASP	RENBP	DKFZP564C152	SLC22A4	CA11	TAOK3	SLC25A4
ZHAN_TONSIL_PCBC	na	EGR3	FOXM1	STCH	HADHA	IRF4	ITGA6	ETS1	MYC	TNF	SNRPC	ID3	HRAS	SPIB	VCL	LMNB1	TERF2	ELF1	BLK	CCNG2	GBP1	MSH2	LTB	SPI1	BLR1	RUNX3	CIITA	OGG1	CASP10	RPA1	IL4R	CDC20	SLC7A6	TRAF5	EED	LIG1	BMI1	CCNF	ABCD3	PECAM1	CSTF2	REL	XBP1	RAE1
VENTRICLES_UP	na	OPA1	UBE2G1	PDE3A	IMPA2	NDRG4	KIAA1279	PTPRM	PHYH	GPC1	C7ORF44	ATP5C1	HYAL1	SORBS2	PDLIM1	PYGB	PPP2R3A	MEIS2	LDB3	APOD	UBE2H	ZHX2	HIPK3	CAPNS1	GYS1	PAMCI	DIO2	VDAC1	VPS8	MRPS18B	CCND2	EYA1	WBSCR22	MYOM2	GADD45A	ZBTB43	NDUFA9	P2RY2	ALDH1L1	PLCL1	GABRE	ACAA2	LAMA2	ALAS1	CDK2AP2	HIST1H2BD	HIST1H3E	STIM1	SLC25A20	OGDH	MRCL3	HEBP2	IRX5	RAPGEF2	PDE1C	SH3GL2	LOC552889	ACAA1	NLGN1	LPL	ABLIM1	PCSK6	IDH2	KIFC3	CHN2	HADHA	PKIA	TOB1	COPS3	TBC1D4	FEM1C	GRM1	MLH1	LMO7	AFG3L2	CAP2	ALDOC	HADH	ZNF710	ATP5A1	KIAA1155	NDUFS1	METAP1	LARP5	NDUFS6	OXA1L	CYB5R1	COX7A2	MCCC2	ECHS1	PGM1	NDUFV2	DSCR1L1	PHKA1	GBE1	SMYD2	UBE1C	NDUFAF1	ITGA9	PDZRN3	NDUFS2	CD36	ADAM23	FHL2	JTV1	AMD1	CDH13	CAPN2	RHOQ	PTPN14	ACSL3	COX5A	RAB21	IVNS1ABP	UNG	PTK9L	ZNF330	PFKP	ACTN2	PDHX	SRGAP3	UQCRQ	BCAT2	POLR2F	BDH1	HSPB6	PLN	ELAC2	GAB1	PSMB6	BNIP3	GOT2	MYL2	PDLIM5	MAP4	KCNQ1	CDH2	STK39	TBX1	C21ORF33	VTN	AUH	STARD7	MYL3	CDKN1C	NIFUN	IDH3B	ALPK3	KIAA0738	DKFZP686A01247	CXX1	NDUFS3	PFKM	UBE2L3	FGF18	KCNJ8	CHN1	CRADD	HSPA9B	VPS13D	FH	RPL3L	SPTBN1	IFI27	CLCN1	PPP2R5C	PRDX3	MRPL33	MAP3K5	CXADR	WWP1	PINK1	SDHD	DPYSL4	FABP3	CSRP2	ARIH2	ASS1	PDK4	TJP2	SGCD	SLC25A3	NUAK1	PCDH7	RNF10	DSCR1	SLC22A5	UBADC1	PPFIBP1	MAOB	DLK1	SETD4	COX8A	PCYT2	SDHA	PKP2	MAPKAPK3	MPPED2	PODXL	ATP1B1	PARP1	CKMT2	PDCD8	GNAS	APOA1	PTPN3
POD1_KO_MOST_UP	na	HMMR	FAP	COL8A2	DCN	LHFPL2	STARD10	CCND2	LBP	HOMER2	CLDN6	SOX11	NCAM1	CFH	EPHA4	CYP7B1	SERPINF1	CSPG2	CDKN1B	COL6A2	RBP1	PHGDH	DKFZP762E1312	PTN	COL3A1	CDH6	NOPE	LUM	COL6A1	IGFBP2	IGSF4	PENK	MDK
RAY_P210_DIFF	na	NRGN	MARCKSL1	NUCB1	FGFR3	CD33	MMP9	MAP3K8	RPS6KA2	CREB5	TXNRD1	TOMM40	MMP8	TNF	GSTT1	ABL1	HSPB1	JUP	RAP1GAP	GPX1	ID1	PLCG2	PRG2	MCAM	BCL2L1	CTTN	CTNNA1	CDH8	TFDP1	CD44	PTMS	JUN	CDH11	IL2RG	TRIM22	RAB4A	P2RX5	CDC25C	PDE1B	MYLK	GADD45A	MMP1	HSPA1A	HIVEP2	NQO1	DNAJC8	PLCD1	PRKCD	GDF10	ICAM1	MARK3	ITGB2	PKD1	FGFR1
LAL_KO_3MO_UP	na	STEAP4	APOBEC1	SNX6	CLEC4E	SLC11A1	IL8RB	CTSB	CXCL3	PLA2G7	HMOX1	MAFB	RGS1	ACP5	MMP19	LY9	UTRN	CD68	TLR7	SLC40A1	MSR1	MARCO	MPEG1	FABP7	SEMA7A	SLC15A3	S100A9	MMP8	CD5L	FKBP5	NEU1	IGSF6	MS4A7	CAMP	CD244	GPNMB	TREM2	SPIC	TNFAIP2	MMP12	C20ORF4	GDF15	DNMT3A	CCR1	IL1R2	MYO5A	FCER1G
MMS_MOUSE_LYMPH_HIGH_4HRS_UP	na	FEN1	LMO4	PRKAR1A	CCRN4L	CYB5A	RBBP6	RAB18	TXNRD1	NQO1	SP3	SPIN	PELI1	VPS4B	PLK4	ATP6V1A	VBP1	CDC6	ACTG1	RBBP7	EIF1AY	CXCR4	RCN2	LYPLA1	PGRMC1	RRM2	DCK	PTDSS1	PSMA3	HMGB3	UBE1C	EIF4A2	MARK2	XBP1	GAS5	HNRPDL
AD12_24HRS_DN	na	CYR61	BCAR3	EPHA2	NFKBIA	JUNB	H1F0	IER3	SDCBP	PLK2	HMOX1	CD83	FUBP3	PSCD1	SFRS5	LIMA1	IL6	EFNA1	NR4A1
UVB_NHEK4_6HRS_DN	na	IL13	KRT10	VTN	NOTCH4	TGFB2	RFC2	MAP3K14	SMO	EGR1	IFI6	NINJ1	RARG	DSC2	AGC1	IL6	EDN2	ITGB7	TGFB1	CDK5
PITX2PATHWAY	na	EP300	GSK3B	LEF1	PITX2	WNT1	TRRAP	AXIN1	HTATIP	FZD1	HDAC1	PPARBP	DVL1	LDB1	APC	CTNNB1	CREBBP
SMITH_HTERT_UP	na	ATF3	LMO4	MTHFD2	SFRS11	ZNF165	HERPUD1	ZNF274	CCNH	ILF2	PSMD11	HYOU1	ZFP36	AHR	MARS	CDC6	TOP1	PSMD4	ICT1	NFX1	DR1	DYRK4	SLC33A1	NFIL3	CREBBP	IFRD1	RBM10	TSG101	LHFPL2	CEBPG	ETV6	TGIF	MCFD2	CCNA1	TOMM34	SRP19	NEK3	GOT1	GSS	GK	CBX5	MAPK9	GATA6	PYCR1	DYRK1A	DAP	XBP1	ASNS	RAE1	ELF4	EIF2S1	PSMD7	CTH	AARS	PCCB	MICA	GFPT1	IL13RA2	DGUOK	CDKN3	CBLB	EPHA2	TNC	XPC	WASF1	RPP30	MLH1	IL10RB	COVA1	EPS8	CDKN2A	SNRPA1	NPC1	BCL7B	SH3BGR	EGFR	CLPP	PLEKHC1	SCYE1	ADAM8	BMP2	H1FX	FGF2	PPP1R11	SLC1A5	KLF5	PIGH	GTF2E2	DDX10	DUSP1	HNRPD	EWSR1	STK3	CXCL2	NUP88	HSF2	TRPC1	PPP2R2A	MRPL49	NFKB1	TCEA1	RDBP	DCTN2
LH_GRANULOSA_UP	na	CYP11A1	ATPIF1	MAP3K7	PGK1	STIP1	GRLF1	GPR56	CYP19A1	DHCR7	LHCGR	CD55	ACTR2	STK25	NLK	ATP2B1	DUSP9	MAP3K5	COL18A1	PGRMC1	TEGT	ARHGEF5	PTPRF	PRKX	NOL3	HSD11B1	POP5	CASP9	COL15A1	CREBL2	RAB27A	PCTK1	MIR16	PSMC3	PDXK	DUSP3	ALPL	RAB1A	PRKAR1A	GRK5	ARPC1A	PTDSR	RAB31	CDC42EP4	SC4MOL	PTP4A1	ACPP	MAP2K1	UPP1	P4HA2	DUSP1	RAB2	ITPR1	DDX41	FKBP5	SGK	GPRC5B	GNLY	RHOB	ACP2	GK	M6PRBP1	GDI2	PPAP2A	PPP2R1A	PPFIA4	RAB5A	BAD	PTPRN	STAR	TNFAIP3	GNAS	PSMD1	RAB14	PTPN21	BNIP3L	BAG1	TFPI2	ACTB	PHKA2	PPP2R5B
WELCH_GATA1	na	HBZ	MAFG	TFR2	KLF1	GYPA	HMBS	NFE2	ANK1	MAFK	HEBP1	FTL	HBA2	SERPINI1	MAFF	EPB49	MAFB	HEBP2	BACH1	TFRC	SLC12A5	GSTT2	UROS	HBB	PPOX
TFF2_KO_UP	na	RBP2	MS4A1	PTPN22	TCF8	ABCG2	CCL8	IRF7	DPEP1	DGKA	CD52	TFF3	CRIP1	OGFR	ZG16	PSMB8	BCAT2	SLC2A2	LTB	TAP1	GNB1	APOA4	KDELR2	SAMHD1
BRCA1_SW480_UP	na	KRT2	PCTK1	IGFBP4	RAC1	LFNG	MET	RHOA	XRCC6	GADD45A	SOD1	TIMP1	TOP2A	GAPDH	UBE2B	MAPRE2	PCNA	TOP1	TIMP2	CDK4	DDIT3	ARHGDIA	CDC34	IGFBP2	CDKN1A	CTNNA1
CALRES_MOUSE_DN	na	ITGAE	STARD3	H3F3B	DDB1	FBN1	TAF6	FBLN2	ALDH3A2	PSMD8	DDX56	SS18	ART1	POLB	CYP3A4	IRAK1	PFKFB1	DGCR2	EIF1B	ATP5S	S100A9	EZH1	RIT1	HMGN1	CYP1B1	KPNB1	RAD50	NEDD8	CPLX2	PEBP1	GALT	ALOX5AP	DYRK1A	NPEPPS	CISH	SARS	DNAJA4	RELB	TEAD3	FGF6
RAC1PATHWAY	na	PLD1	VAV1	MAP3K1	PDGFRA	PPP1R12B	WASF1	ARFIP2	RAC1	TRIO	CFL1	CHN1	MYL2	CDK5R1	LIMK1	MYLK	PIK3CA	PIK3R1	PAK1	RALBP1	NCF2	CDK5	RPS6KB1
UVB_NHEK1_C1	na	HTR4	PGK1	ANXA2	ANXA2P3	NOL7	EEF1A1	NCBP2	NDUFA1	HSP90AB1	SPTBN1	UQCRB	ATP5I	DYNLL1	HMGCS2	ZNF330	CHRNB4	RPL37A	STAT6	RANBP1	NDUFC1	SEC61G	RPL38	RPL37	NR4A2	ERCC2	PPBP	C2ORF27	TXN	RPS23	HEXIM1	CST6	PDLIM5	CXCR3	GUK1	CRYBA4	CHRNB1	ZNF623	COX7C	COL11A1	TSC22D1	C5ORF13	RPS17	COX7A2	RPS27	RPL31	OAS2	SNRPE	SFN	MYF6	RPS21	IL6
AD12_ANY_DN	na	CYR61	BCAR3	JUNB	NFKBIA	IER3	PLK2	SDCBP	HMOX1	CD83	TNFRSF12A	CCND1	PSCD1	LIMA1	EFNA1	MYC	NR4A1	BACE2	EPHA2	H1F0	MFAP2	FUBP3	SFRS5	IL6	ALPI	HIST1H4B
ESR_FIBROBLAST_DN	na	GABBR1	HADH2	CEPT1	GNPNAT1	COL17A1	FUT4	HNRPC	TTC19	SOX7	USP1	CNKSR1	ZNF507	SGPL1	KIAA0146	SOX9	SLC18A2	SYK	LRRFIP2
INOS_ALL_UP	na	FEN1	PICK1	HSPH1	PABPC4	MIF	ZNF259	MCM5	STAM	YWHAH	SMAD2	PTPN14	MCM6	APRT	TYMS	RBBP7	POLR1D	CDK7	CDK2	MCM4	RRM1	IFITM1	ANKIB1	CCNE1	IL1RN	SMS	DNAJB1	MCM2	SRM	IFRD1	HSPA8	RPS12	RAC1	ADM	PPA1	PCSK7	IER2	CSN3	RPL17	NGFB	HMGB2	ACTG1	H2AFZ	EED	RAN	LIG1	GTF2F1	CSRP1	ACLY	NEDD8	EIF4E2	EEF1B2	PDCD2	ATP6V1C1
ADIPOGENESIS_HMSC_CLASS8_DN	na	CYR61	COL15A1	SCYE1	RGS4	BASP1	IGFBP3	IER2	TNFRSF11B	HCK	SLC7A5	SERPINE1	TMEM47	HAPLN1	THBS2	C5ORF13	ABI3BP	LOX	LRP3	COL9A3	MYH11	ITGA3	SRPK2	STK38L	GDF15	SERPINE2	NT5E	SMAD3	ZNF133	ACTG2	TPM1	KRR1	POSTN
BAF57_BT549_DN	na	HSPA4L	MAPK6	FLJ10154	BAALC	NCAPG	MAN1A1	TACC2	SIX2	LBR	CREB3	RP2	SPCS3	SYCP2	C4ORF18	STAM	HS3ST1	ACOT9	LGALS3BP	S100A8	RAB9	HK2	HCCS	C4ORF27	KYNU	NARG1	BDKRB1	SORBS2	DBNDD2	CDC42	MRPS17	SOD2	RP1-93H18.5	CAV2	SCC-112	ELOVL6	TLE4	NOC2L	CAV1	GALNT7	PIGA	SRPK1	AFF3	SPATA5L1	DUSP6	MYH10	CSAG2	HSPA1B	TMSB4Y	H2AFY	GTF2H2	FRAP1	PRR7	TIAL1	PRAME	CYB5B	PTP4A1	ZNHIT1	SPON2	VPS4B	ZFPM2	CTSC	SUCLA2	BST1	CAT	BOLA2	ALAS1	TMEM33	BST2	IL8	QDPR	PSMB8	SEMA3C	LAMA4	PPIF	HMGA1	SCML1	RTEL1	DLAT	HSPH1	SLBP	MAD2L1	TWIST1	SLC29A1	PLK2	TRIM9	IL13RA2	C10ORF86	FADS2	CASP7	KNTC2	GLRX2	SACM1L	NDUFAB1	HSPC111	SFXN1	TBC1D4	CDCP1	PARP12	IGF2BP3	HPSE	TRIM8	TRIB1	OSTM1	SHOC2	ITGA10	CYP1B1	KIAA1598	DUSP9	SMARCA5	FLJ20186	LOXL1	C3ORF60	KIAA0895	DENND2A	SNRPA1	HADH	PDCD5	EGFR	MTERFD1	SLC1A6	TCERG1	C11ORF48	NRG1	GALNT14	PNN	TMEM14B	FGF2	EIF4E	S100A2	SACS	DKFZP686O1327	GNG11	TXNL2	CTPS	MAGEA5	CSE1L	CSTB	B3GALNT1	ETV3	MRPL13	TMEM47	IFT74	MID1	ZNF45	C11ORF24	F11R	C15ORF48	OAS3	C6ORF111	POP7	TRPC4	SAC3D1	DOCK1	TPD52	DYNLT3	APIP	TMEFF1	LOC92482	GDF15	CSTF3	AKR1B1	SLC16A2	CD9	NDUFV2	DVL1	ZNF659	PDCD2	ING2	PCAF	KIAA1797	MAGEA1	RNF182	KBTBD11	GRTP1	SMC3	RGS4	PDHA1	TMEM46	CCR8	RAMP1	CXCL5	FGF12	HIGD1A	C1ORF41	GLA	COX5A	UCHL1	FLJ20105	TSPAN13	ATP5I	ZNF232	TM4SF1	DLEU2	NUDC	NOLA1	LOC129293	SEPT9	FGF5	NTN4	KIAA1794	EIF1AX	CCNE1	MAEA	ATRX	DCK	SMS	TAP2	C4ORF22	MEF2A	SLCO4A1	DIO3	FJX1	WNT5B	LPHN2	SLC4A7	FBXO25	GAL	BNIP3	PDLIM5	MED28	MASA	POU4F1	PBK	IDH3A	STC2	SCG2	RSPO3	RAGE	LAP3	IL4R	FIP1L1	AASDHPPT	RP11-393H10.2	SGK	C1QBP	PSMB9	VRK1	PTPLA	C9ORF85	CACYBP	PALMD	SDPR	LYPLA1	COX7B	GTF2A2	DNAJC15	CASD1	ABCE1	AK2	HDDC2	CXCL6	TFPI2	MTAP	DRAP1	PAQR3	RNF138	GNL3	HSPA9B	BMP2K	SLC39A8	BAMBI	PTGER4	FH	IFI27	ETS1	ABI3BP	EPHA2	CDC25A	PRDX3	C12ORF24	RNF6	MXRA5	ARSJ	HSPA4	RGS20	PDLIM3	TXNL4A	PRR6	BDKRB2	NT5E	PLCB4	TM4SF18	EXOSC8	EIF4G3	STEAP3	PRG1	NMT2	TPM1	SUSD5	SMURF2	OGFRL1	ADAM12	RRAS2	LIF	CITED2	PWP1	GRPEL1	CXCL3	E2F5	SDHB	ADAMTS2	HSPA1A	CAND2	TNFRSF11B	UBE2V2	HMGCS1	MX2	LSM5	MRS2L	CXCL1	TNFRSF21	HNRPD	TNFSF7	CYP2R1	PPA2	DUSP4	RASA1	CXCL2	SLITRK5	NPTX1	PRDX2	AP2B1	MX1	FLJ20323	IER5	SFRP2	B3GNT5	KIAA1622	ADAMTS1	TPD52L1
NADLER_OBESITY_HYPERGLYCEMIA	na	PTPN18	ACADL	MKRN2	VAV1	SORBS3	RRAS2	POLR2H	GTF2H1	LGTN	CACNA1S	WNT1	HR	DLX5	CLTB	DNAJB12	DYNLT1	PABPN1	BTG3	ACP5	POLR1E	NQO1	ADRB3	SUB1	UBE2E3	DSCR3	SERPINE1	FOXD1	FCGR2B	TUBB2C	DVL3	GUCA2A	ACYP2	NPTX1	SNRPB	GAP43	SERPINH1	PPP1R2	CISH	HPS1	SEPW1	FYN	FLT3
DIAB_NEPH_UP	na	CCDC69	ICAM2	IMPA2	ATP10B	SLC22A6	ADAMTSL2	RAMP2	PTPRM	EML1	ENO1	GPR56	FAM53B	CRHBP	PPAP2B	ENG	CLU	MYC	HYAL1	AQP1	ACSM2	CRIP1	ACY1	STARD8	ID1	AKR1A1	TEK	PHF16	IGFBP5	GDPD5	SLC6A7	ACVRL1	ASS1	HPN	TIE1	ARHGEF15	LTK	PPP3CC	CLEC3B	GPR116	MAP4	CCND1	PDE2A	TLE2	ALDH4A1	NOTCH4	HYAL2	GAS2L1	BBOX1	PECAM1	GAS6	C10ORF56	AKR1C3	PTPRB	CD34	BPHL	ABP1	GPLD1	CTSH	CTAGE5	SEMA6A	CYP4F2
HDACI_COLON_TSA2HRS_DN	na	EIF4G2	SENP6	ZNF582	PIGT	LIF	PTK2	EFCAB2	WBSCR23	SPRY2	SLC22A18	TGIF	OTUD4	BCLAF1	ZRANB2	RFX3	PHLDA3	PPRC1	BMP4	TYMS	IGSF1	FLJ14668	SLC17A5
PHOTOSYNTHESIS	na	ATP6V1G1	ATP6V0A1	ATP6V1B2	ATP6V1G2	ATP6V1B1	ATP6V0A4	ATP6AP1	ATP6V1H	ATP6V0D1	ATP6V1C2	ATP6V0B	FDXR	ATP5O	ATP6V0E	ATP6V1D	ATP6V0C	ATP5E	ATP6V1E1	ATP6V1C1	ATP6V1A	ATP6V1F	ATP6V1G3
AKTPATHWAY	na	FOXO1A	CASP9	PDPK1	GHR	CHUK	NFKBIA	GH1	RELA	AKT1	MLLT7	PIK3CA	PIK3R1	BAD	NFKB1	YWHAH	PPP2CA	FOXO3A
ARAPPATHWAY	na	PSCD4	DDEF1	GBF1	KDELR1	ARFGEF2	COPA	DDEF2	CENTD2	PSCD3	KDELR3	PSCD2	CLTB	ARF1	ARFGAP1	PSCD1	KDELR2	CLTA	GPLD1	ARFGAP3	CENTD1
CMV_HCMV_TIMECOURSE_ALL_UP	na	HSPA4L	OVGP1	UBE2G1	OTUD3	APOE	STCH	PAK3	SSR1	FBXL14	SLC30A4	ATP8A2	PLAGL2	IRF7	GPC4	YLPM1	RPS6KB1	IL1RAP	ZNF593	SOD2	PITX2	DDX18	GAP43	GNA13	CDC27	ARHGEF5	CLGN	SYNJ1	ASMT	CRY1	CBX4	WASL	ARS2	TESK2	HIPK1	CEBPG	GATM	TMF1	STIL	PPARBP	ZNF443	PDK3	ATP7B	NR4A1	ANKRD40	BTN2A1	SLC25A13	KIAA1467	MLF1	DUSP7	HIC2	CASP2	KIAA0649	RNF40	CIP29	STIP1	PRPF4B	ZNF143	TAF4	LOC56902	BMP6	MIZF	MSX1	EYA2	C9ORF91	CBLB	ZBED4	MPHOSPH9	TGFBRAP1	DDX3Y	ZCSL3	GAPVD1	RMND5A	IL1RN	FAM49A	POLE3	PPAT	STARD3	NUPL1	MAX	SLC9A3R1	NAT1	PTPN11	NASP	C1ORF63	EYA4	BMP2	PNN	RBBP6	PIGH	KIAA0888	NDEL1	PSCD1	SEC23IP	KIAA0672	CG018	PLS1	NFKB2	RAB5C	CCNC	C4BPB	SOX5	TOPBP1	PRPF4	RHOB	GSR	POP7	THOC1	GALNT3	KCNH2	OAS2	SIAH2	GUCY1B3	RGS2	SON	RSL1D1	CD2AP	EGR2	TFEC	POT1	FANCL	HEAB	ETFDH	UBN1	RFK	ARFIP2	ZNF238	DDX39	SMG7	HTR3A	THUMPD1	RARRES2	TUSC2	ARNTL	MOAP1	PSPC1	CLCN5	DLG1	CH25H	CHD1	PLA2G4A	ALKBH1	ABCC5	LASS6	ZNF264	CHST2	RLF	SAMHD1	APOM	GCH1	PTDSR	AUTS2	OLFM1	TAF1A	POLR2C	ZBTB5	PROX1	TLR2	PBX2	SUZ12	SMARCD2	TAF6L	KCNS3	SLC29A2	RXRB	IL11	C10ORF137	SLC7A1	IL6	RCHY1	DYNC1I1	ASNS	DLG3	FUBP1	CHMP7	FGF18	PAQR3	TMEM113	PTGER2	CASK	PDE4A	TMEM110	MEF2D	RBM38	BTG3	CCL8	WWC1	ZNF10	LOC55565	EPHA2	ZNF131	SLC39A14	MBD1	ABAT	PDLIM3	WDR47	SERPINB8	ANP32E	OASL	BLMH	MAOA	MFAP4	TROVE2	RSAD2	KPNA5	BCL7B	PTK7	CGRRF1	MCM3	GRPEL1	AKAP10	TNFSF9	E2F4	HIST1H2AE	NFE2L3	STAM2	MX2	ANGEL2	TRADD	OAS1	LEF1	BTRC	NR4A3	76P	WDR68	DNAJB6	KCTD2	SMG1	UPF1	CCND3	PTPN21	PTPN3	ZNF184	ATF3	EGR3	NECAP1	ISG20	CLINT1	IRF4	INPP5F	PIM2	TARS	HSD17B6	FNBP4	CDK2	IL27RA	TNFSF10	LIG4	ABCA6	ERF	CDC40	ZNF473	ZNF202	DUSP8	RRAD	NUP153	SERPINI1	ZYG11BL	EZH2	PRKAA2	PRUNE	CCNA1	TIAL1	ZBTB43	AGTR1	RGS19	GSTM3	ETS2	TBC1D12	PLCL1	CDS1	SMARCA3	GPX3	FKBP5	PMAIP1	GCLC	KCNK1	ALAS1	ISG15	CLPX	HYPE	DHX30	LYN	ABHD3	HBEGF	CDR2L	HOMER1	EFNA4	TERF1	INA	CRLF3	KHDRBS3	DDX21	DKFZP564O0823	ATP6V1C1	NCF2	HIST2H2AA3	PPM1D	ARL4A	ARFGEF2	SFPQ	SLC6A8	RABGAP1L	BAP1	USP6NL	SLC6A6	IGSF3	LCN2	GCLM	TAC1	DNAJA1	KIAA0247	ZBTB1	FOXK2	KIAA0895	DDX3X	FXR1	PML	ZNF204	ATXN2L	RPIA	PPP1R13B	FOSB	BRMS1	TAF13	IFIT3	SETD2	HEXIM1	TNFAIP6	KLHL18	ZRSR2	KIAA0664	ZNF263	PRPF3	PROSAPIP1	MFAP3L	RBBP5	B3GALNT1	DDX10	ZNF45	KIAA0690	CDR2	PDE4D	BRAF	CAMSAP1	PRKCD	PLXDC1	TAF5	COL6A1	RRAGD	C12ORF22	SNRK	FGFR3	MAN2A2	CAMTA1	TRAF3	SLC12A2	HERPUD1	AMD1	RARRES3	CCK	ZC3H8	RGS6	HSMPP8	H2AFX	EP300	CDC6	TMSL8	DCTN5	RORA	RAD51C	CCNE1	SAP30	HSPA12A	AQP3	DR1	INPP1	SOCS2	DOCK3	GNS	ABCB1	USPL1	CCRK	POLG2	GBF1	HCN2	KIAA0363	JUNB	POLR2H	MTF1	PRPF19	YKT6	TSC22D3	YDD19	RIPK1	HOXB2	TLL2	TAF5L	SLC7A5	CCDC86	NEU1	UBE2M	ZNF508	GBP2	AHCTF1	DMN	FAM91A2	ICAM1	HRASLS3	FURIN	KIAA1024	ZC3HAV1	ADAMTS3	USP1	ZNF230	KPNA6	NP	PRKACA	CCT6B	TRAF6	STX11	GENX-3414	ISL1	BPGM	KITLG	GNL2	PPM1A	RNF126	B4GALT5	DLG4	WWP1	NR4A2	BIRC4BP	CREM	ARRB2	EFNB2	LAMP3	PCDH9	AFF2	SOS1	TRIM23	CTSL2	RNF2	E2F5	MPP6	CTNNA2	FZD5	TRIM21	ITPR1	UPF2	FLJ13305	CXCL2	GRIK2	PLSCR1	CCL5	MX1	DBF4	RAB5A	DDX48	DHX8	DNAJB9	MARK2	BRD2	LDLR	PPP2R5B
VERHAAK_AML_NPM1_MUT_VS_WT_UP	na	CD36	CD300C	CASP1	SAT1	EPB41L3	IFI30	SNX10	CCL23	LILRB2	KCNK5	MEIS1	HOXB5	CCL1	FCN1	LGALS2	GPR109B	PILRA	LGALS3BP	TMEM176A	ACSL1	HCK	CTSD	MMP2	CARD9	FTO	PF4	DMXL2	TNF	IL1B	NGFRAP1	SOD2	LILRB2 /// LILRB3	PLA2G4A	LILRA1	TNFSF10	HOXA4	EMR1	MCTP1	HIST1H1C	ARHGAP22	HK3	FCGR3B	C11ORF75	CCL3 /// CCL3L1 ///	RHAG	GNS	LILRA3	QPRT	HOXB3	ABHD2	FAM38B	BCL6	ITGB3	HIST1H3D	GCH1	G0S2	CXCL10	CTSL	HOMER3	SLC15A3	HOXB2	ETS2	WARS	CSPG2	LILRB1	CAMK1	CAT	MARCKS	FCGR2C	TTC27	AQP9	PTX3	S100A6	C5AR1	AIM2	SERPINB2	VNN2	SORT1	ADCY2	IRX5	NINJ1	HIST2H2AA /// LOC653	HIP1	IL6	PLEK	LILRA5	SMC4	HOXA6	PRDM2	IGF2R	SCHIP1	LILRA6	ECGF1	BASP1	SECTM1	HMOX1	FCGR3A /// FCGR3B	VNN1	EREG	CAST	SLC2A6	MAFB	FGR	MGC5618	HNMT	HOXA5	FGL2	LOC648998 /// LOC653	PELI1	LTBP1	CLU	STS	SCO2	C2	RASGRP3	C1QB	JAG1	TRIB1	CYP1B1	BCL2A1	TLR4	TNFAIP2	TRGC2 /// TRGV2 ///	GGT1	HIST2H2BE	SNCAIP	TCIRG1	CX3CR1	SERPINA1	HIST1H2BC	APOBEC3A	FPR1	FBP1	C3AR1	CD163	PPBP	CTSG	PLAUR	SPINK2	NFKBIA	PDGFD	IER3	CXCL3	PRKAR2B	RUNX1	CD14	CD86	DPEP2	KCNJ2	SCPEP1	TBXAS1	HOXA10	MVP	LAPTM4B	ABCC4	PHLDA1	PBEF1 /// LOC646309	PLS1	NFKB2	HIST1H3H	RNASE2	LMNA	TREM1	SLC16A3	COL4A5	TMEM176B	PBX3	NCF1 /// LOC653361 /	CCL4	CXCL2	CPVL	C1QA	HOXA7	GALNAC4S-6ST	THBS1	DEFB1	AKR1C2	PRKCD	GDF15	SMPDL3A	HOXA9	SEPP1	TNFAIP3	TRIM16 /// TRIM16L /	CCR1	CCL20	HOXB6	PTAFR	PHKA2
CMV_24HRS_DN	na	MBL2	MN1	PABPC1	SGCG	IGF2	IGF1R	FLNA	PDGFRA	ACO1	TIMP3	PTGIS	DDR2	CFD	CHN1	EFEMP1	SULT1E1	CRHBP	TGFBR3	ACTA2	AHR	TRAM2	SERPINE1	ORMDL2	SERPINB6	ABL1	BCL2	FAM46A	CYP1B1	COL6A2	COL5A2	XPC	CXCR7	CNN2	GPX1	COL3A1	ANXA1	IGFBP5	MITF	TPM2	ID2	TPM1	COL1A1	NR3C1	TNFRSF1A	RUNX1	CDH11	ADM	MYLK	WEE1	PTPN13	CCND1	MGC11257	HIVEP2	PAFAH1B1	GAS1	CSPG2	THBS2	CXCL12	COL1A2	TSPAN6	LAMB2	HSD17B2	THBS1	RAB13	ANPEP	EPO	LAMA4	ADRA2A	FKBP10	MATK	POSTN
ST_DICTYOSTELIUM_DISCOIDEUM_CAMP_CHEMOTAXIS_PATHWAY	na	ANGPTL2	PDE3A	GCA	MAPK3	AKT1	SGCB	PIK3R1	ITPR2	PIK3CD	PAK1	NR1I3	MAP2K1	ACTR2	ITPKB	PIK3C2G	ACTR3	ITPR1	DGKA	PSME1	ETFA	RPS4X	PIK3CA	VASP	PI3	ITPKA	PDE3B	MAPK1	PLDN	ITPR3	DAG1	ITGA9	RIPK3
SIG_BCR_SIGNALING_PATHWAY	na	CD19	PPP1R13B	VAV1	INPP5D	SOS1	FLOT2	PPP3CC	MAPK3	AKT1	CSK	PTPRC	MAP4K1	SOS2	ITPR2	FLOT1	AKT3	PIK3R1	GSK3A	PIK3CD	NR0B2	NFATC2	SHC1	BLNK	CD81	BCR	PPP3CA	RAF1	ITPR1	PPP3CB	NFATC1	PDK1	GSK3B	AKT2	BCL2	LYN	GRB2	BTK	PIK3CA	PLCG2	BAD	CR2	MAPK1	SYK	DAG1	ITPR3
ZHAN_MMPC_SIMAL	na	HMGA1	CKS2	MRPS27	CSK	MAP4K1	DYNLT1	APLP2	IFNGR2	DNMT1	ITGA6	PF4	BIRC3	HSD17B1	SPINT2	SNRPB	PRCP	TIMP2	GPX1	B4GALT1	CST3	S100A4	ATP6V1B2	PPBP	ANP32B	PTPN7	AMPD3	ADM	KIAA0513	HMHA1	HSD17B8	HIST1H2AE	MRPL23	CXCL12	FUCA1	NUCB2	TCN2	CAT	MARCKS	FCGRT	RALY	CXCR4	FRZB	TIAM1	SEPP1	TNFAIP3	RB1	DDB2
CANCER_UNDIFFERENTIATED_META_UP	na	PSMD14	CKS1B	CKS2	FOXM1	MTHFD2	MAD2L1	IFI30	NME1	NCAPD2	SLC16A1	RAD21	MYBL2	ILF2	CCT6A	YBX1	DLG7	TOP2A	MCM6	ADRM1	SSBP1	H2AFX	CDKN3	GCLM	PRDX4	TRIP13	CDC6	NCAPH	EIF2S2	GGH	KIF23	DPM1	KIAA0101	TMSB10	POLR2K	KIF14	MCM2	MCM3	CENPA	GARS	CEBPG	EZH2	PSMD2	CTSL	BIRC5	KIF2C	SLC7A5	GPSM2	CDC20	HMGB2	H2AFZ	CCNA2	TUBB4	COL1A2	PCNA	TUBB	PSMB7	RPA3	GAS6	CDC2	UBE2C	MELK	SEC61B	CCNB1	TAP1	CXCL9	NUDT1	RFC4
FASPATHWAY	na	LMNB2	MAP3K7	ARHGDIB	JUN	CASP6	RIPK2	PTPN13	CASP3	CASP7	PAK1	CFLAR	CASP8	CASP10	LMNA	PRKDC	MAP2K4	FAF1	MAP3K1	SPTAN1	FADD	LMNB1	DFFB	RB1	DAXX	PAK2	DFFA	MAPK8
HOFFMANN_BIVSBII_BI_TABLE2	na	AURKB	PRC1	CKS1B	FEN1	CENPE	CKAP5	EVL	WT1	CASP3	CBX1	TRIM46	TOP2A	PIM2	PLK4	TRIP13	MDN1	CDCA3	TUBB3	TUBB2C	DBNDD2	NCAPH	NUSAP1	EIF2AK2	DDX19A	DNA2L	HMGB3	GDPD5	CRIP2	PSMC3	CHAF1B	ANK3	PPIA	SRF	XPO1	BAZ2A	CBX5	BUB1	ARL1	CCNA2	MYH11	SGOL1	STIM1	MELK	SCN1B	PTPRS	PPP2CA	TK1	WDHD1	HMMR	CKS2	TMPO	HOXC5	PKIB	AARS	SLC29A1	NUCKS1	CDCA5	RAD54L	SPIN	KIFC1	PRRG2	HELLS	CD2	ANP32A	AZIN1	ANLN	SBF2	RAD51	ANP32B	NASP	IER3	CD151	TBXA2R	BRCA2	RFC3	PSAT1	KIF2C	TTK	RACGAP1	HNRPA0	NFKBIZ	SEPP1	CDKN1A	KIF4A	RELN	ATP5D	UBE2T	TUBA6	PHF17	PSEN2	TUBA3	MTHFD2	SMC2	ABR	FHL1	CCNB2	INCENP	CAPN1	RAMP1	AURKA	HCK	PCK2	HSPD1	MCM6	H2AFX	BIRC3	HES1	NUDC	CAMP	ACTN2	RRM1	CCNE1	GALT	KIF23	NEDD4	NT5DC2	LGALS3	VPS72	ECT2	LSP1	ITGB7	SAMHD1	RABEP1	FBP2	NOP17	CENPA	GPHN	NELF	GSN	TUBA1	ANKS3	IL4R	PRM1	GSPT1	KIN	LIPC	RFC5	GOT1	NEK2	LIG1	COIL	HSPB8	RBL1	IDE	CCNB1	RPL10	CAPG	WDSUB1	SMC4	IL4	RAG1	DNMT1	CD55	DLG7	BCL3	KIF20A	HSD11B2	CDKN3	EDN2	LDHA	SREBF2	ACTN4	IGSF10	RRM2	ANP32E	E2F8	RAB4B	SPINK1	MMP14	CDC45L	CIT	AATK	JUN	RANBP5	ABCA1	CCDC99	CDC25C	COL4A3	POLA1	CLCN2	IDUA	MCM10	RPA1	CDC20	CDKN2C	KIF22	SSX2IP	TUBB	DBF4	UBE2C	RBP4	GJA4	PPP1CA	STMN1	SHROOM3	MYEF2	EFNB3
UEDA_MOUSE_LIVER	na	PSEN2	AQP8	ATF5	HERPUD1	CCRN4L	ST3GAL1	CPT1A	TMEM150	DNAJB11	HTATIP2	ARNTL	TARS	ABCB4	AVPR1A	MESDC2	THRAP3	MGEA5	ELOVL5	GABARAPL1	GNE	ELOVL6	SPATA13	FDPS	MKNK2	ETHE1	CHKA	HIST1H1C	ST3GAL5	GALT	COL18A1	SLC2A2	HNRPAB	HMGB3	ID2	NFIL3	CRY1	CRIP2	PAK4	ERBB3	SQSTM1	F2R	TSPAN4	BNIP3	TNFRSF1B	TRIP6	CYB5B	FKBP4	TUBA1	IL4R	CHORDC1	LPIN2	BTG1	CD47	COL4A1	HES6	ADH4	SLC37A4	ALAS1	FASN	AQP9	FBXO21	ATXN2	TUBB2A	S100A10	AK2	PNPLA2	RCL1	TFPI2	PPARA	ONECUT1	ASL	ALCAM	CKS2	IDI1	MAPK14	CYP7A1	CHD4	SLC29A1	FGF1	DHCR7	CYP8B1	PLA2G12A	SERPINF2	AK3L1	DYNLL1	DNAJA1	BRI3	USP2	ANP32A	FOXA3	TLE1	GLDC	LMO7	PNRC1	LGALS9	NPC1	RBPMS	APOA5	PDIA4	SLC9A3R1	PLEKHC1	BHLHB2	KLF9	DHRS3	IRF6	RBMS1	RORC	DAZAP2	ISGF3G	CEBPA	HMGCS1	FBXO8	SLC11A2	MCM10	TSC22D1	CEBPB	LSR	PNKD	ARL6IP2	PPP1R3C	HMGCR	TUBB	POR	HSP90AA1	CLDN1	NR1D2	PCSK4	CD9	H6PD	PER2	LITAF	PCAF	FDX1
GLYCOGEN	na	AGL	PPP1R3A	PYGM	GSK3B	SLC37A4	PPP1CC	KIAA1026	PPP1CB	GYG2	GYS2	PYGL	PPP1CA	PPP1R2	G6PC	GYS1	GBE1	GAA	GCKR	PHKA2
AS3_FIBRO_C3	na	CCNG1	QSCN6	TUBA3	STCH	RPL13A	CDH11	ITGB4	CDC25C	XRCC6	VCAM1	HGFAC	HDAC1	NEK6	CAPN2	SLC7A5	RPA1	CASP10	CDKN3	XK	DYNLL1	SRF	RFC5	TPP1	CDC25A	MMP11	CCNF	SPINT2	ZYX	GAP43	CDC2	MDM2	TP53	SF1	RNH1	ITGB5	FMO1	RB1	TCEA1	ITGAL	BMP4	RFC4	CTNNA1	ACTB	CDKN2B
VEGF_HUVEC_UP	na	THBD	CDR1	BPI	EGR3	SLC4A7	CD1B	MRE11A	HERPUD1	DSCR1	PODXL	PPY	ANGPT2	PPAP2B	EGR2	PCTP
HDACI_COLON_BUT16HRS_UP	na	CPEB4	MAN1A1	C5	SAT1	MT1H	SH3PXD2B	IGFBP3	PPM2C	DNM3	RHBDF1	ANXA5	PTPN1	BIRC4	SPARCL1	ZSWIM6	FLNB	TMTC3	TMEM63C	LOC348262	SERPINE1	CLU	TNCRNA	IL17RE	TSNAX	MAP1LC3B	FUCA1	GABBR1	NEU1	RHOB	TUBB4	INPP5E	CAP1	ROCK1	HIST1H1C	CDH1	MT1G	CALCOCO1	CRYL1	ID2	FOS	GNL1	PLAG1
GENOTOXINS_24HRS_DISCR	na	LYPLA2	RAG1AP1	EMP3	CCT3	NUBP1	INCENP	APEX1	UBXD5	TOMM34	TXNL2	KRT4	PTP4A1	TNFRSF18	FASTK	FCHO1	C22ORF28	ATP5C1	IPP	HS1BP3	MTDH	MIF4GD	PTMA	TINF2	ANKRD57	RBBP7	RIC8A	HNRPUL2	SYNCRIP	YPEL3	DNAJB6	API5	PSMA2	CREB3L1	MGAT2	STRN	RB1	TCEA1	HDAC6	NPM1
TCA	na	ACO2	SUCLA2	MDH2	SUCLG1	CS	IDH2	SDHA	SDHB	OGDH	IDH3B	SDHD	IDH3A	SDHC	FH	IDH3G
EIF4PATHWAY	na	EIF4G2	PABPC1	PDPK1	GHR	MKNK1	PRKCB1	PDK2	PRKCA	MAPK14	MAPK3	AKT1	EIF4G1	FRAP1	EIF4E	EIF4A1	PIK3CA	PIK3R1	EIF4EBP1	EIF4G3	MAPK1	EIF4A2	IRS1	RPS6KB1	PTEN
ST_G_ALPHA_I_PATHWAY	na	EGFR	PLCB2	SOS1	AKT1	SOS2	AKT3	ITPR2	PIK3CB	TERF2IP	SHC1	DRD2	STAT3	ITPKB	ITPR1	RAF1	EPHB2	AKT2	KCNJ9	GRB2	PITX2	BRAF	KCNJ5	PLCB1	ASAH1	RGS20	PI3	ITPKA	PLCB4	SRC	MAPK1	KCNJ3	ITPR3	DAG1	PLCB3
PURINE_METABOLISM	na	ADSS	POLE	NT5C	NME1	SAC	ATP5J	ADA	GUCY2D	IMPDH1	POLR1B	NUDT2	ATP5C1	PFAS	ATP5I	AMPD2	GUCY2F	RRM1	ATP5G3	PKLR	ADCY5	DCK	POLR2F	POLR2K	PDE6G	AMPD1	POLG	POLR2G	ENPP1	POLR2L	ENTPD2	ADSL	POLR2H	ATIC	PDE6C	GUCY2C	PRUNE	PDE7B	PRPS1L1	POLR2C	ALLC	POLR2B	PDE4C	ITPA	ATP5H	PRPS1	POLR2A	PDE6B	ENTPD1	ADCY3	AK1	ADCY2	AK2	CANT1	FHIT	POLR2E	ATP5J2	GMPS	ADCY7	NPR2	ECGF1	PDE1A	ADCY6	PDE4A	POLB	GDA	NP	POLD2	AK5	DGUOK	APRT	POLD1	HPRT1	ADCY4	PDE4B	POLR2D	ATP5B	NPR1	POLR2I	ADK	PAPSS1	POLL	PDE9A	RRM2	NT5E	PRPS2	PPAT	ATP5G2	ATP5F1	GUCY1A2	ENPP3	ATP5A1	POLS	AMPD3	PDE5A	ADCY1	GUK1	POLR2J	GUCY1A3	PKM2	PDE8A	PDE4D	ATP5G1	PAPSS2	PAICS	POLRMT	POLQ	NT5M	GUCY1B2	ATP1B1	GUCY1B3	GART	IMPDH2	ADCY8	ATP5D
FALT_BCLL_IG_MUTATED_VS_WT_UP	na	BCL6	NPC2	EGR3	JAK2	EMP3	TBL1X	SCRN1	TUBA3	RUNX1	NCF4	CLIC4	ARFRP1	TLR1	RAB31	CAPZA2	CDKN2D	DGKG	CG018	FGL2	NPTN	DENND4B	MXI1	CTDSP2	GABBR1	UNC84A	MTSS1	PIP5K1B	ID3	NHP2L1	MNT	BMI1	HLA-F	KIAA0143	RHOC	CPT1B	SPEN	ING1	CBFA2T3	MLLT7	ADORA2A	SFRS2	SAP18	HNRPA3	YIF1A	DUSP7	PLAGL1	CACNA1A	RAB6A
UVC_HIGH_D8_DN	na	MN1	ARHGEF7	SUMO4	HNRPH3	TWIST1	MAPK14	CDYL	TSPAN5	CBX3	HEG1	RBM15B	TOP2A	HMGN4	IRS1	PPP1R12A	C5ORF13	MT1X	STK24	REV3L	STK38	MARCKS	HMGCR	YY1	C10ORF56	NR2F2	PARP1	EMP1	SPRED2	FYN	SQLE
IGLESIAS_E2FMINUS_UP	na	ANGPTL2	TANK	CKS1B	DCN	APOE	SAT1	FBLN2	SMC2	EVL	OGN	SPARC	CTSE	ARSA	MCM5	APLP2	ACTA2	NID1	ADIPOQ	NPTN	LYL1	CDC6	CDC42	CRIP1	COL5A2	CDO1	GJA1	SERPINH1	COL18A1	LIMS1	ANXA1	LUM	AGR2	ID2	COL15A1	ACADL	CCNG1	CXCL13	AP4S1	GSN	CCND2	LAPTM4A	SCG2	PMP22	ADH5	CALM2	CD47	LGALS1	TUBA2	MCM7	COL4A1	CDKN1C	S100A6	CACYBP	CSRP1	CRTAP	ELN	CTSZ	CD34	GADD45B	ZFAND5	EMP1	LAMA4	CYFIP1	S100A10	TUBB2A	LPL	RPS14	IGSF4	POSTN	MSH5	SKP1A	KRT19	ANXA2	CFD	HNRPA2B1	S100A11	ITGB1	CLK1	NFIB	C1QB	CNN3	S100A13	KITLG	UGDH	SMAD1	DNAJA1	MFAP2	RBBP7	COL6A2	ACADM	MORF4L1	TYROBP	COL3A1	IGFBP5	GNB1	LCP1	B2M	DSTN	ANXA3	COL1A1	MCM3	NFKBIA	CD53	CDH5	IGFBP4	GNAI2	SEPT2	SS18	CAPZA2	BAX	TMEM45A	SERPINF1	LMNA	ENPP2	EED	RHOB	ACTG1	COL6A3	TIMM22	CTSS	TUBB	PCNA	COL1A2	RBP1	PKD2	DAB2	GAS6	THBS1	ITM2A	CD9	FMO1	ALAS2	LAPTM5	SLC25A4	ITM2B	NID2
SIG_CHEMOTAXIS	na	ANGPTL2	WASL	PAK4	PPP1R13B	RHO	GDI1	AKT1	PAK3	LIMK1	MYLK	PAK6	AKT3	ITPR2	PIK3R1	PIK3CD	PAK1	ACTR2	ITPR1	ACTR3	PDK1	AKT2	RACGAP1	CDC42	INPPL1	PITX2	WASF1	CFL2	GDI2	MYLK2	BTK	CFL1	PAK7	RPS4X	SAG	ROCK2	ARHGEF11	ROCK1	PIK3CA	ARHGAP4	ARHGAP1	PAK2	ITPR3	PIK3CG	PTEN
FSH_GRANULOSA_UP	na	CYP11A1	ATPIF1	MAP3K7	PGK1	STIP1	GRLF1	GPR56	CYP19A1	DHCR7	LHCGR	CD55	ACTR2	STK25	NLK	ATP2B1	DUSP9	MAP3K5	COL18A1	PGRMC1	TEGT	ARHGEF5	PTPRF	PRKX	NOL3	HSD11B1	POP5	COL15A1	CREBL2	RAB27A	PCTK1	MIR16	PSMC3	PDXK	DUSP3	ALPL	RAB1A	PRKAR1A	GRK5	ARPC1A	PTDSR	RAB31	CDC42EP4	SC4MOL	PTP4A1	ACPP	MAP2K1	UPP1	P4HA2	DUSP1	RAB2	ITPR1	DDX41	SGK	GPRC5B	GNLY	RHOB	ACP2	GK	M6PRBP1	GDI2	PPAP2A	PPP2R1A	PPFIA4	RAB5A	BAD	PTPRN	STAR	TNFAIP3	GNAS	PSMD1	RAB14	PTPN21	BNIP3L	BAG1	TFPI2	ACTB	PHKA2	PPP2R5B
SIG_REGULATION_OF_THE_ACTIN_CYTOSKELETON_BY_RHO_GTPASES	na	ANGPTL2	WASL	FSCN2	PAK4	FLNA	PFN2	RHO	GDI1	AKT1	PAK3	LIMK1	MYLK	PAK6	PAK1	FSCN1	PFN1	ACTR2	ACTR3	CDC42	ACTG1	CFL2	WASF1	GDI2	MYLK2	CFL1	PAK7	RPS4X	FSCN3	ROCK2	ROCK1	VASP	MYH2	PAK2	ACTG2	FLNC
HEMATOPOESIS_RELATED_TRANSCRIPTION_FACTORS	na	E2F2	KLF1	LHX2	PAX6	FLI1	HHEX	MEIS1	WT1	HLX1	FOXD3	NFYA	NOTCH1	HOXC6	MLL	PBX1	MAFB	KLF3	EGR1	HOXA5	GFI1	NFIB	ETS1	MYC	EP300	TCF3	MYB	HOXD13	NFIC	PAX8	MAFK	GBX2	HIF1A	ELF1	EPAS1	TAL1	NF1	GATA1	KLF13	HMGB3	SPI1	TFAP4	BMP4	HOXB3	CREBBP	POU1F1	GATA3	STAT5A	NFE2	IRF1	GATA2	RUNX1	JUN	ETV6	DLX4	LMO2	PRRX1	HOXA10	TFAP2A	CEBPA	SP3	ETS2	NFKB2	ETV4	STAT3	CEBPB	E2F1	SRF	EED	HOXB8	BMI1	HOXA7	PHC1	USF2	MEFV	HOXD3	STAT1	HOXA9	NFIX	NFKB1	PAX5	HOXB6	CEBPE	POU2F1	XBP1
AS3_FIBRO_UP	na	CCNG1	QSCN6	TUBA3	STCH	RPL13A	CDH11	ITGB4	CDC25C	XRCC6	VCAM1	HGFAC	HDAC1	NEK6	CAPN2	SLC7A5	RPA1	CASP10	CDKN3	XK	DYNLL1	SRF	RFC5	TPP1	CDC25A	MMP11	CCNF	SPINT2	ZYX	GAP43	CDC2	MDM2	TP53	SF1	RNH1	ITGB5	FMO1	RB1	TCEA1	ITGAL	BMP4	RFC4	CTNNA1	ACTB	CDKN2B
BRCA2_BRCA1_DN	na	ZNF211	ITGAE	CD36	BRE	SFRS11	MMP13	SBNO1	PTPRM	CD83	APEX1	BMP6	RGS1	PDGFRB	WNT2	SFRS14	NCOA1	RYBP	ARHGEF6	RGS16	CSNK1E	FOXO1A	RGL2	GOLGA1	SYT17	SFRP4	CGI-09	ZFP161	POLR2A	PON1	TMEPAI	GFM2	PLXNA2	TAL1	PDE6A	IL7	GABRP	MAST1	KDR	CSRP2	YTHDC2	RCL1	PTEN
VANTVEER_BREAST_OUTCOME_GOOD_VS_POOR_DN	na	PRC1	MGAT4A	RAD21	EXT1	CCNB2	RAB6B	NMU	MCM6	TRIP13	PFKP	GGH	HRB	DCK	FBXO5	CCNE2	ECT2	CENPA	PCTK1	EZH2	ADM	BNIP3	PSMD2	CP	PRAME	FLT1	CENPF	BUB1	TK1	ASNS	RFC4	GMPS	PSMD7	CKS2	ESM1	MAD2L1	PGK1	MMP9	PIR	COL4A2	CDC25B	ORC6L	VEGF	RRM2	TFRC	PTDSS1	IGFBP5	SERF1A	NMB	MCCC1	CTSL2	GNAZ	CA9	SACS	STX1A	ST7	CTPS	BIRC5	SLC2A3	NDRG1	STK3	MAPRE2	MTMR2	TMEFF1	GBE1
ST_GRANULE_CELL_SURVIVAL_PATHWAY	na	IL8RB	CREB3	PACAP	MAPK8IP2	JUN	MAPK8IP1	CASP3	CREB5	APC	MAP2K7	ITPKB	GNAQ	EPHB2	MAP2K4	CXCL2	MAPK8IP3	CAMP	CERK	MAPK9	ASAH1	MAPK10	ITPKA	CREB1	MAPK1	FOS	DAG1	MAPK8
UV_UNIQUE_FIBRO_UP	na	PTPN18	CAB39	CEBPB	GPD2	ST6GALNAC2	CSF2RB	EPS8L1	HK1	CRYAB	C1ORF86	CD53	CD69	COPS7A	ACE	MINK1	IL11RA	SNX8	CNN1	PRKACA	LCN2	PRKAB2	TNFRSF10B
NGUYEN_KERATO_DN	na	USP22	PPIF	IGF1R	ERCC5	MTHFD2	TRIO	HERPUD1	SLC12A2	EXT1	BASP1	CYP2E1	APEX1	F3	EEF1A1	EPHA4	TRIP12	TARS	MYC	ELL2	PTGS2	LAMA5	BET1	DYNC1H1	AANAT	FNDC3A	TNFSF4	SMYD5	SRPK2	SERPINH1	TP53	PDE6A	TP73L	MEF2A	DAXX	CYR61	ASS1	ITGA2	GARS	PPP2R1B	NET1	CCNI	PCDH7	KLF10	PNN	MYO1E	ZUBR1	COL7A1	CLIC1	RPE	KLF5	PTPN13	MKL1	SLC20A1	TFAP2A	STC2	ZNF398	TIPARP	COL11A2	ETS2	RING1	HTRA2	PSME4	REV3L	PBX3	PSMB9	NOL1	MARCKS	KLF4	TGM3	CDC2L1	MGAT2	HUWE1	GADD45B	SERP1	SLC12A4	RGS2	LIMK2	HPCAL1	IL1R1	IGSF4	BRD2
RNA_TRANSCRIPTION_REACTOME	na	POLR2E	TAF6	GTF2H1	POLR2H	TAF13	POLR3B	GTF2H2	CCNH	ILK	POLR3D	TAF7	POLR2C	GTF2F2	POLR1B	GTF2H4	POLR2B	GTF2E2	POLR2J	MNAT1	TAF9	GTF2B	CDK7	POLR2A	POLR3E	POLR2I	TBP	TAF12	GTF2E1	ERCC3	GTF2A2	POLR2F	POLR3H	TAF5	POLR2K	POLR1A	POLR2G	POLR3K
TSADAC_RKOSILENT_UP	na	KYNU	PTGS2	LAMA2	SFRP1	C10ORF33	XCL1	COL6A3	TIMP3	DNASE1L3	MCPH1	PTPRM	TIMP2	LAMA3	CXX1	SEZ6L	S100A10	FOLH1	CYP4B1	PCDH8	LPHN2
SERUM_FIBROBLAST_CELLCYCLE	na	UBE2T	CDKL5	SPAG5	CKS1B	FEN1	RECQL4	PRIM2A	CDCA8	AMD1	MPHOSPH1	CCNB2	ILF2	MCM5	CASP3	KIAA1333	AURKA	YWHAH	TIMP1	TOP2A	MCM8	MCM6	TACC3	TYMS	H2AFX	CENPQ	TRIP13	CDC6	TUBB2C	CKAP2	NCAPH	FBXL20	FAM83D	MCM4	RRM1	LMNB1	KIAA1794	GMNN	WDR51A	KIF23	ABCC5	H2-ALPHA	PLK1	CKAP2L	ITGB3	CENPA	EXO1	EZH2	PRIM1	CIITA	PBK	TUBA1	CENPF	MLF1IP	BUB1	UHRF1	RAD51AP1	CCNA2	GINS3	ASF1B	FAM111B	HIST1H2AC	CDCA1	PSRC1	CDC2	KIAA1370	MELK	PTTG1	RFC4	NCAPD3	SMC4	HMMR	WSB1	GTSE1	LYAR	SCML1	ANKRD10	CKS2	FOXM1	MAD2L1	NALP2	USP1	MET	PPIH	DONSON	CDCA5	DLG7	KIFC1	ESCO2	CDCA7	MLLT6	CDKN3	DEPDC1B	MAPK13	HELLS	GINS2	SDC1	CDC25A	C13ORF3	ANP32E	RRM2	C7ORF41	ANLN	MBOAT1	KIAA0101	CTNNA1	FAM64A	ATAD2	SGCD	FANCA	TIPIN	PWP1	RFC2	TPX2	CCDC99	CDC25C	LOC441052	PHTF2	EFHC1	FANCG	TNCRNA	PAQR4	HN1	RANGAP1	CCNF	PCNA	TUBB	RP11-11C5.2	DKFZP762E1312	MND1	FLJ25416	UBE2C	BARD1	CENPM	KNTC1	ADAMTS1	GAS2L3
TPA_SENS_LATE_UP	na	FLNA	TGFB2	SPRY2	EXT1	KCNN3	S100A11	ANXA5	IMPDH1	IFNGR2	DPP4	CCT5	SERPINE1	IL1RAP	AQP4	DYNLL1	NRP1	RFXAP	DCT	PREP	IL1RN	ALDH3B2	ALOX5AP	MMP15	RPS6KA1	EVI2A	PPEF1	DUSP6	RAC2	PLAUR	EMP3	CDC37	SLC13A3	IL2RG	P2RY5	VIM	MYLK	CLK3	RRAGB	VIL1	TSC22D1	AGA	ALAS1	CAP1	HBEGF	NKRF	INHBA	TRAF1	RARG	SERPINA6	CYBA	DOC1	EGR2
IRITANI_ADPROX_DN	na	PFKM	SELP	TANK	LTBP2	ICAM2	FAP	RGS4	ZNF238	PROCR	BMP6	CCL2	LY75	ITGA5	TRAM2	SERPINE1	LYL1	IGF2BP3	NRP1	NNMT	PRKACB	PLAU	PLA2G4A	STAT6	CAP2	ARHGAP22	IL32	RRAS	PRG1	GLCE	TPM1	SMURF2	MMP14	ANXA6	EMP3	CD44	ARHGDIB	NUAK1	NRCAM	TRIM22	ARL6IP5	GPR126	CDH2	LDHB	TNFRSF21	CSPG2	CD59	KRT7	MLLT11	TCN2	PRNP	AXL	LPXN	GBP2	SRPX	MAPKAPK3	FAM107A	PDLIM4	SLC38A6	IL6	TFEC
LAIRPATHWAY	na	TNF	SELP	C5	IL8	IL1A	SELPLG	ITGA4	ITGB1	VCAM1	C7	ICAM1	ITGAL	ITGB2	IL6	C6
CASPASEPATHWAY	na	LMNA	CASP9	LMNB2	CASP4	BIRC3	CASP1	ARHGDIB	CASP6	LMNB1	CYCS	PRF1	GZMB	DFFB	BIRC4	CASP3	CASP7	BIRC2	CASP8	CASP2	DFFA	CASP10	APAF1
ATRBRCAPATHWAY	na	ATM	HUS1	FANCE	FANCA	TREX1	MRE11A	ATR	RAD50	BRCA2	RAD17	FANCD2	TP53	RAD1	FANCC	CHEK2	FANCF	RAD51	RAD9A	CHEK1	FANCG	BRCA1
ST_JNK_MAPK_PATHWAY	na	DUSP8	MAP3K10	PAPPA	MAP3K7	MAP3K3	GAB1	JUN	ATF2	AKT1	MAP3K13	GADD45A	MAP3K7IP1	NFATC3	NR2C2	MAP3K11	SHC1	TRAF6	MAP2K7	DLD	MAP2K4	GCK	DUSP10	DUSP4	CDC42	MAP3K1	MAPK7	MAPK9	MAP3K2	MAP3K7IP2	MAP3K9	ZAK	MAP3K5	MAP3K4	TP53	MAPK10	MYEF2	MAP3K12	MAP2K5	IL1R1	MAPK8
ZHAN_MMPC_EARLYVS	na	EGR3	FOXM1	STCH	HADHA	IRF4	ITGA6	ETS1	MYC	TNF	SNRPC	ID3	MKNK1	SPIB	VCL	LMNB1	TERF2	ELF1	BLK	CCNG2	RHOH	GBP1	MSH2	LTB	SPI1	BLR1	RUNX3	CD1C	CIITA	CD1D	OGG1	CASP10	RPA1	IL4R	CDC20	SLC7A6	TRAF5	EED	LIG1	BMI1	CCNF	ABCD3	PECAM1	CSTF2	REL	RHOG	XBP1	ITSN2	RAE1
LEE_TCELLS3_UP	na	UBE2T	E2F2	GNA15	NCAPG	PRC1	PACAP	ADA	CCNB2	C18ORF1	DNTT	TSHR	ARPP-21	DTL	AURKA	TOP2A	GFI1	CD99	TYMS	CDCA3	TUBB2C	TMSL8	NUSAP1	MCM4	GGH	KIAA1794	C6ORF173	TFDP2	GALNT7	HMGB3	SYK	CXXC5	MCM2	CENPA	AEBP1	RAPGEF5	KIF15	WHSC1	AKAP2 /// PALM2-AKAP	PBK	C14ORF145	CDCA2	PPIL5	MLF1IP	CASC5	NEK2	NLGN4X	BUB1	UHRF1	RAD51AP1	FAIM	CDC2	CDCA1	MELK	CEP70	CCNB1	PTTG1	HMMR	E2F7	ASPM	CKS2	MPP1	RAG1	PALLD	KNTC2	DLG7	LOC284757	KIF20A	CDKN3	KIAA0182	HELLS	CD1B	MYB	CDC25A	NEIL3	BUB1B	RRM2	MKI67	LETM1	LOC146909	KIAA0101	E2F8	KIF14	GINS1	CD1A	ATAD2	CEP55	SCRN1	DCC1	LOC652689 /// FAM72A	DSCR1	CD1E	BIRC5	SLC1A4	KIF2C	MCM10	TTK	DIAPH3	TNFRSF21	KIF11	CPVL	TUBB	PON1	UBE2C	SGOL2	LOC643911 /// LOC650	OIP5
ET743_SARCOMA_24HRS_DN	na	UBE2T	POLD3	LBR	PSMC6	RAP1B	PRIM2A	KIAA1279	C8ORF76	SIRT1	KIAA0802	TBK1	BIRC2	TOP2A	THRAP3	MAGEF1	RP11-535K18.3	BUB3	LRRC8C	MYCBP2	EML4	ELOVL6	TOP1	RNF14	RBM27	CDC27	CXXC5	BCL2L1	WNT5B	TSPAN14	SFRS4	SSFA2	BIRC6	LHFPL2	TMEM138	USP3	C1ORF164	TGIF	RAB1A	RABGGTB	GTF2H2	FRYL	ARFGAP1	RIPK1	RAB2	PSMC2	GTF2B	FBXL7	BUB1	RPP14	CCNA2	GOPC	KIAA0310	STK17B	JMJD1C	SLC4A1AP	CRLF3	PAFAH2	HSPA1L	STK17A	SFRS3	XBP1	MAT2A	FBXL3	FOSL1	TMPO	MAPK14	C18ORF55	MICAL2	CTGF	DDX20	KIAA0157	CDK7	OSBP	GAPVD1	DNAJA2	B4GALT5	EPS8	CSNK2A1	UBE2D2	RCOR1	NOC3L	MFAP1	MRPL1	HSPA8	ATG5	USP12	MRPL15	TNFSF5IP1	SACS	WEE1	TDG	HERC4	RAD54B	CDC23	PANX1	HS3ST3B1	KIAA0859	KIF11	RSPRY1	VEGFC	CYHR1	CLCN7	NCOA6	GABPB2	BAG2	TRIP4	SON	TARDBP	CRSP6	RBM25
SHIPP_FL_VS_DLBCL_DN	na	CENPA	ATIC	IFI30	MTHFD2	CCT3	NME1	IDH2	SLC29A1	GM2A	ALDOA	PLOD1	SLC1A5	PRDX1	TRAP1	PSMC1	DLG7	CCT5	CTSD	HSPD1	HSP90AB1	CLTA	PSME2	CDKN3	LDHA	EXOSC7	MCM7	PKM2	BCL2A1	PFKP	MELK	HSP90AA1	TFRC	CCNB1	P4HB
NAB_LUNG_UP	na	S100P	IGF2	POLR2L	FURIN	GSTP1	HADHB	SAT1	CD82	PRKCB1	IFI30	GDI1	RAB11A	PRDX1	TIMP1	FAM62B	COX6A1	GPRC5A	CLU	NR4A1	PCMT1	FABP4	ATP5G3	UQCRQ	PSAP	SEC61B	SERPINB2	CETN2
SIG_PIP3_SIGNALING_IN_CARDIAC_MYOCTES	na	YWHAZ	SLC2A4	PSCD3	RPS6KA3	CREB3	PAK3	MET	PAK6	RPS6KA2	CREB5	YWHAH	IFI27	IRS1	MYC	RPS6KB1	ERBB4	PREX1	PDK1	GSK3B	AKT2	IGFBP1	CDC42	PTK2	CDK2	GRB2	YWHAQ	NOLC1	IGF1	PIK3CA	CDKN2A	RPS6KA1	BCL2L1	PAK4	PPP1R13B	SOS1	GAB1	PARD3	YWHAE	AKT1	FRAP1	SOS2	GADD45A	PTPN1	AKT3	GSK3A	PIK3CD	PAK1	SHC1	FOXO3A	TSC1	CDKN1B	EBP	F2RL2	INPPL1	TSC2	IRS4	PAK7	YWHAB	PARD6A	IRS2	BAD	SFN	CREB1	PAK2	YWHAG	PTEN
BRCA_BRCA1_POS	na	ATF4	ATF3	FAM50B	LMO4	WDR43	C1ORF38	PACAP	DDX39	KCNN4	SSR1	ISG20	CCL2	YBX1	PIM2	MYC	EML4	SOD2	DENND3	MCM4	VGLL1	NOLC1	HEATR1	ZMYM5	RPL5	IRF5	MS4A1	C14ORF115	ZNF267	SOX10	PDXK	ZRF1	IGLV6-57	CXCR3	ANK3	D21S2056E	DENND1B	TRIP6	MTF2	S100A1	VRK2	EEF1D	XRN1	SFT2D2	COL4A1	SERBP1	BPI	LRRC8D	ATR	VPREB3	LDOC1	ZNF644	SEMA4D	CALB2	DDX21	FAM46C	TRPM5	MPZL1	LYAR	SLC5A6	ECGF1	LOC160313	FBXL10	RPS24	ZNF259	BYSL	LRRC59	GLRX2	GLMN	KIAA0179	ODF2L	DNTTIP2	ZNF313	KIAA0020	PPP1CB	CEP57	IFITM1	TNFSF13B	TRAF3IP3	IGLL1	SEC13L1	DKFZP434K1815	INDO	NMB	TCF7	SLC43A3	UCHL5	TTC7A	LAMP3	CENTG1	RTCD1	GEMIN4	PACSIN3	P2RX5	UCHL3	OGG1	SLC11A2	REXO2	ART3	PSME4	CYBB	PHF20L1	MTMR2	POU2AF1	TRNT1	CNGA1	DDX58
ST_GAQ_PATHWAY	na	NFKBIA	AKT1	VN1R1	NFKBIB	AKT3	ITPR2	PIK3CB	NFKB2	ITPKB	ITPR1	PLD1	GNAQ	PDK1	AKT2	IKBKG	NFKBIL2	NFKBIE	PITX2	ADRBK1	PLD3	NFKB1	PLD2	ITPKA	NFKBIL1	ITPR3	DAG1	PHKA2
IL1_CORNEA_DN	na	SF3B1	HSPA4L	ALDH7A1	ZNF184	SMC3	IDH2	GSTA4	KDELR3	SLC29A1	ALDH3A2	HTR2C	SLIT3	C18ORF1	RYK	ACOX1	SYNJ2	TGFBR3	DYNC1LI2	AKR1B10	UBE2N	DMXL1	RPS6KB1	PPP2R5C	CTGF	EPHA2	SRI	LPP	SMARCD3	NAP1L3	ASAH1	POLR1C	EDD1	MAPK10	ITGB5	MITF	ZBTB7B	CEACAM5	RECK	MYH10	IFNA16	C1ORF68	CTNNAL1	SGCD	RALA	PEX3	CHST10	NELL1	MAP2	ARL6IP5	TOB2	GRP	B3GNT1	EPHB4	ALDH1A2	INSM1	CSPG2	PCDH17	LDB2	COL4A5	PLS3	ME1	SLC25A12	MAPRE2	VDAC2	PCNA	CRYGC	DYRK2	IL11RA	MATN3	LAMA4	PRKCI	BMP7	PTEN	POSTN
GUO_HEX_DN	na	KLF1	CD93	ACTC1	RAMP2	BMP2K	MBP	SLC39A8	GFI1B	KIFC1	ENG	KPNA1	MEA1	TOM1L1	GSTK1	ELL2	NFATC1	RGL2	SOX18	PSME1	SOD2	CLDN5	LMNB1	PIP5K2C	REEP6	IGF1	TFPI	ANGPT2	ICT1	FXN	CSNK2A1	GATA1	RHAG	ADAM19	GYPA	CDH5	NET1	RNF149	GDAP2	SLC4A1	ARL6IP5	SHE	GSTM1	SAR1B	TMED4	BCL6B	PPARBP	STAB1	POLR2J	IFITM3	CREG1	LIG1	TMEM56	ACP1	F10	FMO1	UROD	PTTG1	H19	LPL	PTRF	ACTB
GALACTOSE_METABOLISM	na	PFKM	FBP2	GALK1	GLB1	GALE	GCK	HK1	PFKP	PGM3	GALK2	B4GALT2	GANAB	GALT	PGM1	HK3	AKR1B1	B4GALT1	LCT	HK2	G6PC	GAA	LALBA	GLA
CERAMIDEPATHWAY	na	RAF1	MAP2K4	TRAF2	TRADD	MAP3K1	BCL2	FADD	TNFRSF1A	SMPD1	RELA	MAPK3	CYCS	BAD	PDCD8	BAX	NFKB1	RIPK1	CASP8	MAPK1	MAP2K1	NSMAF	MAPK8
ASTON_DEPRESSION_DN	na	PSEN1	FGFR2	VAMP3	ABCA2	LMO4	CNP	PDK2	GOLGA2	TRIO	AMD1	SYNGR2	FAM53B	SYNJ2	PLAGL2	PIK3R1	PSMD11	DKFZP667G2110	DDX11 /// DDX12 ///	KIF1B	TAF11	RNASE1	GLA	EP300	SORBS2	PSPC1	NFASC	MDC1	CRYAB	SNX19	PPP2R3A	LDB3	PCSK2	APOD	APLP1	MAL	EEF1E1	TEGT	ABCA8	ARHGEF2	SCAMP5	COPA	CLDND1	ERBB3	SOX10	SPOCK1	TMEM87A	PRPF19	UGT8	PAR5 /// SNORD108 //	AKAP2 /// PALM2-AKAP	ZFP36L2	MOG	PMP22	FOLH1	LILRA4	BCAT1	GPR37	LOC440345	CAPN3	MCM7	SCARB2	JAM3	PTP4A2	CDKN1C	PDE6B	ZKSCAN1	SLC31A2	TIAM1	SF1	SEMA3C	PTK2B	TCF4	FUSIP1 /// LOC642558	RDX	CDC42EP1	HTR4	ADIPOR2	SPOCK3	STIP1	CNTN2	FRMD4B	NTRK2	LRP8	UBE2A	CDH19	DICER1	CDK8	CYP19A1	EPHA5	CACNG3	FADS1	ST18	EDG2	BIN1	NAPA	MYO9B	C10ORF6	IGSF4C	PCTK3	DIMT1L	TSPYL1	MAN2A1	NKX2-2	EFS	CAP2	RBM8A	WWP1	LIPA	NPC1	EVI2A	TMC6	P2RX7	MAPK8	LAMP2	ATM	LIPE	GABRB2	MAG	RALA	UNC13A	ASPA	KLK6	IBRDC3	TMEM63A	SS18	TF	PCBP2	KIF13B	ARHGEF10	DPH2	PLP1	PRKCQ	GPRC5B	COL4A5	ENPP2	PDE8A	SRPK3	MOBP	RASGRF1	OLIG2	MAPT	MTMR2	LOC255458	AAK1	PLLP	SLC4A2	LITAF	HSPA2	DFFA	BRD2
TPA_SENS_EARLY_UP	na	HLA-DOA	ZNF184	EGR3	TGFB2	FAP	SAT1	AGER	HADHA	AKAP7	SHROOM2	PNLIPRP1	DUSP2	MEOX2	TGFBR3	IFNGR2	CCT5	CCL7	HMGCS2	TCF3	DCT	SNRPB	MAN2A1	GABRG2	DAG1	C3AR1	PLAUR	NFKBIA	TNFRSF8	PRKAR2B	CCDC107	RAB2	ERCC1	ALAS1	IL8	TRPC1	MYH11	HBEGF	CCNF	KLF4	OTUD4	NKRF	TRAF1	GABPB2	CYBA	SMARCB1	CSF1R	ADORA2B
GUO_HEX_UP	na	IGF1R	ABCD4	EFNA2	GTF2H1	FBLN2	CIC	ENY2	RBM39	RTN1	EXT1	CMTM6	PURA	ENPP5	ARSA	EPHA4	SLC6A6	NNAT	UBE3A	CD99	KLF7	IQGAP1	CALM3	NARG1	PCGF2	NRP1	IMPAD1	SYNCRIP	ELOVL6	HRB	GRIK5	VEGF	ERF	SMARCC1	CD2BP2	HNRPU	MAGEL2	AKAP12	PJA1	WWTR1	ATBF1	SPG21	BMP4	HOXD1	MMP14	ISLR2	SFRS7	NDN	TBL1X	SP1	SATB1	RBMS1	STIL	SOX11	PTPN1	PTPN13	MTF2	SNX5	ATP6V1A	TES	UTX	TBX3	LUC7L2	DHX36	GNG3	PCM1	EFNA3	AKAP8	FZD4	WWC2	SFRP2	REST	PGF	WDR26	ATXN2	MARK2	POU2F1	FTS	RRAGD	FGD1	GLG1	PTEN
PTENPATHWAY	na	CDKN1B	PDPK1	PTK2	SOS1	PDK2	GRB2	BCAR1	MAPK3	AKT1	ILK	ITGB1	PIK3CA	PIK3R1	MAPK1	SHC1	FOXO3A	PTEN
PASSERINI_SIGNAL	na	WNT5A	CASP1	AGER	MEIS1	GPR176	RLN2	PTPRM	TSHR	ILK	IRAK1	MAP3K8	MAP3K7IP1	NTF3	STAM	CCL2	CASP3	GPC3	ITGA6	FASLG	COL16A1	GEM	PIM1	SH3BGRL	PTPRCAP	ARHGEF3	MEIS2	ARHGAP6	P2RX1	NUMA1	MAPK7	HRH2	BRD8	TNFSF11	ADAM9	TACSTD2	PTPN6	ARHGAP1	PKN3	EIF2S3	CDC42BPB	NR2F6	FARSLA	ENC1	VDAC1	EPOR	RAB27A	CRABP2	CCBP2	PCTK1	ADORA3	NET1	NOTCH3	CTBS	CXCL10	MINK1	AKT3	DPYSL2	P2RY2	PTPN9	NFE2L1	AIP	NCSTN	NR4A1	RAB2	RRAGA	GABRE	GABBR1	LYN	ARL1	HBEGF	HOMER1	TACSTD1	ZYX	ARHGAP29	TGFA	PBEF1	THRB	CD97	PTPRS	GADD45B	DUSP7	IL1R1	ARL4A	SIRPA	CSTA	TGFB2	RGS3	TWIST1	MAP2K6	PTPRO	FGF1	MAFB	ARF1	TOB1	MAP3K11	ITGA5	PTPRR	SERPINE1	BMX	TAC1	RAB3B	MYO9B	BMPR2	PRKCA	ARHGEF1	NEK1	SLC7A11	ANGPT2	IPO7	PSG9	RAB28	RAD51	P2RX7	TSPAN7	EPHB1	ESR1	RSF1	PLAUR	NFKBIA	RALA	PIK4CB	EPHB3	PLAT	IL1A	CD14	TNFAIP6	FGF2	GMFB	CST6	P2RY1	ADAM33	PDIA3	NFKB2	HLA-DRB1	PRKRA	STAT3	RAB5C	SOX8	PPP3CB	KIT	RHOB	DNAJC8	KLF4	CD69	RAP2B	KCNH2	SMOC2	EDG1	PGF	GDF15	NFKB1	GUCY1B3	FOS	IGF2	F5	STC1	PAPPA	PIP5K2B	CHRNA3	JAK2	GPR17	EN1	GPR172A	HOXB5	HTR3A	GPR109B	RGS6	FBLN5	PRKCZ	CRHR1	RGS16	TP53BP2	TUSC3	RAB7L1	BIRC3	AKT2	NCOA4	TESK1	GNAI3	TNFSF4	SNCA	MAL	BMP1	RHOH	ADAMTS8	INPP1	SOCS2	TBX6	RNASEL	IL10	FOXG1B	CACNB1	CREBL2	MYCN	IL8RB	RALGDS	ITGB4	SCN3A	RAB1A	HNRPUL1	PPFIA1	PRKCH	MYLK	PDLIM5	FLT1	KCNQ1	VWF	COPS7B	SLC20A1	STC2	HLA-DQA1	GPRC5A	ARAF	RARB	MAD1L1	ADRA2B	CPE	SPA17	PTGIR	IL12RB1	CDKN1C	CXCR4	CCNB3	MAPK9	S100A6	GALNTL2	STAT1	NR2F2	INHBA	RAB30	PTK2B	P2RY6	EDA	BIRC1	IL6	BMP7	EBI2	NPY1R	CALCRL	SMC4	CDC42EP1	ROS1	IL10RA	PDGFRA	ZC3HAV1	RARA	FN1	CHN1	ICK	GPR56	PDGFRB	EDN1	RGS13	EPHA4	RAPGEFL1	PTGER4	CLK1	SMAD2	HOXA5	MYBL1	OTUD7B	CLU	ETS1	MAPK13	HTR1F	IKBKAP	INPP4B	JAG1	CUL1	FOXC2	PCTK3	RAP1GAP	HOXC10	HOXA11	RGS20	F13A1	CDC42EP3	MAP3K5	COPS2	STK38L	ITGB5	GPR30	ELAVL1	NOS1	KRR1	CAPN5	PTK7	G3BP2	ROD1	LMNB2	WFDC2	HBXIP	FFAR2	PTPN22	SOS1	TRIM23	RNF2	CXCL3	PXN	JUN	CUL4A	MGST2	CDC25C	NOS3	ISGF3G	ADAM10	HOXA10	GPSM1	TNFRSF11B	PDGFB	IQGAP2	GLUL	ARL4C	MX2	PTPRG	TNK2	PLG	CDC42BPA	ENPP2	CAMK2G	RIT1	DGKZ	CLCN4	PKM2	SPDEF	RSU1	RAB5B	VEGFC	CSNK1G2	ROCK2	FRS2	RGS12	MX1	GPR3	ITGAL	TEAD3	DNAH9	PTPN3
CALRES_RHESUS_DN	na	MDH1	RUNX2	ABCC2	BMP6	DYNLT1	UQCRC2	SUB1	SMOX	TSNAX	GNAQ	DDX17	PIAS1	RRS1	PEX19	MPI	TNP1	RANBP1	HSU79275	AXIN1	TAZ	PSG9	SERINC3	CYP2D6	CREM	COMMD1	HADH	GLI3	TSPAN7	FBP2	RY1	POU2F2	HADHB	ELL	ACR	DSCR1	GOT2	CRYAA	ACTN1	PRPS1L1	MYOC	MRPL23	COX4I1	DDO	RAB2	MNAT1	ACAA2	MBTPS1	COPB2	VDAC2	CDR2L	HTATIP	NNT	CGREF1	GOLGA3	JARID1C	CKMT2	NDUFV2	ADCY2	SLC23A2
AGUIRRE_PANCREAS_CHR6	na	SMPD2	TNRC5	IL20RA	ATG5	SNX3	PDSS2	CDC2L6	KIAA0274	TNXB	AMD1	HDAC2	ZNF259	HECA	AHI1	CD164	SEC63	C6ORF120	MICAL1	HBS1L	GRM1	QRSL1	ASF1A	REV3L	WASF1	TSPYL1	ZBTB24	PPP2R5D	PHF10	MAP3K5	HEBP2	CCDC28A	CDC40
HESS_HOXAANMEIS1_UP	na	PRMT1	CSDA	ICAM2	SCHIP1	MUC13	HTF9C	DNAJA3	HDAC2	MYBL2	MCM3AP	AFP	TRIP13	BET1	RRS1	MYB	TST	RRM1	MTM1	NOLC1	NEDD4	MSH2	METAP2	BCL7C	SNRPA1	DTYMK	IMMT	BID	RUVBL2	SLC26A6	CDC45L	LIN28	DUT	KLF9	RHOJ	RUVBL1	MRPL15	TNFSF5IP1	GSTM1	MYLK	WEE1	CTPS	CEBPA	BCAT1	CLDN15	MCM7	NUCB2	C1QBP	GOT1	UHRF1	HMGCR	NCL	IFRD2	HOXA9	IDE	PPAN	ASNS	GAS5	CD28	ENTPD4	PDE7A
ST_FAS_SIGNALING_PATHWAY	na	TUFM	VIL2	SMPD1	MET	NFKBIB	CASP3	NR0B2	PFN1	CAD	MAP2K7	EPHB2	TRAF2	MAP3K1	HSPB1	MAPK8IP3	NFKBIL2	HRB	ROCK1	MAP3K5	TP53	MAPK10	DAXX	DIABLO	MAPK8	EGFR	NFKBIA	DEDD2	PFN2	BFAR	IL1A	MAPK8IP2	TPX2	FAIM2	NFAT5	MAPK8IP1	PTPN13	BIRC4	BAX	RIPK1	CASP8	NFKB2	CASP10	CDK2AP1	MAP2K4	FAF1	ALG2	CD7	NFKBIE	IL8	FADD	MAPK9	BTK	DEDD	CSNK1A1	NFKB1	RALBP1	CASP8AP2	MAPK1	FREQ	NFKBIL1	DFFA
HCMVPATHWAY	na	MAP3K1	SP1	MAPK14	MAP2K6	MAPK3	RELA	AKT1	PIK3CA	PIK3R1	MAP2K2	NFKB1	CREB1	RB1	MAPK1	MAP2K1
ST_INTEGRIN_SIGNALING_PATHWAY	na	ANGPTL2	PAK3	GRLF1	ITGA4	ILK	MRAS	PAK6	MAP3K11	ITGA5	TERF2IP	ACTR2	MAP2K7	ITGA6	EPHB2	ABL1	AKT2	CDC42	PTK2	ITGA10	MAPK8IP3	GRB2	ITGA3	ROCK1	CAV1	PIK3CA	PLCG2	PKLR	CDKN2A	MAPK10	TLN1	SRC	FYN	P4HB	MAPK8	PAK4	ARHGEF7	ITGA2	ITGB3BP	RALA	ITGA8	SOS1	BCAR1	CRK	RHO	MAPK8IP2	AKT1	ACTN1	SOS2	MYLK	AKT3	MAPK8IP1	PLCG1	ITGA7	PAK1	PIK3CB	CSE1L	SHC1	ARHGEF6	ITGA11	ACTR3	DDEF1	RAF1	MAP2K4	BRAF	MYLK2	PAK7	MAPK9	ZYX	WAS	ROCK2	DOCK1	VASP	GRB7	PAK2	MAPK1	TLN2	ITGA9	PTEN
UVC_TTD_ALL_DN	na	PKN2	MAPK6	BLM	CENPE	SUMO4	ARNT2	WDR43	HDAC4	CDYL	TRIO	GPR176	ATF2	EXT1	PTPRM	PEX14	ASCC3	AFF1	TSPAN5	TLK2	INPP5F	SYNJ2	ANAPC10	KIAA0802	TMEM23	E2F3	FLNB	SR140	IL1RAP	MDN1	BAZ2B	GSK3B	MYO10	PPP2R3A	MEIS2	ATP2B1	COL5A2	SCC-112	ACVR1	RAI17	KIAA1240	TLE4	ZHX2	IRAK1BP1	EVI5	TLK1	KIAA1012	NIPBL	JMJD2C	MAST2	PTPRK	ATBF1	DCUN1D4	FYN	CRY1	RNGTT	ENC1	HNRPDL	CTBP2	AQR	ZZZ3	NUP153	MYST3	ERC1	TDRD3	ROR1	SKAP2	RBM16	PCTK2	CCND1	IL7R	MTF2	KIAA0350	PAFAH1B1	FARS2	CXCL12	MGLL	MARCH7	FALZ	SIPA1L1	FBXW11	OGT	FBXL7	GALK2	LYN	HOMER1	VPS13A	ARHGAP29	SLC25A13	CXORF6	G6PD	MELK	USP6	MTMR3	SEMA3C	RAPGEF2	ATXN2	DPYD	ACVR2A	UST	WDHD1	HIRA	NEK7	SHB	TGFB2	DLC1	RABGAP1L	USP34	R3HDM2	CDK8	STARD13	KNTC2	SSBP2	RBM6	TRAM2	SERPINE1	KLF7	ZFYVE9	EDG2	NFIB	GNAQ	IGF2BP3	FAT	CBLB	CTGF	ZHX3	SPAG9	PRKACB	KIF2A	PRKCA	KIAA1026	ANKS1A	RAB3GAP1	GAPVD1	ATXN1	CAP2	KIAA0146	FXR1	MITF	FUT8	UBL3	GINS1	ORC2L	EGFR	C10ORF38	DDEF2	TBL1X	CNOT4	NRG1	ZMYND11	SKIV2L2	PARD3	KLF10	SETD2	KLHL20	FGF2	EIF4E	EHBP1	PHLPP	KIAA0888	CNOT2	RGS7	LRIG1	SEC24B	FOXO3A	KIAA0528	DDX10	MID1	TOPBP1	DOK5	XRCC4	BICD1	LARP4	REV3L	ZNF148	ZMYM2	PPP2R2A	MGAT5	C6ORF111	CEP135	AFAP	CAMSAP1L1	KIAA1199	GBE1	WDFY3	RGL1	GOLGA4	CLASP2	CD2AP	CTAGE5	HAS2	THRAP2	DAPK1	CDC2L6	LOC220594	PRIM2A	RBPSUH	ARFGEF1	JARID1A	KIAA0999	LARS2	TUBGCP3	GRLF1	MPHOSPH1	F3	GTF2F2	CREB5	DAAM1	SMAD7	CEP350	CLASP1	FTO	CEP170	MYC	PPP1R12A	CUTL1	GNAI1	MYCBP2	PTK2	PIP5K3	CHD1	SEPT9	FGF5	PRKCBP1	SMCHD1	STAG1	PTPN12	ZDHHC17	CENTG2	DNMBP	ID1	SNX13	KIF23	ZNF638	ATRX	LASS6	SAMD4A	NUP98	CREBBP	IFRD1	PARG	CENPA	SLC4A7	ARID5B	LHFPL2	THRAP1	ZRF1	ZBTB20	ANKRD17	ARHGAP12	SRGAP2	FRYL	PDLIM5	TMEM131	HEG1	STK39	CASP8	NCOA1	LOC151162	C3ORF63	STRN3	FCHSD2	WDR7	MAD1L1	MNAT1	AUH	KIAA1128	RFTN1	WAPAL	ANKRD28	SATB2	SLC16A7	DKFZP686A01247	DYRK1A	SERPINB2	LRP6	FUBP1	SCHIP1	RBM39	NCOA3	AMPH	CASK	CRADD	DOPEY2	SOCS5	BMP2K	EPHA4	WWC1	PPAP2B	SOCS6	MYO1B	C2ORF10	SLIT1	ORC5L	UGCG	FNDC3A	MBNL1	SPBC25	ABI1	TCF12	FAM48A	TCF7L2	TLE1	RGS20	SRPK2	BAZ1A	MYST4	FNBP1L	BAT2D1	PSD3	SPOP	SMAD3	SWAP70	EIF4G3	KIF14	SMURF2	GULP1	BCAR3	PLEKHC1	ARHGEF7	RRAS2	BHLHB2	TRIM33	SOS1	SLC25A24	ARIH1	MPP6	PTPN2	RUNX1	MAP4K5	MSH3	ZCCHC11	PHF3	RNF13	ITSN1	ZNF292	FOXJ3	KIAA1109	RSN	TRIM24	DUSP1	UPF2	MAP2K4	BTAF1	CDC42BPA	PBX3	HELZ	STK3	VEGFC	ROCK2	TRAK1	ATP13A3	BARD1	PUM2	PPP2R5E	PKP4	DHX15	NRIP1	ITSN2
CARM_ERPATHWAY	na	ESR1	CARM1	HDAC4	HDAC2	CCND1	HDAC1	PELP1	PPARBP	BRCA1	HDAC3	EP300	SRA1	MEF2C	GTF2F1	POLR2A	GTF2A1	NR0B1	GRIP1	HDAC5	TBP	GTF2E1	ERCC3	HDAC6	NRIP1	NCOR2	CREBBP
GENOTOXINS_4HRS_DISCR	na	PFKM	SMC4	UBE3C	ICAM2	NR1H2	C1ORF63	PITPNB	NONO	TCF8	C11ORF60	KCNJ2	SSBP2	ATP6V0A2	DVL2	NRP1	ACAA2	UBC	CCRL1	SLC1A2	ARF5	LOC644096	LOXL1	GZMM	C20ORF30	CLK2	BACH1	SNAI2	LRCH4	MCL1	MAK	PPIE	CD28	ACTB	YWHAG
ST_ERK1_ERK2_MAPK_PATHWAY	na	SOS1	RPS6KA3	TRAF3	CREB3	MAPK3	EIF4E	SOS2	MAP3K8	RPS6KA2	EEF2K	CREB5	MAP2K1	SHC1	RAP1A	DUSP4	MKNK1	GRB2	DUSP9	BRAF	HTATIP	MKNK2	BAD	MAP2K2	ATF1	NFKB1	CREB1	RPS6KA1	MAPK1	MOS	DUSP6
TAKEDA_NUP8_HOXA9_6H_DN	na	TNFSF8	SLC1A6	IRAK2	GAS7	RARA	LOC653778	RAB12	PDGFA	PTPRC	HTRA3	HMOX1	CLMN	CBX3	CCL2	ZFP36	ATP6V0D2	SERPINE1	TNCRNA	HIP1R	CACNA1G	VASH1	AQP1	MAMDC2	TM4SF1	RHOB	CCL4	SPTAN1	JMJD3	CORO2A	ZNF395 /// FBXO16	IL6R	DYRK1A	TRAF1	NINJ1	CD80	NR4A2	RGC32	CCR1	SLC4A2	TRIB2
OLDONLY_FIBRO_DN	na	PPARA	TACC2	THRAP2	RPL28	APOL6	LRBA	FNDC3B	BCKDHB	PBX1	BEX2	TIMD4	MST101	COASY	PPP1R12A	STX5	MT1X	DDX17	NRP1	ZNF588	LIG4	IGFBP6	ROPN1L	MTM1	HSD17B4	ZC3HAV1L	HDHD1A	HADH	FVT1	AMMECR1	TJP2	SFRS1	FBXO25	ITGB4	DDAH1	SH3PXD2A	RNASET2	PLEKHG1	NFE2L2	PICALM	USP4	ATP1B3	CABLES1	IL2RB	BAZ2A	RGN	POLRMT	HIST1H2AC	SMAD6	MTMR3	RGC32	ALAS2	HINT1	GPATC8
CROONQUIST_IL6_STROMA_UP	na	NFKBIA	FER1L3	RPS4Y1	FOSB	IER3	NOTCH3	SPARC	SULF1	IGFBP3	IGFBP7	MICAL2	ACTA2	TGM2	FSCN1	SPTBN1	SERPINE1	DUSP1	CSPG2	THBS2	LOX	CTGF	NNMT	CCL4	CXCL2	COL6A3	COL1A2	TGFBI	LOXL1	GABBR2	LAMA4	NR4A2	TPM2	RGS2	FOS	COL6A1	IL6	SLC25A4
NFKBPATHWAY	na	TNF	TRADD	MAP3K1	CHUK	NFKBIA	IKBKG	MAP3K7	FADD	TNFRSF1A	TLR4	MAP3K14	IL1A	RELA	TNFRSF1B	IRAK1	MAP3K7IP1	IKBKB	TNFAIP3	NFKB1	RIPK1	MYD88	IL1R1	TRAF6
RADIATION_SENSITIVITY	na	ATM	EGFR	IGF1R	CASP1	CCND2	ERBB2	CCNB2	IGFBP3	GADD45A	BAX	LCMT2	BCL2	HRAS	ATR	RAD50	CDC2	CCNE1	MDM2	TP53	RB1	CCND3	RAD51	CDKN1A	ACTB
NEMETH_TNF_UP	na	HCLS1	ATF3	SAT1	ETF1	CEBPD	TXNRD1	CFLAR	HCK	EIF1	RGS16	FCGR2B	TNF	PTGS2	MYO10	GLRX	SOD2	EIF2AK2	TOP1	SAP30	SLFN12	LTB	BCL2L1	TPST1	IFRD1	SQSTM1	ADAR	CD44	SLPI	LCP2	GCH1	TNFRSF1B	RCN1	BCL6B	SLC20A1	MAP2K1	ETS2	CASP4	TRIM25	STAT1	PBEF1	SLC2A1	C5AR1	STK10	ICAM1	TAP1	ODC1	FURIN	WSB1	MARCKSL1	KPNA3	MYADM	NP	IL1RL1	DEGS1	IL1RN	PRG1	PML	CLN3	TGFB1	C3AR1	CITED2	NFKBIA	SLC11A1	IER3	APBB1IP	TNFSF9	IER2	MSR1	ACSL4	TNIP1	MLLT11	RNF11	HMGCR	DAB2	RHOC	PRKCD	NFKB1	MAPKAPK2	CDKN1A	LILRB4
HESS_HOXAANMEIS1_DN	na	PRMT1	CSDA	ICAM2	SCHIP1	MUC13	HTF9C	DNAJA3	HDAC2	MYBL2	MCM3AP	AFP	TRIP13	BET1	RRS1	MYB	TST	RRM1	MTM1	NOLC1	NEDD4	MSH2	METAP2	BCL7C	SNRPA1	DTYMK	IMMT	BID	RUVBL2	SLC26A6	CDC45L	LIN28	DUT	KLF9	RHOJ	RUVBL1	MRPL15	TNFSF5IP1	GSTM1	MYLK	WEE1	CTPS	CEBPA	BCAT1	CLDN15	MCM7	NUCB2	C1QBP	GOT1	UHRF1	HMGCR	NCL	IFRD2	HOXA9	IDE	PPAN	ASNS	GAS5	CD28	ENTPD4	PDE7A
ST_B_CELL_ANTIGEN_RECEPTOR	na	CD19	PPP1R13B	VAV1	NFKBIA	SOS1	AKT1	CSK	SOS2	NFKBIB	NFAT5	PIK3R1	AKT3	PIK3CD	MAP2K1	SHC1	BLNK	NFKB2	ITPKB	BCR	RAF1	EPHB2	AKT2	SERPINA4	NFKBIL2	NFKBIE	LYN	GRB2	BTK	PIK3CA	PLCG2	BAD	PI3	MAP2K2	NFKB1	ITPKA	MAPK1	NFKBIL1	SYK	DAG1
MATSUDA_VALPHAINKT_DIFF	na	PRMT1	HEXA	TACC2	FEN1	CORO1A	SOCS3	DTL	RCBTB2	LY75	CTSD	ENG	POLR1D	SUV39H2	KLRD1	RANBP1	SPRR1A	BNC1	STXBP4	MAST1	DTYMK	ATP6V1E1	PTCD1	SEC61A2	ENC1	MXD4	RECK	CD44	HSPA1B	BCAS2	PTK9	MYO1E	CHAF1B	CXCL10	CYB5B	PAK1	AIP	FKBP4	PDK3	FMN2	TKT	TUBB2B	HIST1H2BE	GABRA1	UBXD4	SLC25A13	TMEPAI	STK11	PDLIM4	TK1	TCF4	SLC6A3	COPS5	MARCKSL1	CXCR6	EPHA7	YES1	CPD	PPP4C	EFEMP1	ATP13A2	CDCA5	NTRK3	RBM6	TBX21	VDR	GNB2	GALK1	STAT4	EBF2	TMEM38B	DDX3Y	RIPK3	GRWD1	AGPAT6	SCAMP1	HOMER2	CLCA2	SSRP1	CDC23	IGJ	ARHGAP24	ADFP	RIBC2	COL19A1	D4ST1	NUCB2	HEY1	CD7	PROZ	ZC3H12C	GALNT3	HSP90AA1	LITAF	SMPD2	IL13	FHL1	UFD1L	LRTM1	MCM5	AHNAK	DSG2	KIF1B	ACTR1A	MAP2K7	DAPK2	ALS2	ID3	IFNG	IL1B	CD247	LGI1	CCR7	ZNF638	HNRPAB	FAS	WWTR1	HSD11B1	TNPO3	IPO4	CUBN	SLC13A3	SGCB	CXCR3	GGTLA1	NEDD9	CHST7	PPIL2	SCUBE2	MCM7	MAGI1	CAMK4	SV2A	MATK	ABCE1	SPEG	TEX9	IGSF4	ASNS	POSTN	FBXL3	HOXA13	KCNJ8	FRMD4B	TMEM30A	SORL1	PVR	MPEG1	SCD	HRH1	LZTFL1	PPP2R5C	TCF3	SYNCRIP	TLE1	SYTL2	RRM2	TFRC	RNF25	MAPK10	FKBP9	SYCE2	MCM3	EDIL3	PFDN6	DHRS3	PRSS23	RUVBL1	TIMELESS	NKG7	TMC1	IFITM2	ITSN1	SYT6	PTPRJ	SLC40A1	LDHB	SLC35F5	BRD3	EXOSC10	CSN3	FZD6	STAM2	COL11A1	CARD10	KIF22	PKM2	CLN6	CCL4	ATP5G1	NCL	PKP2	ACLY	SFRP2	NR1D2	SESN1	DOCK7	UPF1	CCR1	EDF1	B4GALNT1	RHBDD2	KCTD12	FLNA	RUNX2	SAT1	LYST	SOX4	BCL11B	KCNN4	MAP3K7IP1	TNFRSF19	TMEM23	AHR	TYMS	TACC3	TARS	ELOVL4	GEM	FASLG	GFM1	PTGS2	FNBP4	CACNB4	ZCD1	MERTK	TLR3	EVI5	ATP6AP2	DSP	PTPRF	SOX13	ANXA1	NDUFB10	POLG	AP3S2	ICA1	SLC15A1	FKBP1A	SPON2	GRAMD3	SGOL1	PHGDH	TGFA	NAPSA	GALNT4	TJP1	TIMM13	MYO5A	SIAE	TIRAP	DST	NRGN	SP4	PDCD1	KLF6	PFKL	CHD4	OTUD5	FIGF	RGS1	MRPL12	RAD54L	LIMD2	MRPL54	ENDOD1	DNAJA1	STAT5B	COX5B	BUB1B	PRF1	EPS8	DDX49	CTNNBL1	SARS	NOLA2	TCF7	OPRM1	PLAUR	CPEB1	WDFY1	GCA	IGFBP4	PPP3CC	SIM2	ALDOA	TASP1	MPP4	PLA2G2D	CHCHD2	BICD1	RAB3IL1	KIF11	EBNA1BP2	KLF4	RHOC	CDK4	FOS	LATS2	CLCA1	CD36	MDFIC	PRIM2A	GRAP2	DPH5	SOX6	CCR9	CYP24A1	PPP3R1	TNNT1	CCDC117	CCT7	SOCS2	ST3GAL6	CD160	AARSD1	MCM2	PIGQ	MYCN	GTF2IRD1	ID4	SLC6A15	STAB2	CD302	F2R	MMAA	GPR34	PRRX1	TSC22D3	TNPO2	BIRC4	CIITA	MTCH1	MTHFD1	FSTL1	IFNGR1	MIST	SGK	TM6SF1	IL2RB	SLAMF7	NOL1	IL5	TESC	NISCH	CCNB3	CSRP1	EBF1	RPS14	PDE7A	F2RL1	PRMT3	ST13	ICOSLG	ASPN	ARMC6	VCP	GSTA4	ITGB1	PPIH	MYADM	SMO	RPS6KA2	GZMB	TULP3	UBE3A	FGL2	GPATC4	PHF21A	SYT7	CD244	WASPIP	IFITM1	CYP51A1	CRIM1	CXADR	MCOLN2	EPHA3	EGLN3	DHRS4	BHLHB2	PTPN22	TSPAN31	MMP13	XCL1	JUN	IBRDC3	MAP4K5	LY86	POLR1E	GPATC2	ARL6	ENPP2	MEF2C	CXCL2	RAB6IP1	TPI1	WWC2	CCL5	PLSCR1	FBLIM1	CDH1	STMN1	MRPL38	B3GNT5	ABCB9	SDAD1	PLAGL1	ACTB
WERNER_FIBRO_UP	na	TP53I11	ATRN	CPB2	PRDX6	C15ORF41	BTG2	RPS6KA4	AMD1	RAB11A	STAMBP	TRAP1	ARHGAP5	TNFRSF10B	CTGF	CHIT1	ARMC8	TCF12	C10ORF4	MBD1	SPECC1	RPS6	SNX8	B4GALT1	FECH	MYCN	LARP5	SLC4A1	GPR116	IGFBP3	TNFRSF12A	DCBLD2	TIAL1	HNRPH1	SEMA7A	RNASEH2B	APOB	GTDC1	C18ORF19	NDRG1	C14ORF119	BTBD1	C20ORF94	NUDT21	INPP5E	C6ORF155	HSPB8	CDC2	DYNLT3	MBNL2	ZNF529	KIAA1644	ELP3	MARK3	FLJ36874	PRKAB2	ATP5E
UVC_HIGH_ALL_UP	na	PRSS3	MMP3	EXOSC7	PMAIP1	ATF3	RRAD	SAT1	ISG15	FSTL3	HBEGF	HTR6	SFI1	LRBA	COL13A1	TSC22D3	GADD45A	IL11	TCEB2	HIST2H2AA3
HBX_NL_UP	na	PPP5C	CASP4	HMGB2	UCK2	CDC42BPA	CCNG1	TGFB2	GLRX	SLC25A5	APRIN	ATP5J	YWHAE	CSNK1G2	EMR3	ANPEP	FAS	HSPA1L	BCL2L1	RAB5C	CDKN3	CXCL1	STK25
BRCA1_OVEREXP_DN	na	FGFR3	SFRS11	VIL2	PKN1	SOX4	EMG1	RELA	JTV1	NARS	HSP90B1	SNRP70	NME3	CLTA	CAD	EIF3S9	EIF3S6	UBAP2L	SF3A3	HK1	TCOF1	CKAP4	CCNE1	NOLC1	HCFC1	PPM1F	BMS1L	RASSF7	FDFT1	FARSLA	POLG	MCM2	VDAC1	U2AF1	GCS1	ATIC	CHAF1A	SKIV2L	GAL	CCDC85B	CCND1	KIAA0152	RARS	WBSCR1	FKBP4	SLC7A5	MTHFD1	NSDHL	PWP2H	FASN	ARMET	EIF4G1	JARID1C	SCRIB	SCAP	PSMD1	RAE1	CHD4	SLC29A1	BYSL	GTF3C2	TRAP1	PRKACA	KIAA0179	KIAA0114	POLD1	DNTTIP2	CDC25B	MRPS12	SF3B2	NUP214	PHKG2	AGPAT2	SMARCA4	PPAT	SNRPA1	DDX11	RPIA	ALG3	LMNB2	TAF1C	DDT	DHCR24	SAFB	CDC37	H1FX	AP3D1	DNAJC7	HSF1	CTPS	SSRP1	DUSP1	DDX10	PDCD11	C10ORF7	RXRA	NDRG1	EIF2B2	ANXA11	FAM38A	XRCC5	SEC24C	PMPCA	POLRMT	RABEPK	SMAD6	NMT1	SON	MAP2K5	SLC1A3	BRD2
ROSS_MLL_FUSION	na	SIRPA	KCNE1L	CCL23	SNX10	GAS7	BLOC1S1	GBA /// GBAP	GGA2	ALDH3A2	RNPEP /// UBE2V1 ///	ANXA5	MLL	PYCARD	ADCY9	HOXA5	COL9A2	TRPM4	MICAL1	FCGR1A /// LOC440607	C2	MAGEF1	TPP1	CUL1	SYT17	MBNL1	RMND5B	MRPL33	WHDC1L1 /// WHDC1L2	SLC9A6	CPM	FEZ1	ALOX5AP	GUSB	HK3	RNPEP	RNH1	SOCS2	PRG1	SPG21	XAGE1 /// LOC653048	FBP1	STXBP2	ITGAX	CES1	DACH1	NKG7	SCPEP1	MRPL34	PGAM1 /// LOC642969	LY86	CTSL	AKR7A2	SAGE1	MVP	ITGA7	PREB	ALDH3B1	GOLGA8G /// GOLGA8D	APH1B	RNASE2	MFSD1	LGALS1	COX8A	PBX3	APOC2	MEF2C	RNASE3	RPL22	TDRD7	FES	DEXI	PLD3	HEXB	CCL5	LOC283683 /// LOC646	HOXA9	RPS6KA5	LRMP	AK2	FCGR1A	GLG1	CAPG	PHKA2
UVC_TTD_4HR_UP	na	PPIF	FLNA	CA5BL	CNP	FGFR3	TREX1	EPHX1	TPBG	RELA	CLTB	MYBL2	ZFPL1	ABCB6	MRPL28	PIM2	STX16	OSR2	STK25	HOXD9	KISS1	RPS6KB2	MRPS12	LENG4	IGFBP6	EIF2S3	PLCB3	GNL1	MVD	ERCC2	CDKN2B	CBX4	GALNT2	PCTK1	HEXIM1	ERBB2	TNFSF9	SMARCD2	KCNJ4	C21ORF33	RHOB	BSG	TSPYL2	PLD3	TRIM25	AAMP	PGF	TMEM109	ADD1	BAD	PLEKHQ1	ASNA1	CDC34	AES	ACAA1	AMACR	PTRF	MDK	BRD2
RACCYCDPATHWAY	na	RAF1	CDKN1B	E2F1	TFDP1	NFKBIA	CDK6	HRAS	CDK2	RAC1	RELA	MAPK3	AKT1	CCNE1	PIK3CA	PIK3R1	CCND1	PAK1	CDK4	NFKB1	RB1	MAPK1	CDKN1A
SHEPARD_BMYB_MORPHOLINO_DN	na	AURKB	PRC1	APOE	SULF1	C8G	CEBPD	NR0B2	TACC3	CDCA3	DDX17	CKAP2	CDK2	ACAT2	TGM1	NUMA1	SYNGR1	GMNN	PYGL	BMS1L	MSH2	FBXO5	IQGAP3	MYH8	FLJ12547	ASCL1	MAB21L2	DUT	PRKCB1	TNXB	PRIM1	LIPG	CDCA2	ELAVL4	PCDH18	UHRF1	NDE1	NSD1	CDC2	PDCL	MELK	DAP	MT2A	P11	TK1	HMGA1	GTSE1	NR2F1	POU3F2	HLX1	RTKN	POU3F3	DLX2	GRHPR	SCIN	HELLS	CHERP	SOX21	DLX1	MKI67	ANLN	FLJ20920	EOMES	APOA4	ORC4L	LHX1	PVALB	TPX2	PSAT1	SFRS9	ATP1A1	TTK	GALC	PLP1	SFXN2	KRT17	FGG	TCN2	TXNIP	HEY1	KIF11	TM7SF2	NOTCH2	SEPT6	PFKFB4	F7	CLDN1	EDG1	CDC14B	MDM4	RGS2	SARDH	RGS4	SFRP1	FGA	CA1	MCM5	NR2E1	AQP1	CDC6	IGFBP1	KAL1	BHLHB5	MCM4	TTN	CCNG2	KIF23	AQP3	RAX	DCK	UCP2	PCK1	TNRC9	IGFBP2	MGAT4B	MCM2	ARID5B	AEBP1	FGFR4	COTL1	ITGB4	GCH1	SOX11	CTSL	PMP22	NOVA2	SLC2A5	GPT2	VTN	LIG1	MASTL	CCNB3	SLC29A2	CCNB1	MDK	SERPINC1	ASPM	DRAP1	FOXM1	POU3F1	PRODH2	HNRPA2B1	DNMT1	FABP7	DLG7	CENTB2	KIF14	LAMP2	GRIK3	COL1A1	MCM3	PTPN22	OTP	GPSM1	ARHGEF10	CEBPA	BIRC5	BLVRB	CDC20	COL4A5	CPVL	INPP4A	COL1A2	RBP4	TOP1MT	PTPRN	SLC4A2	SLC6A13	GOLGB1
BRENTANI_SIGNALING	na	TANK	WNT5A	ILK	CALM1	MAP3K8	MAP3K7IP1	SUFU	ARHGEF12	ITGA6	PDPK1	FLT3LG	ARHGAP6	MAPK7	TYK2	ABL2	ARHGAP1	MAP2K2	DGKQ	ERG	PTPRK	SYK	FYN	AKAP13	MAP3K3	NOTCH3	IFNAR2	MAPK4	ITGA7	MYD88	MAP2K1	CXCL12	NOTCH4	IKBKG	AXL	IL8	IFNAR1	MAP3K4	RALBP1	MAP2K6	IL6ST	MCC	ITGA4	ITGA5	ABL1	NRAS	STAT5B	STAT6	ITGA3	NF1	ARHGEF16	SRC	GNB1	IL18R1	ATM	ITGA2	IGFBP3	NCK1	APC	TTK	SKIL	STAT3	TNFSF13	BCR	SH3BP2	BRAF	BTK	TNFRSF4	SFN	MAP3K12	TNFRSF10A	MAPK1	ITGA9	IL13	ITGAE	TNFRSF10C	TRAF3	RELA	MAPK11	ITGB8	BIRC2	CTNNB1	MAP2K7	RGS16	IRS1	TNFRSF10B	MAS1	RAP1A	TNF	DLG1	AKT2	IGFBP1	IFNG	MKNK1	IL1B	HRAS	MAP3K14	TNFSF4	JAK3	TNFRSF14	IL10	ITGB7	ITGAV	ZAP70	STAT5A	ITGB3	VAV1	PIK3C3	TNFRSF1A	VIPR1	CRK	YWHAE	ITGB4	AKT1	TNFRSF1B	STAT2	INHA	DGKG	IFNGR1	RAF1	DGKA	IL2RB	TYRO3	MUSK	MAPK12	IL12RB1	RAN	CRKL	CAMK4	MAPK9	JAK1	STAT1	TIAM1	PTCH2	GRB7	TRAF1	PTK2B	PIK3CG	WNT4	ROS1	WNT1	ITGB1	GRB14	SMO	WNT2	TRAF6	MAPK13	JAG1	IFNB1	AXIN1	ROCK1	MAP3K5	AXIN2	MAPK10	ITGB5	RELB	JAG2	ITGAX	SOS1	CXCL3	IL15	MAP4K4	IQGAP2	SHC1	ITGAM	MAPKAPK5	CXCL1	MPL	BCL10	MAP2K4	RASA1	CXCL2	IRS2	REL	MAPKAPK2	ITGAL	ITGB2	MAP2K5	PTEN
WERNERONLY_FIBRO_DN	na	ATP6V0A1	PCGF3	CXORF12	FGFR2	PSMD14	MGC39372	ADCY7	FOXM1	USP34	PCP4	HS6ST1	SCYL1BP1	ZNF449	CBX3	STAM	KIAA0802	WWC1	FGR	METTL1	BECN1	GOLPH3	SDC4	COG2	LGMN	ZNF22	TM4SF1	ROBO2	LPP	C12ORF23	DPF2	AMFR	FXN	IL17RB	CTDSPL	SLAMF8	AADAC	RY1	KCTD4	SMARCA1	PVALB	ARHGDIB	SLC30A7	ARPC1A	ZNF260	ISGF3G	HNRPH1	GGTLA1	ZNF629	TUBA1	GABBR1	MAP2K4	FAM120A	UPP2	RNPS1	RIT1	KIAA0251	PLEKHG5	RALY	ZBTB4	MRPL4	SLC16A2	LPIN1	PMS2L1	SMARCB1
TARTE_PLASMA_BLASTIC	na	MAPK6	UCK2	FLNA	CASP1	CKS1B	CENPE	LBR	IFI30	APPBP1	SUMO1	CORO1A	CD180	SSR1	XRCC6	AFF1	ETF1	UQCRC2	TOP2B	ACTA2	YBX1	YWHAH	TOP2A	TROAP	TYMS	PLK4	TARS	TRIP13	IQGAP1	KYNU	HADH2	PDLIM1	SNRPC	SOD2	PSMC3IP	AIM1	CKAP1	LMNB1	GGH	ACVR1	FDPS	OSTF1	PSMD4	BRD8	TOP1	PDAP1	SUMO2	CDC27	PPP1R2	SLC19A1	DTYMK	VDAC1	CPOX	RNASE6	RAB27A	ANXA6	TXN	EIF5	DUT	ATIC	PRKCB1	CHAF1A	PAPOLA	COX6C	CCND2	EZH2	PRIM1	STIL	NDUFA9	UBE2D3	GLIPR1	TKT	HMGB2	HSPE1	TCP1	CBX5	CCNA2	FASN	ABCD3	NNT	CDC2	PSMB8	MSN	HUWE1	GPI	LOC91137	RB1	DBI	PAK2	MYO5A	SFRS3	S100A10	ACOT7	PPIF	HMMR	COPS5	CKS2	PGK1	MAD2L1	TMPO	ESPL1	IDH2	CASP6	ORC1L	PPP4C	CBX3 /// LOC653972	BYSL	MRPL12	RECQL	BAK1 /// BCL2L7P1	KIFC1	KIAA0179	NDUFB7	GCLM	KIF2A	ANP32A	FOXK2	CYCS	GLDC	IGF1	SNRPD3	MKI67	SMARCA4	TMSB10	KIAA0101	ATP5F1	GNB1	GINS1	NASP	NDUFS1	UQCRH	RFC3	DNAJC7	MYCBP	CCT4	UCHL3	CLIC1	AHCY	MVP	CTPS	TDG	GALNT1	ARID3A	CSE1L	KIF2C	SNRPB2	TTK	TOPBP1	CCT2	CD52	EWSR1	EED	KIF11	MPHOSPH6	YARS	GALNT3	CCNF	EBNA1BP2	PCNA	KLHDC3	PAICS	MRPL19	NKRF	NDUFV2	MAPK1	CDKN1A	LILRB4	PSMD14	TUBA3	MTHFD2	NME1	ELMO1	ATP5J	SLC16A1	DDX39	JTV1	JARID1A	PHB	NARS	UFD1L	SLA	DHFR /// LOC643509 /	C6ORF32	CDC6	VBP1	PFKP	PSMB2	EIF3S10	RRM1	TAX1BP3	CCNE1	ICT1	KIF23	FAS	LIMS1	CCT7	FDFT1	NFIL3	ITGB7	USP14	CENPA	BOP1 /// LOC653119	ARHGDIB	U2AF2	RARS	ZNF410	TUBA1	SLC7A5	MTHFD1	WARS	PSME2	GSPT1	ATP1B3	ANG /// RNASE4	LGALS1	SGK	IL2RB	GPIAP1	NEK2	HNRPC	MRPL3	ENTPD1	COX7B	SFRS10	CCNB1	SCAP	ABCE1	CLEC2B	RFC4	ASNS	EIF2S1	SNRPG	UBE2L3	IGHG1	FOXM1	TIMM17A	GIT2	PSMA1	SNRPF	EXOSC2	CLCN3	CRADD	HSPA9B	ITGB1	GZMB	CCT6A	NP	POLD2	TRAP1	TUBG1	FH	CCT5	DLG7	BCL3	CDKN3	COASY	PRKDC	HPRT1	GNL2	CDC25B	HSPA4	ATP5O	ZMAT2	TFRC	RRM2	SMC1A	BLMH	PRPS2	PSMC5	KIF14	MCM3	DHCR24	GARS	PWP1	RANBP5	CD58	SDHB	OAT	LSP1 /// LOC649377	PTPN1	LDHB	MRPL23	IQGAP2	BIRC5	HPGD	RPA1	C10ORF7	TNFSF7	TMEM97	SELL	CDC20	PSME4	EBP	KIF22	PSMA5	MAPKAPK3	ATP13A3	UBE2C	PSMA2	PSCDBP	TCEB1	ADD1	PSMA3	ASNA1	BAG1	GART	SLC39A7	LDLR
VERNELL_PRB_CLSTR2	na	FAM86C /// FAM86B1 /	DIP13B	NMD3	CTGF	CITED2	DKFZP761P0423	RSNL2	DCTN4	EHD3	TOB2	HIST2H2BE	DYNLRB1	TMEPAI	CCND1	SH3BP4	ITGB8	PPFIBP1	ZNF614	CPA4	GPRC5A	SERPINE1	ZNF655
STRESSPATHWAY	na	TANK	NFKBIA	TNFRSF1A	MAPK14	MAP2K6	RELA	JUN	CRADD	IKBKB	RIPK1	TNF	MAP2K4	TRAF2	TRADD	MAP4K2	MAP3K1	IKBKG	CHUK	MAP3K14	NFKB1	ATF1	CASP2	MAPK8	LTA
IGF1_NIH3T3_UP	na	CYR61	GPD2	CSDA	SMAD5	PVALB	H3F3B	TWIST1	TNFRSF1A	IER3	SLC25A5	SOX2	ETF1	MYH3	WEE1	IL3RA	CSF1	SLC20A1	RBM13	ITGA5	PHLDA1	NFE2L2	IL4R	KIF1A	NAB2	GDNF	TUBB2B	FOXC2	ZFP90	MGP	VHL	SFRS2	NT5E	DAXX	TAGLN	SFRS3
AGEING_BRAIN_UP	na	FER1L3	SFRS16	WIPI1	TOPORS	AFF1	ACTL6A	CEBPD	MTRR	OFD1	AMOTL2	IRF7	BAZ2B	RAPGEF4	HSD17B6	ALDH9A1	MYO10	APOD	PIK3C2A	GNE	CLDN5	LPP	CAV2	TLE4	CAV1	ZHX2	CREB3L2	NIPBL	DNASE1L1	ZNF652	FVT1	ASCL1	GATM	PTK9	EYA1	INSR	ADD3	ACAA2	PTP4A2	AMOT	GAB2	PLOD2	PECAM1	NT5C2	MRCL3	C10ORF56	SH3GLB1	HEBP2	ANKRD15	GPC5	SLC14A1	NEK7	ICAM2	PON2	YES1	C9ORF26	TMED10	NTRK2	CLIC4	EFEMP1	HCRTR2	PALLD	CAST	NEBL	TOB1	SEPT4	FADS1	LTBP1	MTSS1	TMEM123	GPR137B	CYP1B1	ZBTB1	EFS	ECM2	EDD1	HIF1A	KNS2	TLN1	NPC1	RASSF2	GREB1	ANP32B	AHCYL1	NFKBIA	KIAA1155	FGF2	PHLPP	LRIG1	GNG11	MFAP3L	GNG12	OGG1	HEPH	TMEM47	ITPKB	PLP1	ALDH4A1	NDRG1	RGN	SDC2	VAT1	EDG1	SEPP1	LPIN1	ZNF423	LITAF	FGFR2	RHOBTB3	VAMP3	SMC3	FGFR3	SFRP1	RAP1B	SERINC5	RAMP1	ZFHX1B	AHNAK	HTRA1	TP53BP2	CEP170	SYPL1	UNG	PLXNB1	TM4SF1	EFHD1	TST	TAX1BP3	GJA1	SERPINH1	CBS	WWTR1	CPNE3	KIAA0828	ITGAV	PCF11	SSFA2	C14ORF147	CETN3	CD302	TGIF	FRYL	PDLIM5	VWF	PMP22	C3ORF63	CSPG2	METTL7A	AGT	SNAP23	RBL2	TSC22D4	LRP4	BBOX1	CSRP1	HIST1H2AC	CHSY1	KIAA0738	CLEC2B	HBB	BMP7	VEGFB	INHBB	ELOVL2	PRDX6	ITGB1	BAMBI	CLK1	TPD52L2	PEX1	SSPN	EXOSC7	SPON1	BCL2	CALD1	RGS20	DPYSL3	VEGF	PDLIM3	MAP3K5	DDIT4	MAOA	SMC5	C10ORF116	GFAP	TOR1AIP1	LAMP2	ANXA3	PLEKHC1	HNRPH3	DHRS3	EPM2A	PHF3	TGM2	WFS1	TIPARP	NFE2L2	PICALM	COL4A5	FXYD1	STK3	PPAP2A	SLC4A4	OLIG2	PODXL	SEPT10	PLXNC1	RPS21	ABCG1
FLECHNER_KIDNEY_TRANSPLANT_REJECTION_UP	na	HCLS1	CUGBP2	CSTA	USP9X	KIAA0922	MOXD1	IL10RA	IFI30	ECGF1	CORO1A	LCK	FCN1	CFD	PTPRC	MMP9	SLA	ISG20	S100A8	LST1	TRBV19 /// TRBC1	PIM2	LCN2	ADAM15	DOCK2	C1QB	CD2	HLA-F	IFITM1	CD48	IL10RB	EIF2AK2	TYROBP	RHOH	LTF /// LOC643349	LGALS9	CD8A	AIF1	ALDOC	RASSF2	S100A4	LCP1	FCER1G	CD163	TNFRSF7	UBE2L6	RAC2	RAB27A	INPP5D	CD53	PRKCB1	CD14	TNFRSF1B	FABP5 /// LOC653327	RAB31	RBMS1 /// C2ORF12 //	LY86	RGS10	AOAH	GLUL	GZMA	CD3D	GAPDH	IL4R	WARS	PDE6D	CD52	VSIG4	UBC	COL6A3	CXCR4	POLR2A	GBP2	DARC	CCL5	GMFG	APOC1	STAT1	PSMB8	SFN	LAPTM5	ITGB2	CCND3	ARPC1B /// LOC653888	FCGR1A	ACTB	LILRB4
RORIE_ES_PNET_DN	na	GATA3	MYCN	DBH	DCX	SFRP1	GATA2	CRMP1	DDC	TMOD1	CHGA	ELAVL3	SCG2	CD24	DLK1	C5ORF13	MLLT11	ISL1	ENPP2	RGS5	CHGB	FEV	GAP43	RENBP	INA	APC2	PRPH	TRIB2
PARP_KO_UP	na	NOV	ANXA3	CCNG1	DCN	IGFBP4	TIMP3	FST	CCND2	PRRX2	MFAP5	FGF7	CD81	TINAGL1	GPX3	COL4A5	RANGAP1	PCNA	APP	S100A6	IGFBP6	ELN	MGP	ID1	MDM2	CAV1	AK1	CDKN1A	CTTN	EEF2	B2M
HYPERME_COLONCA_SW48	na	ADAM12	SHH	GATA3	FOXF1	RASL11A	TGFB2	PAX6	RPS27L	FLJ25439	ZNF677	DAP	WWTR1	ZNF566	CDCA2	KIAA0789	ALX4	C1ORF53	LOC283514
AGEING_KIDNEY_SPECIFIC_UP	na	SMPD2	PHCA	LOC493869	PGM2L1	MOXD1	FER1L3	CHRNA3	FBN1	RPN2	RAB34	COL14A1	FHL1	SOCS3	C1ORF186	COL27A1	C18ORF1	ANXA2P3	CCL2	PHLDA3	PIGR	TIMP1	C1QC	RPL35	C1S	KIAA0644	NRP1	NNMT	POLE4	CDO1	PAM	CKAP4	TFPI	ARHGAP1	ANXA1	LUM	P4HB	KLHDC5	COL15A1	BICC1	MFGE8	AEBP1	LOC283537	TGIF	AATF	LOC387758	C19ORF10	PRUNE	MAP4	VCAM1	CXCL14	SCN5A	DKFZP564J0863	GGTLA1	SERPING1	HOMER3	TMED3	PXDN	CALU	RPS25	CTTNBP2NL	ISLR	STAB1	C7ORF23	OCLN	MGLL	COL5A1	PLOD3	RFTN1	AXL	MMP11	HEXB	C10ORF56	RPN1	EBF1	SYMPK	LHFP	ECOP	GABRP	GPR61	NFIX	ADRA2A	CYFIP1	FCAMR	FAM14A	ASNS	CXCL6	CLDN3	ABCC3	CDC42EP1	ATHL1	PROM1	KIAA1913	PRICKLE1	AMBP	NR2F1	VASH2	PKIB	HGF	TPBG	GGA2	FN1	ANXA2	PLK2	RP11-529I10.4	DPP3	PDGFC	MRAS	RGS1	GPR56	C7	SPARCL1	RAD54L	ITGB6	C20ORF199	CRELD2	STS	ABI3BP	SPON1	C1QB	TNC	ALPK2	DEGS1	RPL35A	DRAM	VARS	LOXL1	COL3A1	SYTL2	SERPINE2	CTHRC1	RARRES1	TPM1	UBE2Z	ANTXR1	CFB	NOV	PDIA4	LOC143381	WFDC2	COL1A1	ITM2C	MICAL-L2	ANTXR2	GGTA1	NUAK1	CDH11	LIX1	C1ORF173	MMP7	MSR1	SLC40A1	VSNL1	TNFRSF11B	BHLHB3	C11ORF73	FGG	B3GAT3	SPTLC2L	LOC285636	BNC2	DCDC2	SSR4	CXCL2	TRIM47	RPS27L	COL6A3	GPNMB	FEZ2	COL1A2	RBP1	VEGFC	SETD7	USP31	NFKBIZ	C11ORF9	FLJ20323	CLDN1	TSPAN1	RBMS3	ITPR3	PTRF	VTCN1	SLC1A3
LEE_MYC_UP	na	RPL28	CYP7A1	GNB2L1	DCLRE1A	TPR	RPS24	PDGFC	CTSE	RNASE4	HTATIP2	MCM6	LCN2	APRT	KIF20A	RALB	SNTB1	CDCA3	CTGF	NUSAP1	RPL12	RPS16	SLC22A1	CISH	DMPK	CSRP2	FDFT1	RPL36	CYR61	CYP26A1	PLAT	RPL13A	SLC13A3	GSTM1	IDH3A	MGST3	SLC1A4	HMGCS1	GLUL	CSTB	LY6D	GSTM2	ACTG1	LY6E	SLC1A2	FBXO21	PALMD	CDC2	RPLP2	LECT2	RPL13A /// LOC283340	LPL	RPS14	MAT2A
ABBUD_LIF_DN	na	GRIA2	WDR23	ALCAM	CAPN9	EFNA2	DDC	BCKDHB	AHNAK	HK2	CD24	PELI1	REXO2	ITGA6	SUCLA2	ENPP2	SYTL4	HOXC9	OSTF1	ARID1A	FOXA2	LIMS1	CYFIP1	S100A4	TSPAN7
HADDAD_HPCLYMPHO_ENRICHED	na	PKN2	P2RY14	CYORF15B	VIL2	GH1	TIA1	DNTT	CALM1	ISG20	IRF4	LILRA2	PLEKHF2	DLEU2 /// DLEU2L	C11ORF61	FLJ11783	HS3ST1	TOP2B	UXS1	SEC22B	TOP2A	LBH /// LOC653743	GLRX	SOD2	ZNF588	EIF2AK3	CSH2	KIAA1240	PLXNA2	TLE4	CAV1	ZHX2	BLK	PTPRK	FLJ20152	ZMYM5	CACNB3	VDAC1	HRK	TSPAN14	ALDH5A1	CTBP2	C10ORF10	SPPL2B	HIST1H3D	MS4A1	PDCD6	EFHA1	EZH2	CYORF14	GPR125	SNX2	IL7R	CHGN	PLXNA1	VPREB1	ZFYVE16	CENTD1	TCL6	HIP1R	COL5A1	BTG1	HMGB2	C3ORF37	FMR1	HIST1H2AM	VPS13A	BTN2A1	HIST1H2BD	VPREB3	COBL	DYRK2	JARID1D	RB1	TCF4	RIMS3	LOC653754	EDEM1	KIAA0922	ANKRD10	PRDM2	HIST1H2BH	IGF2R	USP34	CORO2B	LRP2BP	TOB1	SSBP2	PFAAP5	DCP2	MSX1	RCBTB1	RBM6	LA16C-360B4.1	HIST1H2BI	PIAS1	RAD52	ZNF160	DUSP26	PVRIG	IRF2	HIST1H2BG	DDX3Y	SH2D3C	IGLL1	PRO0478	ZBTB10	SMARCA4	HIST1H2BF	AKAP12	KIAA1033	ALOX5	HIST1H4B	TRIB2	CHD7	TNFRSF7	ATM	C10ORF38	CD19	DBN1	SNTB2	FAIM3	PPP3CC	FLJ11710	IL1A	HMHB1	ELK3	P2RX5	HPS4	KCNJ2	LRIG1	OR7A5	CTBP2 /// LOC645291	SH3TC1	P4HA2	REXO2	TAF9B	QRSL1	RHOB	CCDC81	ZMYM2	MGAT5	FLJ10404	PCNA	C6ORF111	CEP135	PKD2	CD69	GALNAC4S-6ST	ATR /// LOC648152	GADD45G	NEIL1	TPD52	POU2AF1	ING1	SIAH2	CD9	ZNF423	HIST1H4H	SPTA1	DNAJB14	PCAF	DACT1	CDC2L5	RRP22	RPS11	C13ORF18	LILRB2	PACAP	ZNF177	STAG3	C18ORF1	ARPP-21	LONPL	CD24 /// LOC647456	VAMP1	MME	ZNF135	RAG2	GPM6B	PSPC1	ID3	STK38	TMEM118	APRIN	SUV420H1	AP1B1	RB1CC1	GSDML	HIST1H1C	C14ORF139	DCK	SOCS2	MEF2A	FJX1	ARID5B	AEBP1	NELF	MDM1	HLA-DRB4	TGIF	SCN3A	ZFP36L1	GNG7	BACH2	AUTS2	PHF15	MYLK	CIITA	POU4F1	ELL3	BANK1	MOG	PXDN	TUBA1	C7ORF23	CAPN3	CDKN1B	CD72	CXCR4	RASGRP1	ATR	HIST1H2AC	C10ORF18	CYFIP2	JMJD1C	AK1	DDR1	LRMP	FHIT	ZNF435	TMCC1	FLJ10038	SCHIP1	HIST1H1E	RAG1	BTG2	TCL1A	IGL@ /// IGLC1 /// I	HRB /// LOC649094	TCL1B	CD24	NGLY1	WSB2	BLNK	KIF13A	TRIM38	CD79B	HIST1H2AL	CD22 /// MAG	TCF3	SMAD1	ANAPC5	PPM1A	RPL35A	HLA-F	LOC54103	SPANXA1 /// SPANXB1	TLE1	CSH1 /// CSH2 /// CS	CRIM1	CD79A	PSD3	RRM2	TTC13	UBE2D2	MAGED4 /// LOC653210	SNN	EFNB2	PCDH9	ARHGEF7	MAG	CITED2	E2F5	JUN	FOXP1	PCBP2	NPY	ABCG2	PPFIBP1	PIK3CD	MAP4K4	MLXIP	PPM1B	WFS1	EFHC1	PTPRE	HIST1H3H	FOXO1A	ITPR1	C9ORF38	CDKN2C	KIAA0256	MEF2C	C6ORF62	EIF1AY	SLC35D1	LEF1	ELF2	DNASE2B	MPPED2	FLJ20674	BARD1	IRS2	LOC91316	KIAA1466	LAPTM5	NID2	SEMA6A	ENTPD4
TPA_SENS_EARLY_DN	na	ARL4D	UCK2	FIBP	MDH1	PRC1	MAST3	TIA1	KHK	PTCH1	PITPNM1	CD5	SERPIND1	LGALS3BP	FHL3	S100A8	IRF7	CHEK1	BRCA1	RPS6KB1	IQGAP1	KYNU	CA12	COL16A1	SORBS2	HADH2	GEM	C1ORF123	APOD	KSR1	ZNF273	APEH	BNC1	TLR3	ATN1	GSTM5	EXT2	PTPRU	SYK	AP3S2	RBM5	KLRC3	AKAP13	FAM40A	MYH10	ITGB3BP	CXCL13	CD44	INADL	ZYG11BL	ALPL	HGS	BTN2A2	PRSS15	MINK1	PPARBP	DTNB	MAP2K1	COX4NB	CD47	CAT	LYN	FMR1	BTN2A1	IFNAR1	NNT	TLX1	TCEAL1	IL1R2	DNMT2	PABPC1	YWHAZ	MAD2L1	MAP2K6	NTRK2	PKIA	TAF4	BYSL	CDK8	PIK3R4	GCLM	STS	ABL1	KISS1	UBE1L	MPHOSPH9	MYO9B	COL9A3	COL6A2	PRKCA	NUP214	PHKG2	PIP5K1A	SNRPD2	PAPSS1	CADPS	HIST1H4C	HOXA1	CDH17	IL18R1	MADCAM1	C5	HNRPA1	SCYE1	TBL1X	ZMYND11	MAPK3	SCAMP1	SULT2B1	PTPRZ1	SS18	S100A2	ZRSR2	NCK1	IER2	CTPS	CG018	PDIA3	MAN2C1	RBBP4	GNLY	KIT	RHOB	HMGN1	STOM	CNOT1	GTF2F1	GALNT3	NAGA	TXNL1	TNFAIP3	GBE1	CSTF1	PDCD2	USP13	LNPEP	AGXT	ASGR2	ARFIP2	HOXB5	F11	MPHOSPH1	SULT1E1	SNRP70	SMAD7	GFI1	PTPN14	MCM6	ARNTL	GZMK	DLEU1	C1S	MYC	SYPL1	IMPG1	PPP1R12A	ELF3	AQP1	KDELR1	EMX1	GRB2	RRM1	EDNRA	ZNF354A	SLC2A2	WASF3	PPID	BTF3	BDH1	RIT2	FBLN1	ITGAV	CREBBP	PLK1	DNAJB2	COPA	F2R	CYP26A1	GAB1	ZRF1	HCFC1R1	ERBB2	TTLL5	TNPO2	FLT1	CHD3	SCG2	RAGE	SLC2A5	CSPG2	PLD1	CD5L	ASGR1	SFTPC	SILV	CRYGC	BMP8A	SERPINB2	SEMA4D	RET	HRASLS3	AP3B1	NPY1R	DRAP1	MT1H	GNB2L1	HGF	PDE1A	COL4A4	CHN1	EMP2	TCL1A	RGS13	ACOX1	ABI2	CD200	PRKACA	SCD	DHX9	SMAD2	HNMT	DSCR3	CD79B	ISL1	PCYOX1	TOR1A	GP2	SEC23B	RPP30	CYP51A1	ITGB1BP1	RAB35	ELF1	SERPINA1	BDKRB2	SMAD3	KDR	PITPNA	CIB1	GRIK3	TJP2	NFE2	S100B	SPINK2	MSTP9	PTCD3	RUNX1	DSCR1	KCNK3	CD83	RPE	SC4MOL	ABHD10	TGM2	TNFRSF11B	PDGFB	FMO3	OCA2	PSKH1	MX2	TNK2	MAPRE3	SELL	DUSP4	PBX3	CLCN4	RIOK3	FXYD1	MOBP	GYG2	ATP5G1	RSU1	EPB41L2	AP2B1	OLIG2	INPP5A	ARPC2	BARD1	PTHR1	TBP	PGRMC2	SMPDL3A	SMG1	PNOC	SGCE
GLYCOSPHINGOLIPID_METABOLISM	na	SMPD2	PPAP2C	GLB1	NEU1	UGCG	SMPD1	ARSE	NEU2	SPTLC1	GBA /// GBAP	PPAP2A	SPTLC2	ASAH1	ARSA	ARSD	NEU3	LCT	ARSB	PPAP2B	GALC	GLA	GAL3ST1	NEU4
NKTPATHWAY	na	IL2	TGFB2	CCR3	IL4	CSF2	CCR2	CXCR3	IFNGR2	IL4R	IFNGR1	IL12B	IFNG	CCL4	IL12RB1	IL5	IL12RB2	IL12A	CXCR4	CD4	TGFB3	CCR7	CCR4	CCR1	CD28	TGFB1	IL18R1
IRITANI_ADPROX_UP	na	SMC4	GCH1	EPB49	MYBL2	FLT4	KNTC2	TOP2A	MCM6	PEG10	HMGB2	GPRC5B	CH25H	CDKN1C	PYGL	PDLIM3	CDC2	UBE2C	BUB1B	DSP	LOC57228	TK1	BTBD3	CSRP2	CCNE2	CREM	GINS1
UVC_XPCS_8HR_DN	na	PKN2	UCK2	VPS13B	UBE2G1	CENPE	SUMO4	WDR43	CDYL	EXT1	DOCK9	ATF2	AFF1	TSPAN5	STAU2	IL1RAP	GSK3B	MEIS2	ATP2B1	SCC-112	RAI17	TLE4	KIAA1240	CDC27	CREB3L2	TLK1	MSH2	KIAA1012	NIPBL	RNGTT	HNRPDL	RAB6A	CTBP2	PLCE1	PEX3	PAFAH1B1	MARCH6	MAP2K1	THBS2	CXCL12	IBTK	DNAJC13	SLC25A13	CXORF6	NT5C2	G6PD	USP6	SEMA3C	ATXN2	KIAA0376	RAPGEF2	MARK3	RB1	DPYD	PRKCI	CDS2	USP9X	SMARCA2	R3HDM2	TRAM2	TRIP12	ZFYVE9	KLF7	SERPINE1	GNAQ	CBLB	ZHX3	MYO9B	MPHOSPH9	NUMB	PRKCA	RAB3GAP1	EDD1	GAPVD1	KIAA1033	UBL3	ORC2L	DDEF2	TBL1X	PARD3	LARP5	EHBP1	FGF2	CNOT2	KIAA0888	RGS7	SEC24B	HERC4	PTENP1	MKLN1	KIAA0528	MID1	TOPBP1	REV3L	ZNF148	CEP135	AFAP	CAMSAP1L1	KIAA1199	SON	CLASP2	CD2AP	USP13	CDC2L5	C19ORF7	THRAP2	RBPSUH	KIAA0999	ARFGEF1	TUBGCP3	LARS2	F3	GTF2F2	CEP350	ACSL3	MYC	PPP1R12A	CUTL1	DLG1	STK24	MYCBP2	CHD1	SMCHD1	DNMBP	ID1	ZNF638	OSBPL8	LASS6	NUP98	ADARB1	IFRD1	PARG	LHFPL2	UTP18	FRYL	PDLIM5	TMEM131	HEG1	CDH2	RAGE	C3ORF63	SUZ12	KIAA1128	RFTN1	ATP11B	INTS3	ATR	DKFZP686A01247	DYRK1A	KIAA0423	SLC7A1	TSC22D2	ABCE1	MTAP	IGF1R	RPS6KA3	ATRN	KPNA3	CASK	DOPEY2	EPHA4	WWC1	DKFZP586P0123	MYO1B	PPP2R5C	C2ORF10	ORC5L	MAN2A1	RGS20	TLE1	EPS15	SRPK2	BAT2D1	FNBP1L	MYST4	SMAD3	DUSP5	UBE2D2	SMC5	NMT2	CENTB2	SMURF2	BCAR3	PLEKHC1	RRAS2	HNRPH3	PTPN2	RUNX1	ATP2C1	TRRAP	CUL2	ZCCHC11	ADAM10	RANBP2	ITSN1	PPM1B	KIAA1109	SLIT2	NBN	PICALM	USP24	MAP2K4	CDC42BPA	PDE8A	TDRD7	VEGFC	ROCK2	ATP13A3	BARD1	ASXL1	PUM2	PPP2R5E	PKP4	NRIP1	NVL	OPA1	CKAP5	TRIO	ASCC3	RYK	INPP5F	TLK2	KIAA0802	TOP2A	C21ORF25	SR140	MDN1	MYO10	PIK3C2A	IRAK1BP1	PTPRK	DCUN1D4	FYN	DOCK4	MICAL3	MYST3	ZZZ3	SOS2	RBM16	UBR2	C4ORF8	IL7R	KIAA0350	FARS2	MGLL	FALZ	OGT	FBXW11	CENPF	SLC25A12	XPO1	LYN	VPS13A	HOMER1	PJA2	ARHGAP29	PTX3	MELK	NUP133	SFRS3	DOC1	OXSR1	NEK7	KLF6	TGFB2	R3HDM1	DLC1	CDK8	STARD13	SSBP2	SLK	IGF2BP3	FAT	ATP8B1	PRKACB	RPGR	KIAA1026	ANKS1A	EPS8	FXR1	FUT8	PAIP1	C10ORF38	EGFR	MALT1	NAV3	MTX2	USP12	NRG1	SKIV2L2	ZMYND11	PAWR	SETD2	GRK5	EIF4E	PHLPP	KIAA0427	PHLPPL	XPO6	DDX10	XRCC4	LARP4	KIF11	PCMT1	ZMYM2	C6ORF111	KIAA0280	PKD2	RAD23B	NFKB1	GBE1	GOLGA4	SEC14L1	DAPK1	PRIM2A	LOC220594	MPHOSPH1	GRLF1	ZFHX1B	CLASP1	CEP170	PARN	DLEU2	PTK2	SEPT9	FGF5	PRKCBP1	RAD51C	PTPN12	STAG1	RB1CC1	CENTG2	SNX13	ATRX	NEDD4	WASF3	SAMD4A	CREBBP	LRPPRC	SLC4A7	PIK3C3	ANKRD17	HIVEP1	SRGAP2	STK39	HOXB2	LOC151162	FCHSD2	STRN3	NFYC	WDR7	AUH	WAPAL	ANKMY2	SATB2	CLOCK	NR2F2	TIAM1	NPEPPS	PHF14	PRMT3	GMPS	PCCA	SCHIP1	NCOA3	CRADD	SOCS5	ADCY9	PHF21A	GLRB	KIAA0020	CUL1	MBNL1	FNDC3A	TCF12	PMM2	TCF7L2	CRIM1	WWP1	PLCB4	EIF4G3	KIF14	ARHGEF7	TJP2	TRIM33	ARIH1	E2F5	TRIM2	PHF3	APPBP2	RNF13	PCNT	FOXJ3	ARHGEF10	TIPARP	RSN	C5ORF13	UPF2	TRIM37	PBX3	RASA1	HELZ	STK3	RAB6IP1	TRAK1	KIF5C	DHX15	ITSN2	PTEN
HADDAD_HSC_CD10_UP	na	P2RY14	CYORF15B	VIL2	GH1	TIA1	DNTT	CALM1	ISG20	IRF4	LILRA2	PLEKHF2	DLEU2 /// DLEU2L	C11ORF61	FLJ11783	HS3ST1	TOP2B	UXS1	SEC22B	TOP2A	LBH /// LOC653743	GLRX	SOD2	ZNF588	EIF2AK3	CSH2	KIAA1240	PLXNA2	TLE4	CAV1	ZHX2	BLK	PTPRK	FLJ20152	ZMYM5	CACNB3	VDAC1	HRK	TSPAN14	ALDH5A1	CTBP2	C10ORF10	SPPL2B	HIST1H3D	MS4A1	EFHA1	CYORF14	GPR125	SNX2	IL7R	CHGN	PLXNA1	VPREB1	ZFYVE16	CENTD1	TCL6	HIP1R	COL5A1	BTG1	HMGB2	C3ORF37	FMR1	HIST1H2AM	VPS13A	BTN2A1	HIST1H2BD	VPREB3	COBL	DYRK2	JARID1D	RB1	TCF4	RIMS3	LOC653754	EDEM1	KIAA0922	ANKRD10	PRDM2	HIST1H2BH	IGF2R	USP34	CORO2B	LRP2BP	TOB1	SSBP2	MSX1	RCBTB1	RBM6	LA16C-360B4.1	HIST1H2BI	RAD52	ZNF160	DUSP26	PVRIG	IRF2	HIST1H2BG	DDX3Y	IGLL1	PRO0478	ZBTB10	SMARCA4	HIST1H2BF	AKAP12	KIAA1033	ALOX5	HIST1H4B	TRIB2	CHD7	TNFRSF7	ATM	C10ORF38	CD19	DBN1	SNTB2	FAIM3	PPP3CC	FLJ11710	IL1A	HMHB1	P2RX5	HPS4	KCNJ2	LRIG1	OR7A5	CTBP2 /// LOC645291	SH3TC1	P4HA2	REXO2	TAF9B	QRSL1	RHOB	CCDC81	ZMYM2	FLJ10404	PCNA	C6ORF111	CEP135	PKD2	CD69	GALNAC4S-6ST	ATR /// LOC648152	GADD45G	NEIL1	TPD52	POU2AF1	ING1	SIAH2	CD9	ZNF423	HIST1H4H	SPTA1	DNAJB14	PCAF	DACT1	CDC2L5	RRP22	RPS11	C13ORF18	LILRB2	PACAP	ZNF177	STAG3	C18ORF1	ARPP-21	LONPL	CD24 /// LOC647456	VAMP1	MME	ZNF135	RAG2	GPM6B	PSPC1	ID3	STK38	TMEM118	SUV420H1	AP1B1	RB1CC1	GSDML	HIST1H1C	C14ORF139	DCK	SOCS2	MEF2A	FJX1	ARID5B	AEBP1	NELF	MDM1	HLA-DRB4	TGIF	SCN3A	ZFP36L1	GNG7	BACH2	AUTS2	PHF15	MYLK	CIITA	POU4F1	ELL3	BANK1	MOG	PXDN	TUBA1	C7ORF23	CAPN3	CDKN1B	CD72	CXCR4	RASGRP1	ATR	HIST1H2AC	C10ORF18	CYFIP2	JMJD1C	AK1	DDR1	LRMP	FHIT	ZNF435	TMCC1	FLJ10038	SCHIP1	HIST1H1E	RAG1	BTG2	TCL1A	IGL@ /// IGLC1 /// I	HRB /// LOC649094	TCL1B	CD24	NGLY1	WSB2	BLNK	KIF13A	TRIM38	CD79B	HIST1H2AL	CD22 /// MAG	TCF3	SMAD1	ANAPC5	PPM1A	HLA-F	LOC54103	SPANXA1 /// SPANXB1	TLE1	CSH1 /// CSH2 /// CS	CRIM1	CD79A	PSD3	RRM2	TTC13	MAGED4 /// LOC653210	SNN	EFNB2	PCDH9	ARHGEF7	MAG	CITED2	E2F5	JUN	PCBP2	NPY	ABCG2	PPFIBP1	PIK3CD	MAP4K4	MLXIP	PPM1B	WFS1	EFHC1	PTPRE	HIST1H3H	FOXO1A	ITPR1	C9ORF38	CDKN2C	KIAA0256	MEF2C	C6ORF62	EIF1AY	SLC35D1	LEF1	ELF2	DNASE2B	MPPED2	FLJ20674	BARD1	IRS2	LOC91316	KIAA1466	LAPTM5	NID2	SEMA6A	ENTPD4
NAKAJIMA_MCSMBP_MAST	na	SIGLEC6	CTSG	PGDS	LOH11CR2A	GATA2	MT1H	TSPAN4	FST	PLAT	CMA1	CLEC3B	PRDX1	CCL2	RGS10	ENO2	TIMP1	CTSD	HSP90AB1	HPGD	MAOB	DUSP14	MT3	CLU	TPSAB1	MS4A2	FCER1A	ENPP2	KIT	ALAS1	CYP1B1	GPNMB	HDC	BTK	PEBP1	MT1F	VAT1	GDF15	LTC4S	LGALS3	MT2A	CALB2	PTRF	PHLDA2	TRIB2	CPA3	CAPG
KANNAN_P53_DN	na	ARL4A	CDC6	BIRC3	APBA2	CPM	PURA	CCNE1	EIF4A1	COL18A1	CXADR	INA	PPAT	PMP22	FOSL2	BRCA1
ALZHEIMERS_INCIPIENT_DN	na	B4GALNT1	KCNIP1	OPA1	SAT1	NDUFB8	RGS4	RPN2	PDHA1	PCP4	FHL1	ROBO1	TMOD1	MPV17	VAMP1	HSPA5	CSNK1G3	KIF1B	HSP90AB1	MGA	BZRAP1	GABRB3	PPP3R1	USP15	PGS1	GLRX	COL5A2	PDHX	UBP1	RAD51C	ARHGEF4	RB1CC1	EIF2B3	CDC27	ALOX5AP	ZNF207	AP3S1	TNRC9	MEF2A	ARCN1	CLDN10	COX7A2L	ACTR1B	RY1	ZW10	ATIC	SCN3A	HLA-G	ACTN1	UTP18	PAFAH1B1	NSFL1C	WRB	COX7C	AHSA1	MGLL	DDN	PSMC2	SERBP1	FKBP1B	WIRE	KIDINS220	CAMKK2	C9ORF16	CACYBP	NEDD8	USP6	ATP2A2	ACAD8	GTF2A2	FSD1	COPS5	RPL14	RIMS2	CCNL1	DRAP1	DEAF1	CKS2	HSPH1	TTC3	LGALS8	WFDC1	CCT5	PIP5K1C	PTPRR	CRH	GPR22	TAC1	RGS14	ORC5L	DNAJA1	CDK7	SEC23B	RPL38	RGS20	PDIA6	DDX5	CSNK2A1	MAOA	UROS	BAI2	HADH	FCER1G	EIF2B1	SST	SUPT7L	CCT3	RPL6	MRPL15	GRPEL1	ELMO2	NELL1	CUL2	CCT4	NDUFB3	FAIM2	SLC25A6	RANBP2	PPA1	PCNT	REEP5	DLGAP2	SEC31A	PANX1	GLUL	PPP3CA	MAP2K4	CD59	CEPT1	CCT2	NHP2L1	MKKS	DENND4A	SDHA	RSU1	ROCK2	PFDN2	HSP90AA1	PARP1	GNAS	TRO	CLIPR-59	ZMAT3	CRSP6	MFN1
KENNY_WNT_DN	na	IGF2	USP9X	MDH1	TNPO1	FN1	TRIM29	IL6ST	STAU2	PYY	C14ORF156	SIX3	TFF3	EDD1	TIMP2	RPS6	DDX5	CALCOCO1	ITGB5	FLJ20152	NCOR1	CRABP2	TRIM33	TLOC1	USP3	ELMO2	HNRPH1	DPYSL2	C1ORF25	PLAA	PPP3CA	ENPP2	NARF	TXNIP	C6ORF62	ECM1	SDHA	GBP2	CD4	USP7	XPNPEP1	KIF5B	HAO1	COL6A1	TNFAIP8	SEL1L
TARTE_PC	na	MAN1A1	ICAM2	TM9SF2	RPN2	AARS	TMED10	SSR1	PLOD1	IGL@	CD38	HSP90B1	NOMO1 /// NOMO2 ///	IRF4	TRAM1	RNASE4	HYOU1	FKBP2	HSPA5	FGL2	TRAM2	KIAA0103	HAGH	ITGA6	PRDX4	DDOST	ELL2	PDK1	CANX	KDELR1	TRIB1	PYGB	IGKC	SELPLG	IL6R	CKAP4	IGLC1	SPCS2	PDIA6	CAV1	SPN	GGCX	AQP3	FUT8	PRG1	KDELR2	P4HB	HDLBP	ALG3	TNFRSF7	CITED2	SERPINI1	PDXK	CXCR3	HSD17B8	ARID3A	SLC35B1	CASP10	LGALS3 /// GALIG	NUCB2	AGA	NEU1	PDIA5	IL15RA	STT3A	ARMET	HEXB	PLD3	RPN1	GAS6	TNFRSF17	PPIB	SEC61B	PYCR1	ARF4	YIF1A	SLC7A1	DUSP7	PRKCI	LMAN2	SEL1L
CMV_HCMV_TIMECOURSE_20HRS_UP	na	ARL4A	FUBP1	FANCL	RNF40	SNRK	ZNF238	CAMTA1	ARFIP2	PRPF4B	AMD1	SLC30A4	LOC56902	USP6NL	PLAGL2	SLC6A6	MSX1	PRKACA	MOAP1	TRAF6	GPC4	GCLM	IL1RAP	GENX-3414	CDC6	DCTN5	ZNF131	DDX18	IL27RA	FOXK2	LIG4	GAPVD1	GNA13	ALKBH1	WWP1	BLMH	FAM49A	TROVE2	INPP1	CCRK	SAMHD1	RPIA	GBF1	HCN2	PCDH9	NAT1	KIAA0363	POLR2H	MPP6	SETD2	BMP2	PTDSR	PRUNE	CCNA1	KLHL18	TRIM21	PSCD1	YDD19	AGTR1	SEC23IP	PBX2	HOXB2	B3GALNT1	SMARCA3	ITPR1	FKBP5	PRPF4	TAF6L	BRAF	BTRC	ZNF508	HOMER1	THOC1	BTN2A1	CDR2L	76P	WDR68	KCTD2	CAMSAP1	DHX8	SMG1	DDX21	PTPN21	DLG3	PPP2R5B
HPV31_UP	na	WDR81	PHCA	HMG20A	SLC18A1	TCFL5	TAOK1	NDUFA10	S100A12	SLC9A9	PPARG	RBM4B	MANEA	MAP9	SUFU	FBXO3	LTBP1	C7ORF13	UCHL1	SGIP1	DLEU2	SSH3	BMPR2	PAX8	GPR108	FLJ38973	NAALADL1	TMEM119	SLC2A2	FMOD	SIRT3	SNAI1	CLDN12	MS4A4A	FAM104B	CD86	MGC16824	RP13-102H20.1	BHLHB3	MUM1	FLJ20699	FANCG	DDEF1	REV1L	PART1	PSME4	SUCLA2	FLJ13305	FZD7	HEY1	LOC399818	CYP4X1	SHCBP1	USP31	LOC387763	ACVR2A	CTSH	MS4A6A	TEX261	ALDH8A1
WNTPATHWAY	na	MAP3K7	CTBP1	WNT1	MAP3K7IP1	CCND1	HDAC1	CSNK1D	CTNNB1	APC	FRAT1	MYC	GSK3B	NLK	TCF1	BTRC	AXIN1	WIF1	TLE1	PPARD	FZD1	CSNK2A1	CSNK1A1	DVL1	PPP2CA	CREBBP
CREB_BRAIN_8WKS_UP	na	CPLX1	SCHIP1	NR2F1	IFT20	ADCY6	BASP1	CDH13	TSPAN5	BTBD14A	MFSD4	ASH2L	FGF12	NDRG3	UQCR	BDNF	CD99	NEUROD6	STMN3	AQP4	TUBB3	PTGDS	ELAVL2	CTGF	SYT17	PTPRD	SYP	NDUFC1	CXCR7	HSD17B12	CADPS	SERF2	UTY	ACYP1	GNB1	CRYL1	NR2F6	CXXC5	ADARB1	DIO2	NOV	RALA	MMP16	SERPINI1	KLF10	OSBPL1A	OLFM1	NPY	TBR1	STX1A	TXNL2	LAPTM4B	SEMA7A	SMAP1	MGST3	TUBA1	BCAT1	PFTK1	FSTL1	TMEM160	TMEM14C	PLS3	AUH	MEF2C	MOBP	GABRA1	CAP1	C9ORF16	TRPC4	NEUROD2	HSPC152	STMN1	SIPA1L2	SH3GL2	ACOT7	STMN2
UVC_TTD_4HR_DN	na	PKN2	MAPK6	BLM	CENPE	SUMO4	ARNT2	WDR43	HDAC4	CDYL	TRIO	ATF2	EXT1	PEX14	AFF1	TSPAN5	TLK2	INPP5F	SYNJ2	ANAPC10	KIAA0802	TMEM23	E2F3	SR140	IL1RAP	MDN1	BAZ2B	GSK3B	MYO10	PPP2R3A	MEIS2	ATP2B1	SCC-112	ACVR1	RAI17	KIAA1240	TLE4	ZHX2	EVI5	IRAK1BP1	TLK1	KIAA1012	NIPBL	JMJD2C	ATBF1	PTPRK	DCUN1D4	FYN	CRY1	RNGTT	HNRPDL	CTBP2	AQR	ZZZ3	NUP153	MYST3	ROR1	RBM16	PCTK2	IL7R	MTF2	KIAA0350	PAFAH1B1	MARCH7	FALZ	SIPA1L1	FBXW11	OGT	FBXL7	LYN	HOMER1	VPS13A	ARHGAP29	CXORF6	MELK	USP6	MTMR3	SEMA3C	RAPGEF2	ATXN2	ACVR2A	UST	WDHD1	HIRA	NEK7	TGFB2	DLC1	USP34	R3HDM2	CDK8	STARD13	KNTC2	SSBP2	RBM6	TRAM2	EDG2	KLF7	ZFYVE9	GNAQ	IGF2BP3	CBLB	CTGF	ZHX3	KIF2A	PRKCA	KIAA1026	ANKS1A	RAB3GAP1	GAPVD1	ATXN1	FXR1	MITF	UBL3	GINS1	ORC2L	EGFR	C10ORF38	DDEF2	CNOT4	TBL1X	PARD3	KLF10	SETD2	KLHL20	FGF2	EHBP1	EIF4E	PHLPP	KIAA0888	CNOT2	RGS7	LRIG1	SEC24B	FOXO3A	KIAA0528	DDX10	MID1	TOPBP1	XRCC4	BICD1	LARP4	REV3L	ZNF148	ZMYM2	PPP2R2A	MGAT5	C6ORF111	CEP135	AFAP	CAMSAP1L1	WDFY3	RGL1	GOLGA4	CLASP2	CD2AP	CTAGE5	HAS2	THRAP2	DAPK1	LOC220594	PRIM2A	RBPSUH	ARFGEF1	JARID1A	KIAA0999	LARS2	TUBGCP3	MPHOSPH1	F3	CREB5	DAAM1	CEP350	CLASP1	CEP170	PPP1R12A	CUTL1	GNAI1	MYCBP2	PTK2	PIP5K3	CHD1	FGF5	PRKCBP1	STAG1	PTPN12	CENTG2	ZDHHC17	DNMBP	ID1	SNX13	KIF23	ZNF638	SAMD4A	NUP98	CREBBP	IFRD1	PARG	CENPA	SLC4A7	ARID5B	LHFPL2	THRAP1	ZRF1	ZBTB20	ANKRD17	ARHGAP12	SRGAP2	FRYL	HEG1	STK39	CASP8	NCOA1	LOC151162	C3ORF63	STRN3	FCHSD2	WDR7	MNAT1	AUH	KIAA1128	WAPAL	ANKRD28	SLC16A7	DYRK1A	LRP6	FUBP1	SCHIP1	RBM39	NCOA3	DOPEY2	SOCS5	BMP2K	EPHA4	WWC1	PPAP2B	SOCS6	C2ORF10	SLIT1	ORC5L	UGCG	FNDC3A	SPBC25	ABI1	TCF12	FAM48A	TCF7L2	TLE1	SRPK2	BAZ1A	MYST4	FNBP1L	BAT2D1	PSD3	SPOP	SMAD3	SWAP70	EIF4G3	KIF14	SMURF2	GULP1	BCAR3	ARHGEF7	PLEKHC1	RRAS2	BHLHB2	TRIM33	SOS1	SLC25A24	ARIH1	MPP6	PTPN2	RUNX1	MAP4K5	MSH3	ZCCHC11	PHF3	RNF13	ITSN1	ZNF292	FOXJ3	KIAA1109	RSN	TRIM24	UPF2	MAP2K4	BTAF1	PBX3	HELZ	STK3	VEGFC	ROCK2	ATP13A3	BARD1	PUM2	PPP2R5E	DHX15	NRIP1	ITSN2
TSA_HEPATOMA_CANCER_DN	na	MAPK6	EGFR	TGFB2	PTK2	CEACAM1	IL8	TPR	ROCK1	MDM2	ADAM9	HNRPH1	LIG3	MAN1A2	GRB10	TP53BP2	ITGAV
HDACI_COLON_BUT48HRS_UP	na	HLA-DOA	ET	MAN1A1	SAT1	KCNA1	MT1H	SPRY2	PGBD2	LRP8	PPM2C	YIPF4	ANXA5	MAP9	MPV17	ZSWIM6	UXS1	TIMP1	NEUROD6	SERPINE1	CLU	IL1RAP	IL17RE	TSNAX	SNTB1	C2	AQP1	SEPT3	TRIB1	FNBP4	CYP1B1	GRN	KRT23	PRKCA	GPR108	TPM3	PSAP	GSDML	MT1G	BMP1	PLCG2	EPB41	ATP6AP2	CALCOCO1	SAMD4A	PLCB4	CRYL1	ISOC2	GLI3	ARMC9	TSPAN7	GNL1	CREBBP	A1BG	CPEB4	PISD	C5	FOSB	AP4S1	MYO7A	LYRM4	CDH11	GTF2H2	SKAP2	DNM3	IGFBP3	ZUBR1	RHBDF1	FLOT1	PSCD1	ACADVL	ARHGEF10	NCOA1	TMEM63C	AP2A2	DUSP1	TNCRNA	GSTM2	MAPRE3	GABBR1	ZBTB17	METT5D1	NDUFS5	INTS3	TUBB4	CAP1	NAPB	RSU1	SIPA1	HSP90AA1	RXRB	GABPB2	FOS	EPHB6	KIAA1530	PLAG1	CTAGE5
BRUNO_IL3_DN	na	LAT2	IL4	SPARC	ANXA2	CCRN4L	PBX1	RNF19	DHCR7	CRISP1	IGFBP7	HK2	CD55	REPS1	SCD	AK3L1	PRDX4	GALK1	HADH2	PTGS2	BCL2	MAP3K1	PFKP	ELOVL6	EMR1	ELF1	CCNG2	SPINT1	HIST1H2BC	CALCA	DAG1	CAPN5	NOV	FGF3	BHLHB2	TIE1	SQSTM1	CD53	NET1	FKBP1A	BNIP3	RCN1	SC4MOL	TSPAN32	SERPINF1	CTSC	GLB1	NDRG1	CPE	SNAP23	PTGIR	H1F0	SLC39A6	HMGCR	RBL2	AQP9	S100A6	VAMP5	AK1	SESN1	CD9	TEC	TJP1	ENAH
ROS_MOUSE_AORTA_DN	na	ATF3	SAT1	PTGIS	OGN	MMP9	PTPN23	ARG2	BTG3	CLU	EXOSC7	CRIP1	IL1B	SYN1	RPL18	IL10RB	HIF1A	BGN	LIMS1	IGFBP5	MEF2A	TPM1	RPS5	PHLDB2	LCP1	TMEM59	ANXA3	DSTN	BHLHB2	EMP3	GNAI2	CXCL3	CD14	CGGBP1	CAPZB	SEPX1	LYZ	SERPING1	PMP22	SERPINA3	S100A9	GPX3	CD5L	CPE	NPNT	ACTG1	ARL6IP2	HDC	CTSS	MYH11	PTGES3	RBP1	RCN2	ALDH1A1	NFKBIZ	PON1	S100A6	CSRP1	ELN	SLC25A1	MGP	SFRP2	CD34	IL11RA	CD9	GADD45B	PKP4	ARG1	ALAS2	RGS2	IL1R2	CYBA	AADACL1	FXYD5	ENAH	CXCL6	ACTB
CALRES_MOUSE_NEOCORTEX_UP	na	OPRD1	SELP	PRKD1	MLL4	KIAA2013	THBS3	SLC12A2	CSK	PURA	PPEF2	ATP13A2	BAT3	TYMS	SERPINE1	EDN2	CD8B	AQP4	UBE1L	GPR19	PTPRD	PRKCA	EIF2AK3	ACTA1	OSBP2	TLE1	BMP1	ASIP	MSH2	POLE3	TUBB6	RELB	SAMHD1	DTNA	GABRA2	ANXA6	SLC6A15	NFKBIA	TFDP1	MTIF2	CIT	TUSC4	PPIC	UMPS	CNOT2	PRSS15	STK39	NQO1	ZBTB7A	CNOT7	TSC22D1	KHDRBS1	MAFF	GAS6	GATA4	HINT2	HOXB9	E4F1	GIF	LDB1
CMV_ALL_DN	na	MBL2	MN1	SGCG	IGF2	FLNA	ERCC5	TIMP3	DDR2	SULT1E1	CEBPD	ACTA2	AHR	ENG	FGF7	ORMDL2	SERPINB6	COL5A2	GPX1	ANXA1	ID2	BMP4	IGFBP2	FBLN1	TNFRSF1A	RALGDS	ZFP36L1	ADM	MYLK	CCND1	HIVEP2	PAFAH1B1	TFAP2A	CSPG2	THBS2	USP4	CXCL12	MARCKS	TSPAN6	NR2F2	HSD17B2	RAB13	PYCR1	EPO	ADRA2A	LAMA4	FKBP10	MATK	ACVR2A	POSTN	PABPC1	IGF1R	PDGFRA	ACO1	MAPK14	PTGIS	AARS	ANAPC1	CFD	EFEMP1	CHN1	CRHBP	TGFBR3	HNMT	TRAM2	SERPINE1	ABL1	BCL2	FAM46A	CYP1B1	COL6A2	CDC25B	XPC	ANP32A	CXCR7	CNN2	TCF7L2	COL3A1	DDIT4	IGFBP5	ZNF521	MITF	TPM2	TFAP4	TPM1	COL1A1	MYH9	NR3C1	RUNX1	CDH11	ZCCHC9	WEE1	MMP1	PTPN13	TP53BP1	ITSN1	MGC11257	GAS1	COL1A2	AR	LAMB2	THBS1	ANPEP
TAVOR_CEBP_UP	na	TANK	KIAA0274	BTG2	SECTM1	PTPRC	HMOX1	GPR109B	LST1	ACSL1	TRIB1	BCL2A1	SOD2	VCL	GGH	SPINT2	EEF1A2	IL1RN	ARHGEF5	GBP1	AKAP12	ANXA1	KCNMB1	ID2	NFIL3	C3AR1	SERPINI1	CCND2	ARC	GCH1	MLC1	SERTAD2	KIAA0513	RAB31	KLF5	SERPINF1	S100A9	GLIPR1	BTG1	CD7	TRA@	CXCR4	PTX3	DYNLT3	CA2	ARG1	RGS2	LITAF	PTPN3	EXTL2
MOUSE_TISSUE_TESTIS	na	KIF9	ZPBP	AKAP4	C14ORF94	TCEA2	NASP	ACRV1	H1FX	GMFB	ARSA	UBXD5	PPM1B	CSNK1D	ADAM2	COX6B2	MRPL54	CRISP2	THEG	PLA2G6	ODF2	STAT4	SLC2A3	PDHA2	TENR	TEKT2	DNAH8	C4ORF28	COIL	CCDC96	ZNF574	LYK5	CCDC101	SYCP1	DAZL
PYRIMIDINE_METABOLISM	na	POLR2E	POLE	NT5C	UCK2	ECGF1	TK2	NME1	POLB	UPB1	NP	POLR1B	POLD2	TXNRD1	NUDT2	TYMS	CAD	AK3L1	POLD1	UNG	CMPK	DHODH	POLR2D	RRM1	AK3	POLR2I	POLL	DCTD	RRM2	NT5E	DCK	POLR2F	POLR2K	CDA	DTYMK	POLR2G	POLG	POLR2L	DUT	POLR2H	POLS	UMPS	POLR2C	CTPS	POLR2B	UPP1	POLR2J	ITPA	POLR2A	ENTPD1	POLRMT	POLQ	NT5M	CTPS2	DPYD	TK1	DPYS	UCK1	CANT1
ABBUD_LIF_UP	na	RGS4	IRF1	TNFRSF1A	HAS1	TSPAN4	KLF10	SOCS3	LBP	ST3GAL1	AHSG	CXCL14	PTPN1	RASA3	LRG1	VWF	NMI	SQRDL	LCN2	BCL3	UPP1	STAT3	CYB561	FGG	RPL7A	PLD1	GPX3	CEBPB	ACAA2	SCT	GRAMD3	TAPBP	PSMB8	KNG1	RNPEP	RHOU	ALDOC	MPO	XBP1	IL1R1	FBP1
FLECHNER_KIDNEY_TRANSPLANT_WELL_DN	na	USP22	GPAA1	KRT7	FPRL1	USP9X	TMEM11	GSS	IGSF4C	ATP5B	AP1B1	EIF2AK2	XRCC6	RBMS1 /// C2ORF12 //	C1QL1	BLMH	BAX	FOS	PAXIP1	CYP2A13	PCF11	BRD2	MYC
YU_CMYC_DN	na	PYGM	MACF1	IL10RA	EVL	GGA2	GAD1	RAG1	GDI1	CMAH	PTPRC	UNC93B1	KLF3	SSPN	CD74	RGL2	MGST1	CD2	SPIB	ARHGEF1	CD37	BLK	LTB	GNS	PLD4	MS4A1	PRKCB1	MYO7A	RBMS1	ABCA1	HMHA1	OLFM1	ACP5	ARID3B	DGKA	BTG1	IL4I1	MAP4K2	SRPK3	KLF2	ERO1LB	SIPA1	GBP4	CTSH	LAPTM5
HSC_STHSC_ADULT	na	ERBB2IP	SOD3	HIRIP3	UBXD3	H3F3B	SLC5A12	RDM1	GPR172A	ZC3HAV1	PDE1A	RANBP5	PPARG	DNTT	IFIH1	EMID1	PKP1	TRAPPC3	CPA6	APC	PRRG1	C20ORF23	MID1	XRN1	FALZ	SENP6	ZRANB1	MPHOSPH9	IMPAD1	PRKCA	GUF1	C9ORF103	AKAP8	YWHAQ	BCLAF1	TSPAN1	FLJ37440	GABPB2	NCOA6	C9ORF50	C9ORF18	LEMD1
TSADAC_HYPOMETH_OVCA_UP	na	C19ORF7	HIST1H2AG	UNG2	DLC1	POLR3B	NCAM1	CBX3	POLR1B	MTPN	HIST1H3B	METTL1	SR140	IGF2BP3	NOSIP	EPS15L1	CALD1	MCM4	PIP5K1A	SNRPB	C20ORF30	TATDN3	C5ORF26	KIAA1604	GNG2	SELI	DHX34	BAI2	CACNA1C	LAIR1	AQR	MTO1	IER3	TAF13	TPX2	ZNF225	CCND1	ADAMTS5	MFSD1	ERCC1	ZNF341	LOC90408	UBE2C	ZNF100	MGC16385	L3MBTL3	HIST1H2BK	TUT1	ARF4	UTP14A	NOB1	PSMA3	HIST1H4H
CMV_HCMV_TIMECOURSE_ALL_DN	na	VPS13B	ARNT2	EXT1	SIP1	TSPAN5	NTF3	AMOTL2	CRSP9	NCAPH	TBC1D8	OPRK1	TLE4	ITPKA	DNASE1L1	MSC	HNRPDL	CYR61	FBXL2	TP53I3	PAFAH1B1	ALDH3B1	THBS2	CXCL12	LDB2	DUSP10	ACAA2	SEMA3A	AXL	NIT1	CXORF6	TGM3	SIPA1	C10ORF56	SIX1	ZNF3	EMP1	LOH11CR2A	TWIST1	PTGIS	LRP8	ETV1	TGFBR3	GLMN	TCF21	KIFC1	HMGA2	TGFB1I1	DMXL1	LTBP1	KLF7	NDUFB7	SERPINE1	OSR2	VDR	RAB3B	ZNF205	TRAF3IP2	PDCD4	GRIA3	PAEP	ITGA3	SNAI2	PSG9	FOXF2	RALGPS1	TPM2	CSTF2T	UBL3	MVD	FARP1	TMEM158	ATG5	GCNT1	KLF10	TPX2	FGF2	CHMP2A	GNG11	PTPN13	ZNF7	MID1	ADFP	REV3L	PPP1R3C	THOC1	AKR1C3	TNKS	PHKA1	ISG20L2	MN1	ANGPTL2	SNUPN	TUBA3	LOC51149	VAMP4	ABCC10	F3	CDH13	KIAA0226	SOCS1	C6ORF32	ACSL3	MYC	PPFIA2	GJA1	DNMBP	RANBP6	FAS	PCF11	ANXA2P1	YTHDC1	CUBN	AGGF1	TGIF	TCP11L1	RAD17	MYLK	STC2	ZNF623	SRPX2	CSPG2	ZNF217	GRM5	ZF	M-RIP	ANKRD28	ATP2A2	PKIG	SLC12A1	SERPINB2	TSC22D2	RP4-691N24.1	CXCL6	ACO1	MT1H	ANXA2	RBM4B	ACOX1	POLD2	HDAC9	MYO1B	COG4	FAH	INPP4B	GPSM3	DCAMKL1	XPC	HOXA11	HSPA4	COL3A1	CDH6	CDC42EP3	MT1F	NT5E	SMAD3	GTF2E1	TROVE2	NMT2	C10ORF116	ADAM12	C1ORF144	ST5	DDT	RRAS2	CITED2	SGCD	DHRS3	RUNX1	TRIM22	SLC24A1	UMPS	COL13A1	ADAMTS2	C22ORF9	OCA2	SLIT2	PHLDA1	DUSP1	MLLT11	KIAA1509	NPTX1	VEGFC	GAS6	NR1D2	ANPEP	PRKAB1	SLC22A4	LAPTM5	ADORA2B	MMP3	WNT5A	CASP1	LYST	TRIO	MEIS1	CEBPD	DUSP2	CCL2	KIAA0802	MUC4	AHR	FGF7	ODF2	C14ORF132	DDX17	NRP1	C1ORF123	AIM1	RUNX1T1	CDC40	ANXA1	DYRK4	ARHGEF2	ERCC2	HIC1	LOC221362	SKIV2L	VAPB	RBM16	GADD45A	AKT3	FBXL5	ADD3	MGLL	SIPA1L1	HMGB2	SLC25A12	GALK2	LPXN	ARHGAP29	PTX3	GABBR2	DYRK2	ANKRD15	STK17A	FZD2	DOC1	ALDH7A1	KLF6	PRDM2	RABGAP1L	DLC1	MAP2K6	PIAS3	CACNA1E	ZNF44	STARD13	PIK3R4	MALL	KNTC2	IGF2BP3	CTGF	CYP1B1	ZBTB1	MLH1	ANP32A	C16ORF51	CXCR7	LOXL1	ATXN1	BACH1	KIAA0101	ORC4L	PAIP1	LRRC17	EGFR	SCN8A	ITGA2	NAV3	SSH1	TAF13	RHOBTB1	SACS	CTPS	SEMA5A	GSTT2	CCNT2	BICD1	KIF11	NOTCH2	PAPSS2	C6ORF111	MPG	LRRC15	SDC2	PRSS12	TNRC21	TSPYL4	THBS1	VAMP5	BBS4	SMAD6	LYZL6	RIN2	PLEC1	GBE1	THPO	CSTF1	CLIPR-59	RHOBTB3	GREM1	CEP68	FHL2	KIAA0241	RGS4	PRIM2A	EMG1	JTV1	SERPINB1	SYNE1	APEX1	AURKA	SMAD7	CIRBP	GZMK	IRS1	TOM1L1	CPSF1	ZNF239	MGEA5	NNMT	KLHL9	SRI	DENND3	FGF5	SERPINH1	KIF23	UTY	ID2	RBM10	SLC6A15	ARID5B	GCS1	F2R	AP4S1	ADM	TNFRSF1B	ZFP36L2	ZNF629	PMP22	FRY	PATZ1	MAGI2	GPRC5A	METTL7A	MNAT1	SGK	C21ORF33	CDKN1B	EPB42	ANKMY2	ZBTB24	CUEDC1	FOLR3	NR2F2	MGMT	GNRH1	FAM91A2	COLEC10	RUFY3	ARHGEF17	JRKL	CDC42EP2	PDGFRA	GSTA4	CHN1	ICK	SOCS5	PEX11B	ME3	PPAP2B	TPD52L2	ETFB	C14ORF1	RRS1	UGCG	PDE4B	CDC25B	C17ORF25	MAP3K5	ATXN10	CLK2	DDIT4	BDKRB2	CHEK2	FABP3	TPM1	KRR1	BHLHB2	GSTO1	C11ORF41	PPP2R1B	CIT	TRIM2	ABCA4	WEE1	TSPYL5	ACPP	ARL4C	GAS1	PTGFR	BLVRB	MIPEP	C5ORF13	NGFB	DUSP4	PCYT2	RFX1	RND3	UBE2C	TRAK1	GJA4	CBR4	HOXA9	BAG2	INPP5B	PRKAB2	ITSN2	SEPT11	NR1H3
HDACI_COLON_CUR2HRS_UP	na	PPAPDC1A	YWHAZ	KCNS2	RPS3	ATP8A1	ANXA2	ALDOA	PCBP2	C9ORF86	RFX3	KIAA0802	HSPA1A	MRPL23	SDC4	PHLDA1	SERPINE1	TNCRNA	MYC	REV1L	KRT7	TM4SF1	RPL9	RPL18	HSP90AA1	KIAA0423	BTF3	DTYMK	ACTG2	TNPO3
UVC_XPCS_4HR_DN	na	BLM	VPS13B	WNT5A	CENPE	SUMO4	WDR43	CDYL	TRIO	EXT1	ATF2	AFF1	TSPAN5	TLK2	STAM	KIAA0802	IL1RAP	BAZ2B	MYO10	MEIS2	ATP2B1	ACVR1	RAI17	KIAA1240	TLE4	IRAK1BP1	ZHX2	TLK1	NIPBL	AHDC1	BMPR1A	PTPRK	FYN	DOCK4	MICAL3	RNGTT	CYR61	CTBP2	ZZZ3	MYST3	NUP153	SOS2	PCTK2	RBM16	UBR2	STIL	C4ORF8	MTF2	KIAA0350	PAFAH1B1	CENTD1	MARCH7	FBXW11	FBXL7	SLC25A12	ARHGAP29	CXORF6	TERF1	USP6	MTMR3	MECP2	ATXN2	RAPGEF2	MARK3	GPATC8	DOC1	HIRA	KLF6	TGFB2	SHB	KIAA0922	DLC1	TAF4	CDK8	STARD13	TGFBR3	KNTC2	ZFYVE9	KLF7	NFIB	GNAQ	CBLB	CTGF	ZHX3	KIF2A	KIAA1026	HMG2L1	FOXK2	ANKS1A	EDD1	FXR1	EGFR	MALT1	NAV3	DDEF2	CNOT4	KLF10	SETD2	LARP5	EHBP1	FGF2	PHLPP	PHLPPL	CNOT2	RGS7	NCK1	SEC24B	DDX10	MID1	TOPBP1	BICD1	REV3L	ZNF148	ZMYM2	C6ORF111	CEP135	AFAP	CAMSAP1L1	KIAA1199	CLASP2	CD2AP	CDC2L5	AKAP9	C19ORF7	KIAA0241	THRAP2	DAPK1	LOC220594	RBPSUH	PRR3	ARFGEF1	KIAA0999	TUBGCP3	F3	CENPC1	ZFHX1B	CEP350	TP53BP2	ACSL3	CEP170	MYC	PPP1R12A	CUTL1	USP15	GNAI1	PTK2	PIP5K3	CHD1	FGF5	APRIN	PRKCBP1	PTPN12	CENTG2	DNMBP	SNX13	SAMD4A	CREBBP	IFRD1	PARG	CENPA	LHFPL2	THRAP1	ANKRD17	ARHGAP12	SRGAP2	FRYL	HEG1	HOXB2	NCOA1	STRN3	FCHSD2	EIF2C2	KIAA1128	WAPAL	SATB2	PVRL3	CHSY1	DKFZP686A01247	TIAM1	DYRK1A	UBXD7	TSC22D2	IL6	TMCC1	MTAP	IGF1R	SCHIP1	RBM39	NCOA3	SOCS5	EPHA4	WWC1	CCDC93	KIAA0182	C2ORF10	GLRB	ORC5L	UGCG	FNDC3A	TCF7L2	TLE1	SRPK2	SPEN	MYST4	BAZ1A	WDR37	SWAP70	CENTB2	RCOR1	SMURF2	BCAR3	ARHGEF7	PLEKHC1	RRAS2	BHLHB2	TRIM33	SOS1	NUAK1	RUNX1	TRIM2	E2F5	AKAP10	ZCCHC11	APPBP2	PHF3	RNF13	ZNF292	FOXJ3	TIPARP	RSN	UPF2	RASA1	PBX3	HELZ	STK3	BTRC	VEGFC	ASXL1	BARD1	PUM2	CREB1	NRIP1	ITSN2
GREENBAUM_E2A_DN	na	GAB1	MYO7A	GM2A	EVL	XRCC6	CRI1	PSME2	GBP2	D15WSU75E	CYFIP2	GIMAP4	BLK	EMP1	PQLC3	TMSB10	SERINC3	RPS14
HDACI_COLON_TSA48HRS_UP	na	C14ORF122	FZD8	CD36	PI16	LIN28B	IL10RA	ECHDC2	KCNA1	WIPI1	RBCK1	HTF9C	COL4A3	KIAA0556	HSF1	AHSA2	C7	SCYL3	LUZP2	HLA-DQB2	RYBP	AVPR1A	GPX3	FKBP5	BCKDK	C9ORF6	ODZ3	C9ORF74	LOC134145	SF3A2	TCHP	VGLL1	SLC27A1	ALG12	ZNF76	LASP1	GMCL1	JARID1C	ZNF521	GRAMD1C	MTFR1	GLYCTK	FBN2
HSC_MATURE_FETAL	na	HSPA4L	CALR3	E2F2	WDR40A	C1GALT1	PRC1	RECQL4	DSU	LBR	MON1A	ATP8A1	WIPI1	RHPN2	ACTA2	P2RY13	NAT9	RNF167	PRPF38B	PEX16	ELA1	MAP1LC3B	ZBTB46	USP25	C20ORF29	C18ORF8	KIAA1715	GPX4	FLJ23049	GPATC1	EIF5A2	EMR1	KLHL7	TFDP2	GOLPH4	CHP	SYAP1	RFFL	ANKRD9	IFIT1	BMPR1A	PGLYRP1	SYNJ1	CPEB4	KIAA0082	C20ORF108	OCIAD1	STX2	SVOP	DDAH1	LRG1	CDKN2D	FAM55A	ATG4A	ST6GAL1	HEBP1	LYN	MLSTD1	CCNA2	USP7	C9ORF16	RMI1	STK17B	DCAMKL2	SLC27A4	TUBB2A	FLJ22662	ABLIM1	BNIP3L	KLK10	CSPP1	ADIPOR1	MRPL53	LOXL2	TMPO	GTPBP2	C9ORF26	MPP1	CTSB	TMCC2	CPD	OTUD5	PLOD1	CD226	CAST	CDK8	PLEK2	DNAJC4	MXD1	TSPAN8	COPS3	SACM1L	TSPAN17	LRRC35	HAGH	SLK	CINP	ENDOD1	SMOX	MAD2L2	MTSS1	TCP11L2	CMAS	CGI-09	HECTD1	TMEM20	SPECC1	GAPVD1	GYPC	PREP	LOC130951	C3ORF62	RNF141	JOSD2	MOSPD1	UBE4A	FN3K	COMT	EGFR	DSTN	PVALB	GYPA	C11ORF52	NR3C1	BRMS1	AARSL	GCNT1	SCRN3	RBMS1	SDCBP	RABAC1	SERTAD2	CD14	SLC1A5	IFT80	FTCD	DNTTIP1	ZNF553	XPO7	FGG	STX17	TAF9B	C11ORF24	CDR2	C15ORF48	FLJ25410	PI4K2B	CCNF	ARHGAP8	MPG	PLCB1	UBQLN4	ACP1	WDR26	XLKD1	TCEA1	TLR6	ALAS2	GMPR	USP32	LOC643008	SPTA1	CCDC109B	VPS33A	GRIPAP1	KLF11	THRAP2	SLC2A4	MTHFD2	WDR32	SLC16A1	C2ORF13	SERINC5	CCRN4L	KLF3	ABCB6	KIAA1333	TBK1	ACSL1	TMEM9B	CA3	LPHN3	HTATIP2	DUS4L	ABCA13	LGMN	C1S	MMP8	PPP3R1	DLEU2	IGFBP1	TRIM59	FAM79A	RAD51C	HRB	SNCA	ST3GAL5	SLC25A37	SNX13	HSPA12A	EPB41	DCK	LIMS1	LGALS3	BRPF3	GTPBP6	C22ORF13	DOCK3	ST3GAL6	FDFT1	TRIM56	PIGQ	SQLE	C1ORF128	STAB2	PQLC1	ARL2BP	RP5-1022P6.2	CES1	DEDD2	APBB2	RPS12	MTF1	TM4SF4	RAB24	ARHGAP19	RCE1	PRPF18	MARCO	HACE1	PIK3CB	EHBP1L1	AP2A2	GSPT1	PTDSS2	PLA2G2F	ALKBH8	EPB42	LMTK2	MKRN1	SLC7A8	SLC2A1	PYCR1	HERPUD2	SLC25A38	SH3TC2	PQLC3	SERPINA6	HRBL	RP4-691N24.1	ASNS	KIAA0323	ANKRD43	NCAPH2	RHD	TMEM163	PSMF1	UPB1	MYBL2	SLC30A10	BMP2K	RNF19	FGR	TNRC6B	LAMP1	PPAP2B	USP46	CLIC6	CDKN3	MYO9A	SREBF2	MXI1	SPTB	VIT	HCCA2	DEGS1	MAFK	MARCH8	ZFP28	EPS15	SUCLG2	YPEL5	CDC42EP3	MAOA	WDR62	LAMP2	PPBP	UBE2L6	TXNDC1	UBLCP1	SLC11A1	TRAK2	SLC4A1	CCDC99	MAP4K5	FAM70A	ADAM10	GRINA	UBADC1	SLC40A1	MGST3	TMEM16K	MARCH2	PICALM	ITGAM	SLC25A44	HIATL1	BTAF1	NUDT4	CYBB	RIOK3	ZDHHC2	TMEM56	NUP50	DAB2	HEMGN	ARL6IP1	CES7	SGOL2	ADD1	MYEF2	KEL	CTSH	CCND3	LGI3	LRRC28
GOLDRATH_CYTOLYTIC	na	CASP1	MS4A1	CD44	CCR2	CXCR3	GZMB	CASP3	CD24	GZMA	FGL2	CD74	IFNG	PERP	GZMM	EMR1	PRF1	LAG3
VERNELL_PRB_CLSTR1	na	FANCL	E2F2	BLM	POLD3	RECQL4	SLBP	TMPO	C14ORF130	ZNF367	DONSON	BTG3	EGR1	CDCA5	ESCO2	MCM8	LOC652500	CDC25A	MCM4	RRM1	CENPK	RP11-93B10.1	CDCA4	CNOT6L	CCNE1	EPS8	RRM2	DCK	FBXO5	KLHDC5	RAB27A	DEK	ATAD2	NPAT	FANCA	TFDP1	SNTB2	CHAF1A	FST	EZH2	RFC3	C10ORF119	JPH1	SKP2	MANEAL	ANKRD25	SUZ12	TMEM97	MCM7	HMGB2	CCDC5	PBX3	KCNK1	EED	VRK1	RAD51AP1	PCNA	ASF1B	PTX3	RMI1	CDCA7L	BARD1	MELK	FAM111A	HUNK	CDKN1A	RFC4	LOC642981
ABRAHAM_AL_VS_MM_UP	na	BCL6	CD36	RUNX2	APOE	DCN	CD44	TNFRSF1A	RARA	JUN	HMOX1	IGFBP3	CCND1	CXCL12	CDKN1B	MAPK12	CDC25B	BTRC	APP	A2M	SERPINA1	IGFBP5	RB1	FGFR1
TAKEDA_NUP8_HOXA9_10D_UP	na	ATP10A	CCR6	TGM5	TIMP3	ASB2	TCF8	SOX4	MEIS1	ZNF93	RARRES3	LGALS2	APOL6	CD38	LILRA2	FLJ31485	LGALS3BP	SCN2A2	FLNB	LOC93343	IRF7	BTLA	ARHGAP5	ZNF503	GPR18	GNAI1	ANGPT1	GEM	PTGS2	TM4SF1	DCAL1	MCM4	EIF2AK2	TFDP2	IFIT2	CAV1	SP110	CHRNA6	CFI	IFIT1	FLJ31033	FLJ20152	AFF3	HBG1 /// HBG2	ITGB7	HOXB3	HBD	IL22RA2	LOC284422	HOXA3	SPOCK1	SLC27A6	GATM	AUTS2	CXCL10	BIC	CD1D	REN	TPSAB1	CALB1	OSBPL6	GPR124	CEBPZ	LY6E	ISG15	SLC8A1	CDKN1C	TACSTD1	MYCT1	ALDH1A1	NAPSB	C20ORF103	STAT1	FCER2	METTL7B	MED18	HOP	C6ORF65	LOC387763	ELA2A	SNFT	HBB	TEX9	FAM55C	IGSF4	UST	ABLIM1	CKB	ARL4A	LILRA5	IRX3	TPSAB1 /// TPSB2 ///	FGF18	KIAA1913	DNAJC6	DLC1	KRT18	SAMD9L	FN1	CFD	TRIM9	OLFM3	PALLD	ARG2	IFIH1	DMD	GALNT12	HOXA5	IFI27	RTP4	HBS1L	STS	INPP4B	IFITM1	HERC5	IFI44	IFI44L	CDC42EP3	ANGPT2	IGLL1	SERPINE2	GBP1	IFI6	OASL	EPSTI1	RSAD2	ZNF521	NR4A2	DHRS9	MCOLN2	BIRC4BP	EGLN3	IL31RA	STXBP6	RBPMS	INDO	SAMD9	ADSSL1	SLITRK4	PLD4	PLEKHC1	DBN1	SPINK2	DHRS3	IFIT3	RAB27B	PRKAR2B	IL15	TNFAIP6	FAM70A	LSP1 /// LOC649377	SIGLECP3	MFAP3L	HMGCS1	HPGD	MX2	CFP	TMEM45A	IGJ	TDRD9	TSLP	TYRP1	TOX	DUSP4	SCN4B	HBBP1	MRPS6	OAS1	LOC25845	FLJ20035	KIT	NEXN	C15ORF48	NEGR1	OAS3	LOC129607	HOXA7	MX1	THBS1	ZNF711	DEFB1	OAS2	CDH1	HOXA9	USP18	GMPR	SLC6A13	PCDH20	DDX58	HLA-DPB2	FLT3
ST_INTERLEUKIN_4_PATHWAY	na	PPP1R13B	INPP5D	JAK2	SOS1	IL4	AKT1	IL2RG	SOS2	AKT3	NR0B2	SHC1	IARS	IL4R	RPS6KB1	AKT2	SERPINA4	GRB2	IL13RA1	STAT6	TYK2	JAK1	JAK3	PIK3CA	PI3	CISH	SRC
BAF57_BT549_UP	na	PGM2L1	OXTR	WT1	SOCS3	PAK3	SULF1	MAP3K8	TNFRSF19	ACTA2	NID1	TLE3	SERPINB7	ATP9A	TGFBR1	MMP2	CA12	ADD2	NGFRAP1	IFIT2	SULF2	DIO2	GABRA2	C9ORF19	RAB27A	ETV6	STEAP1	ROR1	FLJ36031	FNDC1	FIBCD1	MKX	DKFZP564J0863	FLJ14213	CGNL1	FRAS1	MFAP5	TES	FBXO32	COL5A1	SIPA1L1	RPESP	ME1	AVIL	PTX3	GABBR2	GJB2	FZD1	MGP	LIFR	SIPA1L2	DPYD	PMS2L1	IL1R1	PLSCR4	PLAG1	TGFB2	FAP	KIAA1462	KRT18	THEX1	TPBG	VLDLR	NTRK2	MAFB	SNAG1	POU3F3	GALNT12	LIMA1	AGC1	SLC44A1	CHI3L1	CBLB	BMPR2	ZBTB1	IL13RA1	FAM102A	KLHL24	PLXND1	ATXN1	ZNF521	PRO2266	ANTXR1	TRIB2	TGFB1	PRSS35	GSH2	IGFBP4	IFIT3	PAWR	PLAT	HMCN1	PTPN13	C5ORF23	PLP1	HOXB7	KIAA0746	BACE2	SLC22A17	BICD1	COL12A1	PTGFRN	NEGR1	CD109	PRG4	COL6A3	STOM	SDC2	PLD3	MAN1C1	KIAA1576	PARVA	ZNF711	LOC286044	DLL1	SPOCD1	LRRFIP1	HOXB6	DACT1	FHL2	GHR	DCN	JDP2	BTBD11	MAP1B	HOXB5	SERINC5	SMTN	ITGB8	DSG2	STRBP	ATP10D	C20ORF100	IRS1	SERPINB4	C1S	KIAA1909	KAL1	C20ORF19	TCEAL8	TIMP2	COPS8	EPAS1	C14ORF139	PCDH10	KCNC4	LIMS1	RPL37	HS6ST2	LUM	SOCS2	CFI	KLHDC7B	COL15A1	GATA3	ITGB3	F2R	RHOJ	DACH1	SLC12A8	COL8A1	PRRX1	MYLK	HEG1	PMP22	FRY	PRRX2	TLL2	BCAT1	WARS	CSPG2	CPE	CA4	MARCKS	NLGN4X	ALDH6A1	UNC5B	CYLD	BOC	ATP11C	DIRAS1	SERPINB3	PROS1	CLEC2B	GRB10	IGSF4	POSTN	INHBB	ANKRD44	CYBRD1	RTN1	FN1	BTD	CASK	CD200	CD55	WBP5	RNF144	EXOSC7	JAG1	KITLG	CALD1	TGFBI	MAN2A1	FKBP7	NAP1L3	IGFBP6	DPYSL3	COL3A1	GNG2	CTHRC1	ITGB5	IGFBP5	RARRES1	MCF2L2	FLJ34048	GULP1	ST5	COL1A1	ABCA1	C8ORF4	TMEM2	C2ORF33	LMCD1	IQGAP2	BCAM	TDO2	FOXO1A	SPTLC2L	PERP	STON2	SRPX	FBLIM1	DIP2B	MATN2	NRIP1	ZNF703	GAS5	NID2
HASLINGER_B_CLL_12	na	M6PR	MCRS1	GIT2	PWP1	SNRPF	TIMELESS	SFRS9	PMF1	IGJ	ATP2B1	ARPC3	ANAPC5	VCL	KIAA0692	DYRK2	KIAA1033	MYF6	MTCP1
ROSS_PML_RAR	na	ALCAM	MOSC2	KRT18	PRODH	CHN2	HGF	CMAH	KIAA0652	ARFGEF1	CFD	FNDC3B	C18ORF1	ITPR2	HYOU1	HSPA5	STXBP1	MMP2	PTGDS	JAG1	MST1	CTGLF1	COL2A1	SMARCD3	NAALADL1	LRFN4	TLE1	RASL12	CSGLCA-T	AQP3	ARHGAP4	ALOX5	PRR14	MPO	PDE3B	ST3GAL6	IGFBP2	NDST2	P4HB	CALR	LOC653471 /// LOC654	AFF2	S100B	MSTP9	CST7	GCNT1	LTK	CTSW	MRC2	TMEM87A	CCNA1	FAM45B /// FAM45A	AUTS2	RCN1	MAP4	CLMN	SERPING1	KIAA0195	LASS4	PXDN	SEC31A	SLC1A4	STAB1	MAP1A	MXRA7	CDKN1C	NISCH	ARMET	MEGF6	TNFRSF4	ANXA8 /// LOC653107	SLC25A38	PGBD5	ANKFY1	CTGLF1 /// RP11-144G	GRB10	AGRIN	MEG3 /// LOC647251	ASNS	FGF13	CPA3
RUTELLA_HEPATGFSNDCS_UP	na	PLTP	APOE	FER1L3	EPB41L3	SNX10	C14ORF109	TRAF3	GBA /// GBAP	EMG1	SPARC	ST3GAL1	NARS	TM7SF4	CCL2	CXCL5	HK2	PCK2	CTSD	SEC22B	GLA	C1S	KYNU	KAL1	IL1B	EDG2 /// LOC644923	SOD2	GNA12	DPAGT1	TIMP2	MCTP1	SLC29A3	CCL3 /// CCL3L1 ///	SLC31A1	HSD11B1	IL10	PACSIN2	TSPAN3	CES1	SQSTM1	CCL18	PDXK	CYP27A1	GOT2	CXCL10	CCND1	ACP5	CTSL	CCR5 /// LOC653725	FKBP4	ZFYVE16	CD47	SCARB2	TM6SF1	LPXN	TBC1D1	HEXB	AQP9	APOC1	CCRL2 /// LOC642312	STAT1	MT2A	EMP1	STK17A	MATK	TMEM51	DAD1	ABCC3	NPL	CLEC4E	LTBP2	KMO	LOH11CR2A	ATP9B	ACO1	MT1H	GM2A	CTSB	ALDH3A2	VNN1	MMP9	CCL8	PDE4DIP	LAMP1	PPAP2B	SERPINE1	GCLM	CHI3L1	PTGDS	MT1X	ADAMDEC1	SCAMP2	CYP1B1	RDH11	ADAM28	EMILIN1	CTSK	RHOQ /// LOC284988	PPARD	CPM	DFNA5	CCL14 /// CCL15	SLC30A1	MT1G	MT1F	PINK1	SLC36A1	MFHAS1	MITF	NPC1	INDO	C3AR1	FBP1	SLC3A2	SLC43A3	DHRS4	C6ORF108	NAT1	C3 /// LOC653879	CXCL3	IL1A	PLA2G7	FASTKD1	NKG7	TGM2	NQO1	BHLHB3	SLC11A2	CXCL1	OAZ2	TSC22D1	ITPR1	NDRG1	VSIG4	BCAP31	C1QA	GSR	GPNMB	NRIP3	STOM	DAB2	TNIP3	AKR1C1	SDC2	SPHK1	ATP13A3	IL18	GADD45G	RIN2	AKR1C2	PDCD6IP	AKR1B1	LOC650610	CXCL9	CLEC5A	NR1H3	SLC1A3	LILRB4	FDX1
IDX_TSA_UP_CLUSTER5	na	MAPK6	TALDO1	RREB1	RASD1	PHB	PEX14	USMG5	BCL2L13	ACSL1	C20ORF45	C18ORF8	TYSND1	FAM82C	MKNK2	PTGES2	CHP	NDUFB10	C22ORF13	GYS1	C2ORF7	PHB2	LOC642393	GPHN	ABHD5	MRPL34	COX6A1	COX4NB	IFNGR1	JAGN1	COQ9	C6ORF72	RPP14	GK	PRPS1	HBLD1	SIPA1	PIM3	G6PD	GPI	TBL2	DBI	AK2	XBP1	GNPAT	CBR3	TIMM8A	SLC5A6	TXNDC14	TIMM17A	PSMA1	PPARG	MRPL12	LRRC59	COX17	PLA2G12A	UQCR	TOMM40	ESRRA	NDUFAB1	ETFB	ACO2	PRDX3	ACADM	IVD	SORBS1	CYC1	MRPS34	PDIA6	SDHD	PEX11A	KIAA1161	ADAM12	MRPL18	MRPS2	MTX2	MRPL15	GRPEL1	NDUFA8	ALDOA	TIMM23	PPA1	BRP44	ORMDL3	MGST3	TMEM97	MRPS26	BCAP31	ARL6IP2	TIMM9	ECHS1	ATP5G1	PSMA5	POR	PC	PDCD8	DNAJB9	LPIN1	ZNRF2	CRAT	FAM73B	NRIP1	PTRF	LMAN2	FDX1
UVB_NHEK3_C5	na	PKN2	VGLL4	SHB	YES1	CKAP5	METAP1	ITGB4	ABCC1	EXT1	RBBP8	CLINT1	PIK3R4	GTF3C2	PPP4R1	MME	HMGA2	NFE2L2	RSN	SLK	RAB2	IQGAP1	FAM120A	JAG1	GSK3B	RASA1	PBX3	ZNF148	CBFB	EPS15	STAT1	TIAM1	WWP1	TLK1	RCOR1	ABLIM1
BYSTRYKH_HSC_CIS_GLOCUS	na	TCEB3	GLO1	VAMP4	MTMR9	ZC3H11A	NFYA	ZMYM6	CTSE	SC5DL	THUMPD1	DCTN6	AFP	ARNTL	KIF1C	PADI4	DDOST	UBAP2L	CUTL1	ALDH9A1	TMEM66	PITX2	CKAP1	ADPGK	TFPI	PTPRF	DYNLL2	CNIH	CST3	MPO	CPSF2	TM2D3	SPG21	ATAD1	ATP6V1B2	ACADL	MTIF2	F2R	TTC7B	PSMB6	CCND2	GATM	SCOC	RCN1	DAP3	FLOT1	PPARBP	MRPL35	CBR1	NSDHL	CTSC	GCET2	IL12RB1	CREG1	GATAD2A	NDNL2	ST6GALNAC4	CSRP1	TMCO1	LIG3	EMP1	DBI	MYO5A	NECAP2	HARS	MSH5	NPL	PON2	FLI1	PIGX	CCR2	GPR56	IL3RA	TSPAN8	SPAST	SQRDL	TTC15	NOLA3	CNN3	DPP7	USP38	MYOM1	TUBB6	H2AFJ	GNB1	ALAD	RUNX1	MRPS7	BRP44	CCDC56	SNRPB2	DIAPH3	GFER	F11R	SRP9	HDC	CRYZ	MYLC2PL	PRDX2	ARL6IP1	GEMIN5	GNB4	LITAF	NVL	AGTRAP
AGED_MOUSE_MUSCLE_DN	na	WNT4	COL1A1	APBB2	NR2F1	PSMC3	PPP3CC	PLA2G7	RAI2	CLTB	IL6ST	PRSS15	EEF1G	PMP22	PTPRR	SIN3A	ABCB4	HNRPD	USP4	CALM3	GFER	ZNF32	TST	COL1A2	ADAM28	PSMB8	CDC2L1	PHOX2A	PPP1R2	PRKCSH	POLA2	FDFT1	S100A10
SANA_TNFA_ENDOTHELIAL_DN	na	CALCRL	KCTD12	FHL2	SASH1	FER1L3	RGS4	ANXA2	EFEMP1	MTUS1	C1ORF43	HDAC2	KIAA0960	C4ORF18	DNAJB4	BMX	NFIB	ITGA6	CLU	C14ORF78	CTGF	TM4SF1	PRKACB	MGC4172	NTN4	DNAH11	ACE	BGN	EPAS1	NT5E	CAPNS1	ANXA1	ZNF521	KDR	JAG2	GLCE	ANTXR1	PCTP	MMRN1	CRIP2	SSFA2	SFRS7	ATP5A1	CTNNAL1	ARHGDIB	IGFBP4	RHOJ	HTR1B	CCNA1	PRKCH	TPT1	VWF	RPS3A	TGM2	NQO1	PHLDA1	CDK2AP1	LDB2	GBA2	ATP1B3	KRT7	CABLES1	TXNIP	ZBTB47	EMCN	ARL5A	ALDH1A1	UCRC	PALMD	PECAM1	KCNH2	TXNDC5	PPP1R16B	ARL6IP1	SDPR	CD34	DDR1	PDLIM4	XLKD1	SMYD2	PGAM2	PEA15	POSTN	APLN
POMEROY_DESMOPLASIC_VS_CLASSIC_MD_DN	na	SEPT8	SMAD5	SFRS2IP	NUCB1	PSMB5	CRABP2	ILVBL	RPN2	USP11	F8A1	DLX4	ALDOA	STX3	OLFM1	NOMO1 /// NOMO2 ///	ACOX1	PRDX1	DGCR2	SMAD2	TP53BP2	PDE4C	GABRB3	TMEM11	SURF1	BCAP31	CBX5	SLC1A2	CITED1	KIAA0247	BSG	APLP1	GABRG2	GNB3	ABL2	ACLY	HSP90AA1	THBS4	ANKRD15	NEUROG1	CHRM4	FPR1
IRITANI_ADPROX_VASC	na	TANK	FHL2	PLTP	RGS4	SLC7A7	ZNF238	EXT1	CHST1	MCM5	CCL2	LY75	ACTA2	CLDN7	LYL1	MT3	UCHL1	LAMA5	NNMT	ALDH2	PLAU	PLA2G4A	BGN	TACSTD2	ARHGAP22	TAGLN	GLCE	ITGAV	LPHN2	RAC2	FBXL2	ANXA6	CD44	ARHGDIB	PFN2	LAMC2	NRCAM	COL8A1	TP53I3	RCN1	GADD45A	GPR126	FLT1	RGS10	CDH2	SRPX2	IL4R	CSPG2	CTSC	PRNP	ISG15	AXL	IL8	NISCH	LPXN	CXCR4	GBP2	PLOD2	NR2F2	CYFIP2	MT2A	PDLIM4	ICAM1	AGRIN	IL6	CAPG	PFKM	SELP	ICAM2	UAP1	LOXL2	FAP	LTBP2	SLC6A8	MT1H	BTG2	EFEMP1	BASP1	PKIA	PROCR	BMP6	SORD	ENO2	ITGA5	TRAM2	IFI27	SERPINE1	CLU	SELE	IGF2BP3	MT1X	SLC1A1	KLHL21	PRKACB	STAT6	TGFBI	LENG4	DFNA5	CAP2	CDC42EP3	MT1F	EPS8	SGSH	SMAD3	ITGB5	RRAS	IL32	DKK1	TPM2	NMT2	PRG1	TPM1	SMURF2	LAMP2	SLC3A2	MMP14	ANXA3	IER3	NUAK1	JUN	TRIM22	ARL6IP5	MMP1	MVP	LDHB	TGM2	ARL4C	UPP1	TNFRSF21	CXCL1	CD59	MLLT11	KRT7	TCN2	RHOB	EIF2B2	COL1A2	NPTX1	ECE1	VEGFC	SRPX	MAPKAPK3	FAM107A	ANPEP	ITM2A	ATP1B1	PGF	SLC38A6	CDKN1A	COL6A1	TFEC	TXNRD2
HDACI_COLON_SUL2HRS_DN	na	TJP2	SERGEF	LOC200420	ORC6L	C8B	RAD51L1	ARPP-19	LRDD	NACA	LIMS1	NUB1	MITF	LOC388969	MEGF9	BMP4	ARHGAP5	AZI2
BYSTROM_IL5_UP	na	NUCB1	DOK2	HDGF	HDAC2	ETF1	IL3RA	CBX3	GGA1	SLC18A2	LYL1	CTDSP2	CAMP	VAMP8	RPL41	EPX	TACSTD2	ALOX15	PRG2	GATA1	POLR2L	GTF3C1	GATA2	PTPN2	CD63	PRG3	BRD4	STX3	VCAM1	GORASP2	HIP1R	RAF1	RBBP4	SMARCD2	NUCB2	E2F1	PERP	SERPINB2	NFKB1	SET	RDBP	CTSH
GAMMA-UV_FIBRO_DN	na	ATP6V0A1	MSX2	C1QTNF6	LDHD	LOC201164	ADSL	ERCC5	N4BP1	RPS6KA3	DNALI1	PRLR	RBBP6	ENPP5	VCAM1	PHF3	ACOX1	SIAH1	MMP7	CCL28	AHCY	KIAA1008	PTH	PLCL1	ITPKB	RPS6KB1	PPP3CA	GCLC	IGFBP1	MEF2C	EML4	CXCR4	POLR2A	ENTPD1	PPME1	SLC6A1	ITIH2	CTDSPL	MAST2	H2AFJ	EVI2A	SLC1A3
CMV_HCMV_TIMECOURSE_16HRS_DN	na	COG4	SIPA1L1	RHOBTB3	SGK	VPS13B	ACAA2	NAV3	FBXL2	CDC25B	PPP1R3C	CXCR7	CDC42EP3	FAS	TGFBR3	ME3	PPAP2B	MAGI2	IRS1	ACSL3	MIPEP
HSC_MATURE_ADULT	na	HSPA4L	E2F2	WDR40A	C1GALT1	PRC1	DSU	LBR	MON1A	ATP8A1	WIPI1	PILRA	LY75	ACTA2	ZSWIM6	P2RY13	NAT9	RNF167	PEX16	ELA1	BAZ2B	DMXL2	MAP1LC3B	USP25	C20ORF29	C18ORF8	KIAA1715	EIF2AK3	GPX4	FLJ23049	GPATC1	EIF5A2	EMR1	TFDP2	GOLPH4	CHP	SYAP1	RFFL	ANKRD9	JMJD2C	IFIT1	BMPR1A	PGLYRP1	SYNJ1	POLG	KLHL2	PPP1R3D	CPEB4	KIAA0082	C20ORF108	CEBPG	STX2	LRG1	CDKN2D	FBXL5	AOAH	HLA-DQB2	C11ORF46	WHSC1L1	FAM55A	ATG4A	SCARB2	ST6GAL1	HEBP1	LYN	MLSTD1	CCNA2	USP7	C9ORF16	RMI1	MLSTD2	STK17B	RB1	TIRAP	FLJ22662	ABLIM1	BNIP3L	CSPP1	ADIPOR1	MRPL53	CLEC4E	LOXL2	PROM1	TMPO	GTPBP2	C9ORF26	MPP1	CTSB	TMCC2	CPD	OTUD5	CD226	ZNF236	CAST	PBX1	CDK8	NCAM1	MXD1	TSPAN8	COPS3	SACM1L	TSPAN17	BMX	LRRC35	HAGH	KLF7	SLK	ENDOD1	SMOX	MTSS1	TCP11L2	TRIB1	CMAS	HECTD1	SPECC1	SLC7A11	GAPVD1	RAB3D	LOC130951	RAB28	C3ORF62	RNF141	CAB39	MOSPD1	UBE4A	FN3K	EGFR	DSTN	PVALB	GYPA	NR3C1	GCA	BRMS1	GCNT1	SCRN3	RBMS1	SLCO4C1	RABAC1	SDCBP	SERTAD2	CD14	SLC1A5	IFT80	HERC4	XPO7	STX17	C11ORF24	CDR2	FLJ20035	C15ORF48	IGSF6	PI4K2B	GDPD3	PLCB1	ACP1	CD9	WDR26	XLKD1	TCEA1	TLR6	ALAS2	USP32	LOC643008	SPTA1	CCDC109B	GRIPAP1	FGD4	ARFIP1	FOXJ2	LNPEP	KLF11	RNF185	MTHFD2	WDR32	SLC16A1	ARFGEF1	SERINC5	CCRN4L	SOAT1	KLF3	ABCB6	KIAA1333	AHNAK	ACSL1	TMEM9B	LPHN3	KIF1B	HTATIP2	ABCA13	LGMN	C1S	PPP3R1	MMP8	ARPC5	MGST1	DLEU2	STK38	TRIM59	FAM79A	VCL	RAD51C	HRB	SNCA	ST3GAL5	SLC25A37	SNX13	HSPA12A	DCK	LIMS1	LGALS3	GTPBP6	C22ORF13	C10ORF54	ADAM19	ST3GAL6	TRIM56	PIGQ	C1ORF128	STAB2	PQLC1	ARL2BP	RP5-1022P6.2	CES1	DEDD2	RPS12	MTF1	ANKRD12	TM4SF4	SEMA4A	FMO5	RAB24	ARHGAP19	PRPF18	HACE1	PIK3CB	EHBP1L1	AP2A2	ZFYVE27	TP53INP1	GSPT1	PTDSS2	PLA2G2F	SGK	UGP2	EPB42	ANKRD57	LMTK2	MKRN1	S100A6	ASB7	SLC7A8	HERPUD2	SLC25A38	SORT1	SH3TC2	PQLC3	RP4-691N24.1	ASNS	KIAA0323	SIRPB1	ANKRD43	NCAPH2	SAMD9L	RHD	ANXA2	UPB1	SLC30A10	BMP2K	RNF19	FGR	TNRC6B	LAMP1	SQRDL	USP46	CLIC6	CDKN3	RNF144	ETS1	MYO9A	MXI1	SPTB	HCCA2	DEGS1	MARCH8	TNFSF13B	EPS15	SUCLG2	YPEL5	CDC42EP3	MAP3K5	RSAD2	LAMP2	PPBP	UBE2L6	TXNDC1	UBLCP1	SLC11A1	TRAK2	ATP2C1	SLC4A1	CCDC99	MAP4K5	FAM70A	ADAM10	GRINA	PDPN	UBADC1	SLC40A1	MGST3	TMEM16K	MARCH2	PICALM	ITGAM	SLC25A44	HIATL1	NUDT4	CYBB	RIOK3	TMEM56	NUP50	INPP5A	HEMGN	ARL6IP1	KCTD2	HOOK3	SGOL2	ADD1	KEL	CTSH	CCND3	LRRC28	PTEN
NAKAJIMA_MCS_UP	na	IL17A	IL13	CCR6	CCL11	CCR3	CCL1	CCL2	CXCL5	TIMP1	CCL25	CCR9	HSP90AB1	PF4	TNF	GEM	CSF3	IFNG	IL1B	CRTAM	IL6R	IL17RA	LGALS3	IL10	IFNA16	CX3CL1	CD63	IL2RG	HIPK2	IL9R	ERO1L	CXCR3	IL7R	IL4R	IFNGR1	TPSAB1	LGALS1	IL2RB	IL5	IL8	CXCR4	CCR4	IL7	GADD45B	IL6	IL1R1	ASNS	CXCL6	CPA3	CAPG	CSF2RB	CYP11A1	PGDS	IL10RA	CCR2	IL3RA	CCL8	TPH1	CCL7	IL2RA	CLU	SMOX	IL12B	IL1RL1	CCL22	IFNB1	CX3CR1	SPP1	MAOA	IGFBP5	IL2	IL16	CTSG	HNRPA1	IER3	CMA1	IL1A	CSF2	CSF1	HPGD	FCER1A	KIT	CCL4	HDC	IL12A	IL3	CCL5	CSF3R	IL18	TNFRSF9	IL11RA	CCR1	CSF1R
UV_UNIQUE_FIBRO_DN	na	ADAM12	SKAP1	RAB7	GM2A	LCP2	NRCAM	ADAMTS3	DLX4	PDCD10	UBR2	ERICH1	SEC23A	GSTA2	PHLDA1	GALC	SLC6A12	PTPRCAP	THOC1	LIG4	TFDP2	ROPN1L	INPP5A	WWOX	DBT	MGAT2	VASP	SIRT5	QPCT	NFYB	KIF14	ELF4	ALDH8A1
RADMACHER_AMLNORMALKARYTYPE_SIG	na	S100P	VASN	MSI2	FHL2	SLC6A8	DAPK1	VIL2	SLC7A7	TMEM113	HOXB5	IL6ST	ISG20	NFKBIB	PIK3R4	SFTPB	SEMA3F	LCN2	IFI27	DENND4B	NFIB	ENDOD1	ANGPT1	NRP1	CNN3	MAP7	UGCG	EML4	SELENBP1	HOXA4	CKMT1B /// CKMT1A	EMR1	MAL	GYPC	LOC23117 /// LOC4403	TACSTD2	PRG2	SNX9	BAI2	MGC14376	TSPAN7	DMWD	FARP1	COL1A1	TMEM158	CTNNAL1	BAHCC1	LOC641831 /// FLJ300	SKAP2	AKAP2 /// PALM2-AKAP	TBXAS1	PLCG1	CDC42EP4	HOXA10	TGM2	PMP22	TSPAN32	PXDN	HOXB2	CD3D	GLUL	ADFP	FOXO1A	C2ORF43	GUCY1A3	PBX3	AGT	BCL11A	CHURC1	SRPX	UGCGL2	TMEPAI	NR2F2	SLC2A1	EDG1	LAT1-3TM /// IMAA //	SMG1	NFKB1	TUBB2A	TCF4	AGRIN	NBL1	FGFR1	FLT3
ECMPATHWAY	na	RAF1	PTK2	HRAS	PXN	GSN	MAPK3	DIAPH1	MYL2	ROCK1	ITGB1	MYLK	PIK3CA	PIK3R1	TLN1	SRC	MAPK1	MAP2K1	SHC1	PFN1	ARHGAP5	FYN
UVB_NHEK3_ALL	na	PKN2	TSTA3	CKS1B	UBE2G1	RFC1	EXT1	PPP2CB	ETF1	GPX2	PTGS1	FLNB	PIM1	GSK3B	ALDH9A1	CRYAB	COL5A2	TAF10	CKAP4	LAMA3	UBE2H	TLK1	POLR2K	FBN2	SFRS4	CYR61	ATP6V1B2	CCNG1	PPP1CC	DUT	CCND2	PPP2R5A	HDAC1	TFAP2A	MYD88	RAB2	THBS2	RRAGA	ME1	FASN	ABCD3	SEMA3C	SET	EMP1	IL1R2	UBXD2	CALB2	XBP1	ABLIM1	PON2	YES1	KRT18	HSPH1	TPBG	TRAF4	IFNGR2	PPP4R1	HMGA2	RPL3	LTBP1	CTDSP2	CDK7	ITGA3	ADK	HIF1A	IL1RN	HDHD1A	SOX9	TOMM20	COL17A1	HNRPA1	NFKBIA	PTPRZ1	PSMC1	IER2	CUL3	ZNF146	ZNF148	PPP2R2A	GALNT3	TRIP10	PPIB	HSP90AA1	MRPL49	PGM1	CD9	TNFAIP3	SON	CDKN1A	CDK5	SEPT8	HEAB	MTHFD2	LAMB1	USP11	RELA	FHL1	DDX39	F3	S100A7	PSMA6	ACSL1	ITPK1	PGD	CD99	MYC	RAB21	DSC1	ID3	TM4SF1	PFKP	ACY1	PLA2G4A	YY1	TAX1BP3	ATP6V0D1	COPS8	FDFT1	PHLDA2	MMP10	TNFRSF1A	ITGB4	BNIP3	RBBP8	MCFD2	TMEM131	CBR1	ALDH1A3	IL4R	WIRE	KIFAP3	NIFUN	M-RIP	STAT1	SLC31A2	CSNK2A2	SLC2A1	CTR9	ASNS	HARS	TFPI2	QSCN6	HNRPA2B1	HMOX1	PCOLN3	GTF3C2	POLD2	EPHA4	BAMBI	NCBP2	CDKN3	FGFBP1	EXOSC7	JAG1	XPC	HMGB1	TGFBI	EPS15	SRPK2	COPS2	TFRC	DUSP5	UBE2D2	RCOR1	CTNNA1	EIF4G2	EIF2B1	ASS1	SPRR2C	BLVRA	LIF	CITED2	PSMA4	CDC37	PRSS8	MMP1	BRD3	DUSP1	PSME4	TNIP1	OAS1	RIT1	DDX1	NDUFA4	ATP13A3	ARL6IP1	KIF5B	TCEB1	NRIP1	BAG1	MAPK6	ATF3	PSMC6	MORC3	CKAP5	MRPS27	RAD21	ABCC1	XRCC6	CLINT1	CEBPD	HCCS	ITGA6	IQGAP1	HK1	DHX38	JUND	TNFSF10	PAM	PYGL	PTPRF	ANXA1	LTB4DH	PTPRK	COMMD1	WTAP	MYH10	MYST3	TSG101	ATIC	PFN2	EPHX2	GADD45A	TIAL1	EPRS	GSK3A	PTP4A1	WBSCR1	LY6D	PSMC2	CTSC	GLB1	PMAIP1	GCLC	GTF2B	KCNK1	ISG15	XPO1	IL8	HBEGF	PBEF1	GJB2	ANKRD15	PSMD6	HIST2H2AA3	MAD2L1BP	ARL4A	PPIF	ALCAM	SHB	R3HDM1	NCAPD2	IDH2	AARS	TMED10	CELSR2	MMP9	TTC3	TRAM1	PIK3R4	MALL	PLP2	LCN2	SLK	PIAS1	MT1X	DYNLL1	CTGF	FAT	DNAJA1	MLH1	STXBP3	HNRPK	PREP	PGRMC1	SAP18	CSNK2A1	FXR1	SNRPA1	KIAA0101	SCRN1	IER3	METAP1	SEPT2	H1FX	SULT2B1	CST6	TCN1	SFRS9	CTPS	VSNL1	PPP3CA	TSC22D1	TAF9	PCMT1	VDAC2	YARS	PLCD1	RAD23B	GDF15	UBE2I	PSMD14	ATF4	FGFR3	FNTA	TAF7	CXORF40B	TPMT	MME	PCK2	CIRBP	CLTA	H2AFX	SERPINB4	GNAI1	CBFB	PTPN12	PRCP	HNRPU	AKR1A1	DR1	DSC2	ATP6V0C	USP10	TBCC	ADM	SP3	SLC7A5	MTHFD1	GSPT1	RAF1	ST6GALNAC2	ATP1B3	NEU1	GPIAP1	APP	KIAA0143	TIAM1	GTF2A2	CYFIP1	GLG1	EIF2S1	VGLL4	PRDX6	RPS24	CYB5A	ITGB1	TRAF6	STK25	DNTTIP2	ACO2	BPGM	CNN3	UGCG	TNC	CDC25B	IFITM1	VEGF	HSD17B4	ESD	CXADR	ATP5O	WWP1	ITGB5	MFAP1	TJP2	DHCR24	SAFB	SRD5A1	DAZAP2	PKP1	UBE2V2	GLUL	NFE2L2	RNF4	RSN	CDC20	FAM120A	DUSP4	PBX3	RASA1	SLC39A6	STK3	SDHA	PSMA5	RBP1	RND3	UBE2C	C11ORF58	ATP1B1	DDX48	NMT1	PSMA3	BRD2
PENG_LEUCINE_UP	na	ATF4	MTHFD2	CLCN6	ATF5	ISG20	SSR2	DAAM1	PCK2	CIRBP	GCHFR	MARS	MEF2B	TNNT1	MAP1LC3B	CUTL1	TFF3	KHSRP	XPOT	ALDH2	AIM1	PRKCBP1	HDAC5	CARS	LOC51035	BMP1	PLXNB2	APOBEC3G	ERCC2	GBF1	APBB3	NCOR1	ITGB3BP	UNC119	BCL7A	GCDH	INS	NFE2L1	WARS	CAMK1	HIST1H2BE	PHGDH	FCER2	ANKRD15	PYCR1	MT2A	LRMP	ASNS	BNIP3L	CKB	BMP7	POU2F3	HMGA1	KIAA0922	DDX46	DECR1	AARS	LCK	IDH2	BTG2	RERE	CLIC4	S100A11	PSPH	HAX1	UBE2N	CD6	PPP2R5C	RASGRP3	SPAG9	PDCD4	SHOC2	IRF2	MTX1	PSAP	BACH1	SLC43A1	SWAP70	PCBP3	SARS	SLC3A2	TNFRSF7	MAG	VPS39	MGST2	SLC1A5	PRELP	IGHM	PSCD1	SLC1A4	KIF2C	CEBPB	PDE6D	TXNIP	SURF1	YARS	BMI1	SLC6A11	CSNK1G2	CPNE5	LAPTM5	GPLD1	CDKN1A	PNOC
HDACI_COLON_CUR_DN	na	KLHL5	PABPC1	BLM	PPARG	TTC3	TSPAN5	CHID1	LOC387647	MME	ST18	THRAP3	TSNAX	TMEM123	MYCBP2	NFIC	SLC39A14	RTN4RL1	IQWD1	ZNF294	ARHGEF2	PCF11	RAB6A	ABHD2	DGKH	BIRC6	ITGA8	FOSB	SPRY1	COL4A3	CNKSR3	MAP4	PHF3	THAP7	HSPA1A	TMEM63C	FCHO2	FAM102B	KIAA0143	TMED5	SYNPR	SNX24	INHBA	MGAT2	HP1BP3	PLEKHQ1	PPP2R5E	FOS	MARCH3	GOLGB1
SCHURINGA_STAT5A_DN	na	MYCN	BCL6	RAB27A	CASP1	CTSG	ELA2	CD44	CXCR4	AIM1	CD48	PECAM1	TYROBP	IGHM	CEBPD	MPO	CEBPA	FOSL2
LI_FETAL_VS_WT_KIDNEY_DN	na	MN1	AURKB	BLM	DDX23	SPAG5	UCK2	ABCA2	CKS1B	FEN1	MTHFD2	PRIM2A	CKAP5	NME1	TIA1	SLC16A1	CCNB2	CHST1	ILF2	AURKA	TXNRD1	GPC1	TOP2A	MCM6	RNASEH2A	PLK4	MARS	TP53BP2	BRCA1	TRIP13	UNG	TMSL8	BUB3	XPOT	COL2A1	PFKP	CDK2	RRM1	KIAA0692	LMNB1	KIAA1794	NOLC1	KIF23	NELL2	MSH2	WASF3	STRAP	SRPK1	CACNB3	MCM2	NAP1L1	CRABP2	BCL7A	BOP1 /// LOC653119	CHAF1A	CCND2	EZH2	EYA1	PRIM1	CDH2	DDX52	FZD7	CENPF	ST6GAL1	RFC5	H2AFZ	CXCR4	LRP4	CDC2	SIX1	MELK	NUP188	SV2A	LIG3	NUP205	PTTG1	ASNS	IGSF4	FLJ11021	SMC4	YWHAZ	TARBP2	ZNF516	MEOX1	YAF2	CKS2	ADIPOR2	MAD2L1	NR2C1	DLG5	ESPL1	ELOVL2	CHN1	GTF3C2	MIZF	FADS2	DLG7	HMGA2	KIFC1	NCBP2	FADS1	CDKN3	DKC1	FAM62A	MPHOSPH9	C12ORF24	BUB1B	BAZ1A	MKI67	SALL2	POLE3	KIAA0101	SNRPA1	BAZ1B	KIF14	GREB1	KIAA0515	NASP	SCRN1	GARS	TCERG1	SHMT2	CCT3	CIT	TPX2	TIMELESS	SS18	CDC25C	COL13A1	PCBP2	SACS	MLXIP	MAP4K4	SSRP1	KIF2C	IARS	TTK	TOPBP1	CDC20	BTAF1	PBX3	MSH6	DDX1	KIF11	XRCC5	MYL6B	SEPT6	PPP2R2A	YARS	PCNA	APOBEC3B	DNAJC9	ACP1	HOXA9	STMN1	PARP1	ZNF423	GCN1L1	TAF5	ROR2
ZHAN_MM_CD138_MF_VS_REST	na	GREB1	RNASE6	SMARCA1	TMEM37	ECGF1	RASSF4	LCP2	NUAK1	C20ORF39	COTL1	NTRK2	FAM70A	CEBPD	ATP13A2	DPYSL2	LOC151162	NMU	CCDC86	CXCL12	ABHD12	ARID5A	GPM6B	SHMT1	PYGB	TUBB2B	PRSS7	MFAP2	ARHGAP6	CD109	TRIM47	TLR4	LOC643201 /// LOC649	SLC25A20	DEFB4	DFNB31	MCTP1	SFRP2	CDH1	PEBP1	CX3CR1	SPP1	APOBEC3A	AGMAT	LOC400451	ARPC1B /// LOC653888	ABLIM1	DOCK4	ITGB7
ST_TUMOR_NECROSIS_FACTOR_PATHWAY	na	NFKBIA	MAP3K7	TNFRSF1A	MAP3K3	JUN	TNFRSF1B	NFKBIB	CASP3	NR2C2	BAG4	RIPK1	CFLAR	BIRC2	CASP8	NFKB2	TNF	MAP2K4	BIRC3	TRAF2	TRADD	IKBKG	NFKBIL2	FADD	NFKBIE	HRB	TNFAIP3	NFKB1	RALBP1	NFKBIL1
TPA_SENS_MIDDLE_DN	na	IFT88	ARL4D	AURKB	UCK2	FIBP	PRC1	IMPA2	CBFA2T2	LYST	TMEM126A	KHK	PTCH1	LILRA2	PITPNM1	ETF1	LGALS3BP	FHL3	S100A8	DCTN6	CHEK1	BRCA1	RPS6KB1	TRIP13	IQGAP1	KYNU	PIK4CA	CA12	GEM	COL16A1	SORBS2	HADH2	C1ORF123	PCSK2	RANBP1	MAPK7	ZNF273	APEH	BNC1	TLR3	GSTM5	MPO	DNASE1L1	DYRK4	EXT2	SRPK1	SYK	AP3S2	RBM5	CACNB3	AKAP13	FAM40A	ENC1	HPN	MYH10	ITGB3BP	CXCL13	CD44	INADL	ZYG11BL	ALPL	EPHX2	HGS	BTN2A2	APBA2	PRSS15	CD3G	PPARBP	PAK1	DTNB	MAP2K1	COX4NB	CD47	CAT	AXL	IFNAR1	SC65	NNT	BPHL	TLX1	RAB40B	PABPC1	CLDN3	SLC9A1	MAD2L1	MAP2K6	NTRK2	PKIA	TAF4	POLB	BYSL	CDK8	PIK3R4	SLC17A2	ABL1	RAD52	UBE1L	KISS1	COL6A2	PRKCA	NUP214	PHKG2	PIP5K1A	TM4SF5	PAPSS1	IGLL1	CX3CR1	METAP2	MPST	HOXA1	NPC1	HADH	CDH17	IL18R1	ALG3	PDCD5	MADCAM1	C5	CUL5	ZMYND11	SCAMP1	CD14	PTPRZ1	SS18	ZRSR2	MGC39900	MAN2C1	RBBP4	NUCB2	GNLY	KIT	SPG7	HMGN1	ZNF148	BRAF	YARS	STOM	GTF2F1	GALNT3	NAGA	POLRMT	F10	SLC16A4	FOS	NCR3	ROR2	CCR6	STC1	PSMD14	ASGR2	KCNA1	ARFIP2	HOXB5	F11	JTV1	MPHOSPH1	SNRP70	ACHE	NME3	CAPN2	GFI1	PTPN14	ARNTL	GZMK	C1S	EIF3S9	TNFRSF10B	MYC	MB	ELF3	KDELR1	AMPD2	MKNK1	GRB2	EDNRA	ZNF354A	SERPINH1	PEBP1	TP53	EPAS1	SLC2A2	EPB41	PPID	GNS	PLK1	SSFA2	DNAJB2	COPA	ATP1A2	CYP26A1	VIPR1	CYP27A1	GAB1	ZRF1	PCBD1	C9ORF114	HCFC1R1	CLEC3B	CCDC85B	FLT1	CHD3	RAGE	SLC2A5	CSPG2	PLD1	ST6GALNAC2	CD5L	NIFUN	SFTPC	ATR	SILV	CRYGC	GAK	BMP8A	SEMA4D	AP3B1	APOC3	BMP7	NPY1R	PDGFRA	TRAFD1	GNB2L1	HGF	COL4A4	PDE1A	PCCB	CHN1	TCL1A	EMP2	MAP4K1	RGS13	SORD	ABI2	ZNF345	PRKACA	DHX9	MFSD7	LOX	ISL1	PCYOX1	HLCS	TOR1A	GNL2	GP2	SEC23B	RPP30	LENG4	MUC1	CYP51A1	RPS6	MT1G	RAB35	ELF1	TAL1	SERPINA1	SMAD3	TPM1	CETN2	SMAD5	TJP2	CTSG	STIM2	FANCA	S100B	EIF4B	PTCD3	PTTG1IP	KCNK3	CD83	RPE	TNFRSF11B	OCA2	PSKH1	MX2	TNK2	MAPRE3	ARID5A	SELL	CD59	DUSP4	CLCN4	RIOK3	HRSP12	MLLT4	EPB41L2	RSU1	CSNK1G2	LAMB2	CCL5	OLIG2	RGS12	MPPED2	CDC7	BARD1	PTHR1	TBP	FUBP3	PGRMC2	SMPDL3A	SMG1	TEC	PNOC	SGCE
APOPTOSIS_KEGG	na	SFRS2IP	CASP1	TRAF3	CASP6	CD40LG	CRADD	NGFR	CASP3	CASP7	CD40	TRAF6	TNF	FASLG	BOK	TRAF2	BCL2	BCL2A1	CYCS	IKBKE	FAS	DAXX	MCL1	BCL2L1	LTA	HRK	CASP9	NFKBIA	NTRK1	NR3C1	TNFRSF1A	TNFRSF1B	PTPN13	BAX	RIPK1	CASP8	CASP10	NGFB	CASP4	TRADD	FADD	DFFB	TFG	BAD	TRAF1	BCL2L2	NFKB1	CASP2	DFFA	APAF1
MITOCHONDRIAPATHWAY	na	BIK	CASP9	BIRC3	BCL2	CASP6	CYCS	DFFB	ENDOG	CASP7	CASP3	BIRC4	PDCD8	BAX	BIRC2	CASP8	BCL2L1	DIABLO	DFFA	BID	APAF1
PROTEASOMEPATHWAY	na	PSMB1	PSMD14	PSMB5	PSMA4	RPN2	PSMC3	PSMB2	PSMA1	PSMB7	PSMB6	PSMA5	UBE2A	RPN1	PSMA2	PSMB3	PSMA6	UBE3A	PSMA3	PSMB4	PSMA7	UBE1
JNK_DN	na	HAS2	SOD3	GHR	PLTP	SLC29A1	OGN	PAWR	SOCS3	LBP	ABCA1	CD14	ERO1L	JOSD3	ISYNA1	CP	ENPP2	PFKP	COL6A2	SPIB	RBP1	MAP4K3	IFITM1	FAS	CD9	SEMA3C	GDF10	CYP2F1	HSD11B1	RGS2	WNT6	COL6A1
LINDSTEDT_DEND_DN	na	PRSS3	ADCY7	QSCN6	CCNH	RCBTB2	DNMT1	ITGA5	LST1	NCBP2	PPAP2B	CD99	FGL2	FUT1	SYPL1	TPP1	CCL22	MKNK1	TGFBI	RAP1GAP	NPR1	TOP1	F13A1	ALOX15	AQP3	MAN2B1	ANXA1	DMPK	TPM1	ITGAV	MTMR6	ARHGDIB	CLEC10A	MAF	LAPTM4A	CTNND1	ACTN1	TNFRSF13C	SLC1A5	RAB31	PTGER3	ACP5	CIITA	CDH2	PTPRE	HLA-DRB1	ATP6V1A	ITGAM	IFNGR1	SLC6A2	FCGRT	IGSF6	PYHIN1	DAB2	PECAM1	DOCK1	FCER2	CDH1	HLA-DMB	ASAHL	P2RY6	CCR1	CLEC2B	ITGB2	NCF2	EGR2
CMV_HCMV_TIMECOURSE_8HRS_DN	na	CDKN1B	BICD1	PRDM2	ARID5B	PDE4B	TWIST1	TPX2	TGIF	RND3	ZNF44	ANKRD15	HMGA2	HDAC9	ARL4C	GAS1	ZNF7
BRG1_SW13_UP	na	KLHL6	WDR42A	EFHB	SPARC	ADC	CASC2	CA10	ATP8A2	CAMK2N1	CCL2	LGALS3BP	AHNAK	MMP2	TMEM130	IFI27	EXOSC7	S100A13	ID3	CRYAB	RP5-860F19.3	PIPOX	IFITM1	IGF1	TAL1	LGALS9	IL32	C10ORF54	SLC15A2	TAGLN3	CD53	DHRS3	EHBP1	CRYAA	SH3PXD2A	RGS7	IFITM2	LOC158381	ZFPM2	BCAM	SPRY4	GPRC5A	UPP1	QRSL1	BP75	BST2	ECM1	RMST	PODXL	GDF15	ANGPTL4	ITPR3	EGFLAM
ET743_HELA_DN	na	TEAD4	H1FX	GMDS	STAG1	STX8	LRBA	MCM5	ABCB6	HIST1H4C	PKP4	ARHGDIA	FARS2	PFTK1	CCDC86	DDX10
CIS_RESIST_GASTRIC_UP	na	LZTFL1	C14ORF78	RAC2	FAM46A	GRN	JUP	DALRD3	SF3B3	HSPA1B	IGFBP6	ZDHHC3	IER5	TFPI	C10ORF116	CDKN1A	MDK
SANA_IFNG_ENDOTHELIAL_DN	na	PRMT1	ANGPTL2	TNFRSF10D	PON2	RGS4	ESM1	METTL9	TIMM17A	XAB2	ANXA2	HDGF	HDAC2	C4ORF18	APEX1	RPL10A	ILF2	PRDX1	POLD2	MICAL2	SSR2	PA2G4	CCT5	HSPD1	HSP90AB1	HHIP	RPLP0	PRCP	RTN4	SNRPD2	GJA1	YWHAQ	EI24	TFRC	NT5DC2	SMS	DKK1	ATP5F1	KDELR2	ANTXR1	EIF4G2	MMP10	C17ORF48	CTNNAL1	CCNB1IP1	SLC25A3	CCT3	ARHGDIB	RPL6	PRSS23	COTL1	TPX2	CCT4	OAT	TPT1	GADD45A	CIRH1A	VWF	RPS3A	MORF4L2	NQO1	MGST3	CSE1L	TUBA1	LGALS1	KRT7	CABLES1	H2AFZ	RAN	NDUFA4	HMGCL	DAB2	RHOC	UCRC	KCNH2	TXNDC5	PIM3	CD34	INHBA	RPSA	C1ORF121	SMYD2	PGAM2	PEA15	ODC1	FGFR1	APLN
ABRAHAM_MM_VS_AL_DN	na	BCL6	CD36	RUNX2	APOE	DCN	CD44	TNFRSF1A	RARA	JUN	HMOX1	IGFBP3	CCND1	CXCL12	CDKN1B	MAPK12	CDC25B	BTRC	APP	A2M	SERPINA1	IGFBP5	FGFR1
ST_DIFFERENTIATION_PATHWAY_IN_PC12_CELLS	na	EGR3	PTPN11	NTRK1	TUBA3	RPS6KA3	MAP1B	CREB3	MAPK3	JUN	MAPK8IP2	PACAP	AKT1	MAPK8IP1	PIK3R1	EGR1	PIK3CD	CREB5	TERF2IP	SHC1	MAP2K7	TH	PIK3C2G	GNAQ	MAP2K4	MAPK8IP3	CAMP	CRKL	BRAF	MAPK9	FRS2	ASAH1	EGR4	PIK3CA	MAPK10	ATF1	CREB1	SRC	MAPK1	DAG1	ELK1	MAPK8	EGR2	CREBBP
VANASSE_BCL2_TARGETS	na	HSPA4L	ABCC1	DPH5	PILRA	MYC	DCUN1D5	TMEM25	SLC16A9	MUT	LRRC16	HIST1H1C	NEDD4	MPO	ID2	PGLYRP1	RG9MTD2	BID	LTA	CCBP2	NRP2	SLPI	CCND2	MAP3K6	SERPING1	ELL3	MCOLN3	COL5A1	MARCKS	DNASE1L3	TRAF1	LIG3	ST8SIA4	CYFIP1	MYL4	MAP3K10	RTEL1	EDARADD	FN1	BASP1	NEBL	PIK3R4	ST8SIA6	SRP54	KIF20A	RYR2	MPHOSPH9	BCL2	MYB	SCMH1	CXCR7	F13A1	IL1RN	MFHAS1	IDS	ALS2CR4	LANCL1	TCF7	CFB	CTSG	SOSTDC1	HNRPA1	PTPN22	CMTM3	PLA2G7	HCST	HSPA1A	MAP4K4	TRPS1	CFP	PRDM1	IGJ	PON3	CEPT1	EXOC1	TUBG2	MBNL2	RASGEF1B	CD9	KNG1	PLXNC1	CR2	GNAS	CCR1	ANXA4	RELN	LILRB4
HDACI_COLON_CUR_UP	na	CASZ1	ATF4	RPS3	CKS1B	RPN2	ATP8A1	HERPUD1	SSR1	ETF1	SOD1	KIAA0802	SDC4	FLNB	MYC	ERRFI1	MAP1LC3B	AQP1	TM4SF1	XPOT	SLC7A4	EPB41	CENTG3	BTF3	TMEM142B	DTYMK	KDELR2	TNPO3	CABC1	P4HB	RAB6A	MMRN2	PPAPDC1A	ABCF2	PSMB5	ARRDC3	LAPTM4A	CCND1	AIP	STC2	MFAP5	CENTA2	ALG5	EIF2C2	ME1	MDH2	MCTS1	HIST1H2BD	WWOX	GPI	DAP	KIAA0423	SESN2	XBP1	PFKM	EIF2S1	YWHAZ	KCNS2	SFPQ	TUBE1	KIAA0274	RARA	ANXA2	GFPT1	C9ORF86	ANXA5	LRRC59	NDUFB6	SMAD2	SERPINE1	EYA2	TRIB1	RPL9	CYCS	API5	RPL18	CSNK2A1	NR4A2	SARS	KLHL22	NOLA2	CHD1L	ZMYM3	CALR	CDH11	ALDOA	SDHB	PCBP2	RHBDF1	RFX3	HSPA1A	MRPL23	CSE1L	PHLDA1	TNCRNA	REV1L	RBBP4	KRT7	EIF5A	STK3	LARP2	CCNF	NR4A3	RABEPK	PPIB	HSP90AA1	PHKA1	ACTG2	IMPDH2
HDACI_COLON_CUR24HRS_DN	na	KLHL5	DGKH	FOSB	SPRY1	COL4A3	PPARG	TSPAN5	CNKSR3	CHID1	THAP7	TMEM63C	TSNAX	FCHO2	FAM102B	SLC39A14	KIAA0143	SYNPR	SNX24	INHBA	MGAT2	IQWD1	PLEKHQ1	PPP2R5E	FOS	MARCH3
UVB_NHEK1_UP	na	PRSS3	TSTA3	ATF3	APOE	HIST1H2BJ	CLTB	CCK	EIF3S4	NOL7	ANXA2P3	EEF1A1	NDUFA1	PCK2	HSP90AB1	H2AFX	RPS2	RAP1A	MAP1LC3B	KYNU	TUBB3	GEM	ATP5I	ZNF330	TM4SF1	RPL37A	JUND	RANBP1	SEC61G	SFI1	TACSTD2	CAPNS1	RPL37	PIK3R3	ID2	PHLDA2	ERCC2	CYR61	MMP10	TITF1	TXN	CLDN4	C2ORF27	TAGLN3	KLK13	PCTK1	RPS23	INSL4	GPS2	YKT6	ADM	CCNA1	CCDC85B	PDLIM5	GADD45A	CXCR3	COX7C	ZNF623	BTG1	MNAT1	SGK	PMAIP1	NEU1	LAMA2	RPS17	UBE2M	CEACAM1	RALY	HBEGF	RPS27	C9ORF16	CSRP1	TGM3	HCRT	SNRPE	GPI	GADD45B	ERGIC3	MYF6	APC2	PMS2L1	IL6	HIST2H2AA3	PPIF	HTR4	PGK1	ECGF1	GNB2L1	PSMD8	ANXA2	CRADD	CDH16	TOB1	BAMBI	NCBP2	TFE3	SPTBN1	PFN1	DLX2	UQCRB	ACO2	DYNLL1	IL1RL1	HMGCS2	CTGF	TRIB1	BCL2	GAD2	TRIM15	CHRNB4	TOM1	PAX8	STAT6	NDUFC1	CYP2J2	RPL38	IGFBP6	API5	TXNL4A	NR4A2	ARHGDIA	SPINK1	TGFB1	BCL2L11	PPBP	STXBP2	CITED2	KIAA1155	IER3	CXCL3	H1FX	HEXIM1	SULT2B1	CST6	GUK1	TCN1	CRYBA4	HIST1H2AE	IER2	CHRNB1	GP1BB	PHLDA1	COL11A1	MAOB	CCNT2	PRDM1	DUSP1	S100A9	TSC22D1	C5ORF13	ITPR1	COL19A1	COX7A2	ERCC1	SOX15	SURF1	CXCL2	SCG5	ECHS1	POP7	RPL31	PPP2R1A	OAS2	KNG1	DSCR1L1	SFN	TNFAIP3	QPCT	RPS21	CYBA	CCL20	GAST	BRD2	15E1.2
CHESLER_BRAIN_HIGHEST_VARIANCE_GENES	na	ALDH7A1	ALAD	MTIF2	SC5DL	THUMPD1	MYOC	C10ORF89	RGS19	PHLDA1	FOLH1	ASB3	COL4A1	KCNJ9	MEF2C	RPP14	SCG5	CAP1	DARC	PAM	PRDX2	BCAT2	CPSF2	GNB1	PTTG1
LEE_MYC_E2F1_UP	na	CYP39A1	MAD2L1	SPARC	RAD51L1	ANXA2	TPR	ANXA5	GPC3	LCN2	KIF20A	CD74	PTGDS	LAMA5	IGFBP1	BCL2A1	SPTAN1	NUSAP1	PPL	MMP12	ROCK1	IFIT2	IFI44	FABP4	SPP1	KRT8	CISH	SPINK1	UNC13B	COL1A1	CD63	PLAT	SLC13A3	HLA-DQA1 /// HLA-DQA	FMO3	HLA-DQA1	SLC1A4	CSTB	TAGLN2	VIL1	LY6D	NUCB2	ACTG1	LY6E	CD72	CTSS	COL1A2	UAP1L1	PLSCR1	PALMD	CDC2	DEFB1	USP18	ICAM1	CXCL9	LPL
UVC_XPCS_ALL_DN	na	PKN2	UCK2	VPS13B	UBE2G1	CENPE	SUMO4	WDR43	CDYL	EXT1	DOCK9	ATF2	AFF1	TSPAN5	STAU2	STAM	IL1RAP	BAZ2B	GSK3B	MEIS2	ATP2B1	SCC-112	ACVR1	RAI17	KIAA1240	TLE4	CDC27	CREB3L2	TLK1	MSH2	KIAA1012	NIPBL	BMPR1A	RNGTT	HNRPDL	RAB6A	CYR61	CTBP2	PLCE1	PEX3	STIL	PAFAH1B1	MARCH6	MAP2K1	CENTD1	THBS2	CXCL12	IBTK	DNAJC13	SLC25A13	CXORF6	NT5C2	G6PD	USP6	MTMR3	SEMA3C	KIAA0376	MECP2	ATXN2	RAPGEF2	MARK3	RB1	DPYD	GPATC8	PRKCI	CDS2	SMARCA2	USP9X	KIAA0922	R3HDM2	TAF4	TGFBR3	TRAM2	TRIP12	ZFYVE9	KLF7	SERPINE1	GNAQ	CBLB	ZHX3	MPHOSPH9	MYO9B	NUMB	KIF2A	PRKCA	HMG2L1	RAB3GAP1	EDD1	GAPVD1	KIAA1033	UBL3	ORC2L	DDEF2	CNOT4	TBL1X	PARD3	KLF10	LARP5	EHBP1	FGF2	CNOT2	KIAA0888	RGS7	NCK1	SEC24B	HERC4	PTENP1	MKLN1	KIAA0528	MID1	TOPBP1	REV3L	ZNF148	CEP135	AFAP	CAMSAP1L1	KIAA1199	SON	CLASP2	CD2AP	USP13	CDC2L5	AKAP9	C19ORF7	THRAP2	RBPSUH	PRR3	ARFGEF1	KIAA0999	LARS2	TUBGCP3	F3	GTF2F2	CENPC1	CEP350	TP53BP2	ACSL3	MYC	PPP1R12A	CUTL1	USP15	DLG1	STK24	MYCBP2	CHD1	SMCHD1	DNMBP	ID1	ZNF638	OSBPL8	LASS6	NUP98	ADARB1	IFRD1	PARG	CENPA	LHFPL2	UTP18	FRYL	PDLIM5	TMEM131	HEG1	CDH2	RAGE	C3ORF63	SUZ12	KIAA1128	RFTN1	ATP11B	INTS3	PVRL3	ATR	DKFZP686A01247	DYRK1A	KIAA0423	SLC7A1	UBXD7	TSC22D2	ABCE1	IL6	TMCC1	MTAP	IGF1R	RPS6KA3	ATRN	KPNA3	CASK	DOPEY2	EPHA4	WWC1	DKFZP586P0123	MYO1B	CCDC93	KIAA0182	PPP2R5C	C2ORF10	ORC5L	MAN2A1	RGS20	TLE1	EPS15	SRPK2	FNBP1L	BAT2D1	MYST4	SMAD3	SMC5	UBE2D2	SWAP70	DUSP5	NMT2	CENTB2	RCOR1	SMURF2	BCAR3	PLEKHC1	RRAS2	HNRPH3	PTPN2	RUNX1	ATP2C1	TRRAP	CUL2	AKAP10	ZCCHC11	ADAM10	RANBP2	ITSN1	PPM1B	KIAA1109	SLIT2	NBN	PICALM	USP24	MAP2K4	CDC42BPA	PDE8A	TDRD7	BTRC	VEGFC	ROCK2	ATP13A3	ASXL1	BARD1	PUM2	PPP2R5E	PKP4	NRIP1	NVL	BLM	OPA1	WNT5A	CKAP5	TRIO	ASCC3	RYK	TLK2	INPP5F	KIAA0802	TOP2A	C21ORF25	SR140	MDN1	MYO10	PIK3C2A	IRAK1BP1	ZHX2	AHDC1	PTPRK	DCUN1D4	FYN	DOCK4	MICAL3	ZZZ3	MYST3	NUP153	PCTK2	SOS2	RBM16	UBR2	C4ORF8	MTF2	IL7R	KIAA0350	FARS2	MARCH7	MGLL	FALZ	OGT	FBXW11	CENPF	FBXL7	SLC25A12	XPO1	LYN	VPS13A	HOMER1	PJA2	ARHGAP29	PTX3	MELK	TERF1	NUP133	SFRS3	DOC1	HIRA	OXSR1	NEK7	KLF6	TGFB2	SHB	R3HDM1	DLC1	CDK8	STARD13	KNTC2	SSBP2	NFIB	SLK	IGF2BP3	FAT	CTGF	ATP8B1	PRKACB	RPGR	KIAA1026	FOXK2	ANKS1A	EPS8	FXR1	FUT8	PAIP1	C10ORF38	EGFR	MALT1	NAV3	MTX2	USP12	NRG1	SKIV2L2	ZMYND11	PAWR	SETD2	GRK5	EIF4E	PHLPP	KIAA0427	PHLPPL	XPO6	DDX10	BICD1	XRCC4	LARP4	KIF11	PCMT1	ZMYM2	C6ORF111	KIAA0280	PKD2	RAD23B	NFKB1	GBE1	GOLGA4	SEC14L1	KIAA0241	DAPK1	LOC220594	PRIM2A	GRLF1	MPHOSPH1	ZFHX1B	CLASP1	CEP170	GNAI1	PARN	DLEU2	PTK2	PIP5K3	SEPT9	FGF5	APRIN	PRKCBP1	RAD51C	PTPN12	STAG1	RB1CC1	CENTG2	SNX13	ATRX	NEDD4	WASF3	SAMD4A	CREBBP	LRPPRC	SLC4A7	PIK3C3	THRAP1	ANKRD17	ARHGAP12	HIVEP1	SRGAP2	STK39	HOXB2	LOC151162	NCOA1	STRN3	FCHSD2	NFYC	WDR7	EIF2C2	AUH	WAPAL	ANKMY2	SATB2	CLOCK	CHSY1	NR2F2	TIAM1	NPEPPS	PHF14	PRMT3	GMPS	PCCA	SCHIP1	RBM39	NCOA3	CRADD	SOCS5	ADCY9	PHF21A	GLRB	UGCG	KIAA0020	CUL1	MBNL1	FNDC3A	TCF12	PMM2	TCF7L2	SPEN	CRIM1	BAZ1A	WWP1	WDR37	PLCB4	EIF4G3	KIF14	TJP2	ARHGEF7	BHLHB2	TRIM33	SOS1	ARIH1	NUAK1	TRIM2	E2F5	APPBP2	PHF3	RNF13	PCNT	ZNF292	FOXJ3	ARHGEF10	TIPARP	RSN	C5ORF13	UPF2	RASA1	TRIM37	PBX3	HELZ	STK3	RAB6IP1	TRAK1	KIF5C	CREB1	DHX15	ITSN2	PTEN
KLEIN_PEL_UP	na	HSPA4L	LTA4H	RPN2	PLOD1	IRF4	CASP7	DPY19L1	PPAP2B	ADAM15	VDR	NFIB	MUC1	SELPLG	VARS	PAM	AGPAT2	VEGF	GLDC	AQP3	GUSB	CFI	ILF3	CTRL	RABGGTA	NCOR2	P4HA1	IL10	DAZL	ALG3	ZMYM3	SULT1A1	GTF3C1	TNFRSF8	GANAB	SRGAP2	IQGAP2	GZMA	ALDH1L1	PRDM1	PTP4A3	GPAA1	IL2RB	BCAP31	DHX30	EIF4A1	TPO	ATP2A2	CFHR4	GPI	LDLR
CHESLER_BRAIN_CIS_GENES	na	ALDH7A1	WDR42A	GLO1	RFK	MRPL48	TPBG	GRIN2B	NPHP1	SORL1	SC5DL	THUMPD1	RFWD2	CD6	RGS16	SSPN	ALDH9A1	KCNJ9	USP38	PAM	BCAT2	AKAP1	CPSF2	GNB1	SPG21	SLC15A2	PSMB5	KCNH1	TPM4	ALAD	MTIF2	OCIAD1	ABHD14A	MYO7A	PSMB6	SPOCK1	CCND2	GRK5	SCOC	MAPRE1	CCND1	PDPN	PHLDA1	FOLH1	ASB3	SRP9	RPP14	SCG5	CAP1	DARC	PER3	PRDX2	TCEA1	SSBP4	FREQ	POU2F1	CANT1	PTTG1
CMV_HCMV_6HRS_DN	na	MN1	CEP68	DLC1	CDC42EP2	TWIST1	MEIS1	SOCS5	STARD13	CEBPD	TCF21	AMOTL2	IRS1	OSR2	VDR	GEM	KLHL9	PDE4B	HOXA11	RNF113A	RUNX1T1	TLE4	DNMBP	DDIT4	BACH1	BDKRB2	SNAI2	AHDC1	ID2	CSTF2T	DUSP6	CYR61	ST5	CITED2	ARID5B	RUNX1	KLF10	ADM	RBM16	ZFP36L2	WEE1	SIAH1	PATZ1	GAS1	CXCL12	SGK	BICD1	REV3L	PPP1R3C	RND3	NR2F2	SIX1	ANKRD15	PLEKHQ1	FZD2	DOC1
ZMPSTE24_KO_DN	na	ZAP70	INMT	DC2	ALDOB	FABP1	SERPINA12	ALDH3A2	CCRN4L	VNN1	C11ORF54	G0S2	LYZ	EHHADH	CD1D	TMEM176A	PHLDA1	IFI27	CCDC58	HADH2	RDH16	CAT	SULT1B1	TP53INP2	ALDH1A1	LASP1	REEP6	BPHL	AKR1C2	FMO1	INPP5B	SLC31A1	S100A10
ESR_FIBROBLAST_UP	na	TP53I11	LCK	HGF	FN1	TPR	SOD1	ITGB8	RHOD	GOLPH3	PRDX4	RPL7A	MT1X	ATP5I	CTGF	UGCG	NGFRAP1	GLRX	CYCS	COL3A1	ALDH3B2	AKAP12	ANXA1	OAZ1	DAXX	PDCD5	GALNT2	TAF1C	FGFR4	ZFP36L1	EFNB1	EIF4E	EIF3S6IP	IGFBP3	VIM	SGCB	TBCA	FLOT1	CALU	HLA-DQA1	NGFB	NDRG1	RHOB	CXCL2	CTCF	POMP	AP3B2	MARK3	GOLGA4	BNIP3L	TXNRD2
ZHANG_EFT_EWSFLI1_UP	na	PSEN1	SIRPA	PPFIA3	WNT5A	UAP1	LOH11CR2A	DAPK1	MAN2A2	CHN2	ATF5	CCK	IPO13	ZDHHC3	STARD13	SORD	MSX1	NPTXR	CD99	FADS1	AK3L1	SLC17A7	IL1RAP	MYC	HOXD9	MYO10	HES1	GPSM3	PFKP	GABARAPL1	SMA3 /// SMA5	STAT6	CAV2	RAP1GAP	IFITM1	RNF113A	ARHGEF1	CSPG5	SMARCC1	CAV1	WDR47	RHOH	CD79A	NELL2	FNBP1	ID2	GLCE	RCOR1	CRIP2	FVT1	RUNX3	HLA-E	SH2B3	HIPK1	CITED2	CES1	PRKCB1	IGFBP4	TRIM2	CDH11	GRK5	STEAP1	G0S2	OLFM1	CCND1	DPYSL2	CCBL1	CD1E	ATP1A1	SLC1A4	PFTK1	CSNK1E	KIAA0746	CEBPB	C10ORF22	ST6GAL1	ME1	FCGRT	GYG2	LY96	XPNPEP1	CSRP1	JAK1	MAPT	ID2 /// ID2B	UBXD7	FOS	EGR2	GLG1
HDACI_COLON_CLUSTER10	na	PCGF3	BDP1	INPP5D	UQCRFS1	LASS2	KIAA1155	RNF138	FGFR4	HNRPA2B1	MET	ZNF449	C1ORF168	TSEN2	C4ORF8	GIT1	COL4A2	APR-2	GLMN	KIAA0182	STOX1	TCF3	CUL1	DEGS1	TRIM47	ZFX	DCT	WBSCR23	PAF1	PAN3	YY1	USF2	IGF2BP1	ST3GAL4	OTUD4	ADNP	RUNX1T1	GAS6	TAF3	ANKRD15	MTR	NRAP	SCCPDH	KLHDC5
CELL_MOTILITY	na	IL13	FLNA	JAK2	ARFIP2	CORO1A	THBS3	KPTN	NTF3	MST1R	FPRL1	PTGS2	ARPC5	IFNG	KAL1	HRAS	GNA13	ANXA1	PAFAH1B2	LSP1	WASL	NEO1	PAK4	TXN	CAPZA1	PALM	IL8RB	F2R	RAC1	CRK	FPRL2	TNFRSF12A	LIMK1	SERPINI2	CXCL10	CXCR3	PAFAH1B1	MAP2K1	ACTR3	MARCKS	IL8	CRKL	PECAM1	AAMP	MSN	LTB4R	CD97	VNN2	ADRA2A	HMMR	MAPK14	HGF	TPBG	FN1	KIAA1522	DNALI1	VNN1	OR1D2	PYY	UBE3A	ACTR2	SEMA3E	CTGF	ACTN4	NTN1	AKAP3	WASF1	CEECAM1	SPINT2	MMP12	IGF1	BCL9L	AMFR	CSPG4	BLR1	FPR1	MAPK8	C3AR1	AKAP4	ARPC4	CHST4	KATNB1	NPY	NOS3	CAPZA2	HGFAC	DNAH5	MKLN1	STAT3	SELL	ENPP2	F11R	SERPINB5	DNAH8	CCL4	ARPC3	YARS	CCL5	ARPC2	THBS1	THBS4	VASP	XLKD1	CSPG3	ITGAL	DNAH9	ACTB
FERRANDO_MLL_T_ALL_DN	na	AGTRL1	HMGA1	SLC9A1	LBR	SLC29A1	PRDX6	DDX39	MCM5	APLP2	PLP2	POLD2	SORD	PSMA6	LST1	TOP2A	TRIP12	TYMS	EIF3S9	DOCK2	MYC	FYB	HBZ	VBP1	KHSRP	HPRT1	CD2	CSNK1G1	CDK2	PSMB2	RANBP1	RRM1	LMNB1	KPNB1	TFDP2	BCLAF1	EPS15	ATP5G3	H2-ALPHA	PKMYT1	AP3S1	ITPKA	HIST1H4C	HPCA	POLA2	USP10	IGFBP2	HADH	MCM2	S100A4	PLCB2	TXN	RPS4Y1	DUT	CHAF1A	NUP93	HMGN2	GOT2	SLC1A5	TMEM131	PRRX2	CSE1L	GLUL	GAPDH	MX2	EEF1D	FKBP5	HMGB2	ACAA2	COX8A	RFTN1	PTP4A2	GCGR	PPP2R2A	SDHA	PCNA	MAPKAPK3	UBE2C	PSMA2	BARD1	TCEB1	HINT1	SFRS3	HBB
HDACI_COLON_TSA_DN	na	YWHAZ	ASB8	SPRY2	TCEAL4	TTC3	AHSA2	TSPAN5	NDUFB6	PHLDA3	LOC284998	ZNF586	PRPF38B	KIF1B	ACTR1A	TYMS	PTPLB	SENP6	PIGT	PTK2	WBSCR23	BCLAF1	RUNX1T1	AKAP12	ZNF294	BMP4	CTNNA1	IGSF1	PSIP1	EIF4G2	SH3PX3	DYNC1I2	ZNF582	LIF	AARSL	SLC22A18	CDH11	TGIF	ZRANB2	PCBP2	MAP4	RFX3	HSPA1A	MRPL23	C11ORF46	PPRC1	RNASE2	HMGB2	EFCAB2	EHD3	MAP6	OTUD4	TMED5	SC65	UBQLN4	MTMR2	WDR48	LPIN1	RHBDD1	RET	AGPS	SLC30A9	FLJ14668	SLC17A5	GOLGB1
UCALPAINPATHWAY	na	ACTN3	ITGB3	PTK2	SPTAN1	VIL2	ACTN2	RAC1	PXN	ACTA1	ACTN1	CAPN1	ITGB1	CAPNS1	TLN1	SRC	CAPNS2
PGC	na	PYGM	MUC5AC	NDRG4	PHYH	HSPBP1	NR0B2	SLC25A11	HSPA5	ACADS	DLD	SHMT1	HADH2	MNDA	NME7	NGFRAP1	GABARAPL1	SOD2	RAMP3	GPX4	GHITM	CHP	GNA13	AKAP1	HMGB3	PIB5PA	USP8	FRAP1	ERO1L	MRPS18A	PRSS15	MRPL40	TARBP1	MAP2K1	ABCF1	FXR2	KCNN1	HSPE1	SUCLA2	ME1	CS	CTSF	PSMB7	MYH11	TFB2M	SF1	GPI	SCN1B	MT2A	CARHSP1	DBI	BNIP3L	TUFM	CKS2	PGK1	GTPBP2	ENO1	LRBA	NCAM1	COPS3	NDUFAB1	DHX16	UQCRB	NOLA3	UBE2B	MRPL11	CYCS	TCIRG1	SRC	CLPP	PUS1	ATP5A1	TBL1X	NDUFB5	SLC25A5	MRPL15	LATS1	NDUFB3	POPDC2	ATP1A1	UPP1	MRPL13	TCN2	COX7A2	MPP5	VDAC3	HBA1	PGM1	LPIN1	AES	DFFA	FAM18B	MTHFD2	PDHA1	SPTLC2	ULK1	NSF	ITPR2	CPT1A	PSMA6	ITPK1	KIAA0103	MARS	HLA-DRA	PTK9L	PFKP	EDNRA	PTGES2	SUPV3L1	EEF1A2	DOM3Z	PCK1	BID	IFRD1	HBD	MTCH2	CX3CL1	VIPR1	GCH1	PTDSR	GCDH	SLC20A1	ATP5L	PSMB10	S100A1	COX7C	COX6A1	CNOT7	F2RL2	UBC	MDH2	TIMM44	STARD7	GSS	GK	ARMET	FZD4	MRPL4	AK1	RXRB	POLR2E	TIMM8A	FOXM1	TIMM17A	HSPA9B	PDGFRB	PMM1	FH	SCD	TOMM40	BAT3	NDUFA6	S100A13	PRDX3	USP2	SUCLG1	ACADM	FXC1	DPYSL3	MTX1	SPINT1	TFRC	RRM2	SPP1	RNF5	AGPAT3	DDT	GRPEL1	NDUFA8	SDHB	RAB31	TIMM23	SGTA	LDHB	PHLDA1	DUSP1	PKM2	MGC5139	TNNI3	RPA3	APBA3	MAPKAPK2	UROD	LSM1	RANGNRF	EIF4A2	GRSF1	MRPL39	ABCA2	MKRN3	GOLPH3	HCCS	ATP5C1	NRP1	GLRX	VAMP8	MRPS17	RTN4	STK19	ACYP1	GYS1	DUSP6	SOD3	ADSL	PDCD6	MRPS18B	SKIV2L	EIF3S6IP	ABHD5	GTF2H4	CDKN2D	RAB40C	ALAS1	TSC2	SLC25A20	CRLF3	TIMM13	IFI16	TTC1	NDRG2	IDH2	PDHB	DNAJA3	NDUFB6	AKR1B10	SACM1L	LCN2	ESRRA	ACTR2	STK16	COX5B	MRPS34	SH3BGR	LRRFIP2	MRPL46	MRPL18	COMT	HADHB	MTX2	CRMP1	MRPL20	COL7A1	NPPB	P4HA2	THEM2	FASTK	PCOLCE	RANGAP1	PGLS	TXN2	NDUFV2	FOS	UQCRC1	GBAS	FDX1	IDH3G	ADSS	ARVCF	SLC2A4	SMPD1	HSPD1	LSM8	UNG	PSCA	PTPRD	PPM1G	RRM1	COX7A1	MAL	ICT1	POLR2F	SLC31A1	ID2	RUVBL2	PIGQ	ACADL	LRPPRC	GATA3	PSMB5	SLC12A7	PDXK	OSBPL1A	MYL2	LRP5	MRPL34	SNW1	PSME3	IDH3A	NFS1	NFYC	PTDSS2	FBS1	CA4	KIDINS220	ACYP2	COX7B	INHBA	NFIX	CA2	ATP6V1D	NDUFS3	NINJ1	PFKM	CHRNE	ECGF1	GABPA	GTPBP4	LDHA	ETFB	ACO2	MRPS12	PCTK3	EGLN1	MAT2B	NDUFC1	CYC1	ATP2A3	VEGF	ATP5O	NDUFA5	FABP3	MAPK8	MRPS2	PDK4	GSTO1	ARIH1	SEPX1	GUK1	PCYT2	NDUFS5	TIMM8B	BSG	TPI1	SDHA	PSMA5	PRDX2	ATP1B1	CKMT2	DNAJB9	PDCD8	CDC34	CRAT	SLC25A4	AMACR	MFN1
SMITH_HCV_INDUCED_HCC_UP	na	PAK4	ANXA7	COPS5	IMPA2	ZNF238	GSTA4	ACACA	DDC	PIR	PPP2R5A	NCOA2	CTNNA2	TOB1	SEMA5A	TOP2A	TP53BP2	GSTM4	CDKN3	TBX3	CENPF	BCL2	IL8	BMI1	PXMP3	FDPS	SDC2	TBCE	PMVK	TNFAIP3	SDHC	AMACR	PDCD5	NOLA2
NTHIPATHWAY	na	EP300	TNF	CHUK	NFKBIA	IL1B	MAP3K7	IL8	NR3C1	MAPK14	MAP2K6	MAP3K14	RELA	TGFBR2	MAPK11	IKBKB	TLR2	NFKB1	MYD88	TGFBR1	DUSP1	CREBBP
ZHAN_MULTIPLE_MYELOMA_VS_NORMAL_UP	na	PFKM	ATF3	CASP1	QSCN6	CTSO	SMPD1	HGF	MICA	PHB	PURA	CAPN1	MLLT3	CD200	DNMT1	COX17	UCHL1	EIF3S9	HYAL1	ABL1	KIAA0020	COX6B1	GCN5L2	CHES1	NEB	ZNF76	HIST2H2BE	CARS	ICT1	HIST1H1C	TROVE2	DNASE1L1	ILF3	PTPRK	PPP2R4	EVI2A	FARSLA	ALG3	RBM10	ECH1	SNX1	LAMC1	ZNF136	HIST1H2AE	SNRPN	SSRP1	MVP	MTA1	NAP1L4	APC	USP4	CD47	ARID5A	TSC1	EWSR1	LSR	HIST1H2BE	MAPKAPK3	NKRF	CDC34	CDKN1A	GART	EXTL2
NAB_LUNG_DN	na	CYP4A11	VEGFB	CD300C	GMPS	CKS1B	TIMP3	PFKL	ABCC2	CLCN3	KIAA0960	SULT1E1	C7	MPP3	AQP1	TXK	CUL1	ALPK2	IRF2	HMGB1	STAT6	GRM3	ADH6	NPR1	PYGL	HSPG2	RNF141	NF2	ERCC2	DPP6	EIF4G2	ELA2	EMP3	ZNF137	ALAD	CDH11	ELK3	IFNAR2	CSF1	TUBA1	ATP7B	FSTL1	ACP2	COL6A3	FES	USP7	ALDH1A1	THBS4	F10	IL11	CDK4	G6PC	GAA	IL6	MYL4
LEE_TCELLS5_UP	na	RGPD4 /// RGPD2 ///	GUCY1A3	NDN	HIVEP3	CDK6	MEST	FXYD2	TNFSF4	PPP4R2	RAB13	GPR56	HOXA9	LOC92270	SCP2	CEP70	TLR7	ETS2	RIMS3	IGJ
CROONQUIST_RAS_STROMA_UP	na	RNASE6	ZYG11BL	AMPH	MCC	ETV1	CD86	IGHM	ACP5	PRKACA	SV2B	DUSP4	CYBB	NRAS	CEACAM1	RASGRP2	ENAM	TRIM25	DMN	CX3CR1	PLEC1	TBC1D9	ARHGEF2	IQSEC1	DUSP6
UVB_NHEK1_C6	na	MN1	FGFR2	VPS13B	PIP5K2B	POLD3	CDYL	RBPSUH	MEIS1	DOCK9	ATF2	TUBGCP3	MTUS1	CCNB2	TLK2	CEBPD	KIAA0802	DOPEY1	CENPC1	BIRC2	TOP2A	CLASP1	IRS1	PPP1R12A	KLHL9	PTK2	ATP2B1	PIP5K3	GNE	TBC1D8	PRKCBP1	RAI17	SLC9A6	TLE4	AYTL2	KIF23	CREB3L2	IRAK1BP1	ZHX2	ZNF638	TLK1	FYN	DOCK4	LPHN2	CTBP2	CENPA	ZZZ3	BCL7A	MYST3	PIK3C3	AUTS2	FRYL	PAFAH1B1	SP3	CASP8	EIF2C2	XPO1	WAPAL	FAT2	OTUD4	USP6	MLH3	MECP2	C10ORF137	KIAA0423	SLC7A1	SMC4	RABGAP1L	SLBP	LSM14A	XPA	SLC25A36	ADCY9	WWC1	SSBP2	MICAL2	HMGA2	KIAA0179	MEGF9	KLF7	POLE2	IGF2BP3	ABL1	FAT	RRS1	SHOC2	CUL1	KIF2A	FNDC3A	EDD1	MAP3K5	BAZ1A	FNBP1L	MYST4	STRN	MKI67	SMAD3	SPOP	TP73L	HDHD1A	SMC5	NPAS2	UBL3	KIF14	ORC2L	NAV3	ARHGEF7	PLEKHC1	CNOT4	E2F5	PHLPP	ZCCHC11	CNOT2	APPBP2	PHF3	RNF13	ZNF146	FOXO3A	USP24	LARP7	FOXO1A	MAST4	REV3L	AJAP1	KIF11	INSIG2	VEGFC	C1ORF9	ATP13A3	ZNF451	NFKB1
BRACX_UP	na	FKBP8	EP300	SLC38A2	YTHDC1	CEPT1	NEK7	ARHGEF7	DLEU2	SFRS11	HPS5	OCIAD1	FGFR1OP2	NEB	EDD1	HUWE1	FTCD	PRPF6	WDR37	C10ORF46	CASD1	LPHN3	NAP1L1
PHENYLALANINE_METABOLISM	na	TAT	HPD	GOT1	LPO	EPX	PRDX6	AOC3	PRDX2	DDC	GOT2	PRDX5	ALDH3A1	ALDH3B2	TPO	AOC2	PRDX1	MAOA	MPO	ALDH3B1	ABP1	ALDH1A3	MAOB
BECKER_TAMOXIFEN_RESISTANT_DN	na	MSX2	IGF1R	LBR	IRF3	ELOVL2	ZNF43	PKIA	HDAC2	LRP2	MSX1	QKI	CD24	CEP170	NFIB	TM4SF1	PDCD4	AIM1	LENG4	TRGC2 /// TRGV2 ///	GJA1	AREG /// LOC653193	ALDH3B2	IGFBP5	PTPRK	DUSP6	GATA3	C14ORF147	OSBPL1A	BCAS2	TCN1	CCND1	CLCA2	TTK	PEG10	ACAA2	ME1	COX7A2	PDZK1	IL8	TSPAN6	RBP1	TIAM1	SEMA3C	KHDRBS3	EMP1	TRIM16 /// TRIM16L /	ORC3L	AGPS	IL1R1	FGFR1	ESRRG
MENSE_HYPOXIA_TRANSPORTER_GENES	na	NR3C2	GABRA2	COPA	SLC15A4	PEX13	MGC15523	STARD4	SLC16A1	GGA2	PLOD1	SORL1	SLC25A36	CP	ABCB6	RAB6B	CACNB2	NQO1	ATP13A4	ABCC9	MTAC2D1	HPGD	SLC16A6	P4HA2	COX15	SLC44A1	ITPR1	TPCN2	VPS35	KCNJ4	SLC2A3	SLC16A3	NARF	SURF1	SLC25A29	SLC8A1	SLC29A4	SLC4A4	GOPC	SLC16A7	SLC31A2	GOSR2	SLC2A1	CYGB	UCP2	AP3B2	NPC1	TRPV3	CACNB3
XU_CBP_DN	na	CCR6	LAT2	GABRG3	NR1H2	TPR	TBC1D10A	EPHA4	ETS1	FRAT2	ID3	ANP32A	CCR7	ARHGEF2	HSD11B1	RELB	TGFB1	VAV2	ERCC2	LTA	CASP9	KRTAP8-1	SLC25A3	ADAR	ANKRD17	GSN	COTL1	PSCD1	CIITA	ATP1A1	ARF6	ALDH1A3	SDF2	NUCB2	CD97	PER2	RAB14
HSC_MATURE_SHARED	na	HSPA4L	E2F2	WDR40A	C1GALT1	PRC1	DSU	LBR	MON1A	ATP8A1	WIPI1	ACTA2	P2RY13	NAT9	RNF167	PEX16	ELA1	MAP1LC3B	USP25	C20ORF29	C18ORF8	KIAA1715	FLJ23049	GPX4	GPATC1	EIF5A2	EMR1	TFDP2	GOLPH4	CHP	SYAP1	RFFL	ANKRD9	BMPR1A	IFIT1	PGLYRP1	SYNJ1	KIAA0082	CPEB4	C20ORF108	STX2	LRG1	CDKN2D	FAM55A	ATG4A	ST6GAL1	HEBP1	LYN	MLSTD1	CCNA2	USP7	C9ORF16	RMI1	STK17B	FLJ22662	ABLIM1	BNIP3L	CSPP1	ADIPOR1	MRPL53	LOXL2	TMPO	GTPBP2	C9ORF26	MPP1	CPD	CTSB	TMCC2	OTUD5	CD226	CAST	CDK8	MXD1	TSPAN8	COPS3	SACM1L	TSPAN17	HAGH	LRRC35	SLK	SMOX	ENDOD1	MTSS1	TCP11L2	CMAS	HECTD1	SPECC1	GAPVD1	LOC130951	C3ORF62	RNF141	MOSPD1	UBE4A	FN3K	DSTN	EGFR	PVALB	GYPA	NR3C1	BRMS1	GCNT1	SCRN3	RBMS1	RABAC1	SDCBP	SERTAD2	CD14	SLC1A5	IFT80	XPO7	STX17	C11ORF24	CDR2	C15ORF48	PI4K2B	PLCB1	ACP1	WDR26	XLKD1	TCEA1	TLR6	ALAS2	USP32	SPTA1	LOC643008	CCDC109B	GRIPAP1	KLF11	MTHFD2	WDR32	SLC16A1	SERINC5	CCRN4L	KLF3	ABCB6	KIAA1333	TMEM9B	ACSL1	LPHN3	HTATIP2	ABCA13	LGMN	C1S	MMP8	PPP3R1	DLEU2	TRIM59	FAM79A	HRB	RAD51C	SNCA	ST3GAL5	SNX13	SLC25A37	HSPA12A	DCK	LIMS1	LGALS3	GTPBP6	C22ORF13	ST3GAL6	TRIM56	PIGQ	C1ORF128	STAB2	PQLC1	ARL2BP	RP5-1022P6.2	CES1	DEDD2	RPS12	MTF1	TM4SF4	RAB24	ARHGAP19	PRPF18	HACE1	PIK3CB	EHBP1L1	AP2A2	GSPT1	PTDSS2	PLA2G2F	EPB42	LMTK2	MKRN1	SLC7A8	HERPUD2	SLC25A38	SH3TC2	PQLC3	RP4-691N24.1	ASNS	KIAA0323	ANKRD43	NCAPH2	RHD	UPB1	SLC30A10	BMP2K	RNF19	FGR	TNRC6B	LAMP1	USP46	CLIC6	CDKN3	MYO9A	MXI1	SPTB	HCCA2	DEGS1	MARCH8	EPS15	SUCLG2	YPEL5	CDC42EP3	LAMP2	PPBP	UBE2L6	TXNDC1	UBLCP1	SLC11A1	TRAK2	SLC4A1	CCDC99	MAP4K5	FAM70A	ADAM10	GRINA	UBADC1	SLC40A1	MGST3	TMEM16K	MARCH2	PICALM	ITGAM	SLC25A44	HIATL1	NUDT4	CYBB	RIOK3	TMEM56	NUP50	HEMGN	ARL6IP1	SGOL2	ADD1	KEL	CTSH	CCND3	LRRC28
P21_P53_MIDDLE_DN	na	UBE2T	AURKB	ASPM	MCM3	ATAD2	CEP55	TUBA3	SMC2	EXO1	CCDC99	PBK	ZNF84	TYMS	TUBB3	HMGB2	MCM7	BUB1	CDC25B	TUBB4	MCM4	VEGF	ANLN	KNTC1	WDHD1	NCAPD3
TGFBETA_C5_UP	na	EFNA5	ITGB3	EPHA2	DVL3	TNFRSF1A	MMP11	WNT8B	ITGA4	SMO	ARHGAP1	ITGB8	ITGA5	SEMA3F	MMP2	CTNNB1	FGD1	CTNNA1
KANG_TERT_UP	na	CDC2L5	CD36	SPHAR	WNT5A	TGFB2	GPR162	CHRNA3	LAMB1	ZNF460	LARS2	PPARG	PDGFC	IL21R	NAT2	NTF3	CABP1	SLC6A6	DHX9	BDNF	NSMAF	DOCK2	PCDHB8	NNMT	TNC	COL6A2	CDK7	GRIA3	ITGA3	CACNA2D1	GGT1	SCN11A	BGN	ST3GAL5	COL4A6	CSPG4	DKK1	RARRES1	BCL2L1	TGFB1	LEFTY2	STXBP2	CENPA	HPD	RPS4Y1	LAMC2	PCDH7	NRCAM	INSL4	COL8A1	FGF2	BNIP3	SKAP2	COL7A1	VCAM1	APPBP2	MAPK4	CLMN	LEPR	PDGFB	TNFRSF11B	TFAP2A	P2RX3	P4HA2	AP4E1	ZNF45	DOT1L	MAPK9	RPS19	APBA3	CTSZ	SLC29A2	CLN8	SERPINB2	ICAM1	ACTG2	IAPP	ACAA1	ACE2	POSTN
SANSOM_APC_LOSS5_UP	na	WDR43	PRIM2A	SOX4	GNL3	ETF1	TNFRSF19	CDK9	CD24	HK2	REPS1	PCK2	PLA2G12A	CDCA7	TGFBR1	EIF1	MYO1B	KIF20A	MYC	HELLS	GNL2	BTC	SYNCRIP	NSUN2	SLC27A1	FEM1B	SMYD5	TXNL4A	IFIT2	COPS2	DDIT4	PLA2G2A	HNRPAB	FAM60A	KIF5A	EIF4G2	GRWD1	ORC2L	ANP32B	ZZZ3	CD44	NUP54	EPHB3	RNF149	ZRF1	ADAM8	LAMC2	TGIF	FGFR4	SETD1A	SRR	CIRH1A	PKP1	KCNQ1	RCC2	MMP7	MAP4K4	KCND2	CD276	ETS2	RNF4	PRKRIR	ZBTB17	CEBPZ	PES1	CITED1	HDC	TSPAN12	NCL	ZFP90	MDFI	FOXA2	RIN2	TIAM1	UTP14A	SEMA3C	PTBP2	DDX21	FTSJ3	RSL1D1
IDX_TSA_DN_CLUSTER2	na	USP22	PLTP	PTGIS	PPGB	OGN	RPS6KA4	ANXA5	NCAM1	ACTA2	WBP5	BDNF	CD99	FGF7	PRDX4	MAP1LC3B	TWIST2	LEPROT	LOX	TINP1	PDLIM7	FAM91A1	SLC38A4	VCL	PGCP	ASAH1	PLXNB2	TMSB10	GNB1	PHLDB2	LAMP2	ITGAV	ANXA3	DSTN	MYH9	EMP3	CMTM3	F2R	PRSS23	PLA2G7	RAB31	SCPEP1	VCAM1	ZFP36L2	PDPN	BAX	EPPB9	SLC1A4	CD276	SLC7A5	SERPINF1	TES	COL4A5	PRAF2	TSPAN6	CAP1	PLD3	SMAD6	NQO2	MSN	SERTAD1	FXYD5	CAPG
CHEMICALPATHWAY	na	EIF2S1	ATM	CASP9	BCL2	PTK2	PRKCB1	PRKCA	PXN	CASP6	AKT1	CYCS	STAT1	TP53	CASP3	BAD	CASP7	BAX	TLN1	BCL2L1	BID	APAF1
DORSAM_HOXA9_UP	na	MAFG	RPL27A	CTH	YES1	SFRS11	RAP1B	MAN2A2	CUGBP1	HMGN2	VIM	RAB31	RNF103	ETS2	ADD3	CALB1	PIM1	ARPC5	NLK	MYB	INPPL1	CDK7	PCMT1	ALDH1A1	OSBPL9	HNRPU	PHOX2A	DHX8	ARL3	PKNOX1	ARHGAP11A	ST13	GTPBP1
AGED_MOUSE_HIPPOCAMPUS_MULTI_UP	na	IGF1R	ALCAM	PCGF2	MEF2C	APOD	KCNA1	RBM39	EIF2S2	RBM3	IGFBP6	MAPT	SMARCC1	KIF5B	GNA13	SLC4A5	WDR26	FRMD6	PTEN	DBP
BASSO_GERMINAL_CENTER_CD40_DN	na	PTPN18	BIK	CSF2RB	ARHGEF18	RERE	BTG2	KCNN3	NCF4	CD38	ISG20	HDAC9	BLNK	IRS1	LMO3	CTDSP2	MEF2B	TUBB3	ID3	TCF3	TSPO	NPAS1	CAMP	IGFBP6	RUNX1T1	DFNA5	KLK3	ID1	CNR1	AQP3	LTB	AIF1	TMEM142B	GPR30	ST3GAL6	SYK	CDH17	TRIB2	ITGB7	TNFRSF7	UBE2J1	ALDH5A1	GRAP	BICD2	BCL6	PTPN22	RAPGEF5	GCNT1	PRKAR2B	RNF187	AKAP2 /// PALM2-AKAP	HSD17B8	ARL4C	SLC2A5	TTC9	IGJ	METTL7A	C3ORF37	ST6GAL1	PTP4A2	TRA@	CRYZ	RASGRP2	POU2AF1	VNN2	RAPGEF2	NINJ1	TRA@ /// TRDV2 /// T	RIMS3	PNOC	BMP7
POMEROY_MD_TREATMENT_GOOD_VS_POOR_DN	na	CENPF	RPL27A	CRIP1	NME4	SRI	FGFR3	CBX5	CDC25B	E2F5	SLC29A1	SNRPD2	ERP29	GABRG2	RPS19	BYSL	BARD1	RPL10A	RPL11	TRAP1	B4GALT1	DAG1	CAD	UBE2D3	RPS18
ALCALAY_AML_NPMC_UP	na	PSEN1	H2BFS	AGXT	TANK	EPB41L3	SNX11	SNX10	MTMR9	MEIS1	KCNK5	HOXB5	WT1	CORO1B	SC5DL	CFH	SCYL3	MMP2	FTO	SEMA4C	TOM1L1	NAB2	ZCCHC2	NGFRAP1	RAB38	HOXA4	ZNF580	ACVR1	TGIF2	EMR1	SLC29A3	ARHGAP22	AQP3	LTB	LUM	DSC2	IGFBP2	CDC42BPB	QPRT	UNC13B	HOXB3	ATP6V1B2	IHPK1	FAM38B	ICA1	TMBIM1	ADAM17	GSTM3	HOXB2	VANGL1	STRN3	C10ORF22	FZD7	HIST1H2BE	SPATA6	TRIM32	PTX3	SDPR	RAB13	TBL2	IRX5	CXX1	HIST2H2AA /// LOC653	RRBP1	GRB10	CPA3	BIK	SMC4	KIAA0649	HOXA6	IGHG1	MOSC2	KRT18	SCHIP1	DLG5	ACVR1B	ITGA5	WBP5	HOXA5	HNMT	LTBP1	C8ORF72	CLU	HOXA2	RASGRP3	ADAMDEC1	JAG1	TLR4	NAALADL1	DRAM	HOXA11	DPYSL3	FBXO28	F13A1	HIST2H2BE	SNCAIP	HSPC049	PRG2	HIST1H2BC	ITGB5	HOXA1	COCH	CTNNA1	SLC24A3	C3AR1	CHD7	PCDH9	ARHGAP25	GATA2	ECHDC2	PDGFD	CTNND1	LRIG1	SGPL1	SC4MOL	HOXA10	LAPTM4B	RPS6KC1	HMGCS1	NFE2L3	PLS1	LMNA	LOC653770	BCL10	HOXB7	COL4A5	NKX3-1	PBX3	HOXA7	LAMB2	UGCGL2	ASPH	HOXB9	DEFB1	HOXA9	SMPDL3A	TMEM57	SEPP1	WDFY3	HOXB6
PROTEASOME_DEGRADATION	na	RPS27A	PSMA4	PSMC6	PSMC3	PSMA1	PSMB6	PSMD8	UBA52	PSMD2	PSMD5	PSMA6	PSMC1	H2AFX	UBE2D3	PSME2	PSMC2	UBE2D1	UBE1L	PSMB9	IFNG	PSMD3	H2AFZ	UBC	PSMB7	PSMD4	MKI67	UBE2D2	PSMC5	PSMD1	PSMA7	UBE1
POMEROY_DESMOPLASIC_VS_CLASSIC_MD_UP	na	MYCN	RPL39	QSCN6	LMO4	LTBP2	KIAA0274	RPS23	PTCH1	LAMC1	TPT1	SHROOM2	RPL10A	NFATC3	NTRK3	NID1	RPS10	NMU	INSM1	ALDH1A3	NDP	UCHL1	ELAVL4	C1S	CSPG2	TMSL8	NHLH1	PBX3	RPS17	APOD	SCG5	RPL9	RPL7 /// LOC389305 /	RPL35A	GLI1	TCF12	RND3	IRF8	RPL21 /// LOC387753	GCNT2	NFATC4	IGFBP5	CYFIP1	EEF1B2	TCF4	CCND3	RPS29
DORSAM_HOXA9_DN	na	IGF2	WSB1	CD36	JUNB	KRT18	SFRS11	GATA2	MAN2A2	CDC37	SBNO1	SERPINB9	JUN	TPR	SDCBP	RBBP6	SDC4	ARNTL	MYC	FCGRT	GLRX	SRP72	LYN	DCT	BMI1	HBE1	CLCN7	VHL	OSBPL8	FXR1	CISH
GH_AUTOCRINE_DN	na	NDUFB8	TIMP3	DDX39	PRLR	SULF1	ULK1	CACNG4	RAMP1	COQ4	GPC3	RHOQ	RAVER2	ESPN	RPS6KB1	PREX1	CUTL1	LAMA5	PUS7	NUMA1	DNAJC1	GPX4	GDF3	HISPPD1	PIK3CA	SULF2	NPHS2	RPL37	B4GALT1	AGR2	C10ORF76	PTPRK	FLJ20152	NBEA	SERPINA5	CSAG2	ARID5B	C9ORF88	CD44	HSPA1B	NRCAM	OLFM1	LXN	GSTM3	PXDN	ST3GAL2	NFYC	ZNF217	POMT1	M-RIP	JARID1B	JAK1	TMEPAI	NR2F2	TNNT3	SEMA3C	CA2	SLC38A1	SLC39A10	TJP1	HRASLS3	A2BP1	RBM7	MCF2L	HSPH1	ADIPOR2	ELOVL2	PCCB	PLK2	MCPH1	NETO2	ISOC1	NLN	C6ORF85	BAMBI	DSCAM	SLK	ZNF138	HPSE	UGDH	MAP3K1	NAALADL2	FAM102A	SCGB2A1	FLJ11171	KIAA0101	TPM1	UBL3	SLC24A3	ROD1	EFNB2	NAT1	DBN1	KCNK2	IGFBP4	CIT	SETD2	C6ORF211	RAB31	ADCY1	IL1F5	TSPYL5	DYRK1B	GPR180	HOOK1	COL12A1	CDC42BPA	CHD6	SLC17A1	SDHA	PODXL	TNFRSF4	THBS1	SBK1	LOC340069	CTNND2	GDAP1	EXOC3	XIST	RSL1D1	GP9	PTPN3	RELN
HOFMANN_MDS_CD34_HIGH_RISK	na	PPBP	ZMYM3	PRKAR2A	KLF11	CELSR2	PTCH1	GPR12	DHH	AZU1	STAT2	OGG1	CD1E	PRKAA1	TRAF6	CLC	CD8B	UPK3A	PF4	HLF	ZHX3	MTMR11	COIL	IFNAR1	DYRK2	ZNF117	PTPRS	TP73L	ELK1	PIK3CG
MMS_HUMAN_LYMPH_LOW_4HRS_DN	na	SYPL1	TMEM123	FNBP4	MARCKS	SFRS11	MAD2L1	MTHFD2	SYNCRIP	RNF6	PRKAR1A	HNRPK	LY75	ID2	RYBP	CLASP2	STX16
OXIDATIVE_PHOSPHORYLATION	na	ATP6V0A1	NDUFS2	NDUFA10	ATP6V1G2	UQCRFS1	ATP4B	NDUFB6	ATP6V0E	NDUFA1	NDUFB7	COX5A	UQCRB	COX6A2	ATP6V1G1	COX6B1	ATP6V1B1	NDUFA11	COX5B	COX7A1	ATP6AP1	ATP6V1H	ATP6V0D1	ATP5O	NDUFA5	ATP6V0C	NDUFB2	ATP6V1E1	ATP6V1G3	ATP6V1B2	NDUFB5	NDUFS1	ATP6V0A4	COX6C	UQCRH	NDUFA8	SDHB	ATP6V0B	COX4I1	COX6A1	COX7C	ATP7B	ATP6V1A	NDUFV1	ATP12A	ATP6V1F	COX8A	PPA2	COX7A2	SDHA	NDUFA4	ATP6V1C2	COX7B	COX10	NDUFV2	ATP6V1D	UQCRC1	ATP5E	ATP6V1C1
HDACI_COLON_BUT12HRS_DN	na	YWHAZ	SFPQ	PCCA	CKS1B	CDK6	FOXM1	TMPO	CACNA2D4	TIMP3	SMC2	HDGF	PTPRM	NUCKS1	GPR56	ZNF367	KIAA0802	TOP2B	MME	SESTD1	MCM6	CACNA1D	TYMS	KIAA0114	SNTB1	SENP6	TM4SF1	XPOT	MYB	CUL1	HRAS	WBSCR23	HMGB1	SLC7A4	MYST4	ELF1	SARS	SCCPDH	LAD1	SYK	DHRS8	CHD1L	DARS	PSMB5	HNRPH3	GPR125	ATP1A3	FAM20A	SS18	ZRANB2	PCBP2	CRTC2	IFITM2	EHHADH	MRPL23	CD46	ZNF146	CSE1L	ETS2	NDUFV1	RBBP4	HMGB2	ALG5	ME1	PCNA	FES	MAP6	FAIM	LASP1	CDC2	GABPB2	ABCE1	XBP1	ENAH	FLJ14668
ADIPOCYTE_PPARG_UP	na	LIPE	AGT	RETN	AEBP1	FASN	CFD	PPARG	PC	ACSL4	ADRB3	CEBPA	ADIPOQ	ABP1	GAPDH	NR1H3
AGEING_KIDNEY_DN	na	LOC400642	RHOBTB3	FRMD3	GHR	LOC653483	SPFH2	BTBD11	PPM1K	ENOSF1	PHYH	FAM83F	APLP2	FBXO3	SOHLH2	NLK	GABARAPL1	EGF	RTN4	GMNN	MUT	ATP5G3	NUDT7	TNRC9	LTB4DH	PDE3B	HDAC6	FLJ13137	LRPPRC	GPHN	PALM	MUC20	PCLO	CRABP1	PRKAA2	GOT2	FMO5	AUTS2	DCBLD2	URG4	C3ORF14	OXCT1	ZBTB43	CACNB2	RP11-35N6.1	ADH5	COX7C	PECI	CCDC77	LOC202451	CLDN8	ABTB2	KIAA1244	HBLD2	FBXO21	LOC606495	SLC16A7	CACNA2D3	COX7B	ABCA5	ANKRD15	HERPUD2	CEP70	LOC200772	LOC552889	AK2	LPL	ESRRG	CTH	SCML1	SULT1C1	UAP1	DLAT	BRP44L	GAD1	BCKDHB	SLC25A36	WDR61	ISOC1	NEBL	C6ORF85	CCDC93	TMEM38B	GYLTL1B	KLHL24	AASS	CYCS	NEDD4L	TMPRSS2	DBT	SHANK2	FNDC5	CSNK2A1	NF1	C5ORF4	FXR1	CIZ1	HIBADH	MTR	TSPAN7	IMPACT	C9ORF130	HADHB	ATP5A1	CCNB1IP1	MTO1	KLF9	NDUFS1	AMPD3	KIAA0415	SLC4A1	SRR	OAT	AMT	ADCY1	LDHB	CPEB3	H1FNT	TRPM6	MPPED2	TPD52	ZNF711	SIAH2	GABARAPL3	KNG1	TMEM80	ENTPD5	GNAS	C10ORF83	LOC202134
NDKDYNAMINPATHWAY	na	CALM3	PPP3CB	DNM1	EPN1	AP2A1	PPP3CC	NME1	AP2M1	AMPH	EPS15	CALM1	SYNJ2	SYT1	CALM2	SYNJ1	PICALM	BIN1	PPP3CA
POD1_KO_UP	na	CKS1B	MSI1	DTL	HSPBP1	CAD	BAZ2B	CDCA3	ZNF593	NCAPH	RANBP1	CENPK	PLCH1	HMGB3	DTYMK	SFRS4	LSM4	FAT3	BICC1	NRP2	CCND2	FRAP1	C17ORF81	PRIM1	FLYWCH1	CHAF1B	FRAS1	FKBP4	ZFPM2	PHACTR1	SPSB4	CASC5	UHRF1	CCNA2	GPC6	TCF2	TMEPAI	CDC2	CDCA1	SEMA3C	PDLIM4	FKBP10	TK1	PENK	HMMR	KRT18	ESPL1	VASH2	TNPO1	IPO13	C12ORF38	NCAM1	CDCA5	TRAPPC6A	HMGA2	KIAA0179	IGSF8	LTBP1	AGTR2	NDUFB7	POLD1	GALK1	HELLS	COL6A2	DGCR6L	GRIA3	HMG2L1	TGFB3	EFS	MGC2408	IGF1	RNASEH2C	POLE3	ETV5	KRT8	SERTAD4	VPS37D	THOP1	GRWD1	SRM	ESR1	WISP1	SYNE2	DCC1	STARD10	RGS17	TPX2	HOMER2	RFC3	KLF5	RCC2	CD276	BMPER	TTL	LOC92312	LSR	C1QDC2	SBK1	KNTC1	ACE2	PDZRN3	UBE2T	NEURL	DCN	CPXM1	C19ORF21	CDCA8	HOXB5	PHB	INCENP	CCNB2	MCM5	CFH	SNRP70	PA2G4	CYP7B1	CD99	SMCHD1	EDNRA	GJA1	FRAG1	PIN1	FXN	NT5DC2	HS6ST2	NUP98	LSP1	NOP17	C1ORF112	CENPA	LHFPL2	BACH2	ZNF692	AUTS2	C1QL1	VCAM1	MTMR7	WDR34	CSPG2	LGALS1	MCM7	TAF6L	ECM1	GATA6	CDCA7L	SEPW1	PYCRL	RCN3	IGSF4	MDK	POSTN	ASPM	SASH1	DNAJC17	MIF	POLD2	EPHA4	RHEBL1	LOC388564	C9ORF61	CLU	CD79B	SPON1	MFAP2	DCAMKL1	PAX8	ABHD11	RPL41	TGFBI	COL3A1	CDH6	FLJ37440	SPINT1	CTHRC1	MAOA	TMEM132A	SYCE2	LRRC56	C1ORF33	WFDC2	MCM3	XRCC1	GFOD1	ABHD14A	PDGFA	TIMELESS	CDC25C	SGTA	CFTR	AKR7A2	CLCN2	ARSB	YPEL1	SLIT2	C1ORF102	BNC2	KIF22	KCND3	KIAA1509	DKFZP762E1312	SRPX	CRIM2	GAS6	EXOSC5	TBC1D9	MATN2	FLJ21986	PPAN	PCDH8	NLGN2	PPP1R14B	MSI2	BLM	LDOC1L	SIX2	PLTP	KIAA1688	CKAP5	MEIS1	MRPS27	KCNK5	CLDN6	TYMS	TACC3	XRCC6BP1	DCAKD	PUS7	C15ORF23	LMNB1	SNRPB	LSM3	IQGAP3	PTPRK	FLNC	TBRG4	UNC119	BCL7A	ATIC	B4GALT2	LBP	EYA1	CACNB2	PTP4A1	WBSCR1	ADD3	COX4NB	SIPA1L1	SUV39H1	LAMA2	CBX5	PHGDH	PTN	MGP	XTP3TPA	ADCY2	RHOU	SLC38A1	LAMA4	PPP2CA	SESN2	TIMM13	PTTG1	CLEC11A	DKFZP564O0823	NOC4L	APBB1	NIPSNAP1	SSSCA1	PABPC1	ALCAM	FAP	COL8A2	PFKL	C9ORF26	EVC2	BAT5	METTL1	TRPM4	PTGDS	EPHB2	BOK	CYP1B1	SALL2	SAP18	RAD51	ANTXR1	FNDC4	FAM64A	GREB1	CCDC80	DSTN	NKD1	CDH11	TNFAIP6	PSAT1	PPA1	BMP5	VPS54	ALDH16A1	SERPINF1	C11ORF51	DDEF1	MNS1	PAPSS2	HNRPR	DNAJC9	BANF1	CPNE5	NOPE	NFATC4	ATXN7	SRL	COL6A1	SUMO3	UTP15	RELN	CLSTN2	MORN2	CNDP2	EMG1	SOAT1	NPHP1	APEX1	TNFRSF19L	FBLN5	RAD18	KCNT2	TMEM16A	APCDD1	PTPN12	HNRPU	LUM	SOCS2	FMOD	VPS72	BMP4	IGFBP2	MYCN	CXXC6	FZD3	PALM	BZW2	PAFAH1B3	CXXC4	SOX11	KIAA1804	CDKN1B	CA4	MMP11	SNAP91	BOC	PYCR1	TIAM1	NFIX	HUNK	WNT4	LOC284023	C16ORF61	ADIPOR2	NCAPH2	PRDX6	FN1	TSPAN33	PPIH	BEX2	RAB17	CDCA7	APRT	SPBC24	NOL10	PCBP4	GLRB	LOC130576	CELSR1	KIAA1543	LRFN4	GRIP1	SMC1A	PRR6	TEAD2	CAPN6	EXOSC8	C1ORF48	ATAD3B	CDC45L	FAM69B	PCDH9	ECHDC2	SRD5A1	GUK1	TGM2	SKP2	TRPS1	TMEM97	SLC4A3	TMEM176B	CDT1	FCGRT	BRUNOL4	NFIA	RBP1	MAPKAPK3	PRDX2	UBE2C	LGI2	CDH1	STMN1	EPB41L4A	MRPL9	GAS2L3	CYBA	COMP	ACTB
TARTE_BCELL	na	MOBK1B	MS4A1	RPS4Y1	SATB1	GIT2	HHEX	TRIM22	GCH1	SERPINB1	CD83	CIITA	AHR	LYL1	IL4R	IFNGR1	BIN1	ITPR1	GPR18	MMD	NFKBIE	MAPRE2	AIM1	AXIN1	TGFBR2	CD37	IRF8	HLA-DMB	BLK	RHOH	REL	NFKB1	LTB	RHOG	BLR1	CCND3	LPGAT1	KIAA0430	ELF4
RELAPATHWAY	na	EP300	TNF	HDAC3	TRADD	CHUK	NFKBIA	IKBKG	FADD	TNFRSF1A	RELA	TNFRSF1B	IKBKB	NFKB1	RIPK1	TRAF6	CREBBP
PASSERINI_PROLIFERATION	na	TGFB2	CBFA2T2	PDGFRA	BAP1	TSHR	TSPAN5	EDN1	TOB1	IGFBP7	FSCN1	TIMP1	TUSC2	CLK1	ETS1	BCL2	EGF	NUDC	CUL1	PRKCA	HOXC10	TNFSF4	ARHGEF1	TNFSF11	VHL	TACSTD2	CDKN2A	ADAMTS8	NF2	IL10	FGFR1OP	LAMP3	IL8RB	USP8	SPOCK1	CUL4A	IL1A	FGF2	CDC25C	CXCL10	MAPRE1	FLT1	UBE2V2	PMP22	PRKRA	MAD1L1	CDKN2C	CDKN1B	PLG	IL12RB1	CDKN1C	HBEGF	PCNA	KLF4	VEGFC	TGFA	PBEF1	PGF	PTK2B	EMP1	E4F1	CDKN1A	IL6	PPM1D	FLT3
BCRABL_HL60_CDNA_DN	na	NRGN	TFDP1	FGFR3	CD44	CD33	CDH11	IL2RG	TRIM22	MMP9	P2RX5	CDC25C	PDE1B	MAP3K8	MYLK	MMP1	RPS6KA2	CREB5	NQO1	MMP8	TNF	PRKCD	PLCG2	PRG2	MARK3	PKD1	ITGB2	FGFR1	CDH8
CPR_LOW_LIVER_DN	na	FABP2	MGLL	MTAP	HSDL2	HADH2	FGL1	ELOVL5	RETSAT	HSPH1	GRN	PTP4A2	ATF5	RAD51L1	VNN1	SLC22A5	EGR1	EHHADH	RAB30	APOA4	CYP7B1	SSH2	DHRS8
DORSEY_DOXYCYCLINE_UP	na	PRSS3	COL1A1	ITGB3	STC1	ARHGAP25	CD44	GSN	SPARC	IL13RA2	GNG11	GRIK1	ITGA2B	SMAD7	REN	SERPINE1	MT4	CRYAB	GK	COL6A3	CD69	ACVR1	PRSS1	THBS1	TNFRSF9	ATP1B1	AKAP12	DUSP5	PHLDA2	TFPI2
ROSS_FAB_M7	na	RDX	FHL2	KLF1	DRAP1	CUTA	APOE	DNAJC6	DLC1	TIMP3	PCCB	PDCD10	SOD1	BMP2K	NDUFB6	FADS2	MINPP1	PTGS1	TNIK	HIGD1A	GP1BB /// SEPT5	CMAS	NGFRAP1	MRPS12	RYR3	VPS37B	ARMC8	PRKCBP1	ICAM4	TAL1	TEK	CTNNBL1	GATA1	RHAG	TPM1	STXBP6	SQLE	TFR2	LAT	NEO1	PCDH9	GATA2	NET1	SERPINI1	PRUNE	DNM3	PDLIM5	GP1BA	ITGA2B	LAPTM4B	CD164	ABCC4	SMARCA3	PNMT	RASA1	ANK1	C14ORF2	PLOD2	ALDH1A1	DNAJC9	APOC1	KCNH2	SLC39A4	GJA4	SDPR	PROS1	KEL	UROD	PSMD6	MYL4
GCRPATHWAY	na	CALM3	ADRB2	GNGT1	NR3C1	RELA	AKT1	CALM1	NOS3	PIK3CA	PIK3R1	ANXA1	NFKB1	GNAS	SYT1	GNB1	CALM2	NPPA
ST_WNT_BETA_CATENIN_PATHWAY	na	PSEN1	CER1	DKK4	NKD1	SFRP1	AKT1	NKD2	ANKRD6	AKT3	GSK3A	MVP	TSHB	APC	CTNNB1	FRAT1	FSTL1	GSK3B	AKT2	AXIN1	DKK3	WIF1	DKK2	PIN1	AXIN2	CSNK1A1	SENP2	DKK1	DVL1	PTPRA	LRP1	DACT1
TPA_SENS_LATE_DN	na	IFT88	AURKB	UCK2	FIBP	PRC1	LYST	TIA1	PTCH1	PITPNM1	ETF1	HSP90B1	SERPIND1	S100A8	CHEK1	BRCA1	RPS6KB1	IQGAP1	PIK4CA	CA12	GEM	SORBS2	HADH2	TXK	COL16A1	MST1	MAPK7	ZNF273	APEH	CHKA	TLR3	GSTM5	MPO	DYRK4	EXT2	SRPK1	AP3S2	SYK	RBM5	P4HB	AKAP13	MYH10	ITGB3BP	CXCL13	ZYG11BL	EPHX2	INSL4	HGS	PRSS15	MINK1	TIAL1	CD3G	PHF20	PAK1	PPARBP	DTNB	CD46	TARBP1	MAP2K1	COX4NB	ACADSB	TKT	IFNAR1	SC65	NNT	LIMK2	QARS	NTRK2	TAF4	POLB	BYSL	GCLM	MT1X	ABL1	KISS1	MYO9B	COL9A3	NUP214	PIP5K1A	LMO7	IGLL1	MPST	HOXA1	NPC1	DDX11	HADH	CDH17	IL18R1	ALG3	MADCAM1	C5	NRG1	PNN	SCAMP1	SS18	ZRSR2	MGC39900	NCK1	IER2	PDIA3	MAN2C1	RBBP4	NUCB2	SPG7	KIT	HMGN1	YARS	STOM	CNOT1	NAGA	POLRMT	CSTF3	TNFAIP3	NCR3	CSTF1	FOS	SLC16A4	ROR2	POLE	CSDA	CCR6	PSMD14	KCNA1	ARFIP2	HOXB5	F11	SLC12A2	MPHOSPH1	SNRP70	AZU1	SMAD7	ACHE	C1S	TNFRSF10B	ELF3	DDOST	KDELR1	GNAI1	AMPD2	MKNK1	GRB2	ZNF354A	PEBP1	TP53	SLC2A2	PPID	CHL1	NEO1	COPA	DNAJB2	ATP1A2	CYP26A1	F2R	GAB1	ZRF1	CYP27A1	C9ORF114	HCFC1R1	CCDC85B	LYZ	FLT1	CHD3	SLC2A5	ARAF	CD5L	STAG2	SILV	SFTPC	CRYGC	BMP8A	SEMA4D	PTHLH	AP3B1	APOC3	NPY1R	CTSO	PDGFRA	GNB2L1	HGF	PDE1A	COL4A4	CHN1	ACOX1	ABI2	SORD	SCD	DHX9	BCL3	PRKDC	LOX	TOR1A	GP2	HMGB1	RPP30	CYP51A1	RPS6	MT1G	ELF1	TAL1	SERPINA1	BDKRB2	SMAD3	AIF1	PRG1	CETN2	SMAD5	CTSG	FANCA	S100B	EIF4B	PTCD3	KCNK3	CD83	RPE	TNFRSF11B	NQO1	OCA2	PSKH1	MX2	NFE2L2	TNK2	MAPRE3	CD59	CLCN4	RIOK3	MLLT4	RSU1	EPB41L2	OLIG2	FUBP3	PGRMC2	SMPDL3A	PNOC	SGCE
NOUZOVA_CPG_H4_UP	na	ZBTB3	C19ORF7	FER1L3	SENP7	NECAP1	BAT1	SCYL1BP1	NOL6	C7ORF49	CWF19L1	MTPN	UQCRC2	NUP155	NUDT2	MPV17	PSMA6	HCK	MIPOL1	NUDT5	THRAP3	CRSP9	JMJD1A	NME7	VPS37B	GOSR1	DCTN4	SUPV3L1	GOSR2	LETMD1	LOC285286	SPAG7	POP4	TADA3L	C3ORF19	SERINC3	RECQL5	SPINK5L3	C6ORF170	NAT5	SLC26A6	YTHDC1	HIST1H4E	ZNF24	MRPS18B	EIF3S3	TMEM87A	ZNF518	IHPK2	RNF20	RARB	PNPT1	TRAPPC1	THUMPD3	MCTS1	RALY	CAP1	USP48	SHCBP1	DEDD	RNPC3	C14ORF10	ADAT1	CHMP4B	FGF13	AP3B1	FLJ11021	COPS5	WSB1	ZMPSTE24	PDCD10	CDCA5	RECQL	ASTE1	CDKAL1	CLPTM1	ZSCAN5	SLA/LP	SEC23B	ZNF600	MBD1	HIST2H2BE	BAT2D1	ZCSL2	ENSA	NDUFA5	SELK	HOXA1	FLCN	ORC4L	KRR1	ZNF193	OS9	SETDB1	CCNT1	C1ORF166	CHMP2B	ZNF222	VPS39	FLJ10241	VPS41	JPH1	CCDC55	MOV10	UBR1	LARP7	ERCC1	C3ORF17	THOC1	C6ORF111	TXNL1	C8ORF41	BANF1	BBS4	RIN2	PSMA3	RDBP	MRPS31	MARK2	ZNF615	GOLGB1
INOS_ALL_DN	na	CD36	PRPSAP1	SLC6A8	FABP1	SOX4	MGAT1	FKBP3	SRCRB4D	CFH	EEF1A1	SORD	CD81	GCLM	EIF3S9	GALK1	GNB2	DYNC1H1	HSPB1	JUP	EIF2S2	AP1B1	MAN2A1	EFS	YWHAQ	ALOX5AP	MAP2K2	ATP6V0C	SARS	RRAS	EIF4G3	F12	CACNB3	EEF2	AZGP1	VDAC1	PCYT1A	PDIA4	HPN	MYH9	DDB1	AP2A1	STARD10	TSPAN4	CD151	SOX17	RABAC1	ZFP36L1	MYL2	PRSS15	HP	EEF1G	CP	IFNAR2	RARS	VWF	SERPING1	RIPK1	ATP1A1	APOB	PDIA3	STAT3	EIF5A	PKM2	UBC	NFIA	FZD4	APP	HSPB8	CTSZ	PPP2R1A	AKR1C2	PPP1CA	SLC6A13	PEA15	ACTB	ATP5D	FDX1
IDX_TSA_UP_CLUSTER1	na	THBD	IER3	DNAJB4	WEE1	CEBPD	UNC45A	ARL4C	ETS2	PHLDA1	DLX2	TSC22D1	ERRFI1	ELL2	CEBPB	SGK	CTGF	ID3	BAG3	VEGF	SLC25A25	PER1	LITAF	NFIL3	IL6	FOSL2
TNFR1PATHWAY	na	LMNB2	MAP3K7	TNFRSF1A	ARHGDIB	JUN	CRADD	CASP3	PAK1	BAG4	RIPK1	CASP8	LMNA	TNF	PRKDC	MAP2K4	TRAF2	TRADD	MAP3K1	SPTAN1	FADD	LMNB1	MADD	DFFB	RB1	PAK2	CASP2	DFFA	MAPK8
AGED_MOUSE_NEOCORTEX_UP	na	ICAM2	SAT1	KCNA1	LAMB1	PHB	LGALS3BP	CD68	VAMP1	MPEG1	PTGS1	CTSD	CTNNB1	IFI27	CYB561	PPP2R5C	DLG1	NAPA	CMPK	AKT2	RUFY1	SEC23B	STXBP3	AK3	HSD17B12	VEGF	GPX1	ID1	SPP1	PPP1R2	ALDOC	DNAJA4	VPS72	P4HA1	GFAP	EEF2	B2M	SEMA4B	ITIH3	MAG	MRLC2	RAB4A	LIMK1	VIM	GADD45A	PSAT1	CSNK1D	RRAGA	ATP1B3	UBC	DNAH8	STOM	CTSS	FXYD6	TUBB	CSNK1G2	WWOX	CTSZ	CD9	DNAJB13	NUB1	RHOG	SET	DDIT3	S100A10	DHX15	RAB14	LCAT
P38MAPKPATHWAY	na	MAX	HSPB2	TGFB2	MAP3K7	MAPK14	RAC1	MAP2K6	ATF2	MEF2D	RIPK1	TGFBR1	SHC1	MAPKAPK5	MYC	MEF2B	MAP2K4	TRAF2	TRADD	CDC42	HSPB1	MAP3K1	HMGN1	MEF2C	MKNK1	GRB2	HRAS	PLA2G4A	TGFB3	MAP3K9	STAT1	MAP3K5	RPS6KA5	DDIT3	MAPKAPK2	MEF2A	CREB1	DAXX	ELK1	TGFB1
UVC_TTD_ALL_UP	na	PPIF	FLNA	CA5BL	LHX2	CNP	FGFR3	FAM8A1	TREX1	EPHX1	RELA	TPBG	CLTB	MYBL2	ZFPL1	ABCB6	CEBPD	MRPL28	PIM2	RNF103	EFNA1	STX16	OSR2	TMEM24	STK25	HOXD9	KISS1	SHOX2	RPS6KB2	GABARAPL1	MRPS12	LENG4	IGFBP6	MTX1	EIF2S3	PLCB3	MVD	GNL1	ERCC2	CDKN2B	CBX4	GALNT2	PCTK1	CTSL2	HEXIM1	GCH1	ERBB2	TNFSF9	TP53I3	GLUL	SMARCD2	C21ORF33	KCNJ4	RHOB	SLC30A3	CDKN1C	BSG	PLD3	TSPYL2	TRIM25	DMN	AAMP	TMEM109	PGF	ADD1	BAD	PLEKHQ1	PER2	CDC34	ASNA1	ACAA1	AES	RSL1D1	PTRF	AMACR	MDK	BRD2
UVB_NHEK3_C0	na	PPIF	EIF2S1	QSCN6	HEAB	HSPH1	RELA	TRAF4	PPP2CB	HMOX1	RPS24	PCOLN3	TAF7	TRAM1	TPMT	BAMBI	NCBP2	CLTA	HCCS	TRAF6	SERPINB4	RAB21	DNTTIP2	DYNLL1	GNAI1	BPGM	DHX38	DNAJA1	CDK7	XPC	IL1RN	COPS2	PGRMC1	DR1	TFRC	SAP18	ANXA1	ATP6V0C	DSC2	POLR2K	WTAP	USP10	EIF4G2	EIF2B1	SPRR2C	CITED2	NFKBIA	PPP1CC	PSMA4	CDC37	PRSS8	ADM	MCFD2	DAZAP2	PKP1	GSK3A	PTP4A1	UBE2V2	SP3	RRAGA	TAF9	NEU1	RIT1	GTF2B	SLC39A6	NIFUN	NDUFA4	ARL6IP1	CTR9	MRPL49	TCEB1	GDF15	DDX48	GTF2A2	SET	PSMA3	IL1R2	SON	PSMD6	BAG1	TFPI2	BRD2	HARS
ZHAN_PCS_MULTIPLE_MYELOMA_SPKD	na	MS4A1	C11ORF41	FGFR3	FBLN2	IFIT3	CST6	DSC3	CCND1	DUSP2	LGALS3BP	AREG	IFI27	TNCRNA	TSPY1	CTGF	GALNT3	EDNRB	MAL	SLC38A3	CRYBB1	CFHR1	LTB	TSPAN7	AZGP1
BASSO_GERMINAL_CENTER_CD40_UP	na	TCEB3	HLA-DQB1	IFI30	KCNN4	HTR3A	SYNGR2	IRF4	MAP3K8	HSP90B1	DUSP2	CFLAR	CD40	TNF	ELL2	IL1B	CHD1	CCR7	ARHGEF2	HLA-DRB1 /// HLA-DRB	LTA	RAC2	STAT5A	RAB27A	IRF5	UNC119	JUNB	ARID5B	NCKAP1L	LHFPL2	CD44	HLA-DRB4	ZFP36L1	ZNF364	PTP4A3	PHACTR1	LGALS1	LYN	STAT1	STK10	TRAF1	GADD45B	PTK2B	ICAM1	TAP1	PLEK	MTMR4	NCF2	EBI2	CAPG	ICOSLG	TCFL5	EHD1	RGS1	BATF	CD74	LRRC32	BCL2	MYB	CCL22	BCL2A1	DTX2	HLA-F	TNFAIP2	DDIT4	SNF1LK	BLR1	PRG1	IGH@ /// IGHG1 /// I	TMC6	SNN	SLAMF1	SH2B3	NFKBIA	IER3	ADAM8	FAIM3	CD58	TNFSF9	CD83	ISGF3G	PIK3CD	NFKB2	KRT7	RXRA	HLA-DMA	MEF2C	CCL4	NFKBIE	NEF3	TRIP10	PLXNC1	TNFAIP3	MAPKAPK2	CR2	LITAF	LAPTM5	TNFAIP8
BRENTANI_PROTEIN_MODIFICATION	na	PDK2	HDAC4	PTPRC	PTPRM	PRKG1	PRKACG	RYK	NAT2	HCK	MME	CTSD	PRKCZ	RPS6KB1	EP300	PIM1	PDPK1	TESK1	PPP2R3A	PTPRD	PTPN12	ABL2	HDAC5	BLK	PIK3CA	PTPN6	PTPRF	HDAC6	PTPRK	PRKAG1	PPEF1	DUSP8	HPN	PTPN7	TBCC	PPP1CC	PRKCB1	LTK	PRKAR1A	PTK9	PPP2R5A	LIMK1	ACP5	PTP4A1	PTPN9	RAGE	CSNK1E	USP4	LYN	PTP4A2	PRKCG	STK11	CSNK2A2	USP6	PPP2CA	DUSP7	PAK2	MATK	USP5	LIMK2	PRKCI	PPM1D	ST13	PTPN18	FURIN	YES1	LCK	CTSB	PPP4C	RPS6KA2	IL3RA	FER	FGR	DPP4	UBE2N	PTPRR	PRKACA	BMX	PPP1R3A	PRKDC	ABL1	PRKACB	CHUK	CUL1	PRKCA	PPP1CB	DUSP9	PHKG2	TMPRSS2	PAPSS1	VHL	PRKAR1B	DUSP5	DMPK	PPP2R4	PTK7	PDK4	PTPN11	CSNK2B	PTPN4	PPP2R1B	PTPN2	DUSP3	PRKAR2B	ELK3	CUL2	PTPRZ1	UCHL3	PTPN1	PTPN13	ACPP	CSNK1D	PTPRG	PRKCQ	PPP3CA	BCR	PPP5C	PPP3CB	DUSP4	KIT	PTPRH	STK3	ACP2	PPP2R2A	FES	STK4	PPP2R5D	PPP6C	PTPRB	ACP1	ANPEP	PPP1CA	PTPRN2	PRKG2	CSNK1A1	PTPRN	PPP2R5E	UBE2I	PTPRA	ELK1	PTPN3	PCAF	PPP2R5B	PHKA2
MANALO_HYPOXIA_UP	na	STC1	TCF8	SOX4	TRIO	OPN3	ITPR2	PTGS1	HIF3A	TNFRSF10B	SHOX2	HES1	AK3	WASF2	PAM	CREB3L2	ZHX2	COL18A1	PLCG2	CCNG2	RLN1	PTPRF	LIMS1	MEF2A	TNFRSF14	DUSP6	ENPP1	EPOR	BCL6	CUBN	CX3CL1	TCF7L1	ADM	ERO1L	INSR	CDH2	HIVEP2	STC2	COL5A1	COL4A1	NOTCH4	AXL	CDKN1C	CXCR4	MAFF	PLOD2	INHBA	ANGPTL4	GABRP	GDF10	GADD45B	PELI2	LOXL2	RGS3	ACVR1B	PTGIS	VLDLR	CASK	PPARG	RPS6KA2	EDN1	COL4A2	PTPRR	MXI1	LOX	EGLN1	ZBTB1	NPR1	VEGF	TLE1	ADORA2A	RRAS	FKBP9	NPAS2	EGLN3	RASSF2	SIRT3	BHLHB2	GRK5	IGFBP3	RHOBTB1	INHBE	LEPR	ZNF292	PDGFB	P4HA2	NDRG1	TXNIP	COL1A2	VEGFC	PTPRB	ITM2A	PGF	NFATC4	COL9A1
UVB_NHEK3_C1	na	MAPK6	UBE2G1	PSMC6	KRT18	ETF1	S100A7	CXORF40B	PSMA6	GPX2	LCN2	PIAS1	PIM1	CTGF	CRYAB	CNN3	TM4SF1	COPS8	CSNK2A1	UBE2D2	DUSP5	SNRPA1	MFAP1	CYR61	ATP6V1B2	TJP2	TBCC	TSG101	SAFB	SULT2B1	BNIP3	CST6	PSMC1	IER2	HDAC1	WBSCR1	GLUL	RNF4	GSPT1	PSMC2	TNIP1	GPIAP1	DDX1	KCNK1	VDAC2	PPP2R2A	GALNT3	PSMA5	PBEF1	SLC31A2	C11ORF58	HSP90AA1	ATP1B1	TNFAIP3	EMP1	UBE2I	UBXD2	CDKN1A
VEGF_MMMEC_6HRS_UP	na	FAP	SAT1	SLC6A8	KRT18	OXTR	MEST	SULT1E1	CCL2	FHL3	SDC4	MMP2	CCL7	C1S	FGFBP1	UNG	GSTT1	GEM	ISL1	HTR2B	NNMT	THY1	TNFSF10	RGS5	BGN	BMP4	FBP1	ESR1	PVALB	AQP7	IGFBP3	VCAM1	ART4	SEMA5A	SP3	CSPG2	RHOB	COL6A3	COL1A2	ELN	MGP	GJA4	ANKRD1	COL6A1	DIRC2	SGCE	ADORA2B	TFPI2	ROR2	POSTN	NID2
UVC_TTD_8HR_UP	na	SHOX2	LHX2	FAM8A1	FGFR3	GABARAPL1	TREX1	SLC30A3	CDKN1C	CTSL2	HEXIM1	GCH1	DMN	TP53I3	MTX1	CEBPD	PER2	GLUL	RNF103	RSL1D1	EFNA1	AMACR	OSR2	TMEM24
GOLDRATH_MEMORY	na	DCI	KCTD12	IL10RA	RNF138	NCKAP1	RNASE4	GPC1	PRKCZ	PRKCE	SEMA4F	PCGF2	RPGR	SORBS1	IL10RB	KLHL7	GOLPH4	RRAS	MCOLN2	EOMES	CD160	RRM2B	VKORC1	PTPN22	F2R	ANTXR2	HCFC1R1	SOS2	IFNAR2	CHPT1	CHCHD7	PRNP	MAPK12	ANK1	FCGRT	PDE8A	VRK1	IL15RA	PLCD1	PRSS12	AQP9	BAG3	SLC2A1	NR1D2	ANGPTL4	TRAF1	LPIN1	PROS1	ZMAT3	POU6F1	TIRAP	TMEM141	FHIT	PLEKHA5
P21_MIDDLE_DN	na	SMC4	CRYAB	BUB3	G3BP	CKS1B	PCNA	RPA3	RFC3	ARL6IP1	CHAF1B	DTL	PBK	KIAA0101	CDKN3	TRIP13
CARIES_PULP_DN	na	LOC400642	GHR	H3F3B	ACTR3B	COL8A2	SPOCK3	PLK2	POLI	NEBL	EGR1	AHNAK	COL5A3	GPC3	ATP9A	ST8SIA1	LTBP1	OSR2	LGR4	SPON1	SORBS2	OLFML1	EIF1AX	NAP1L3	GPM6A	GAP43	ITGB1BP1	AOC2	IRAK1BP1	DSPP	DIO3	PTPRK	C10ORF116	GLCE	DPP6	CYR61	PCDH9	ATP1A2	PGAP1	TRIM2	OMD	CRABP1	PHLPP	FAM70A	ANK3	LGR5	SLIT2	MAGI2	PLCL1	PEG10	CALB1	CPE	KIT	DMP1	CRYZ	TRPC1	GPR64	PER3	MPPED2	CYFIP2	TIAM1	SESN1	PDZD2	CA2	ZNF423	PER2	XIST	ABLIM1	MDK	FGFR1	NRXN1
AGUIRRE_PANCREAS_CHR22	na	MN1	DKFZP434P211 /// DKF	ATF4	TIMP3	KDELR3	SF3A1	IGL@	APOL6	MAP3K7IP1	GGA1	YWHAH	RBM9	EIF3S7	GSTT1	TUG1	JOSD1	ASCC2	TOM1	RPL41	TST	TOMM22	SFI1	IGLL1	SNRPD3	RUTBC3	POLR2F	CHEK2	MPST	PGEA1	RAB36	SEC14L2	DDT	PISD	MYH9	DMC1	UNC84B	THOC5	DEPDC5	HPS4	KCTD17	TFIP11	CRYBA4	RP5-1104E15.5	PDGFB	MGAT3	PATZ1	APOL3	BCR	CARD10	CSNK1E	APOL2	MMP11	TXN2	LOC91316	SH3BP1	GCAT	TI-227H /// TUG1	SMARCB1	MFNG	GTPBP1
ELONGINA_KO_DN	na	TUBA6	PHF17	ADAM23	APOE	LBR	C1ORF26	CWF19L2	TALDO1	MAP1B	PHB	FKBP3	PTCH1	ULK1	STAG3	PHYH	KIAA1333	AURKA	SEPHS2	DSG2	YBX1	STRBP	CLDN7	CLYBL	TRH	UCHL1	VBP1	PIM1	TUBB2C	ALDH2	SYCP3	NUSAP1	SOD2	LOC137886	ZFP42	SAP30	CCNE1	COL18A1	LGALS3	SULF2	WASF3	ANXA1	FAM60A	AGR2	GNPDA1	FDFT1	ECT2	IGFBP2	DUSP6	PSIP1	RUVBL2	STOML2	VDAC1	CTBP2	CLDN4	ZFAND6	CDC5L	TGIF	DIAPH1	OSBPL1A	CRABP1	LOC387758	FAM80B	MTF2	SLC20A1	LASS4	ADH5	DPPA3	TP53INP1	CUL4B	SERBP1	RFC5	TUBB2B	TCP1	KCNK1	SLC25A40	NEK2	UHRF1	CDKN1C	TACSTD1	RBM3	PVRL3	S100A6	COBL	TFAP2C	PSRC1	CDCA7L	SLC2A1	MT2A	GRB10	FGD1	CKB	ST13	ARL4A	ALDH7A1	CBR3	TCFL5	SYT9	CKS2	YES1	KRT19	GSTA4	SIX4	MIF	TCL1A	DNAJA5	MYBL2	SORL1	LOC56902	LTBP4	WWC1	UBE3A	ASH2L	DNMT1	PMM1	ESCO2	KIF20A	GCLM	CDH3	ELAVL2	UTF1	CMAS	C12ORF35	PIPOX	SPINT2	PARK7	BUB1B	JARID2	SPRED1	GNG2	TFRC	SPP1	FXR1	SNRPA1	K-ALPHA-1	CACNA1A	TCF7	NASP	DHCR24	CPEB1	RPS4Y1	CCT3	MANBA	RANBP5	CUL2	SOX2	ALDOA	ZMYM1	LDHB	ENO3	RFX2	HMGCS1	KIF11	EED	MCCC2	XRCC5	C9ORF52	EBNA1BP2	TUBB	KLF2	GLI1	COBRA1	DBF4	ACLY	PSMA2	TPD52	ARL6IP1	CDH1	ITM2A	AKR1B1	HAT1	GOLGA4	LAPTM5	CYBA	DPYS	FTS	AGTRAP	ENAH
COCAINE_BRAIN_4WKS_UP	na	ANKHD1	FMR1NB	ZDHHC6	CCDC6	DCLRE1A	DNAJC5	CORO2B	ZNFX1	PBX1	SIRT1	CLK1	NFATC2	KIF1B	ACTR1A	TRAF6	FAM96B	GPM6B	TUG1	C2	PDPK1	UGDH	TCF3	NUSAP1	CFL2	WNK1	AASS	BLK	NELL2	EPB41	SMARCA4	CAPN6	SWAP70	DNAJB1	P4HA1	DUSP6	TCP11	ZAP70	PAPOLA	PDXK	KLF10	APOH	SHE	KLF5	FNDC1	CORIN	DUSP1	GPAA1	KIN	INHBC	C17ORF62	EIF2C2	MGC5139	GUCA2A	CAMK2A	SLC35D1	AKAP8	IL3	KLF4	TECTB	PER1	GIF	IL1R2	FREQ
TPA_SKIN_UP	na	XK	STK35	KBTBD11	RRAD	ANXA6	LRRC29	CRNKL1	RORB	ADAR	RALGDS	GCH1	PTBP1	TMCO5	SELS	PDPN	LSM8	FLJ22662	EDF1	MAT2A	S100A9
TELPATHWAY	na	IGF1R	EGFR	TERT	BCL2	PRKCA	XRCC5	POLR2A	AKT1	TEP1	TERF1	TP53	TNKS	RB1	PPP2CA	MYC
NI2_LUNG_DN	na	ABCC3	LGTN	USP16	MAP1B	RARA	JUN	RBBP8	FAIM2	SLA	POLR2C	URG4	HSP90AA1	TLK2	CEBPD	TRAP1	ZNF3	GTF2A2	H19	ST13	MS4A6A
LEE_ACOX1_UP	na	CBR3	SLC16A1	RAD51L1	ANXA2	HOXC6	ANXA5	APCS	CTSE	EDN1	COL4A2	LGALS3BP	CD24	HTATIP2	LCN2	CD74	IGFBP1	KRT23	RPL12	TBC1D8	SPRR1A	GPX4	FABP4	VNN3	KRT8	IGFBP2	PEX11A	C1ORF24	SLC24A3	RPL36	ABHD2	IMPACT	GIPC2	MFGE8	SLPI	TM4SF4	PLAT	CD63	CIDEC	CTSL	HDAC1	SLC20A1	EHHADH	HLA-DQA1 /// HLA-DQA	NQO1	HLA-DQA1	CSTB	SPON2	ETS2	TAGLN2	CBR1	ADFP	FABP2	SGK	TOX	NDRG1	LY6E	UAP1L1	PALMD	PLSCR1	DEFB1	MT2A	QPCT	RGS2	LPL
HYPOPHYSECTOMY_RAT_UP	na	RPL32	PPARA	RPL5	RPS27A	DCN	DECR1	RPS15A	GDI1	DDC	BNIP3	TPT1	NPPB	TUBG1	CD24	CA3	GLTSCR2	CALM2	HLA-DQA1	UCP1	RPS18	COX8A	CNN3	ID3	DNASE1	PDE4B	RPL9	SSB	RPS15	RPS19	GPT	RPSA	RPS9	ATP5G2	IGFBP2
KIM_TH_CELLS_UP	na	KLHL6	MAN1A1	PON2	PHACTR2	NCKAP1	STAU2	STAMBP	SAS10	ETS1	TBC1D4	IQGAP1	LZTFL1	OSTM1	HPRT1	PRKACB	RUFY1	FEM1B	ZNF638	HDHD1A	CPSF2	AP1S2	KIAA1815	CREBL2	CHI3L2	MYH10	BCL6	CXCL13	AMPD3	PAWR	ZNF518	SLC35F5	STK39	WRB	HIBCH	SH2D1A	ACTR3	PPP3CB	TOX	CHGB	DNAJB6	STAT1	POU2AF1	GIMAP4	LOC91137	MDM4	EGR2
APOPTOSIS	na	CASP1	IRF3	TRAF3	RELA	CASP6	NFKBIB	IRF4	GZMB	CASP3	CASP7	BIRC2	IRF7	TNFRSF10B	MYC	TNF	FASLG	TRAF2	BIRC3	HELLS	BCL2	MAP3K1	CHUK	IRF2	TNFSF10	CYCS	TP73	MDM2	PRF1	TP53	FAS	MAPK10	BCL2L1	BID	LTA	HRK	BCL2L11	CASP9	IRF5	NFKBIA	IRF1	TNFRSF1A	JUN	IRF6	TNFRSF1B	IKBKB	BIRC4	BAX	RIPK1	CASP8	BIRC5	CASP10	TNFRSF21	MAP2K4	CASP4	TRADD	IKBKG	FADD	NFKBIE	DFFB	BAD	TRAF1	NFKB1	CASP2	TNFRSF25	DFFA	BNIP3L	APAF1
CMV_HCMV_TIMECOURSE_6HRS_DN	na	SNUPN	KIAA0241	KLF6	RBM4B	F3	SOCS5	NTF3	AMOTL2	KLF7	CRSP9	MYC	RRS1	RUNX1T1	RANBP6	BACH1	SNAI2	GTF2E1	CSTF2T	CYR61	YTHDC1	BHLHB2	CITED2	PPP2R1B	GCNT1	SKIV2L	KLF10	UMPS	RBM16	RAD17	GADD45A	WEE1	FBXL5	TSPYL5	ZNF629	PATZ1	GPRC5A	GAS1	ZNF217	HMGB2	MLLT11	DUSP10	CDKN1B	ZF	C6ORF111	ZBTB24	TSPYL4	DYRK2	GNRH1	PRKAB1	CSTF1	TSC22D2	ADORA2B
TNF_AND_FAS_NETWORK	na	TNF	TRAF2	TRAF5	TANK	TNFRSF1A	TRAF3	TNFSF10	TNFRSF1B	BIRC4	TRAF1	TNFAIP3	BIRC2	DAXX	BIRC5	TRAF6	BIRC1	ACTB
LINDSTEDT_DEND_UP	na	MARCKSL1	CFLAR	SDC4	IL2RA	PLA2G6	BIRC3	LAMB3	MAP3K14	TNFAIP2	PNRC1	CD80	RELB	ID2	SLAMF1	LAMP3	NFKBIA	USP12	ZNF267	HIVEP1	PDGFA	ADM	CD83	GADD45A	KLF5	IL7R	RP11-298P3.3	NFKB2	NBN	PSME2	BTG1	TNIP1	OPTN	DUSP4	EED	MARCKS	LYN	IL15RA	CXCR4	CSF2RA	NR4A3	STK4	TNFRSF9	PSCDBP	SIAH2	JRK	REL	TRAF1	NFKB1	TNFAIP3	TAP1
SHEPARD_CRASH_AND_BURN_MUT_VS_WT_UP	na	ATF3	SIX2	ATPIF1	ITGB1BP3	RASL11B	SSR1	NOL6	ETF1	RNU3IP2	NOL7	EGR1	MMP2	SAS10	SHMT1	PIM1	PTGS2	ZNF593	HARSL	BRF1	LOC57149	POP4	CYR61	SNAI1	CCNG1	CLDN4	ABCF2	ANKRD22	BXDC1	MRPS18B	MIDN	WBSCR22	MRPS18A	VRK2	TSFM	PTP4A3	GADD45B	CTH	CIC	QARS	MMP9	DNAJA3	WDR12	MRPL12	TOB1	CYP27B1	SLC16A6	MRPL52	MDM2	DDX49	KIAA0146	DDX51	AP3M1	C6	SLC12A3	TOMM20	FLJ10292	STARD10	FLJ11184	BMP2	MS4A4A	EIF4E	B3GNT1	BAX	FOXO3A	KRT17	TAF9	TXNIP	PLK3	FOS	AP1M2	IGF2	JDP2	IMPDH1	PFKFB3	MARS	CYP24A1	MYBBP1A	ZNF330	HES1	IGFBP1	LOC255374	NOLA1	ING5	MKNK2	PTGES2	SERPINH1	TP53	DRG2	CCNG2	ID2	PHLDA2	JUNB	CDX4	SLC12A7	CYP26A1	MYOG	CIRH1A	CASP8	RERG	TP53INP1	NOG	SGK	RPL10L	ARMET	WDR8	ANGPTL3	HSPA1L	FTSJ3	ODC1	ELOVL1	FTSJ1	FN1	BTG2	ZNF259	HSPA9B	FBL	HIST1H3B	PPP1R14A	GPD1	ITGB4BP	AK3L1	RRS1	CORT	HOM-TES-103	IMP4	SEC23B	HSPA4	CYP51A1	PDLIM3	DUSP5	NOL8	SLC3A2	PWP1	FST	JUN	DSCR1	RNASET2	TUBA8	ADAM10	AKR7A2	CEBPB	DUSP4	MRPS26	IBRDC2	PES1	RPS27L	MRPL22	KLF2	RBP4	PINX1	RGC32	PPAN	SRPRB
APOPTOSIS_GENMAPP	na	CASP9	NFKBIA	TNFRSF1A	RELA	CASP6	JUN	TNFRSF1B	GZMB	CASP7	CASP3	BIRC4	BAX	RIPK1	BAK1 /// BCL2L7P1	BIRC2	CASP8	MYC	TNF	MAP2K4	FASLG	BIRC3	TRAF2	TRADD	MAP3K1	BCL2	IKBKG	FADD	TNFSF10	MAP3K14	CYCS	MDM2	PRF1	TP53	FAS	PARP1	TRAF1	MAPK10	NFKB1	MCL1	CASP2	BCL2L1	BID	APAF1
LEI_MYB_REGULATED_GENES	na	S100P	AURKB	TSTA3	FEN1	GSTP1	RPS15A	TRIO	XRCC6	ISG20	STAM	CCL2	PSMD5	LGALS3BP	ACTA2	S100A8	HNRPA1 /// RP11-78J2	MYL9	CTSD	CLDN7	PSMD10	RPS6KB1	ACBD3	MAP1LC3B	CA12	LAMA5	ELOVL5	CRYAB	CYP3A5	ASAH1	CAV1	LAMA3	AYTL2	CREB3L2	ANXA1	DAXX	FARSLA	CRIP2	EPOR	NRD1	RRAD	CRABP2	NXF1	OTUB1	LAMC2	CCND2	EZH2	GPR126	CCND1	TRIP6	HSPA6	TFAP2A	KRT14	EEF1D	BTG1	HSPE1	ME1	ALAS1	ISG15	LY6E	IL8	AXL	EFNA3	CDK2AP2	TACSTD1	PTX3	MRCL3	MSN	GPI	LOC91137	S100A10	PTTG1	CLEC11A	XBP1	PEA15	DST	CLDN3	SMARCA2	PSMD7	FAP	CKS2	KRT18	KRT19	PFKL	STIP1	PLK2	CLIC4	BASP1	PURA	PALLD	NFATC3	FADS2	PRPF6 /// LOC653889	LCN2	ACTR2	FADS1	SERPINE1	C14ORF78	PTGDS	MT1X	DNAJA1	CYP1B1	STAT6	SAA1	SELENBP1	CTSK	IL1RN	KRT16	SERPINE2	KRT8	KIAA0101	NPC1	DNAJB1	ANP32B	SLC9A3R1	TMEM158	COL17A1	HNRPA1	KLF9	TPX2	TNFAIP6	VIM	GAGE1 /// GAGE2 ///	SNRPN /// SNURF	GNG11	CEACAM6	FASTK	NDUFV1	TMEM47	KRT17	S100A9	SIAHBP1	KRT7	SLC16A3	SERPINB5	ERCC1	TM7SF2	COL6A3	XRCC5	CTCF	PCNA	LASP1	PPIB	MRPL49	SFN	CDK4	PLEC1	LITAF	RGS2	CDKN1A	ATP5D	FHL2	SFRP1	LTA4H	LAMB1	TIMP3	NME1	SPARC	APEX1	S100A7	TXNRD1	AURKA	IGFBP7	BAIAP2	CFLAR	HSPD1	HSPA6 /// LOC652878	SERPINB4	MYC	EIF3S9	TFF3	TM4SF1	NNMT	KLHL9	JUP	IL1B	SFRS6	VCL	GOSR1	PPL	COX7A1	DPF2	NDUFS8	GJA1	EEF1A2	ATP6V0D1	SRGAP3	DPM2	PPID	LUM	AGR2	VPS72	MCM2	ANXA2P1	GATA3	BICD2	BLCAP	CTNNAL1	ARID5B	PDXK	ANKRD12	HSPA1A /// HSPA1B	AKAP2 /// PALM2-AKAP	TSC22D3	ZFP36L2	FLOT1	RBM4 /// LOC650029	PMS2L11	RARS	SLC20A1	SERPING1	RAC3	PPM1E	SLC7A5	TUBA1	AP2A2	MCM7	ZNF217	SERBP1	UBC	UBE2M	LMTK2	KRT15	TFAP2C	DDR1	SERPINB2	PCBP1	NINJ1	SERPINB3	PTHLH	IL6	ASNS	KRT5	MDK	IDI1	GM2A	PCCB	FN1	HMOX1	EMP2	GPR56	NP	TUBG1	CD24	SEMA3F	MRPL28	IFI27	APRT	LY6G6C	CLU	FGFBP1	EXOSC7	COMMD4	HSPB1	AP1G2	GRN	MRPS12	CDC25B	LENG4	TGFBI	MUC1	IFITM1	HSPA4	ATP2A3	CRIM1	TFF1	MICB	MAOA	SMAD3	MMP15	MCL1	PRG1	TPM1	SPINK1	FBP1	ANXA3	SH2B3	BHLHB2	GSTO1	PSMA4	DHRS3	MAGED2	PRSS23	SETD3	IRF6	PTTG1IP	E2F4	IFITM2	MMP1	GRIP2	HSPA1A	KTN1 /// PDIA6	LDHB	TGM2	ARF6	CEBPB	TNIP1	CD59	SLC2A3	RASA1	TRIM37	EBP	SOX15	TMEM106C	TUBB	COL1A2	DAB2	POR	UBE2C	KRT81	SLC25A1	CDH1	EIF4E2	PI3	DHRS2	TARDBP	ITPR3	BRD2
ZHAN_MM_CD138_LB_VS_REST	na	BIK	KCNJ11	CSF2RB	ARID5B	PARP15	ARNT2	COPZ2	MBD2	HES5	CYBRD1	LOC338620	P2RX5	PCGF5	SAMD3	PPP1R14A	SMAP1L	C6ORF105	PLXNA1	PLEKHA7	FLNB	PBEF1 /// LOC646309	PLS1	COL9A2	C19ORF36	LOC283454	MAST4	LOC130576	FLJ30901	SLC39A6	MAP4K3	RASGRP1	BOC	CGREF1	KIAA0895	PHACTR3	LOC653464	NTHL1	FLJ13137	LOC283278	CACNB3	CTTN	LOC253981
AS3_FIBRO_C1	na	QSCN6	TUBA3	STCH	CDH11	ITGB4	RPL13A	CDC25C	VCAM1	HGFAC	HDAC1	CAPN2	SLC7A5	RPA1	DYNLL1	SRF	TPP1	MMP11	SPINT2	ZYX	TP53	SF1	RNH1	ITGB5	FMO1	TCEA1	RB1	ITGAL	BMP4	CTNNA1	CDKN2B	ACTB
SHIPP_DLBCL_CURED_DN	na	OVGP1	SNRPD1	LRPPRC	RPL14	TBL3	CITED2	PRKCB1	GUCY2C	TGIF	HADHA	ZNF274	SLA	GAPDH	ARNTL	SLC2A5	SLK	LOC90925	BAGE	MATN1	SLC8A3	PDCD4	PDE4B	STAT5B	LIG1	IFRD2	SLC25A13	ZNF212	TLE1	VEGF	IK	CDKN2A	GTF2E1	GNS	ASNA1	ME2	ABCG1	LCAT
HYPOXIA_REVIEW	na	BIK	IGF2	STC1	RP1	L1CAM	SAT1	PGK1	PFKL	HGF	LRP8	MIF	ENO1	HMOX1	XRCC6	F3	APEX1	EDN1	CCL2	HK2	HDAC9	CD99	EDN2	TH	LDHA	ENPEP	CA12	TFF3	PTGS2	HK1	IGFBP1	PFKP	FTL	AK3	TGFB3	VEGF	HIF1A	ANGPT2	CCNG2	EPAS1	TFRC	TEK	SPP1	TAGLN	P4HA1	IGFBP2	TGFB1	TXN	FGF3	BHLHB2	PLAUR	MMP13	CA9	JUN	ADM	BNIP3	TF	ALDOA	IGFBP3	VIM	CP	FLT1	TGM2	PDGFB	GAPDH	COL5A1	CDKN1B	SLC2A3	PKM2	IL8	XRCC5	PRPS1	TGFA	SLC2A1	PGF	EPO	NFKB1	DDIT3	FOS	CDKN1A	IL6	BNIP3L
MANALO_HYPOXIA_DN	na	SNRPD1	DDX23	PRC1	MAD2L1	SNAPC5	NOL5A	USP1	USP39	RNU3IP2	MCM5	PSMD11	POLD2	PA2G4	MAZ	MLLT10	GTPBP4	MCM6	BRCA1	POLE2	TRIP13	CDC6	MPHOSPH9	RRS1	MRPS12	DDX18	ORC6L	RPP30	MCM4	RRM1	PPARD	DHX35	CCNE1	ID1	NOLC1	HNRPU	DNA2L	SNRPD3	RRM2	SNRPA1	ILF3	DDX11	CCNE2	POLG	TFAM	MCM2	POLR3K	HNRPDL	MRPL46	UCHL5	RPL39	MCM3	ATIC	CHAF1A	RFC2	UMPS	RFC3	MFN2	PSME3	MRPL40	CTPS	SKP2	MCM10	ZNF500	HNRPD	TSFM	PSME4	RFC5	PRPS1	CCNF	CDC2	CDC7	BARD1	ZWINT	SFRS2	NEK4	RB1	DDX21	ELK1
CCR5PATHWAY	na	CALM3	CXCL12	GNAQ	CCL4	PRKCB1	PRKCA	MAPK14	CXCR4	JUN	CALM1	PLCG1	CCL2	PTK2B	SYT1	CALM2	FOS	MAPK8
OXSTRESS_RPE_H2O2HNE_DN	na	TANK	CCNT1	MARCKSL1	F2R	SPRY2	HGF	DDR2	PHB	UBE2A	MYBL2	CDK9	CDKN2D	ITGA7	CDH2	NFE2L1	CTNNB1	MYC	CDC20	GNB2	GTF2B	CDC25A	TSC2	CSNK1G2	IL18	CCR1	ARHGDIA	HINT1	FECH	ELK1	FGFR1	PAIP1
BRENTANI_DNA_METHYLATION_AND_MODIFICATION	na	DNMT2	HMGA1	TERT	OAS1	LIG1	TK2	MCM4	MBD2	S100A11	POLB	ADK	NME6	RFC3	TEP1	MLL	TERF1	LIG3	DNMT1	HMGA2	TERF2IP	MBD4	RFC4	PCAF
UVC_HIGH_ALL_DN	na	MAPK6	UBE2G1	U1SNRNPBP	LBR	SUMO4	MORC3	WDR57	CDYL	RAD21	TSPAN5	CLINT1	TLK2	CEBPD	NTF3	STAM	CASP3	KIAA0174	E2F3	TOP2A	TAF11	SNX4	PLK4	C21ORF25	ITGA6	DDX17	GEM	FUS	MEIS2	FHL5	JUND	GNE	RAI17	BRD8	TLE4	AYTL2	TLK1	KIAA1012	AHDC1	BMPR1A	RBM5	FYN	CYR61	ATP6V1B2	CCNG1	NUP153	N4BP1	KIAA0232	STX3	AGTR1	PAFAH1B1	RYBP	C10ORF26	CXCL12	HMGB2	FZD7	MLX	SRF	XPO1	CCNA2	TRIM32	DYRK2	C10ORF56	ANKRD15	MTMR3	RAPGEF2	EMP1	C6ORF145	STK17A	FZD2	DUSP11	SFRS3	RAB14	DOC1	UAP1	CKS2	SLBP	TWIST1	MET	DICER1	CDK8	LOC56902	RBM15B	IFNGR2	HMGA2	HMGN4	DLX2	EDG2	HSPC111	POLE2	SLC20A2	IGF2BP3	CTDSP2	MT1X	CTGF	ZBED4	ZHX3	KIF2A	CDK7	KIAA1026	STXBP3	HMG2L1	EDD1	C1ORF77	EPS8	DDX3X	BACH1	HDHD1A	SPRED2	TRIB2	GINS1	NAV3	NASP	TBL1X	PITPNB	GATA2	SSH1	KLF9	PNN	SERTAD2	SS18	EIF4E	CNOT2	PHTF2	NCK1	SIAH1	SEC24B	ZNF146	PFTK1	TOPBP1	REV3L	CDR2	RHOB	MPHOSPH6	FADD	BMI1	TRIP10	THBS1	PRKCD	CSTF3	SIAH2	NDUFV2	TNFAIP3	TNFAIP8	CD2AP	GBAS	HAS2	MN1	C19ORF7	GREM1	LOC220594	MAP1B	RBPSUH	KRIT1	EMG1	HERPUD1	AMD1	TUBGCP3	THUMPD1	AURKA	SMAD7	UBTF	IRS1	PPP1R12A	UNG	CDC6	GNAI1	STK24	TM4SF1	STK38	PTK2	PIP5K3	CHD1	FGF5	YY1	PRKCBP1	ID1	KIF23	DR1	SAMD4A	ID2	USP10	NFIL3	TPST1	SQLE	NAP1L1	BLCAP	CENPA	ARID5B	BNIP2	LHFPL2	TNFRSF1A	TGIF	RAB1A	PTDSR	ADM	AUTS2	ZFP36L2	RARS	HEG1	RIPK1	HOXB2	PMP22	CASP8	ZNF623	IL4R	STRN3	RAF1	ZNF217	KIAA1128	MARCKS	CRKL	COIL	SATB2	ADNP	CHSY1	NR2F2	ATP2A2	DYRK1A	ZFAND5	C10ORF137	NFYB	MAT2A	POGZ	ELF4	PCGF3	IDI1	SCHIP1	PDGFRA	MAPK14	ACVR1B	NCOA3	LSM14A	USP1	PDCD10	RAB11A	CBX3	PPAP2B	UBE2N	PPP2R5C	UGCG	RRS1	PDE4B	CUL1	PHC2	TLE1	SPEN	FBXO46	BAT2D1	DDIT4	SPOP	GTF2E1	SMAD3	SWAP70	DUSP5	MRFAP1L1	SMURF2	MFAP1	BCAR3	ARHGEF7	PLEKHC1	RRAS2	BHLHB2	CITED2	HNRPH3	PPP2R1B	C14ORF11	RUNX1	PHF3	WEE1	PTPN1	FOXJ3	TIPARP	ARL4C	GAS1	NFE2L2	ARF6	RNF4	SLC25A44	DUSP1	C5ORF13	TMEM97	KIAA0256	HMGCR	VEGFC	ATP13A3	PODXL	RND3	LSM2	PGRMC2	PARP1	PUM2	STX7	PKP4	NRIP1	TARDBP	FOSL2
INTEGRIN_MEDIATED_CELL_ADHESION_KEGG	na	SDCCAG8	MAPK6	ITGAE	RAP1B	GIT2	MAP2K6	PAK3	CSK	ILK	ITGA4	ITGB1	CAPN1	PAK6	ITGB8	ITGA5	CAPN2	ITGB6	TNS1	ITGA6	SHC3	PDPK1	CDC42	ITGA10	PTK2	GRB2	CAPN11	MAPK7	VCL	CAV2	RAPGEF1	SORBS1	ITGA3	VAV3	ROCK1	CAV1	CAPNS1	MAP2K2	MAPK10	ITGB5	CAPN6	TLN1	SRC	FLJ40125	FYN	ITGAV	ITGB7	VAV2	ITGAD	CAPN5	PIK3R2	CAPN10	RAC2	PAK4	ITGB3	ITGA2	ITGAX	CAPN9	SOS1	ITGA8	BCAR1	CRK	RAC1	PXN	RHO	ITGB4	AKT1	CAPN7	MAPK4	AKT3	PAK1	ITGA2B	ITGA7	RAC3	MAP2K1	SHC1	ITGAM	ITGA11	CAPN3	MAPK12	MYLK2	ZYX	ROCK2	DOCK1	CAV3	VASP	SEPP1	PAK2	ITGAL	ITGB2	ITGA9
IGF_VS_PDGF_DN	na	CSF2RB	THBD	CKAP2L	SPAG5	GREM1	DLX3	GFOD1	CD53	F2R	C9ORF26	ATP1A3	F3	PHF15	CDKN2D	CENPH	TIMP1	B3GNT2	PTGS1	PHEX	BHMT	THBS2	FBXO32	ERRFI1	C10ORF22	DUSP4	MMD	ARHGAP6	CAV2	STOM	SLC37A3	MGP	EPS8	SNX8	PRKG2	ANLN	DSCR1L1	PLXDC1	CRYL1	IL1R1	AADACL1	RBPMS	DUSP6	CAPG
G1PATHWAY	na	ATM	TGFB2	TFDP1	CDK6	CCNA1	CCND1	HDAC1	SKP2	ABL1	CDKN1B	GSK3B	E2F1	CDC25A	CDK2	TGFB3	ATR	CCNE1	CDC2	TP53	CDKN2A	CDK4	RB1	CDKN1A	TGFB1	CDKN2B
UVC_HIGH_D4_DN	na	MAPK6	UAP1	UBE2G1	BHLHB2	ARID5B	GATA2	WDR57	KRIT1	RAD21	RAB1A	USP1	DICER1	PDCD10	CLINT1	SIAH1	THUMPD1	AURKA	SEC24B	HMGA2	ARF6	SLC20A2	DDX17	GNAI1	PPP2R5C	HMGB2	CTGF	FZD7	FHL5	XPO1	GNE	PHC2	ATP13A3	CHSY1	SPEN	DDX3X	ATP2A2	ANKRD15	RAPGEF2	SAMD4A	BMPR1A	USP10	DOC1	RBM5	SMURF2	TPST1	POGZ
CMV_HCMV_TIMECOURSE_14HRS_DN	na	ST5	C11ORF41	ARNT2	PRIM2A	TRIM2	ADM	ICK	ETV1	SYNE1	APEX1	TP53I3	PMP22	AHR	IRS1	BLVRB	ACSL3	C6ORF32	MID1	LDB2	IGF2BP3	TRAF3IP2	FGF5	DENND3	TBC1D8	ANP32A	ARHGAP29	GABBR2	HSPA4	SIPA1	NR2F2	MAP3K5	SMAD6	NR1D2	FAS	EMP1	BAG2	STK17A	UBL3	ARHGEF17	PCF11	HNRPDL
CHEN_LUNG_SURVIVAL	na	MYCN	ENO1B	GSTP1	PGK1	EPHX1	KRT19	GRK4	FGF4	CALU	KRT1	KRT7	PKM2	SOD2	ANXA1	KRT8	RAB14	PLCB3	GFAP	P4HB	ATP5D
5FU_RESIST_GASTRIC_UP	na	LZTFL1	NOV	H3F3B	ARID5B	SRI	GPNMB	SF3B3	NR2F2	KNS2	BTG3	NQO1	DGUOK	HOXB6	CDKN1A	IGFBP2	TYMS	CRY1	MDK	CLU	DDB2	OSBPL3
AGED_RHESUS_DN	na	MAPK6	BLM	LNPEP	MDH1	TOP3A	MAN2A2	KRIT1	ATP5J	WT1	RPL36AL	SPARC	ZNF274	DYNLT1	DRD3	IMPDH1	PSMA6	IGFBP7	RARRES2	CDC16	ATP5C1	EIF3S9	ALDH9A1	MATN1	MPI	PRKCBP1	MERTK	ERF	ATP5G3	GYG1	LTB4DH	SERINC3	LGALS4	PIGF	FBP2	PARG	ICA1	SNX1	PTMS	RARS	COX4I1	RPS25	SFRS8	COX6A1	CASP4	MNAT1	NEU1	UGP2	FKBP1B	CITED1	HBEGF	ACYP2	JARID1C	THRAP4	ADCY2	MED12	IRX5	MARK3	TFPI2	EIF2S1	TIMM8A	PON2	R3HDM1	MAPK14	QARS	ANXA2	TAF4	BYSL	GTF3C2	DPP4	FH	HMGN4	C9ORF61	DNTTIP2	EXOSC7	PPP2R5C	NIPA2	AXIN1	IGFBP5	UBE2D2	TMSB10	HADH	COMT	EGFR	SCYE1	ATP5A1	KLK6	UQCRH	SLC4A1	RBBP6	MSH3	PSKH1	CFP	ARHGEF6	BLVRB	PPP5C	SURF1	VDAC2	RPL31	THBS4	GOLGA3	TCEB1	CKMT2	NDUFV2	LPIN1	NFKB1	RTF1	CTSH	SEC14L1
FLOTHO_CASP8AP2_MRD_DIFF	na	OLFML2A	VAMP3	KIAA0922	ESPL1	RPL27	ZNF96	STAM	C15ORF15	BAIAP2	MRPL28	ZNF135	ZDHHC11	ITGA6	POLD1	CD8B	SYPL1	EIF3S7	EEF1G /// LOC654007	CA12	TMED2	RPLP0	LMNB1	RPS16	LGP2	CDC42EP3	RPS6	CNR1	CTDSPL	RPS9	TBC1D15	RPS5	SMURF2	FBN2	AKAP13	EEF2	TTLL4	SLC38A2	SNN	RPL5	TOMM20	EIF4B	RPL6	PDLIM2	FAU	KLF10	RPL13A	RAB1A	TMEM87A	EIF3S6IP	TPT1	TRIM21	RPL7 /// LOC653702 /	INSM1	KLHL11	RPL17	TCL6	NDRG1	ANKRD40	MXRA7	FLJ20035	IL12RB1	RPL22	PLK1 /// RPL37A	CD69	TNFSF13 /// TNFSF12-	ASF1B	RPS28 /// LOC645899	PALMD	C10ORF56	RPS19	RPL13 /// LOC388344	CD34	RPS20	RNF139	TMEM57	C20ORF20	EMP1	EHMT2	CASP8AP2	CLEC2B	ALX4	FXYD5	JAKMIP2	RAB14
DAC_PANC50_UP	na	IGF2	TP53I11	SMARCA1	TJP2	ST14	PAX6	SFRP1	TIMP3	PLAT	WNT7A	CSF2	BNIP3	STAG3	ISG20	PLEK2	NPTX2	CSF1	FOXE1	TES	UCHL1	JPH3	CDH3	CACNA1G	TNF	MATN1	BST2	CDKN1C	CLDN5	BARD1	LDOC1	ANGPT2	IFI6	NEFH	SFN	HOXA1	IL1R1	PDYN	CDKN1A	TNFRSF25	LHX1	RPRM	KLK10
HOHENKIRK_MONOCYTE_DEND_UP	na	HLA-DQB1	SOX4	CCNH	SLA	IRF4	CCL17	LGALS3BP	FCGR2B	BIRC3	PFKP	A2M	CCR7	CBS	CCNG2	ALOX15	PEBP1	HSD11B1	RNASE6	CRABP2	PCBD1	CCND2	PPIC	CR1	GATM	CCDC85B	CCNA1	HLA-DQA1	MGLL	CTSC	ACAA2	ST6GAL1	CAT	MMD	DNASE1L3	KCNAB2	ECM1	APOC1	TGFA	FCER2	INHBA	ARF4	SEMA3C	PDLIM4	ACOT7	LPL	PFKM	SULT1C1	QSCN6	SHB	STAC	PTPRO	CYB5A	SCARB1	HMGN3	DPP4	TOMM40	CD74	C1QB	CD1B	PRKACB	CCL22	SPTAN1	SPINT2	RAP1GAP	MMP12	F13A1	FABP4	TFRC	SPP1	MAOA	LIPA	ITGB5	DUSP5	RARRES1	FABP3	INDO	TRIB2	CD1A	CITED2	HLA-DPB1	HLA-DPA1	CD1C	TNFAIP6	CD86	OAT	CCL13	CD83	CSF1	SNRPN	TGM2	CEBPA	IARS	SLC11A2	DUSP1	ITPKB	CD59	ENPP2	PKD2	NR4A3	GAS6	CDH1	GDF15	ATP1B1	AES	NR1H3	ABCG1
AGED_MOUSE_MUSCLE_UP	na	ACTR1B	ATF3	HSPA8	ARHGDIB	DCTN1	POU3F2	TGIF	RAB1A	SOX17	U2AF2	GADD45A	TSPAN8	TFAP2B	MFAP5	SMARCC2	TGFB1I1	HTRA1	ETV4	RAB21	BUB3	GDF9	HSPB1	STARD7	ZFP90	ALDH1A1	ARF5	CKMT2	MECP2	HINT1	PLAGL1	AP3S2
DEATHPATHWAY	na	CASP9	NFKBIA	GAS2	CASP6	RELA	BIRC4	CASP7	CASP3	RIPK1	CFLAR	BIRC2	CASP8	CASP10	TNFRSF10B	LMNA	TRAF2	BIRC3	TRADD	BCL2	CHUK	SPTAN1	FADD	TNFSF10	MAP3K14	CYCS	DFFB	NFKB1	TNFRSF10A	TNFSF12	TNFRSF25	DFFA	BID	APAF1
HSC_INTERMEDIATEPROGENITORS_FETAL	na	CHCHD4	SPFH1	SNUPN	MDH1	RELA	SPCS3	HDGF	FANCM	SLC35B2	APEX1	PYCARD	IMPDH1	GIP	SSR2	SDC4	CAD	THRAP3	TEX2	AS3MT	GFM1	KLHDC4	BET1	CARD11	GCNT3	PFKP	C1ORF107	VPS45A	ZAK	ATP6AP2	PLAC8	GMPPA	GYS1	UNQ755	DTX4	AP3S2	BID	ERCC8	C19ORF2	GTPBP8	TBRG4	LOC150223	NIPSNAP3B	RASSF4	NUDT22	C6ORF70	MASA	FLJ11506	WDR34	WDR77	GSPT1	TETRAN	GPT2	DDX52	HES6	BLOC1S2	FIS1	CEBPZ	TIMM44	TXNDC4	CTNNA3	RPN1	CTSZ	C1ORF121	MTG1	NUDT16L1	DBI	GRHL3	PLEKHO1	CPA3	GTF3A	SDF2L1	NPC2	PCCA	TNS3	ZNF706	QARS	SIGLEC5	XPA	PSPH	PTCD2	NOSTRIN	NEBL	MRPL12	SCARB1	WNT2	CASP7	CDADC1	MRPS35	UBPH	ITGB4BP	MRPS25	GALK1	DYNLL1	SCIN	RAPH1	OVOL2	DDX20	CGI-09	SCO1	C16ORF51	POLR3E	SFXN4	C5ORF14	KLHL23	GUSB	PINK1	MAOA	E2F8	NTHL1	THOP1	FAM58A	PLA2G4D	CFDP1	AGPAT5	CITED2	TSPAN31	PITPNB	CUL5	RPUSD3	THOC5	ZNF583	RSAD1	ALDOA	NUP37	CCDC98	AHCY	NAT12	KIAA0319L	PLAA	GPR180	STATIP1	ATP6V1F	SURF6	C20ORF50	TMEM97	D4ST1	TCN2	PES1	MAPRE2	PAPSS2	RSU1	AFAP	MAPKAPK3	RABEPK	APIP	TMEM178	CLUAP1	WDR73	ELOVL3	C12ORF10	PARL	WDFY3	ISG20L2	COMMD10	EEF1B2	POLR3C	FLJ13611	LMAN2
AGED_MOUSE_HYPOTH_DN	na	DNM1	APOE	DDB1	GNAI2	STIP1	AP2M1	GDI1	RAB18	MAGED1	EEF1A1	EPRS	GRIA1	VSNL1	ACHE	ATP9A	VTI1B	FSTL1	ACO2	PTGDS	CANX	PRKACB	CAMK2G	UBC	DHX30	CS	GPX4	PLD3	ATP6AP1	DNAJA2	DLG4	PPP2R1A	KIF5B	MGAT2	ATP2A2	EPAS1	ATP6V0C	SARS	ATP6V1E1
ROSS_AML1_ETO	na	C15ORF39	PELI2	BAALC	KLF11	MAN1A1	TMEM43	TWSG1	ACSM3	LAT2	HIST1H2BH	PGDS	FAM21C /// LOC653450	CACNA2D2	NCALD	ROBO1	ISG20	WFDC1	STK32B	RCBTB1	ADRM1	IL5RA	TRH	SCML2	HIST1H2BI	ENDOD1	TRAF3IP2	FAM21B /// RP11-56A2	CD244	AP1B1	PTPN12	MKNK2	RUNX1T1	RASA4 /// FLJ21767	CAV1	PSD3	HIST1H2BF	ARHGAP1	IL17RB	RPS6KA1	SLCO4A1	USP10	LCP1	JMJD2B	CD19	C17ORF48	DEPDC6	PALM	ITGB4	CD58	NARFL	TBXA2R	CCND1	PRAME	TCN1	CIITA	RASA4 /// FLJ21767 /	FBXO38	IER2	RGS10	POU4F1	SHC1	ARHGEF6	BEX1	EGFL7	ITPR1	DISC1	PTGIR	HYAL2	HIST1H2BD	TACSTD1	C11ORF9	FAM21B /// FAM21C //	SLC25A1	VAMP5	BAIAP3	CD34	ECOP	RASAL1	CLEC5A	LAPTM5	NIT2	LOC653754
CITED1_KO_HET_UP	na	EIF3S6IP	CPA5	FGF23	MBP	DPP4	RBM9	GPC3	DDX6	KRT85	PANK3	ARHGAP9	KCNK1	CBX5	C12ORF35	SNCA	JAK1	MLF1	NR2F2	KIF5B	HAL	HLA-C	CD8A	CNOT3	C9ORF58	XIST	RBM5	SAMHD1
LEE_DENA_UP	na	FBLN2	KDELR3	RAD51L1	ANXA2	APCS	HOXC6	ANXA5	COL4A2	CD24	GPC3	LCN2	MCM6	LGMN	TFF3	LAMA5	IGFBP1	BCL2A1	MMP12	FABP4	ID1	SPP1	ANXA1	VNN3	SOX9	B4GALT6	RPL36	PPBP	ABHD2	MFGE8	TM4SF4	NOTCH3	NKTR	CD63	PLAT	GATM	TLR1	VCAM1	LEPR	CSN3	PTPRE	TAGLN2	LY6D	S100A9	COL4A1	COL4A5	CPE	NDRG1	KIF11	LY6E	KIFAP3	CTSS	ANKRD1	THBS1	POU2AF1	NUP205	RGS2	PLEK	LPL	PEA15
TAKEDA_NUP8_HOXA9_8D_UP	na	FHL2	KLF1	TGM5	ASB2	SOX4	MEIS1	LGALS3BP	BDNF	NMU	IRF7	ZNF503	C17ORF27	GPR18	ANGPT1	PTGS2	GJA1	CCR7	IFIT2	RHAG	IFIT1	ABCB1	CHST2	LOC285972	HOXB3	MYCN	LOC134147	HBD	IL22RA2	MYH10	LOC284422	HOXA3	FAM116B	F2R	SPOCK1	SLC27A6	GCH1	SLC12A8	AUTS2	LXN	BIC	NAP1L5	REN	RP3-477H23.1	ATP7B	TPSAB1	IFIT5	NOG	CALB1	OSBPL6	GPR124	ISG15	LY6E	MYCT1	ALDH1A1	C20ORF103	APOC1	STAT1	SDPR	METTL7B	HOP	HERC6	ELA2A	HBB	TUBB2A	CLEC2B	IRX3	TPSAB1 /// TPSB2 ///	FGF18	KRT18	CRISP3	DLC1	DNAJC6	LTBP3	RBM11	GAD1	RXFP1	OLFM3	PALLD	IFIH1	GZMB	ISYNA1	PPP1R14A	HOXA5	IFI27	MTSS1	FAT	MAP7	IFITM1	HERC5	LOC401097	IFI44	IFI44L	IGLL1	FOXC1	DDIT4	TAL1	GBP1	IFI6	EPSTI1	RSAD2	SDSL	NR4A2	BIRC4BP	RBPMS	INDO	PLD4	AMMECR1	PCDH9	CTSG	SPINK2	IGFBP4	DHRS3	IFIT3	PRSS23	RAB27B	PRKAR2B	TNFAIP6	RHOBTB1	CNKSR3	EVI1	SLC40A1	MX2	REXO2	IGJ	TSC22D1	TSLP	TYRP1	HBBP1	ENPP2	OAS1	LOC25845	FLJ20035	MEF2C	NEGR1	OAS3	HOXA7	MX1	THBS1	DEFB1	OAS2	CDH1	GDF15	HOXA9	RPS6KA5	USP18	SLC6A13	SPTA1	GDPD1	LOC404266	DDX58	FLT3
ADIPOGENESIS_HMSC_CLASS1_UP	na	PDE6H	SST	MT1X	PAPPA	SOD2	PDE4D	MT1H	C4ORF18	MT1F	MT1G	LHFP	SNAI2	ARHGAP1	DKK1	IL1R1	GAS1	FYN	MYC
RASPATHWAY	na	RAF1	CASP9	CDC42	RALA	CHUK	HRAS	RALGDS	RAC1	RELA	MAPK3	AKT1	RHOA	MLLT7	PIK3CA	PIK3R1	BAD	RALBP1	NFKB1	MAP2K1	BCL2L1	H2AFX	ELK1
WERNERONLY_FIBRO_UP	na	ATRN	CPB2	PRDX6	LARP5	BTG2	RPS6KA4	IGFBP3	GPR116	TNFRSF12A	DCBLD2	TIAL1	HNRPH1	TRAP1	RNASEH2B	APOB	ARHGAP5	TNFRSF10B	GTDC1	CTGF	C14ORF119	BTBD1	TCF12	SPECC1	RPS6	MBNL2	SNX8	B4GALT1	MARK3	FLJ36874	FECH	ATP5E
INTRINSICPATHWAY	na	FGG	SERPINC1	F5	COL4A1	COL4A5	F8	F2R	FGA	COL4A4	F11	KLKB1	F2	COL4A3	PROC	COL4A6	F10	COL4A2	SERPING1	PROS1	F9	F12	FGB
ATRIA_UP	na	SAT1	LOC283824	HYOU1	ACTA2	RPS2	KHSRP	CRIP1	GRIN2C	LOC138046	NUMA1	RTN4	PAM	CREB3L2	ARHGAP1	WISP2	POLD4	SOD3	MYL7	EZH2	SLN	AGTR1	TRIP6	ISLR	LILRA4	GNB5	BTG1	CD47	GPX3	AGPAT1	PLOD3	ME1	KCNK1	PRAF2	CTSF	MYH11	SFRS2B	DYRK2	DAP	PDLIM4	ZNF365	ADORA1	IL1R1	DKFZP564O0823	SLC9A1	RABGAP1L	NR2F1	NTRK2	BASP1	CELSR2	EFEMP1	RAB33A	TGFBR3	TGFB1I1	MR1	EPHB2	CTGF	STAT4	CACNA1B	PBXIP1	DHODH	KIAA1026	EPS8	CADPS	C5ORF21	PML	TSPAN7	TGFB1	CRMP1	SLC22A18	RABAC1	VSNL1	PFTK1	PLP1	VASH1	NDRG1	AFAP	D15WSU75E	PLCB1	FEV	VAMP5	PPIB	VAT1	PRKCD	KIAA0367	ROR2	RELN	CDC2L5	FGFR2	PIP5K2B	EPB41L3	FBLN2	SFRP1	CACNA2D2	TIMP3	USP11	DDR2	EEF1A1	PRDX1	RARRES2	NRTN	SMAD7	CD81	DAPK2	GABRB3	DSC1	GRB2	NEB	TBX5	FEZ1	PLA2G2A	AKR1A1	COL4A6	INPP1	PLA2G5	PLXNB2	FMOD	ID2	KCNA5	KDELR2	CHL1	FBLN1	NAP1L1	PLK1	AEBP1	ERBB2	ADM	CCDC85B	ACTN1	AUTS2	MYLK	PHF15	ZFP36L2	HEG1	ALDH1A2	TMED3	LOC151162	SYNPO	PDE2A	CSPG2	SMARCD2	CPE	ARMET	CHGB	CSRP1	NR2F2	ERGIC3	MYBPC1	MDK	CHRNE	QSCN6	FRMD4B	SLIT3	TULP3	BTG3	EPHA4	SLC39A8	MICAL2	BAMBI	FGL2	KIAA0182	EXOSC7	IL1RL1	S100A13	TOR1A	GRN	PDE4B	IGFBP6	C18ORF10	DPYSL3	ZNF271	SERPINB8	HSPG2	CALR	ALOX12	KCNK3	ZNF785	MAGED1	ITSN1	CIB2	SLC11A2	GAS1	MIPEP	TNK2	C10ORF7	TMEM28	DGKZ	TMEM106C	RBP1	NMNAT2	ASXL1	PTHR1	BAD	EPB41L1	COMP	PDE8B	SGCE
UVB_NHEK1_DN	na	VPS13B	POLD3	UBE2G1	MORC3	CBFA2T2	CDYL	MEIS1	ENOSF1	DOCK9	ATF2	AFF1	TLK2	CEBPD	KIAA0802	E2F3	TOP2A	TAF11	AHR	PLK4	BAZ2B	ATP2B1	GNE	LPP	TBC1D8	ZNF318	RAI17	BRD8	SLC9A6	TLE4	AYTL2	CREB3L2	IRAK1BP1	ZHX2	TLK1	NIPBL	AHDC1	DMTF1	FYN	DOCK4	CTBP2	ZZZ3	NUP153	MYST3	BCL7A	N4BP1	MTIF2	RAPGEF5	SKAP2	KIAA0232	PAFAH1B1	PPRC1	ADRB2	FALZ	CENPF	GCLC	XPO1	RSBN1	VPS13A	FAT2	OTUD4	DYRK2	USP6	ANKRD15	RAPGEF2	MECP2	WDHD1	SFRS2IP	KIAA0922	RABGAP1L	SLBP	SLC25A36	ZNF44	USP6NL	PIK3R4	SSBP2	HMGA2	KIAA0179	MEGF9	KLF7	POLE2	IGF2BP3	ABL1	FAT	CBLB	ZBED4	SHOC2	KIF2A	HMG2L1	FEM1B	EDD1	GAPVD1	IFI44L	BACH1	MKI67	TP73L	HDHD1A	NPAS2	UBL3	ORC2L	NAV3	NPAT	CNOT4	POLS	RIF1	KLF9	SERTAD2	C1ORF156	PHLPP	SACS	CNOT2	NCK1	PSCD1	FLG	NAGK	ARID3A	ZNF146	CPEB3	FOXO3A	AGPAT7	DIDO1	MAST4	REV3L	AJAP1	KIF11	PPP1R3C	ZNF148	C6ORF111	CTCF	PRSS12	C1ORF9	AKR1C3	PRKCD	ZNF451	NFKB1	KBTBD2	PER2	WDFY3	TNFAIP8	MN1	FGFR2	AKAP9	C19ORF7	PIP5K2B	THRAP2	RBPSUH	JARID1A	TUBGCP3	MTUS1	CCNB2	KEAP1	DOPEY1	CENPC1	AURKA	SMAD7	BIRC2	CEP350	CLASP1	IRS1	CEP170	MYC	PPP1R12A	KLHL9	PTK2	PIP5K3	CHD1	PRKCBP1	CCNE1	ID1	HISPPD1	KIF23	ZNF638	ATRX	LASS6	ZNF264	PCF11	LPHN2	CREBBP	MTMR6	CENPA	ARID5B	PIK3C3	AUTS2	FRYL	HEG1	SP3	CASP8	TAF5L	KIAA0947	ZNF217	CDKN1B	EIF2C2	WAPAL	ZBTB24	ADNP	NR2F2	DYRK1A	MLH3	C10ORF137	KIAA0423	SLC7A1	RCHY1	POGZ	TMCC1	SMC4	TMEM113	NCOA3	LSM14A	USP1	XPA	KIAA0286	ADCY9	WWC1	MICAL2	CCDC93	KIAA0182	RRS1	CUL1	FNDC3A	DTX2	CCDC131	PHC2	MTM1	SPEN	MAP3K5	BAZ1A	MYST4	FNBP1L	ELF1	DDIT4	PSD3	STRN	BDKRB2	SMAD3	SPOP	WDR37	SMC5	BAZ1B	KIF14	BCAR3	EFNB2	SH2B3	SMAD5	ARHGEF7	PLEKHC1	E2F5	ZCCHC11	APPBP2	PHF3	WEE1	RNF13	ZCCHC14	FOXJ3	SART3	TIPARP	NFE2L2	TTC9	USP24	LARP7	SLC25A44	FOXO1A	HELZ	INSIG2	VEGFC	ATP13A3	ASXL1	PUM2	BTBD3	NRIP1	PTPN3	ADORA2B
BRENTANI_DEATH	na	BIK	TNFRSF10D	CASP1	DAPK1	TRAF3	CASP6	CRADD	CASP7	CASP3	GML	BAG4	CFLAR	NME3	TP53BP2	MYC	TNFRSF10B	MXI1	TNF	TRAF2	BCL2	BCL2A1	TNFSF10	TFPT	DPF2	TP73	MDM2	TP53	LTB	TP73L	DAXX	BCL2L1	BID	LTA	HRK	CIDEA	CASP9	MAX	BNIP2	F2R	BFAR	PAWR	AATF	BNIP3	DAPK3	DAP3	EVI1	BAX	MYD88	CASP8	BNIP1	CASP10	TNFSF7	CASP4	TRADD	IKBKG	FADD	CASP5	STK17B	TNFRSF9	DAP	BAD	BCL2L2	EMP1	STK17A	TNFRSF10A	CASP2	TNFRSF25	PLAGL1	FOSL2	APAF1
HSC_LATEPROGENITORS_SHARED	na	XPO5	EXT1	PPP2CB	PLEKHF2	ETF1	EXOC6	ACOT9	ST7L	FNIP1	TROAP	ADRM1	CRSP9	MAPK7	HCFC2	AK3	FDPS	OSTF1	APEH	GHITM	FGFRL1	TAF12	AP3S1	P4HB	CPOX	SPPL2B	EMP3	CPNE8	ERO1L	ZNF364	TRMT12	MYOM2	CTBS	HDAC1	RGS10	NIN	MAP2K1	CCDC102A	WHSC1L1	EEF1D	TMEM33	UBXD4	C17ORF41	CDCA1	G6PD	CHAC1	COX11	FBXO33	PLEK	NECAP2	TXNDC13	RAB7	SLBP	PPIL1	ESPL1	THEX1	SLC29A1	ENO1	EAF1	WDR61	C5ORF22	GMIP	ABCA9	POLD1	HAVCR1	TMED2	NAPA	SLC35A3	NAPG	UGDH	CD300A	API5	CX3CR1	C8ORF34	RGS9	AP1GBP1	PRKAR2B	FLJ23356	CDC37L1	PSMC1	LNX2	ELOVL7	NDUFV1	CCNC	ADFP	NUCB2	GSR	GALNT10	SPHK1	C1QDC2	ACP1	C12ORF4	KLHDC2	IDH1	CLPTM1L	MAPK1	AGPS	TRAPPC2L	FGD4	CDK5	POT1	SEPT8	KLF1	NEURL	WRN	HEAB	FAM18B	CD33	ZNF238	HIRIP5	SPTLC2	CA1	PHB	ABCD2	MAP3K13	TIFA	HCK	CEP350	KIF1B	BTLA	UBE2Q1	NPTN	SLC39A3	DOCK10	C20ORF45	PTK9L	NCOA4	ASCC2	LRRC20	HRB	SLC45A3	GPR101	ABCC5	LASS6	MTFR1	HSD11B1	SLC33A1	RCC1	CHL1	HSPC171	RNF130	LHFPL2	ANKRD12	MCART1	ASB1	PBK	C7ORF20	SLC2A5	TMEM165	PIP5K1B	GPR135	RQCD1	ANKRD28	PUS7L	TNFAIP8L2	GAK	SLC31A2	LTB4R	FLJ20125	ELMOD2	NUP205	TMEM43	TTC9C	FUT4	ATP9B	LOC201229	ATRN	ANXA2	FNDC3B	SORL1	PSTPIP2	GPR160	MPEG1	ZCCHC8	KPNA1	ERMAP	IL1RL1	USP45	EMILIN2	PRDX3	ANAPC5	DRAM	TFRC	RRM2	TMEM19	HVCN1	FCER1G	C1ORF144	ARPC4	FAM59A	LIN9	LZIC	LEFTY1	RNMT	KATNB1	ATP6V0B	OAT	RAB31	HP	GRRP1	PTPRJ	SC4MOL	MLXIP	TMEM2	DIP2C	BIRC5	USP24	SLC38A5	SELL	FASTKD2	MAP2K4	GLCCI1	CYBB	INSIG2	HDC	GMCL1	UFC1	CGN	SLC22A4	CCR1	ASNA1	UROD	MARCH3	DIRC2	ARRDC1	CASP1	SAT1	PSMC6	HNRPLL	MOBKL2A	IFI30	LYST	PLEKHA2	CD180	EXOC5	SH3BGRL3	MTHFD1L	INPP5F	UGCGL1	GPC1	CSNK1G3	ORMDL2	HECTD3	NRP1	GLRX	BCAP29	IRF8	DNA2L	ALDH3B2	TACSTD2	LTB4DH	PACSIN2	PITRM1	XRRA1	VPS8	SFRS1	TACC1	SNX1	RHOA	ABHD5	AKT3	GSTM3	STAMBPL1	COMMD5	GNB5	HIAT1	COL5A1	SIPA1L1	CLDN15	CTSC	HMGB2	UBAP1	ALAS1	ATPBD1B	PCDH18	GDI2	NHEJ1	REEP1	PHF10	RC3H1	DAP	TTC22	DUSP11	ASNSD1	ATP6V1C1	SLC14A1	LGALS12	SLC15A4	GGA2	MTP18	ALDH3A2	RAB3C	GDA	C9ORF80	PTPRO	C1ORF149	HAX1	ATP6V0E	ESCO2	NFIB	HPSE	OSTM1	UBE2W	FAM46A	EDG6	IL13RA1	ICAM4	LOC203547	SGPP2	ORC4L	ADSSL1	NADSYN1	PLD4	MTX2	HADHB	PITPNB	MAGOH	SSH1	ALAD	IPMK	PRSS16	MYCBP	HCST	TASP1	DHRS7	GGN	RNASEH2B	C11ORF51	DDEF1	TMEM14C	LMAN1	GALNACT-2	SAV1	CTSS	RNF41	DNMT3L	KCTD14	MRPL16	ALG8	DFFB	F10	SLC12A4	GBE1	MRPL50	FCGR1A	15E1.2	CLEC12A	ADSS	PHCA	HSPBAP1	LTA4H	CABLES2	C17ORF74	BPIL1	ABR	CCDC88	SOAT1	SEH1L	ARPC5L	MINPP1	DOK3	NCAPG2	UBTD1	ABCB4	RAP1A	CDC6	TUSC3	SMEK2	TOMM22	GDF3	SAP30	FIGNL1	SP6	SGK3	C2ORF7	MCM2	RPL13	CETN3	CKAP2L	ZNF403	C14ORF108	GMPR2	DERA	TLR1	DAP3	SLIC1	SMAP1	TMED3	NEK3	RARB	WDR7	SERBP1	ITPA	WAPAL	MASTL	ASF1B	MAP2K1IP1	INTS4	CCDC28A	SEMA4D	FAM112B	CCNB1	CSF2RB	WNT4	GMPS	LOC389541	KCTD7	TMEM93	FTSJ1	RAG1	OSGEPL1	C12ORF49	BMP2K	TMEM167	TMEM50B	PHF5A	TREX2	USP46	MGC13379	STX11	HBS1L	ZMYND12	CUL1	CDC25B	SPBC25	A4GNT	TYROBP	RFWD3	F13A1	FAM121B	ATXN10	CXADR	BAZ1A	SELI	CKLF	TTC13	GSG1	TTC7A	ANXA3	CDC45L	ANKRD46	RPE	LY86	ATF6	RAB32	CXORF21	BLVRB	TM9SF1	C10ORF7	MGC10334	SPIRE1	BSG	PODXL	LOC339745	DHX8	FRS3	BAG2
YU_CMYC_UP	na	UCHL5	CSDA	ASPM	CKS1B	IDI1	CKS2	NUP54	HNRPLL	TSPAN4	CLIC4	HMGN2	CCNB2	BRCA2	DTL	AURKA	TOP2A	BIRC5	KIF20A	CDKN3	RACGAP1	BUB1	PCNA	RRM1	FDPS	GMNN	ANLN	NUDCD2	E2F8	ECT2	PLK1
HALMOS_CEBP_UP	na	ARL4A	PELO	UAP1	JAK2	RGS4	GPR109B	MCM5	EPHA4	MEGF9	FOLR1	PTGS2	ZHX3	UGCG	GLRX	APOC4	CKAP4	SLC30A1	FAS	ADAM3A	NFIL3	ZNF250	RAB27A	SERPINI1	CXCL3	BMP2	IGFBP3	KLF5	POU4F1	RAB32	ETS2	IL4R	ADFP	BTG1	CXCL2	SPDEF	IL8	SF3A2	AKR1C1	PTX3	WAS	SLC16A7	FOXA2	NQO2	TLX1	SEMA3C	PTK2B	RGS2	CCL20	TNFAIP8	IL1R1
FERRANDO_MLL_T_ALL_UP	na	PRSS3	CD3E	CSDA	FLNA	TUBA3	H3F3A	CREB3	RELA	GDI1	HLA-B	PRDX1	CBX3	FGR	HYOU1	MME	FKBP2	CCR9	SPTBN1	KIAA0125	BIN1	SREBF2	CBLB	ID3	FUT7	SMAD1	MRPS12	LENG4	ADCYAP1	TLE4	DDX5	CX3CR1	PRKAR1B	AKAP1	IL32	TPM2	DMPK	SERINC3	NFIL3	TCF7	PPT2	VDAC1	GATA3	DSTN	HLA-E	CHI3L2	AEBP1	RALGDS	LCP2	IL2RG	MBOAT5	VIM	MYOM2	IFITM2	SNRPN	PXDN	SLC35B1	SLC7A5	STAT3	TSC22D1	MAD1L1	BTG1	CD47	SELL	NUCB2	GPIAP1	SSR4	FCGRT	BMI1	USF2	IKZF1	PRDX2	CDH4	ALPP	WAS	G6PD	CD34	SPOCK2	HOXA9	TIAM1	TNFAIP3	PLEC1	LAPTM5	CTSH	TCF4	CLEC2B	NRIP1	SULT1A3
GAMMA_ESR_OLD_UNREG	na	TAF1C	TP53I11	FUT4	LCK	HGF	SOX7	ZFP36L1	CNKSR1	EIF3S6IP	SGCB	FLOT1	RHOD	ITGB8	SGPL1	HLA-DQA1	GABBR1	NDRG1	GNPNAT1	CEPT1	RHOB	GLRX	CTCF	ZNF507	KIAA0146	AP3B2	PDCD5
ET743_SARCOMA_72HRS_DN	na	POLD3	LBR	PSMC6	GTF2H1	ZDHHC5	RBM17	PPP2CB	KIAA1279	C8ORF76	C14ORF130	ACTL6A	KIAA0802	GIPC1	TOP2A	RP11-535K18.3	BUB3	EML4	GLRX	GGPS1	ELOVL6	TOP1	PSMD12	CDC27	ERCC3	CORO1C	ARHGEF2	BCL2L1	TSPAN14	SFRS4	PPP1CC	ADSL	MTIF2	USP3	SNIP1	FKBP1A	RABGGTB	GTF2H2	ARFGAP1	UBE2D3	UBA2	TSFM	RAB2	HSPE1	OGT	GTF2B	FBXL7	BUB1	LYN	CCNA2	GDI2	PJA2	CDC2	STK17B	FZD1	SLC4A1AP	EMP1	STK17A	DDX21	XBP1	PLAG1	SIRPA	ARFGEF2	HSPH1	TMPO	C15ORF41	HDAC2	C1ORF149	C18ORF55	SPIN	CTGF	DDX20	KIAA0157	CDK7	SMARCA5	GAPVD1	DNAJA2	IPO7	EPS8	ANLN	NOC3L	MRPL1	SLC25A17	HSPA8	ATG5	TCERG1	USP12	ZNF281	GCNT1	MRPL15	CDH11	TNFSF5IP1	CCT4	SACS	SFRS9	PRKD3	TDG	HERC4	CDC23	MID1IP1	KIAA0859	EIF2A	FADD	XRCC5	PCNA	CYHR1	SON	RBM25	UBE2T	C11ORF30	PAPPA	RAP1B	FNTA	PRIM2A	SPRY2	CCNH	SEH1L	SIRT1	CPT1A	TXNRD1	TBK1	BIRC2	CFLAR	BLZF1	ACSL3	THRAP3	MYC	PSMB1	MAGEF1	MYCBP2	EIF3S10	PRKCBP1	SUPV3L1	RNF14	RBM27	FAS	EPB41	CHST2	RCC1	CXXC5	WNT5B	SSFA2	BIRC6	PIK3C3	LHFPL2	TMEM138	SLC35E2	CRK	CDC5L	TGIF	RAB1A	MGC16824	FRYL	MRPL35	RIPK1	KIAA1008	TP53INP1	MCTS1	GOPC	KIAA0310	TFAP2C	SLC2A1	TIAM2	ATP2A2	HSPA1L	MTMR4	MAT2A	FBXL3	USP22	SNRPG	FOSL1	RABGAP1	MAP3K7	TMEM113	MAPK14	DLG5	ZNF345	MICAL2	IL1RL1	JAG1	NUFIP1	RBM14	GNL2	FNDC3A	B4GALT5	EPS15	SRPK2	UBE2D2	JMJD2B	MFAP1	MCM3	ZDHHC16	CEP55	EIF4B	PSMA4	PPP2R1B	RPS7	SMAD4	CTNND1	CDC25C	WEE1	FLJ12529	RAD54B	PDGFB	PANX1	LARP7	EPB41L4B	BTAF1	HS3ST3B1	RSPRY1	C14ORF2	PSMA5	VEGFC	CLCN7	UBE2C	EXOC2	RAB5A	PPP2R5E	NCOA6	GABPB2	BAG2	TARDBP	CRSP6
ET743_RESIST_DN	na	GABRA5	RUSC2	SIRPA	CALR	BHLHB2	CITED2	DLC1	PKN1	CNTN2	NOTCH3	ADM	PSMF1	PTTG1IP	HSP90B1	CDH13	IMPDH1	IGFBP7	COL4A2	ACTA2	NID1	PPAP2B	HSPA5	BCAM	SLC7A5	CAD	FSTL1	CBLB	SLC16A3	PRNP	ACTG1	ACTN2	LOXL1	RND3	COL3A1	ANKRD1	PYCR1	CSNK2A1	GPI	PLXNB2	SLC3A2
HSC_LATEPROGENITORS_ADULT	na	XPO5	EXT1	PPP2CB	PLEKHF2	ETF1	EXOC6	ACOT9	ST7L	FNIP1	TROAP	ADRM1	CRSP9	MAPK7	HCFC2	AK3	FDPS	OSTF1	APEH	GHITM	FGFRL1	TAF12	AP3S1	P4HB	CPOX	SPPL2B	EMP3	CPNE8	ERO1L	ZNF364	TRMT12	MYOM2	CTBS	HDAC1	RGS10	NIN	MAP2K1	CCDC102A	WHSC1L1	EEF1D	TMEM33	UBXD4	C17ORF41	CDCA1	G6PD	CHAC1	COX11	FBXO33	PLEK	NECAP2	TXNDC13	RAB7	SLBP	PPIL1	ESPL1	THEX1	SLC29A1	ENO1	EAF1	WDR61	C5ORF22	GMIP	ABCA9	POLD1	HAVCR1	TMED2	NAPA	SLC35A3	NAPG	UGDH	CD300A	API5	CX3CR1	C8ORF34	RGS9	AP1GBP1	PRKAR2B	FLJ23356	CDC37L1	PSMC1	LNX2	ELOVL7	NDUFV1	CCNC	ADFP	NUCB2	GSR	GALNT10	SPHK1	C1QDC2	ACP1	C12ORF4	KLHDC2	IDH1	CLPTM1L	SCNN1A	MAPK1	AGPS	TRAPPC2L	FGD4	CDK5	POT1	SEPT8	KLF1	NEURL	WRN	HEAB	FAM18B	CD33	ZNF238	HIRIP5	SPTLC2	CA1	PHB	ABCD2	MAP3K13	TIFA	HCK	CEP350	KIF1B	BTLA	UBE2Q1	NPTN	SLC39A3	DOCK10	C20ORF45	PTK9L	STK24	NCOA4	ASCC2	LRRC20	HRB	SLC45A3	GPR101	ABCC5	LASS6	MTFR1	HSD11B1	SLC33A1	RCC1	CHL1	HSPC171	RNF130	LHFPL2	ANKRD12	MCART1	ASB1	PBK	C7ORF20	SLC2A5	TMEM165	PIP5K1B	GPR135	RQCD1	ATG12	ANKRD28	PUS7L	TNFAIP8L2	GAK	SLC31A2	LTB4R	FLJ20125	ELMOD2	NUP205	TMEM43	TTC9C	FUT4	ATP9B	LOC201229	ATRN	ANXA2	FNDC3B	SORL1	PSTPIP2	GPR160	MPEG1	ZCCHC8	KPNA1	ERMAP	IL1RL1	USP45	EMILIN2	PRDX3	ANAPC5	DRAM	IL10RB	TFRC	RRM2	TMEM19	HVCN1	FCER1G	C1ORF144	ARPC4	FAM59A	LIN9	LZIC	LEFTY1	RNMT	KATNB1	ATP6V0B	OAT	RAB31	HP	GRRP1	PTPRJ	SC4MOL	MLXIP	TMEM2	DIP2C	BIRC5	USP24	SLC38A5	SELL	FASTKD2	MAP2K4	GLCCI1	CYBB	INSIG2	HDC	GMCL1	UFC1	CGN	SLC22A4	CCR1	ASNA1	UROD	MARCH3	DIRC2	ARRDC1	CASP1	SAT1	PSMC6	HNRPLL	MOBKL2A	VIL2	IFI30	LYST	PLEKHA2	CD180	EXOC5	SH3BGRL3	MTHFD1L	INPP5F	UGCGL1	GPC1	CSNK1G3	ORMDL2	HECTD3	NRP1	GLRX	BCAP29	IRF8	DNA2L	ALDH3B2	TACSTD2	LTB4DH	PACSIN2	PITRM1	XRRA1	VPS8	SFRS1	SNX1	TACC1	RHOA	ABHD5	AKT3	GSTM3	STAMBPL1	CYB5R4	COMMD5	GNB5	HIAT1	COL5A1	SIPA1L1	CLDN15	CTSC	HMGB2	UBAP1	ALAS1	ATPBD1B	PCDH18	GDI2	NHEJ1	REEP1	PHF10	RC3H1	DAP	TTC22	DUSP11	ASNSD1	ATP6V1C1	SLC14A1	LGALS12	SLC15A4	GGA2	MTP18	ALDH3A2	RAB3C	GDA	C9ORF80	PTPRO	C1ORF149	HAX1	ATP6V0E	ESCO2	NFIB	HPSE	OSTM1	UBE2W	FAM46A	EDG6	IL13RA1	ICAM4	LOC203547	SGPP2	ORC4L	ADSSL1	NADSYN1	PLD4	MTX2	HADHB	PITPNB	MAGOH	SSH1	ALAD	IPMK	PRSS16	MYCBP	HCST	TASP1	DHRS7	GGN	RNASEH2B	C11ORF51	DDEF1	TMEM14C	FCER1A	LMAN1	GALNACT-2	SAV1	CTSS	RNF41	DNMT3L	KCTD14	MRPL16	ALG8	DFFB	F10	SLC12A4	GBE1	MRPL50	FCGR1A	15E1.2	CLEC12A	ADSS	PHCA	HSPBAP1	LTA4H	CABLES2	C17ORF74	BPIL1	ABR	CCDC88	SOAT1	SEH1L	ARPC5L	MINPP1	DOK3	NCAPG2	UBTD1	ABCB4	RAP1A	CDC6	TUSC3	SMEK2	TOMM22	GDF3	SAP30	FIGNL1	SP6	C2ORF7	SGK3	MCM2	RPL13	CETN3	CKAP2L	ZNF403	C14ORF108	GMPR2	DERA	TLR1	DAP3	SLIC1	SMAP1	TMED3	NEK3	RARB	WDR7	SERBP1	ITPA	WAPAL	MASTL	ASF1B	MAP2K1IP1	INTS4	CCDC28A	SEMA4D	FAM112B	CCNB1	CSF2RB	WNT4	GMPS	LOC389541	KCTD7	TMEM93	FTSJ1	RAG1	OSGEPL1	C12ORF49	BMP2K	TMEM167	TMEM50B	PHF5A	TREX2	USP46	MGC13379	STX11	HBS1L	ZMYND12	CUL1	CDC25B	SPBC25	A4GNT	TYROBP	RFWD3	F13A1	FAM121B	ATXN10	CXADR	BAZ1A	SELI	CKLF	TTC13	GSG1	TTC7A	ANXA3	CDC45L	ANKRD46	RPE	LY86	ATF6	RAB32	CXORF21	BLVRB	TM9SF1	C10ORF7	MGC10334	SPIRE1	BSG	PODXL	LOC339745	DHX8	FRS3	BAG2
OXSTRESS_RPE_H2O2TBH_DN	na	QSCN6	TUBA3	STCH	CDH11	ITGB4	RPL13A	CDC25C	VCAM1	HGFAC	HDAC1	CAPN2	SLC7A5	RPA1	DYNLL1	SRF	TPP1	MMP11	SPINT2	ZYX	TP53	SF1	RNH1	ITGB5	FMO1	TCEA1	RB1	ITGAL	BMP4	CTNNA1	CDKN2B	ACTB
UNDERHILL_PROLIFERATION	na	MCM7	CCNT1	CDK2	MCM4	CDC7	RAD17	CDC2L1	CLK2	MCM5	RBL1	CCND1	CDKN2D	PA2G4	CHEK2	POLG	CCNC	GAS5	POLD1
HSC_LATEPROGENITORS_FETAL	na	XPO5	EXT1	PPP2CB	PLEKHF2	ETF1	EXOC6	ACOT9	ST7L	FNIP1	TROAP	ADRM1	CRSP9	MAPK7	HCFC2	AK3	FDPS	OSTF1	APEH	GHITM	FGFRL1	TAF12	AP3S1	P4HB	CPOX	SPPL2B	EMP3	CPNE8	ERO1L	ZNF364	TRMT12	MYOM2	CTBS	HDAC1	RGS10	NIN	MAP2K1	CCDC102A	WHSC1L1	EEF1D	AIRE	TMEM33	UBXD4	C17ORF41	CDCA1	G6PD	CHAC1	COX11	FBXO33	PLEK	NECAP2	TXNDC13	RAB7	SLBP	PPIL1	ESPL1	THEX1	SLC29A1	ENO1	EAF1	WDR61	C5ORF22	GMIP	ABCA9	POLD1	HAVCR1	TMED2	NAPA	SLC35A3	NAPG	UGDH	CD300A	API5	CX3CR1	C8ORF34	RGS9	AP1GBP1	PRKAR2B	FLJ23356	CDC37L1	PSMC1	LNX2	ELOVL7	NDUFV1	CCNC	ADFP	NUCB2	GSR	GALNT10	SPHK1	C1QDC2	ACP1	KLHDC2	C12ORF4	IDH1	CLPTM1L	MAPK1	AGPS	TRAPPC2L	FGD4	CDK5	POT1	SEPT8	NEURL	KLF1	WRN	HEAB	FAM18B	CD33	ZNF238	HIRIP5	SPTLC2	CA1	PHB	ABCD2	MAP3K13	TIFA	HCK	CEP350	KIF1B	BTLA	UBE2Q1	NPTN	SLC39A3	DOCK10	C20ORF45	PTK9L	NCOA4	ASCC2	LRRC20	HRB	SLC45A3	DRG2	GPR101	ABCC5	LASS6	MTFR1	HSD11B1	SLC33A1	RCC1	CHL1	HSPC171	RNF130	LHFPL2	ANKRD12	MCART1	ASB1	PBK	C7ORF20	SLC2A5	TMEM165	PIP5K1B	GPR135	RQCD1	ANKRD28	PUS7L	TNFAIP8L2	GAK	SLC31A2	LTB4R	FLJ20125	ELMOD2	NUP205	TMEM43	TTC9C	FUT4	ATP9B	LOC201229	ATRN	ANXA2	FNDC3B	SORL1	PSTPIP2	GPR160	MPEG1	ZCCHC8	KPNA1	ERMAP	IL1RL1	USP45	EMILIN2	PRDX3	ANAPC5	DRAM	TFRC	RRM2	TMEM19	HVCN1	FCER1G	C1ORF144	ARPC4	FAM59A	LIN9	LZIC	LEFTY1	RNMT	KATNB1	ATP6V0B	OAT	RAB31	HP	GRRP1	PTPRJ	SC4MOL	MLXIP	TMEM2	DIP2C	BIRC5	USP24	SLC38A5	SELL	FASTKD2	MAP2K4	GLCCI1	CYBB	INSIG2	HDC	GMCL1	UFC1	CGN	SLC22A4	CCR1	ASNA1	UROD	MARCH3	DIRC2	ARRDC1	CASP1	SAT1	PSMC6	HNRPLL	MOBKL2A	IFI30	LYST	PLEKHA2	CD180	EXOC5	SH3BGRL3	MTHFD1L	INPP5F	UGCGL1	GPC1	CSNK1G3	ORMDL2	HECTD3	NRP1	GLRX	BCAP29	IRF8	DNA2L	ALDH3B2	TACSTD2	LTB4DH	PACSIN2	PITRM1	XRRA1	VPS8	SFRS1	SNX1	TACC1	RHOA	ABHD5	AKT3	GSTM3	STAMBPL1	COMMD5	GNB5	HIAT1	COL5A1	SIPA1L1	CLDN15	CTSC	HMGB2	UBAP1	ALAS1	ATPBD1B	PCDH18	GDI2	NHEJ1	REEP1	PHF10	RC3H1	DAP	TTC22	DUSP11	ASNSD1	ATP6V1C1	SLC14A1	LGALS12	SLC15A4	GGA2	MTP18	ALDH3A2	RAB3C	GDA	C9ORF80	PTPRO	C1ORF149	HAX1	ATP6V0E	ESCO2	NFIB	IPP	HPSE	OSTM1	UBE2W	FAM46A	EDG6	IL13RA1	ICAM4	LOC203547	SGPP2	ORC4L	ADSSL1	NADSYN1	PLD4	MTX2	HADHB	PITPNB	MAGOH	SSH1	ALAD	IPMK	PRSS16	MYCBP	HCST	TASP1	DHRS7	GGN	RNASEH2B	C11ORF51	DDEF1	TMEM14C	LMAN1	GALNACT-2	SAV1	CTSS	RNF41	DNMT3L	KCTD14	MRPL16	ALG8	DFFB	F10	SLC12A4	GBE1	MRPL50	FCGR1A	15E1.2	CLEC12A	ADSS	PHCA	HSPBAP1	LTA4H	CABLES2	C17ORF74	BPIL1	ABR	CCDC88	SOAT1	SEH1L	ARPC5L	MINPP1	DOK3	NCAPG2	UBTD1	ABCB4	CDC6	RAP1A	TUSC3	SMEK2	TOMM22	CKM	GDF3	SAP30	FIGNL1	SP6	SGK3	C2ORF7	MCM2	RPL13	CETN3	CKAP2L	ZNF403	C14ORF108	GMPR2	DERA	TLR1	DAP3	IDH3A	SLIC1	SMAP1	TMED3	NEK3	RARB	WDR7	SERBP1	ITPA	WAPAL	MASTL	MKRN1	ASF1B	MAP2K1IP1	INTS4	CCDC28A	SEMA4D	FAM112B	CCNB1	CSF2RB	WNT4	GMPS	LOC389541	KCTD7	TMEM93	FTSJ1	RAG1	OSGEPL1	C12ORF49	BMP2K	TMEM167	TMEM50B	PHF5A	TREX2	USP46	MGC13379	STX11	HBS1L	ZMYND12	CUL1	CDC25B	SPBC25	A4GNT	TYROBP	RFWD3	F13A1	FAM121B	ATXN10	CXADR	BAZ1A	SELI	CKLF	TTC13	GSG1	TTC7A	ANXA3	CDC45L	ANKRD46	C1ORF166	ZC3H5	RPE	LY86	ATF6	RAB32	CXORF21	BLVRB	TM9SF1	C10ORF7	MGC10334	SPIRE1	BSG	PODXL	LOC339745	DHX8	FRS3	BAG2
POMEROY_MD_TREATMENT_GOOD_VS_POOR_UP	na	RRP22	GTF3C1	NDN	ECH1	IRF3	CRMP1	C19ORF57	GPS2	PLOD1	MLL	AMT	DYNLT1	NUP62	REEP5	AIP	ZNF167	SRP54	ETV4	SLCO2A1	LOC23117 /// DKFZP54	USP4	DVL3	COL6A2	APOD	ACCN2	AP3B2	REG1A	AES	NBL1
CELL_CYCLE	na	E2F2	CDK6	MAD2L1	HDAC4	ESPL1	ORC1L	CCNB2	CCNH	HDAC2	PRO1073	MCM5	E2F3	MCM6	CHEK1	HDAC7A	CDC6	MAD2L2	PRKDC	ABL1	GSK3B	BUB3	ORC5L	CDC25A	CDC25B	CDK2	ORC6L	MCM4	E2F6	CCNE1	BUB1B	HDAC5	MDM2	TP53	CDKN2A	CDC14A	PKMYT1	CHEK2	HDAC6	CCNE2	MCM2	ORC4L	TGFB1	ATM	ORC2L	CDC45L	MCM3	TFDP1	PTTG2	PTTG3	E2F5	CCND2	CCNA1	CDC25C	GADD45A	E2F4	WEE1	HDAC1	SKP2	MAD1L1	HDAC3	CDC20	MCM7	CDKN1B	E2F1	HDAC8	BUB1	CCNA2	PCNA	CDC2	CDC7	CDK4	RB1	CCNB1	ORC3L	CCND3	CDKN1A	PTTG1	YWHAG
BRENTANI_CELL_ADHESION	na	DSG1	ITGAE	HMMR	ALCAM	SELP	ICAM2	TIMP3	ICAM3	FN1	MMP9	ITGA4	ITGB1	BYSL	GPA33	CDH13	NCAM1	ITGB8	ITGA5	TIMP1	CD99	SELE	CDH3	PCDH1	FAT	PTK2	SDC1	TNC	ARHGAP6	JUP	CDH15	SELPLG	ITGA3	TIMP2	CDH6	ROCK1	NCAM2	ARHGAP1	ITGB5	MCAM	CDH7	PTPRU	CDH17	ITGB7	ITGAV	WASL	NEO1	CDH18	ITGA2	ITGB3	ITGAX	CDH12	CDH5	MMP13	CD44	F2R	RAC1	ITGB4	CDH11	CD58	SERPINI2	DSC3	VCAM1	MMP1	CXCR3	PKP1	CDH2	ITGA7	ADD3	ITGAM	CXCL12	SELL	CD47	SERPINB5	ANK1	CEACAM1	IL8	MMP11	ZYX	PECAM1	CDH4	GJB2	CNTN1	GJA4	CDH1	CD97	SEMA4D	ICAM1	DCC	ITGAL	ITGB2	PKD1	ITGA9
BRCA1KO_MEF_DN	na	MAN1A1	CASP1	UBE2L3	CDC2L6	GSTA4	ITCH	RFC1	DCLRE1A	BAAT	ATF2	VLDLR	YME1L1	NEFL	HSPA9B	TGFBR3	UBE3A	NID1	NDRG3	CLK1	MGA	SLK	BAZ2B	BIRC3	SMEK2	SMAD1	SHOC2	CHD1	USP16	EIF3S10	TPP2	TCF12	HFE	TOP1	COL3A1	IPO7	MPO	IMMT	GFRA1	RABEP1	PDIA4	NCOR1	TLOC1	KLF9	NET1	NKTR	PNN	ABCA1	BNIP3	LAMC1	USP47	NCOA1	ANGEL2	NFE2L2	ADD3	CCPG1	UTX	SMARCA3	GSPT1	GPT2	CASP4	MAP2K4	VPS35	FAF1	ENPP2	CEBPZ	MEF2C	RAI14	ZFX	ZNF148	FMR1	ROCK2	HOXB9	STK10	SEPP1	ZFR	XRN2	EPN2	TJP1	GOLGA4
BRG1_H1299_UP	na	NADSYN1	MXD4	PGM2L1	SLC2A4	HDAC4	STARD10	CDH11	KIAA1279	CCDC85B	RBM4B	SKAP2	TBX2	CDH16	CDKN2D	FLJ43663	NFKB2	RAF1	PCDH1	NT5C3	DYNC1H1	CLPX	KIAA1267	ATP6V1B1	TNFSF10	GPC6	CSNK1G2	ECM2	ST6GALNAC4	PPCS	SMAD6	ASCC1	RALBP1	C19ORF12	RASSF1	LDB1	ZNF185
FLECHNER_KIDNEY_TRANSPLANT_REJECTION_PBL_UP	na	PSMD14	ICAM2	IGKC /// IGKV1-5 ///	TMED10	NFYA	PLP2	CBX1	MPV17	TXNRD1	ITPK1	DCTN6	MCM6	TRA2A	RNF144	CANX	PCGF2	MTDH	SHOC2	CDK7	ZFP161	CCDC131	SPINT2	PTPN12	TAX1BP3	SELPLG	ARHGEF1	POLR1C	TAX1BP1	SPCS2	KNS2	ANP32E	SERPINE2	HNRPA3	IDS	DAXX	B2M	TSC22D3	PDLIM5	SH2B1	REEP5	UBE2E3	ARF6	C3ORF63	CD47	AGPAT1	SRF	RPA2	LYN	XRCC5	CDKN1C	OTUD4	ATR	HIST1H2AC	CENPB	ITM2A	PARP1	ULK2	HIST2H2AA /// LOC653	ANXA4	LITAF	TUBB2A	PSMD6	MTMR4	DNPEP
HSC_INTERMEDIATEPROGENITORS_ADULT	na	CHCHD4	SPFH1	SNUPN	MDH1	SPCS3	HDGF	FANCM	SLC35B2	APEX1	PYCARD	SSR2	SDC4	TEX2	AS3MT	GFM1	KLHDC4	BET1	GCNT3	PFKP	C1ORF107	VPS45A	ZAK	ATP6AP2	RASSF8	PLAC8	GMPPA	GYS1	UNQ755	DTX4	AP3S2	BID	ERCC8	C19ORF2	GTPBP8	TBRG4	LOC150223	NIPSNAP3B	RASSF4	FAM80B	C6ORF70	TRIP6	MASA	FLJ11506	WDR34	WDR77	TETRAN	GPT2	DDX52	HES6	BLOC1S2	SLC37A4	CEBPZ	TXNDC4	RPN1	CTSZ	PSMB8	C1ORF121	MTG1	DBI	CPA3	GTF3A	SDF2L1	NPC2	UNC50	PCCA	TNS3	ZNF706	QARS	SIGLEC5	USP1	PTCD2	NOSTRIN	NEBL	MRPL12	SCARB1	CASP7	CDADC1	MRPS35	UBPH	ITGB4BP	MRPS25	GALK1	DYNLL1	SCIN	OVOL2	DDX20	CGI-09	SCO1	C16ORF51	ZG16	POLR3E	SFXN4	C5ORF14	KLHL23	GUSB	MAOA	E2F8	FAM58A	TRIB2	PLA2G4D	CFDP1	AGPAT5	CITED2	TSPAN31	CUL5	THOC5	ZNF583	ALDOA	NUP37	CCDC98	AHCY	NAT12	KIAA0319L	PLAA	GPR180	STATIP1	ATP6V1F	SURF6	C20ORF50	TMEM97	D4ST1	TCN2	PES1	MAPRE2	PAPSS2	RSU1	AFAP	MAPKAPK3	RABEPK	APIP	TMEM178	CLUAP1	WDR73	ELOVL3	C12ORF10	PARL	EP400	ISG20L2	COMMD10	EEF1B2	POLR3C	FLJ13611	PGM2	LMAN2
AGUIRRE_PANCREAS_CHR17	na	ATP6V0A1	SNX11	PDK2	NME1	LRRC37A /// FLJ10120	PHB	RPL27	TMUB2	NSF	LRRC59	CBX1	BECN1	WNT3	MPP3	SPATA20	G6PC3	EZH1	HLF	SNF8	SPAG9	NBR1 /// LOC653347	GRN	STAT5B	NPEPPS /// LOC649270	PSMC3IP	ITGA3	KPNB1	GOSR2	CDC27	AOC2	SPOP	FLJ20920	ZNF652	UBE2Z	AARSD1	NKIRAS2	PCTP	COX11 /// COX11P	ARL17P1	DUSP3	HEXIM1	RSAD1	UTP18	PSME3	CCDC56	KIAA0195	FAM117A	FLJ10120	LOC388397	SLC35B1	RAB5C	MYST2	KRT10	ANKRD40	MLX	XYLT2	MPP2	ATP5G1	LOC162427	CROP	ACLY	NME2 /// NME1-NME2	EPN3	SMARCE1	NMT1	NPEPPS	COX11	GPATC8	PNPO	CASKIN2
HDACI_COLON_BUT48HRS_DN	na	MSI2	TP53I11	ATF4	CDK6	SMC2	CACNA2D4	TALDO1	TIMP3	TCEAL4	HERPUD1	HDGF	CAMK2N1	GPR65	MCM6	TYMS	TARS	ITGA6	MYC	SNTB1	FUS	SENP6	TM4SF1	XPOT	ZNF593	WBSCR23	C20ORF19	SUV420H1	MDGA1	SPCS2	SLC7A4	UFM1	BTF3	IFIT1	MAK	ARHGEF2	DTYMK	C10ORF104	NAP1L1	RAB6A	PPAPDC1A	IFRD1	ADAMTS15	CCNG1	LASS2	RPS23	MAPK4	ALDH1L2	STC2	ETS2	GAPDH	HMGB2	ALG5	SLC37A4	MCTS1	FAIM	CDC2	LYPLA1	IQCB1	DDX21	XBP1	FLJ14668	YEATS4	PABPC1	VEGFB	SFRS2IP	NUCKS1	C9ORF86	GPR56	TOR3A	SCD	CACNA1D	KIAA0114	PTGDS	MYB	CUL1	CALD1	HMGB1	MLH1	EIF2S2	ATP5B	IFITM1	VEGF	ELF1	MYST4	ITGB5	EXOSC8	ARID1B	FARP1	CHD1L	CCNJ	HNRPH3	TRPC4AP	ATP1A3	SS18	IFITM2	MRPL23	DNAJC19	NFKB2	RBBP4	REV1L	CTTNBP2	QRSL1	PHF2	EIF2A	STK3	ZNF148	LARP2	FES	TMEM77	TMED5	ARMCX1	WDR26	AADACL1	ZBTB2	ENAH	PPP1R14B
AS3_FIBRO_C2	na	QSCN6	TUBA3	STCH	CDH11	ITGB4	RPL13A	CDC25C	VCAM1	HGFAC	HDAC1	CAPN2	SLC7A5	RPA1	DYNLL1	SRF	TPP1	MMP11	SPINT2	ZYX	TP53	SF1	RNH1	ITGB5	FMO1	TCEA1	RB1	ITGAL	BMP4	CTNNA1	CDKN2B	ACTB
ROME_INSULIN_2F_UP	na	MSI2	FHL3	HK2	YWHAH	ASH1L	KARS	CANX	PPP2R3A	GLRX	PXMP3	PAM	LSM3	YWHAQ	PPP1R2	IFIT1	GNPDA1	ARCN1	ATP6V1E1	HNRPDL	VDAC1	ASCL1	NRD1	SNAPAP	TSG101	ADSL	LAPTM4A	SCOC	NFE2L1	PTP4A1	WBSCR1	UBE2E3	FLJ11506	AHSA1	UBA2	CDK2AP1	H2AFZ	SLC25A12	BUB1	TRIM32	SH3GLB1	SET	CLNS1A	CCL16	UBB	GNPAT	FLJ11021	COPS5	USP9X	RBX1	QARS	MRPS16	VPS29	ZNF44	AKAP6	SPARCL1	PAIP2	CRI1	CAMLG	STS	UBE2B	NT5C3	OSR1	PTMA	CMAS	HECTD1	IL13RA1	SORBS1	EIF2S2	ARPP-19	FEM1B	PURB	IPO7	AHCYL1	PSMD13	SDCBP	UBQLN1	ALDOA	VIM	EEF1G	SNRPB2	OXA1L	SERPINF1	ADFP	COX7A2	PDE4D	HSF2	GCN1L1	UBE2I	GMPR	RPLP1	GBAS	NPM1	ITGAE	CSDA	CD36	PSMD14	FNTA	TIMP3	TALDO1	HERPUD1	JTV1	HDGF	TAF7	PRDX1	S100A7	PSMA6	CAPN2	TERF2IP	C1S	PPP1R12A	ALS2CR2	VCL	ZAK	NACA	BTF3	PSMB4	ADHFE1	PLN	FBP2	IHPK3	ANXA7	MTCH2	G3BP	UACA	GOT2	GPSN2	NDUFS4	MAP4	MORF4L2	UGP2	STARD7	ACYP2	ARF4	GTF2A2	HBB	SYNPO2L	ODC1	MAT2A	ST13	YWHAG	USP22	PABPC4	VCP	GSTA4	PRDX6	CLCN3	NCKAP1	UBE3A	RPL7A	RPL41	CFL2	USP16	SLC39A14	DPYSL3	SPOP	TPM1	DAG1	PSMA4	ARIH1	CCT8	RNF10	ATP6V0B	EPM2A	LDHB	LAPTM4B	LMCD1	UBE2V2	SLC35B1	MAOB	CD59	DDX1	NFIA	SRP14	RPS20	AKR1C2	PGRMC2	RAB5A	HLA-C	DDX48	PUM2	BCL2L2	LARGE	PSMA3	FLJ10081	ACTB
GENOTOXINS_ALL_24HRS_REG	na	ATF4	CASP1	MTHFD2	SERPINB9	HERPUD1	C14ORF92	RPL10A	GZMB	EIF1B	PTP4A1	EIF4EBP1	SLC1A4	LSM8	SLC7A5	IARS	UBAP2L	DNAJA1	ISG15	BAG3	BANF1	DDR1	C19ORF56	HMGB3	TUBB2A	SNFT	EEF2	TMOD3	IMP3
HCC_SURVIVAL_GOOD_VS_POOR_DN	na	CSDA	RPS3	RWDD1	MTHFD2	LAMB1	NSF	YWHAH	DSG2	RPL35	LSM8	MCM6	ATP5C1	BUB3	ATP2B1	RPL12	VCL	HRB	YWHAQ	NTS	SERPINH1	EEF1E1	ECT2	MCM2	NAP1L1	CTBP2	DUSP18	BZW2	LXN	RPS3A	CALM2	BCAT1	UBA2	TES	TETRAN	ACTR3	HMGB2	MCM7	KRT10	CENPF	MMD	MARCKS	KHDRBS1	RAN	HNRPC	CCNA2	S100A6	ARHGAP18	DYRK2	SET	MYH2	CCNB1	ODC1	SNRPG	LYAR	RBX1	CKS2	SLBP	KRT19	NOL5A	NALP2	USP1	RPL27	HDAC2	MGC18216	PBX1	FBL	CCT6A	PLP2	NP	CBX3	DLG7	CCT5	NCBP2	PELI1	RPS18	ZNF138	UBE2D1	PTMA	RPL9	SLC34A1	RPL38	HIF1A	RPS6	ANLN	HIST1H4C	KIAA0101	RPS9	K-ALPHA-1	RPS5	PDCD5	ANXA3	ROD1	DEK	HIST1H4A	MRPL42	RALA	HNRPA1	IER3	RPS7	CLIC1	RPE	KLF5	MAPRE1	RAB32	CD164	NFE2L3	TTK	SNRPB2	RPL17	TOPBP1	MSH6	HMGN1	HN1	PCNA	YWHAB	OLIG2	RPL31	KIF5B	OPLAH	DDX48	B3GNT5	CDK4	KNTC1	RGS2	ANXA4	ITPR3	PFDN4	CD2AP	NPM1
HEARTFAILURE_ATRIA_UP	na	ATP6V0A1	HES2	EFNA2	APOM	TRIO	TOB2	PURA	EPHA5	MAP3K11	BRD3	NCDN	LILRA4	LOC157627	PPP5C	FKBP8	SPIB	TCF2	GAK	ARID1A	MMP15	TJP1	PTRF	FBLN1	FGFR1	TYR
HEARTFAILURE_ATRIA_DN	na	SUMO1	AMD1	HDGF	ST3GAL1	PSMB3	PRDX1	PLEKHB2	ABCB6	RAB9	DAAM1	TMEM147	ADRM1	NPTN	C6ORF1	GPC4	LGMN	CDC16	PSMB1	SRI	GRB2	SLC9A6	DOM3Z	CNIH	STX4	PSMB4	COL15A1	C14ORF147	MYH10	OSMR	TXN	PPP1CC	PAPOLA	VAPB	YWHAE	RAB1A	LAPTM4A	ACTN1	LSM7	KIAA0152	PAFAH1B1	PMP22	MAP2K1	COX6A1	WARS	RRAGA	OPTN	LYPLA1	HNRPL	HINT1	DDX21	MAD2L1BP	GTF3A	YWHAZ	SLCO3A1	PGK1	MPP1	ACVR1B	TMED10	CLIC4	PIR	LRBA	ATP6V0E	TGFBR3	IGSF3	SPARCL1	DGUOK	KIAA0182	LRRC32	CNN3	GPR137B	PPM1A	SLC39A14	IFITM1	EI24	RAD1	MPST	TPM2	FKBP9	CTNNA1	ACOX2	G3BP2	UBE3C	MCM3	TUSC4	SS18	PARVB	PIGH	GLUD1	THEM2	STAT3	BLVRB	RPA1	PLP1	TM9SF1	TSC22D1	SDF2	C3ORF40	TNFAIP1	IFITM3	RIT1	RBP1	PODXL	PTPRB	VAT1	TCEB1	PGM1	UBE2I	PSMA3	EIF3S2	UBE1C	ITM2B
BYSTRYKH_HSC_BRAIN_TRANS_GLOCUS	na	BLM	MSI1	UBXD5	SERPIND1	MLLT10	ST8SIA1	EIF5B	NRBP2	PDLIM1	EPS15L1	MNT	EGF	ZFP161	AGRP	SNRPB	PSD	KLHL7	PIGA	TBC1D15	IFIT1	PXMP2	NXF1	OTUB1	SAMM50	SKAP2	MYH3	AIP	ZFYVE16	RAB2	KCNN1	GDI2	SF3A2	EIF4G1	NSD1	STK11	RPN1	NNT	BPHL	PPARA	SFPQ	PKIA	MCM3AP	MAP1S	TRIP12	REPIN1	EYA3	SDC1	DHODH	ANP32A	NEK1	GLDC	TCIRG1	NF1	PLD2	ZMYM4	COMT	PVALB	HPD	IGFBP4	CNBP	NAT12	AHCY	TSHB	MKLN1	MOV10	CHCHD7	XRCC5	VDAC2	AKAP8	CTCF	PRKCD	SLC16A2	NFKB1	CHD8	MAP3K12	MRPL50	NDUFS2	PSMD14	SLC2A4	EIF2B4	RAP1B	CCDC6	SBNO1	ARFGEF1	SPTLC2	VAMP1	DNAJB11	NME3	PCK2	SLC35C2	ACTR1A	TTC17	SYPL1	XPOT	TAPBP	LAMB3	S100PBP	SALL3	FRAG1	MRPS5	FBLN1	TPST1	STX12	PSMB5	CRYGB	HAND1	ZFAND6	PRPF19	CIRH1A	NCOA1	SF3B5	UCP1	ASB3	UBC	RANBP9	SDPR	CSNK2A2	HSD17B2	SLC2A1	RAP1GDS1	TNFAIP8L1	DAD1	USP22	ABCC3	ICOS	CRISP3	TSPAN33	HMOX2	SEMA4F	NAALAD2	PDLIM7	UPK3B	IGFBPL1	CAPN6	FLCN	E2F8	BAZ1B	CETN2	PDK4	FGF9	TULP4	IBRDC3	HNRPH2	ABCA1	HP	ORMDL3	SART3	HOXD4	TIPARP	MMP17	BXDC5	DNAJB6	NANS	CKMT2	CYBA	STMN2	SGCE
HYPOXIA_NORMAL_UP	na	MED10	H3F3B	SAT1	OBSL1	IFI30	ACTC1	CORO1A	ENOSF1	ANAPC10	PLAGL2	LOC286434	KIAA0802	HSPA5	UBE2O	PIM2	SNX4	CA12	CANX	CDC42	C19ORF53	MAPK7	CAV1	SPAG7	CC2D1A	DDX19B	GNPDA1	ARHGEF2	PTPRU	P4HB	RNF146	MFGE8	ADAR	VAPB	ALPL	IL9R	SRRM2	ORMDL1	CHPT1	SNTA1	RYBP	SAP30BP	ADD3	SYF2	PFDN1	ZBTB47	ARL1	FASN	C3ORF28	NIT1	PLOD2	PJA2	MLF1	GLT8D3	GADD45B	KHDRBS3	SESN2	GPATC8	PSMD6	SLC30A9	STAU1	BNIP3L	SIRPA	GSTA1	CLDN3	USP9X	KLF6	RIPK4	GTPBP2	PRODH	CPD	MAP2K6	FBXL10	CFD	STAMBP	NEK6	SERPINE1	ZNF313	UBE2E1	TRSPAP1	EIF2S2	KPNB1	HIF1A	IQWD1	AKAP12	ALDOC	SNX9	C20ORF111	TOMM20	STXBP2	IMMP2L	NFKBIA	SDCBP	SERTAD2	IGFBP3	B3GNT1	FBXO8	UPP1	C9ORF30	ADFP	NDRG1	LSR	PPP1R3C	STOM	PFKFB4	XPNPEP1	PLCD1	IKIP	PIN4	CD9	SYT13	KCMF1	SNX10	TCEA3	MTUS1	NARS	MESDC1	TIMP1	C15ORF15	MOAP1	HLF	PTPN12	RAB42	FEZ1	PEX26	PI4KII	LRP1	SQLE	RHOF	DNAJB2	C2ORF49	RALGDS	ANKRD17	ITGB4	ZFP36L1	BNIP3	TSC22D3	STC2	GPRC5A	IFNGR1	ATP1B3	DDX41	GPT2	SERBP1	UGP2	C21ORF86	WAPAL	LYPD1	SLC2A1	TFG	ANGPTL4	RAB20	GRB10	AP3M2	CKB	MDK	CAPG	FMNL2	SERGEF	KIAA1183	CTSO	GM2A	HMOX1	PDGFC	TMEM30A	DHCR7	MGC5618	SCD	ATF7IP	C9ORF61	SPATA20	MYOD1	GENX-3414	EXOSC7	CCNJL	SLIT1	LOX	UGCG	AGPAT2	YPEL5	SLC30A1	NT5E	NDUFA5	CNNM4	NOL3	GAL3ST1	SLC3A2	RER1	ARIH2	CITED2	ABCA4	PPP1R11	ADAM10	RFX3	SC4MOL	MAP4K4	TGM2	BLVRB	DUSP1	RPS27L	C14ORF2	BSG	RDH14	RHBDD3	HEMGN	MVK	FAM84A	LARP6	KCNMA1	NMT1	HOOK2	LRRC54	ANXA4	CDC34	GRSF1	SGCE	IMP3
KUROKAWA_5FU_IFN_SENSITIVE_VS_RESISTANT_DN	na	NT5C	EGR3	LENG8	POLR2H	TMPO	MAD2L1	KDELR3	GPR125	MGST2	ERO1L	BRCA2	CALM1	BIRC4	HK2	ENPEP	ALDH9A1	PDCD4	KIAA0157	PPP2R2A	SND1	IFNB1	NMNAT2	UNC5B	PVRL2	GLS	CTPS2	NR1D2	BLMH	ATP6V1D	AGR2	ASB4	S100A10	CLNS1A	EEF2
PASSERINI_TRANSCRIPTION	na	FUBP1	ATF4	ZNF238	EN1	TWIST1	HOXD10	C21ORF66	RARA	RBPSUH	MEIS1	HOXB5	ZNF143	NFYA	TRIM29	ETV1	TAF4	HKR1	AFF1	ETS1	SNAPC1	MEIS2	ZNF248	PITX2	HOXC10	BRD8	VHL	TP53	ERCC3	SMAD3	MITF	TBX6	DMTF1	FOXG1B	CREBL2	MYCN	GTF3C1	NFKBIA	KLF9	MYOG	ZNF281	JUN	HR	DLX4	KLF5	TSC22D3	ISGF3G	NR2C2	HAND2	NFE2L1	AIP	PBX2	NFKB2	STAT3	FOXO1A	SOX8	ENPP2	MEF2C	SPDEF	CTCF	KLF4	GATA6	ARNT	FEV	STAT1	NR2F2	RRN3	THRB	RXRB	NFKB1	E4F1	FOS	BIRC1	TEAD3	XBP1
PASSERINI_INFLAMMATION	na	NFKBIA	AGER	IL8RB	ADORA3	IL1A	CD14	TNFAIP6	PROCR	CXCL10	CCL2	NFE2L1	NFKB2	TRAF6	OTUD7B	IKBKAP	PTGS2	CYBB	IGFBP1	GPR84	DNAJC8	CXCR4	CD97	NFKB1	FOS	IL1R1
H2O2_CSBDIFF_C2	na	RBM10	DDB1	MMP16	GNB2L1	TRIM58	PSMB6	ALDH18A1	BNIP3	TP53I3	ZFP36L2	SH2B1	PLXNA1	COX6A1	PFN1	OAZ2	NEK3	RPL7A	UNG	FUS	CRYAB	TCF3	CLCN4	GAS2L1	CYP51A1	CSTF2	ATRX	SIAH2	PDZD2	MAPK1	BDH1	RPS5	ITM2B	NAP1L1
HSC_INTERMEDIATEPROGENITORS_SHARED	na	CHCHD4	SPFH1	SNUPN	MDH1	SPCS3	HDGF	FANCM	SLC35B2	APEX1	PYCARD	SSR2	SDC4	TEX2	AS3MT	GFM1	KLHDC4	BET1	GCNT3	PFKP	C1ORF107	VPS45A	ZAK	ATP6AP2	PLAC8	GYS1	GMPPA	UNQ755	DTX4	AP3S2	BID	ERCC8	C19ORF2	GTPBP8	TBRG4	LOC150223	NIPSNAP3B	RASSF4	C6ORF70	MASA	FLJ11506	WDR34	TETRAN	WDR77	GPT2	DDX52	BLOC1S2	HES6	CEBPZ	TXNDC4	RPN1	CTSZ	C1ORF121	MTG1	DBI	CPA3	GTF3A	SDF2L1	NPC2	PCCA	TNS3	ZNF706	QARS	SIGLEC5	PTCD2	NOSTRIN	NEBL	MRPL12	SCARB1	CASP7	CDADC1	MRPS35	UBPH	ITGB4BP	MRPS25	GALK1	DYNLL1	SCIN	OVOL2	DDX20	CGI-09	SCO1	C16ORF51	POLR3E	SFXN4	C5ORF14	KLHL23	GUSB	MAOA	E2F8	FAM58A	PLA2G4D	CFDP1	AGPAT5	CITED2	TSPAN31	CUL5	THOC5	ZNF583	ALDOA	NUP37	CCDC98	AHCY	NAT12	KIAA0319L	PLAA	GPR180	STATIP1	ATP6V1F	SURF6	C20ORF50	TMEM97	D4ST1	TCN2	PES1	MAPRE2	PAPSS2	RSU1	AFAP	MAPKAPK3	RABEPK	APIP	TMEM178	CLUAP1	WDR73	ELOVL3	C12ORF10	PARL	ISG20L2	EEF1B2	POLR3C	COMMD10	FLJ13611	LMAN2
AGEING_KIDNEY_UP	na	HCLS1	CXCL16	MYO5B	MOXD1	APOE	C1ORF38	CORO1A	SOCS3	C4ORF18	IRAK1	LY75	PPM1M	C1QC	SLC18A2	CLEC4A	FAM101B	AYTL2	FNBP1	DGKQ	CORO1C	P4HB	C9ORF19	RNASE6	EMP3	MFGE8	CNO	CCND2	C19ORF10	CXCL14	SCN5A	EMR2	RGS10	INSL3	CD1D	BTN3A3	RPS25	ISLR	RNF166	PARP14	GABRE	LYSMD2	TKT	REEP4	PLOD3	AXL	IFNAR1	NAPSB	C10ORF56	SYMPK	ECOP	LIG3	GPR61	CARHSP1	C15ORF39	PRICKLE1	PARVG	TPBG	RAB33A	C7	CRELD2	NOD27	ALPK2	STAT6	RAB3GAP1	RPL18	ATP8B2	CX3CR1	CSGLCA-T	FAM49A	MAN2B1	KIAA1618	TMSB10	CFB	PDIA4	CCM2	CD53	MICAL-L2	ADAM8	FAU	RPL13A	CD14	APBB1IP	CLIC1	KIAA0674	MMP7	FGG	RIN3	SSR4	IL17B	GPNMB	CD69	LASP1	C19ORF50	FAM26B	NUB1	KRTCAP2	DDX58	HLA-DOA	KIAA1212	HLA-DQB1	CHRNA3	TUBA3	TREX1	C13ORF18	PTPRC	C1ORF186	C6ORF115	C18ORF1	AKNA	ANXA2P3	GBP5	PIGR	LST1	C1S	DOCK2	HLA-DRA	BIRC3	TAPBP	TFPI	FAS	C10ORF54	SLAMF8	COL15A1	AEBP1	LCP2	TGIF	CLEC7A	HLA-G	VCAM1	GGTLA1	SERPING1	EHBP1L1	STAB1	PSME2	CSPG2	NLGN4X	RFTN1	PLEKHO1	ASNS	PIK3CG	TMEM43	POU4F3	RPL28	RNF138	ANXA2	DPP3	MRAS	GPR56	PFN1	SPON1	TCF3	MYO1F	DEGS1	IGKC	TGFBI	DRAM	ARHGAP30	IL10RB	COL3A1	SYTL2	SHANK2	CTHRC1	NT5E	IL32	RPS6KA1	PRG1	FCER1G	RUNX3	SAMD9	HLA-E	COL1A1	WFDC2	GGTA1	KIAA1949	TRIM22	NKG7	RAB31	C22ORF9	SLC40A1	TNFRSF11B	BHLHB3	GZMA	ARHGEF6	PTPRE	LOC401115	CXCL1	MARCH1	SPTLC2L	KIAA1274	VEGFC	C11ORF9	FRS2	ARHGAP15	FDXR	TSPAN1	CCR1	LAPTM5	ITGB2	CCND3	TNFRSF25	CSF1R	MS4A6A	LOC493869	CASP1	CA5BL	PGM2L1	RUNX2	FER1L3	FBN1	IRAK2	MGAT1	RAB34	ABCC1	RBCK1	C20ORF118	SYNGR2	MAP3K8	CCL2	CCDC23	FYB	CANX	NRP1	CRIP1	FLT3LG	RP1-93H18.5	PAM	IRF8	AMICA1	GPX1	TPM3	LOC51035	DTX3L	PTPN6	ARHGAP1	SULF2	EML3	KLHDC5	CHI3L2	UBE2D4	LOC283537	FLJ38984	AATF	LOC387758	PRUNE	HMHA1	RGS19	CALU	SLC15A3	SPON2	CD47	COL5A1	DKFZP761P0423	LYN	CORO7	RPN1	PSMB8	CD97	STK10	GABRP	ST8SIA4	FXYD5	CUGBP2	CLDN3	COL8A2	PROM1	NR2F1	RP11-529I10.4	LDLRAP1	RGS1	MALL	SLC6A6	FHOD1	RAD54L	SPARCL1	C20ORF199	STS	PARP12	TBC1D2B	C1QB	BCL2A1	TNFAIP2	LOXL1	SCOTIN	SERPINE2	ALOX5	ANTXR1	STOML1	NOV	ARHGAP25	CMTM3	ANTXR2	CDH11	HCST	VIM	KLF8	C1ORF173	CST6	TBXAS1	MSR1	VSNL1	CXORF38	C11ORF73	DDEF1	VASH1	KIAA0746	LOC285636	KIAA0690	C15ORF48	TRIM47	FEZ2	NFKBIZ	PGLS	GMFG	IKIP	CLDN1	C20ORF27	RBMS3	SLC1A3	PHCA	LOC150166	DOK1	FLJ20245	COL14A1	RARRES3	COL27A1	CD38	SVEP1	DOK3	TIMP1	DOCK11	RPL35	HTATIP2	GZMK	C17ORF27	NNMT	CDO1	SNCA	LUM	LTB	ARHGAP10	RASSF5	RAC2	ARHGDIB	CLEC10A	ACTN1	MAP4	TMED3	PXDN	HLA-DQA1	C7ORF23	PSMB9	TESC	MMP11	ENAM	EBF1	SLC12A9	NFIX	ADRA2A	HTR7	ATHL1	IL10RA	AMBP	ECGF1	TRAFD1	VWCE	SAMD9L	HGF	RTN1	FN1	LOC440836	CCDC45	RAB8B	APRT	TNC	GRN	RPL35A	HLA-F	WDR46	SELPLG	IFITM1	VARS	TYROBP	GNG2	RARRES1	EVI2A	TPM1	LOC143381	ITM2C	PTPN22	NUAK1	LIX1	ISGF3G	IKBKB	PIK3CD	ARL4C	RPS27L	COL1A2	RBP1	SETD7	USP31	CCL5	FLJ20323	QPCT	COMP	ITPR3	VTCN1
KNUDSEN_PMNS_UP	na	OXSR1	HMGA1	M6PR	TANK	EGR3	IDI1	MTHFD2	TRAF3	GABARAPL2	GPR109B	EEF1A1	GPR65	CCL2	CFLAR	ZFP36	AHR	TGFBR1	SRP54	LGMN	VDR	TNF	GPR18	TRIB1	TPP1	IL1B	BCL2A1	PLAU	CHD1	LAMB3	PHF1	RPS16	VEGF	KLK3	AZIN1	NCOR2	KLRG1	USP14	CASP9	EIF5	CD44	IER3	LCP2	CXCL3	KLF10	HIVEP1	RAB1A	SLC25A6	ATP1A1	CALU	PBEF1 /// LOC646309	ETS2	NFE2L2	UPP1	PTPRE	SKIL	TAF6L	CXCL2	IL8	HNRPC	PPP2R2A	RPS27	AQP9	HTATIP	SLC25A13	CLCN7	EIF4A1	DLGAP1	PI3	NFKB1	PLEK	IL1R1	ATP6V1C1	TFEC	MYL4
NADLER_OBESITY_UP	na	HCLS1	PABPC1	FLNA	PLTP	FBLN2	IFI30	LEP	PPGB	CTSB	BASP1	CD68	MPEG1	CTSD	PFN1	LGMN	C1QB	CRYAB	GRN	CTSK	PSAP	SEC13L1	ALOX5AP	UCP2	LGALS3	TLN1	LRP1	FCER1G	PITPNA	COL1A1	MFGE8	CD53	TPM4	LBP	CTSL	CSTB	DUSP1	SERPINF1	ADFP	CTSS	CFL1	PLD3	CTSZ	TPD52	NEDD8	LAPTM5	FXYD5	DAD1	ATP6V1C1	CSF1R	PEA15	CAPG	POSTN
TPA_SENS_MIDDLE_UP	na	FLNA	TGFB2	SAT1	AGER	SPRY2	EXT1	KCNN3	S100A11	ANXA5	DUSP2	IMPDH1	CCL2	IFNGR2	NR0B2	DPP4	CCT5	SERPINE1	CCL7	IL1RAP	AQP4	DYNLL1	RFXAP	TAPBP	DCT	SNRPB	IL1RN	PREP	RHOH	ALDH3B2	ALOX5AP	MMP15	RPS6KA1	PPEF1	DUSP6	C3AR1	RAC2	PLAUR	HSPA8	NFKBIA	EMP3	CDC37	PRKAR2B	SLC13A3	IL2RG	P2RY5	VIM	MYLK	CLK3	PIK3CB	VIL1	TSC22D1	AGA	PCQAP	ALAS1	IL8	HBEGF	CAP1	PLD3	NKRF	INHBA	TRAF1	RARG	CYBA	DOC1	EGR2
TGFBETA_LATE_UP	na	NEO1	EFNA5	ITGB3	IGFBP4	TNFRSF1A	LAMB1	RAC1	COL8A1	WNT8B	ITGA4	EPHB4	MMP1	SMO	ITGB8	MTA1	ITGA5	SEMA3F	CTNNB1	MMP2	THBS2	EPHB2	COL16A1	MMP17	EPHA2	DVL3	TNC	MMP11	THBS1	DSP	ARHGAP1	PAK2	CTNNA1	FGD1
ASTON_DEPRESSION_UP	na	MN1	CUGBP2	PTPRT	GREB1	DDX23	HEXA	CTNNAL1	MTHFD2	OSBPL2	JUN	LOC283824	DGCR5	ANKRD6	DOPEY1	IGFBP7	SCP2	GSTM3	APC	LTBP1	ACD	RAB2	CEP250	TSC1	REV3L	DKFZP761N09121	KAL1	CCKBR	BCL11A	CALD1	TBC1D1	TTR	DLGAP1	PTHR1	ZNF529	PPFIA4	ZNF423	SAMD4A	MTCP1	TPM2	TNFRSF25	C20ORF111	PLAGL1	COMP	KIAA0828	PENK
HSC_EARLYPROGENITORS_FETAL	na	CPSF3	GNA15	RFXDC2	HIVEP3	SDR-O	NRBF2	ZFP2	STAM	NOXO1	YLPM1	SHMT1	FYTTD1	SH2D5	SNRPC	ELOVL5	SUV39H2	ARHGAP6	METT10D	RAMP3	ZNF588	DDX18	ARL2	SPN	UFM1	SLC25A15	SPATA5L1	LOC90120	MTIF3	SESN3	CTBP2	DEPDC6	TAGLN3	HSPA1B	H2AFY	TDRD3	PTGER3	CYB5B	PAK1	LRRC33	IHPK2	PPRC1	GSTM4	ZDHHC9	SUCLA2	FZD7	TCP1	MRPS30	KCNK12	CS	SSBP3	NUDT15	TFB2M	LIG3	NUDT1	TRAPPC2	RBM19	SLCO3A1	TRAPPC4	ZNF213	KRT2	FBXL10	LOC653419	DICER1	MRPL45	SPAST	DCP2	TSPYL3	HMBS	SYNPO2	MYB	GRIA3	DIMT1L	WDR36	ZNF76	RPL18	LYSMD4	NF1	SMARCA4	HIF1AN	SNX9	ASRGL1	SLC35A1	MVD	RIPK3	ALG3	SIRT3	ZMYM3	PGM3	CST7	PAOX	MLC1	RCC2	TDRKH	SEC23IP	UPP1	SNRPB2	PRKRA	NPEPL1	RNASEH1	SLC22A17	TOX	PRPF4	SSR4	CD69	SYNPR	CCDC22	ZNF574	BCDIN3	MGAT2	KRTCAP2	FGFR1	MGC15523	PRR3	C6ORF115	CMTM7	LSM11	UBE2Q1	G6PC3	MGC4562	CUTL1	SNAPC2	ATG10	B3GALT6	SUPV3L1	ING5	MCEE	NOLC1	PPM1F	HNRPAB	UTP6	CCDC63	FPGS	FAM60A	PI4KII	MRPS18C	NKIRAS2	BID	TRIM13	TTLL4	NAG	ZNF496	GMDS	ANKRD45	CHD5	SGCB	TMED4	STRN4	HEG1	PSMB10	S100A1	MTMR7	MARS2	TJP3	MMD	PSMA8	RFTN1	CDCA7L	DTNBP1	NEK4	ABCE1	POLR2E	RETSAT	HDHD2	FUK	DHX9	SOCS6	COMMD7	PRKDC	PRMT6	BCKDHA	ABHD11	BFSP2	PAQR7	MTRF1	ZNF565	VHL	VARSL	TRIM28	GNPTAB	SYCE2	MCM3	SOSTDC1	SLC25A3	AP1G1	ROPN1	MANBA	UMPS	CUL2	RNMT	NKG7	SPR	MFN2	PPFIBP1	CD3D	PAQR5	FLJ22222	CTA-126B4.3	SMUG1	TUBGCP5	ECHDC3	GNPNAT1	RPL22	RBMXL1	TMEM98	CENPM	GNB4	VPS33B	ARMCX4	PPAN	LYPLAL1	DCTN2	PFDN4	PPP1R14B	P2RY14	SPRR1B	PRPSAP1	CDK6	IMPA2	MRPS27	RBCK1	HABP4	FBXW9	SLC35B2	SEC61A1	POLI	INPP5F	NDUFA12	C14ORF93	TMEM103	PFAS	ZNF180	NHLH1	KIAA0692	PDAP1	B4GALT4	CRYZL1	POP4	NDUFB2	ARCN1	COMMD1	DCUN1D4	C7ORF24	HPN	LOC201164	ZZZ3	LCMT1	TMPRSS12	VAPB	P2RY5	LBP	DYNLRB1	GPR97	LYCAT	OXCT1	CDCA2	TAGLN2	PFDN1	DDX28	SRF	GALK2	C9ORF74	NDUFA12L	QDPR	MGP	MAP3K4	SLC6A20	RAPGEF3	GNPAT	PITPNC1	KLHL5	ALDH7A1	KIF21A	DLAT	C12ORF5	CHN2	TMED10	TTF2	BCKDHB	NLN	METTL1	SEPT4	LRRC34	CD8B	C4ORF13	ACSM2	RPGR	DHODH	PPARD	PRTN3	PARP8	SLC4A8	PREP	FLJ11171	SAP18	LOC203547	CTNNBL1	HIBADH	IRX2	DDX51	ZNF536	RABGGTA	SPRED2	PPP1R13B	KDELC1	METTL6	SHMT2	TAF13	BFAR	CRYAA	SPPL2A	CCDC16	PPA1	AHCY	SFXN2	GORASP2	C9ORF90	PDIA5	MGAT5	NUPL2	MRPL44	RNF157	SAC3D1	WDR18	ZWINT	BBS4	ASCC1	DDX59	PANK1	C17ORF68	CDK4	PLEKHA4	SMU1	TAF15	DAPP1	FDX1	IL1F8	ALF	RRP22	C19ORF18	C19ORF43	SRP68	DPH5	TMEM46	FBXO45	CTDSPL2	ZNRD1	RAD18	CLASP1	MINA	VPS11	PTPRD	ZSCAN21	OGFR	CBFB	DPAGT1	RSRC1	ADCY5	PEX7	SNX8	PPID	GPHN	PDXK	PET112L	LXN	RIPK1	DIRAS2	PATZ1	MTHFD1	CCDC86	XKR8	RAN	IGHMBP2	RBM28	DENND1C	GOPC	SAE1	CSRP1	CD34	L3MBTL3	CEP70	ELP3	UBE2Q2	C20ORF44	PHF14	MTMR4	DNPEP	GMPS	BCOR	DDX31	LRP12	SNAPC5	SLITRK1	PSD4	C6ORF151	ICK	TTLL9	DHCR7	CGA	LRRC59	CCDC8	MFSD4	UBE3A	LOC58489	ODF2L	ENDOGL1	GPATC4	H2AFV	HSF2BP	BCL2	SLC22A3	MRPS12	EMILIN1	CAND1	DCTD	ESD	PRR6	NARG2	ENSA	C8ORF48	CXORF34	GSTO1	LUC7L	ENTPD7	ARRDC2	CCDC115	GEMIN4	FLJ10241	PRPF40A	FASTKD1	ANKRD23	SRD5A1	PPP1R11	WEE1	C8ORF37	ABCC4	ADAMTS5	MED6	MRPS26	RASA1	CDT1	EXOSC6	RPS20	MRPL38	PARP1	C17ORF53	SDAD1	RPS6KA5	SEPT11
BRCA_PROGNOSIS_POS	na	PCSK6	PDIA4	WISP1	NEO1	FGF18	KRT18	PIB5PA	CCDC74B	RAB27B	EVL	KIF3B	BTG2	C20ORF28	CHPT1	MYLIP	GSTM3	STK32B	KIAA1324	BBC3	CIRBP	PECI	ACADS	SCUBE2	TBX3	ERGIC1	ALDH4A1	KIAA1217	ALDH6A1	RP5-860F19.3	QDPR	RPS4X	TGFB3	AP2B1	C20ORF103	LETMD1	MATN3	TBC1D9	RBP3	FUT8	PEX12	FBP1
MAPKPATHWAY	na	MAPK6	MAP3K10	TGFB2	MAP3K7	MAPK14	RPS6KA3	MAP2K6	RELA	RPS6KA4	ATF2	MEF2D	MAPK11	MAP4K1	MAP3K13	MAP3K8	RPS6KA2	MAP3K11	TGFBR1	MAP2K7	MYC	RPS6KB1	MEF2B	MAPK13	TRAF2	MAP3K1	MKNK1	RPS6KB2	CHUK	GRB2	HRAS	MAPK7	MAP3K14	MAP4K3	TGFB3	MKNK2	MAP3K5	MAP2K2	MAPK10	MEF2A	RPS6KA1	DAXX	TGFB1	MAPK8	MAX	NFKBIA	SP1	RAC1	MAP3K3	MAPK3	JUN	MAP3K6	MAP4K5	MAPK4	IKBKB	MAP4K4	PAK1	RIPK1	CEBPA	MAP2K1	SHC1	MAPKAPK5	RAF1	MAP2K4	TRADD	MAP4K2	MEF2C	MAPK12	BRAF	MAPK9	MAP3K2	MAP3K9	MAPKAPK3	STAT1	MAP3K4	MAPKAPK2	NFKB1	RPS6KA5	MAP3K12	CREB1	PAK2	MAPK1	FOS	MAP2K5	ELK1
GLUTATHIONE_METABOLISM	na	GSTA3	GSTA1	GSTP1	GSTA4	IDH2	MGST2	GSTM1	GSTA2	GPX5	GSTM3	MGST3	GPX2	PGD	GSTT2	GSTZ1	GSTM4	GCLM	GSTM2	GPX3	GSTT1	MGST1	GCLC	GSS	GPX4	GGT1	GPX1	G6PD	ANPEP	IDH1	GSTO2	GSTM5
GALINDO_ACT_UP	na	EHD1	MARCKSL1	FOSL1	RREB1	HERPUD1	SOCS3	CCRN4L	DUSP2	ITGA5	SCD	BCL3	ERRFI1	TNF	PIM1	PDLIM7	NAB2	CSF3	PTGS2	TAPBP	IL1B	GLRX	TNFAIP2	VEGF	IL1RN	IKBKE	SPP1	PHLDB1	BCL2L11	RAC2	BHLHB2	PLAUR	JUNB	NFKBIA	SLC11A1	SQSTM1	CD44	IER3	PCDH7	CD14	PDGFA	TNFSF9	CD83	GADD45A	BCL6B	CDC42EP4	PDGFB	ETS2	PHLDA1	NFKB2	PTPRE	DUSP1	TSC22D1	CEBPB	BCL10	TNIP1	PKM2	TXNIP	ACTG1	UBC	RHOB	CCL4	CXCL2	IL18RAP	CCL5	SRPR	TMEM49	TRAF1	GADD45B	NFKB1	ICAM1	TNFAIP3	UBB	ODC1	EGR2	ADORA2B	LILRB4
CELL_CYCLE_KEGG	na	E2F2	CDAN1	MAD2L1	ESPL1	HDAC4	ORC1L	CCNH	CCNB2	HDAC2	MCM5	E2F3	MPEG1	MCM6	CHEK1	CDC6	MAD2L2	HDAC7A	PRKDC	EP300	ABL1	GSK3B	BUB3	ORC5L	CDC25A	CDK2	CDC25B	ORC6L	MCM4	TBC1D8	E2F6	CCNE1	BUB1B	HDAC5	MDM2	TP53	CDKN2A	CDC14A	CHEK2	CCNE2	HDAC6	DTX4	ORC4L	MCM2	TGFB1	PLK1	ATM	ORC2L	CDC45L	MCM3	TFDP1	PTTG2	PTTG3	E2F5	CCND2	SMAD4	CDC25C	CCNA1	E2F4	GADD45A	WEE1	HDAC1	SKP2	HDAC3	MPL	MAD1L1	CDC20	MCM7	E2F1	HDAC8	BUB1	CCNA2	PCNA	CCNB3	CDC7	CDC2	CDH1	RBL1	CDK4	CDC14B	RB1	CCNB1	ORC3L	PTPRA	CCND3	PTTG1	CDKN1A
GNATENKO_PLATELET	na	PPBP	HLA-E	NRGN	FLNA	HIST1H2BM	FTHP1	H3F3A	FTH1	SPARC	HLA-B	RGS10	ITGA2B	YWHAH	CD99	TUBA1	GAPDH	TAGLN2	CLU	PF4	DYNLL1	NCOA4	PTMA	PKM2	UBC	RPL41	MYL6	CFL1	CCL5	HIST1H2AC	F13A1	MRCL3	HIST2H2BE	GPX1	HBA1	PGRMC1	MLH3	OAZ1	TLN1	GNAS	TOP3B	HBB	ITM2B	ACTB	B2M
NKCELLSPATHWAY	na	LAT	VAV1	KLRD1	RAC1	MAPK3	IL18	ITGB1	KLRC4	PIK3CA	PTPN6	PIK3R1	HLA-A	PTK2B	PAK1	MAP2K1	SYK	KLRC3	B2M
VALINE_LEUCINE_AND_ISOLEUCINE_DEGRADATION	na	ACADL	HADHB	PCCA	MCCC1	ALDH3A2	PCCB	HADHA	BCKDHB	OXCT1	EHHADH	ALDH1A2	SDS	ACAT1	AOX1	ALDH1B1	ACADS	ALDH1A3	BCAT1	ACADSB	ACAA2	ALDH9A1	BCKDHA	ALDH2	MCCC2	ALDH6A1	ACAT2	ECHS1	ACADM	IVD	HMGCL	ALDH1A1	MUT	MCEE	ALDH3A1	HIBADH	ACAA1
[truncated: 167,811 more chars]
