# Supplementary material for: The rapamycin-regulated gene expression signature determines prognosis for breast cancer
Source: Mol Cancer. 2009 Sep 24;8:75. doi: 10.1186/1476-4598-8-75 (PMC2761377; doi:10.1186/1476-4598-8-75)
Supplement: Additional file 3 — Gene set enrichment analysis of in vivo data, treatment series. The data provided represent the treatment series of GSEA. This compressed file contains "Treatment" shortcut file and "GSEA_treatment" folder. Clicking on "Treatment" shortcut opens the index file providing access to analysis files contained in the "GSEA_treatment" folder. [file 1476-4598-8-75-S3.zip › GSEA_treatment/edb/gsea_treatment_collapsed.rnk]

TFPI2	1.3162187
CCL2	1.3080435
NT5E	1.1421336
MDK	1.1257831
RBM3	1.1103942
FOXQ1	1.0954864
OLFM4	1.069518
RGC32	1.0613426
TRIM22	1.0238326
PI3	1.0180618
EHF	0.9964214
PDZK1IP1	0.9584304
CTGF	0.92236304
FBLN1	0.8963945
CTSB	0.88773835
S100A9	0.86850244
EFEMP1	0.85696083
TNS3	0.85311365
GABRP	0.8459002
CIRBP	0.8449384
SOSTDC1	0.8228171
WDR45	0.8141609
TNFAIP2	0.79011595
C8ORF40	0.7891542
MX1	0.77280366
CD74	0.76414746
IGFBP5	0.7574149
CD14	0.752125
GPIAP1	0.7463542
TMEM50A	0.74491155
MMP7	0.74154526
H19	0.73914075
IFI27	0.7251947
TMEM166	0.7251947
MYCN	0.72279024
COL4A2	0.7213475
ATP6V1C2	0.7175003
C5ORF13	0.71701944
NFE2L3	0.704997
LBH /// LOC653743	0.7025925
H1FX	0.6958599
HLA-B	0.695379
S100A8	0.6948981
KLHL24	0.69441724
IGFBP7	0.6929745
CFB	0.68768466
CDKN1C	0.68768466
CRI1	0.68720376
APOBEC3B	0.68576103
TMC4	0.68239474
FAM100B	0.6809521
NXT2	0.6655633
MCM5	0.6641206
GLTSCR2	0.65594536
SLC11A2	0.6549835
PQLC3	0.6549835
TMTC4	0.6516172
HLA-C	0.65017456
TRAPPC6A	0.64777005
ISG15	0.6444038
CPVL	0.64440376
LGALS3BP	0.6429611
SAA1 /// SAA2	0.6424802
ITGB6	0.6400757
RDH10	0.6400757
C1ORF97	0.6367094
ARID5B	0.6323813
TP53	0.63045776
TMEM14B	0.6299768
FRAT2	0.6261296
NEDD9	0.62564874
BTN3A3 /// BTN3A2	0.62468696
CITED4	0.62420607
ISYNA1	0.6203589
RNF150	0.6179544
MYC	0.6145881
IL8	0.6112218
EDN1	0.6112218
C9ORF16	0.6097791
IFITM1	0.6092982
VPS28	0.6078555
TFDP2	0.6073746
IFNGR1	0.6064128
HIST3H2A	0.60545105
BTN3A2	0.605451
SERPINA6	0.60304654
CD59	0.60016114
GTF2H5	0.59679484
HLA-A /// HLA-H ///	0.5953522
TAPBP	0.5948713
PELI2	0.591505
CCDC113	0.5886196
GNG11	0.5881387
C14ORF11	0.5862151
CX3CL1	0.5862151
LGALS9	0.5852533
FRY	0.5847724
GIYD2 /// GIYD1 ///	0.5847724
CCL28	0.5842915
RPL15	0.5780398
C4ORF19	0.57755893
MARCKS	0.5751544
NFKBIZ	0.57419264
C11ORF2	0.57178813
LOC285016	0.57034546
TCF7L1	0.56890273
MGC13114	0.56746006
HLA-G	0.56697917
ZNF557	0.5664983
EFNA1	0.5664983
C20ORF108	0.56553644
ABLIM1	0.56409377
FHL1	0.5636129
TMEM139	0.56217015
DHX40	0.5607275
C8ORF55	0.5607275
CABC1	0.5602466
PBX1	0.55880386
CASP1 /// COP1	0.5578421
TK1	0.5544758
PSMB9	0.5539949
SLC25A6	0.5520713
CDCA7L	0.5515904
SFRS3	0.5496668
MMP2	0.5482241
PLEKHB1	0.5467814
HLA-E	0.5448578
H2AFV	0.5434151
CREB3L4	0.5434151
HIBADH	0.5434151
GBP1	0.54245335
SH3BGRL	0.54245335
PLAT	0.5414915
MCM2	0.54004884
CXORF12	0.5381253
THUMPD1	0.5381253
TAF9B /// LOC653068	0.53668255
SAT1	0.53620166
BAT3	0.53427804
CLDN3	0.53379714
JMY	0.53331625
QDPR	0.5323545
NAP1L1	0.5313927
C11ORF46	0.52994996
MEST	0.5289882
NBR1 /// LOC653347	0.5285073
C5ORF26	0.5261028
NDUFB10	0.5246601
KIAA0430	0.5241792
KIAA0738	0.5232174
SOD2	0.5227365
RPL22	0.5222556
RP13-36C9.1 /// RP13	0.5208129
MCM7	0.5208129
SPATA20	0.5208129
BCL11A	0.52033204
SERF1A	0.5198511
TSPAN6	0.5198511
TSPAN3	0.5188893
TMEM14C	0.5188893
TNFSF10	0.5179275
NTN4	0.5179275
TCFL5	0.51696575
ANTXR1	0.5160039
EIF3S5	0.5160039
TNIP1	0.5150421
C11ORF74	0.51311857
TIA1	0.5126376
CYB5A	0.51119494
SERPINB1	0.51119494
YIPF3	0.51119494
TMPRSS3	0.5092713
F2RL1	0.5092713
MYLIP	0.50830954
C1RL	0.50830954
TP53I3	0.50782865
G6PD	0.506386
CALD1	0.506386
LOC201895	0.50446236
FUNDC2	0.5039815
C21ORF57	0.5035006
IBRDC2	0.5030197
RARRES3	0.5030197
PBXIP1	0.5030197
HLA-F	0.50157696
ATP2C1	0.50109607
C11ORF31	0.5006152
C20ORF30	0.49965337
TFRC	0.49917248
AMOTL2	0.49917248
CRIM1	0.4982107
ZNF580	0.49772978
C3ORF37	0.49772978
SULT1A3 /// GIYD2 //	0.4962871
IRS1	0.4958062
HLA-A	0.4958062
LAPTM4B	0.4934017
MORN2	0.4924399
AGRIN	0.491959
PIK3R2	0.491959
POLR3GL	0.491959
ALDH1A3	0.49147812
HLA-DMA	0.49147812
HIST1H2BK	0.49099723
HNRPUL1	0.4909972
FBXO4	0.4900354
GRN	0.4890736
RNF5	0.4885927
CETN2	0.48811182
PDCD4	0.48811182
PFDN4	0.48763093
KIT	0.48715
CXORF38	0.48666912
EIF4EBP2	0.48618823
PCMTD2	0.48522642
CHMP2A	0.48474553
SUMF2	0.48474553
C3 /// LOC653879	0.48378375
SYT12	0.48378375
UBE1	0.48378372
TCEB2	0.48330283
BTN3A3	0.48330283
KLHDC2	0.48330283
ERBB3	0.48330283
PXMP3	0.48282194
CA2	0.48282194
HHLA3	0.48089835
FLNA	0.47993654
CXCL11	0.47897476
RAVER1	0.47897476
BCKDHA	0.47897476
CCNDBP1	0.47897476
UBE2V1 /// KUA-UEV	0.47849387
TRIM8	0.47849387
ITM2B	0.47753206
SECTM1	0.47705117
LOC550643	0.47512758
ZMYM4	0.47512758
SURF1	0.473204
IXL	0.47272307
QARS	0.47272307
RPA3	0.4717613
POLR2K	0.4717613
SRG	0.47128037
APIP	0.47128037
DNAH17	0.46935678
RERG	0.46935678
HMGB1	0.46887589
DNASE1L1	0.46887589
ALOX5	0.4679141
SSBP3 /// LOC641972	0.4679141
LY6E	0.46743318
LOC340947	0.46743318
EIF4EBP3 /// MASK-BP	0.4669523
RHOU	0.4669523
OAS1	0.4664714
WIPI2	0.4664714
ALDH5A1	0.46599048
ATP6AP2	0.4655096
AIG1	0.4645478
ACY1	0.463586
CREBL2	0.4631051
LCN2	0.46262422
LOC129607	0.46262422
CLYBL	0.46262422
IMPACT	0.4616624
FLJ21839	0.46118152
BSG	0.46118152
CRIPT	0.46070063
STON1	0.46070063
NDUFB11	0.4602197
MAD2L2	0.45973882
C11ORF54	0.45973882
MIF4GD	0.45973882
WDR61	0.458777
DPH5	0.45781523
TRMT5 /// LOC653695	0.45733434
NMRAL1	0.45733434
MGAT4B	0.45733434
EPPK1	0.45733434
SERINC1	0.45685342
NME4	0.45685342
NXN	0.45685342
SELENBP1	0.45637253
PKN1	0.45589164
PSCA	0.45589164
FKBP1A	0.45589164
DNAJC4	0.45589164
GNG10 /// LOC552891	0.45541075
SORBS1	0.45541072
SPSB3	0.45492983
PARP14	0.45492983
LOC440667 /// LOC440	0.45492983
CSF3R	0.45492983
PRKCBP1	0.45444894
MBTPS1	0.45444894
YPEL3	0.45444894
UCP2	0.45396805
FOXK1	0.45348713
XDH	0.45300624
AP1M2	0.45252535
CCL20	0.45252535
EIF2C4	0.45204446
THADA	0.45204446
FBXO3	0.45156354
MAOA	0.45060176
ST13	0.45060176
KLHDC3	0.45012087
YWHAE	0.45012087
MAN2B1	0.44963995
ATP5S	0.44963995
DTX3L	0.44915906
SF3B4	0.44819725
ANP32A	0.44771636
FLJ41747	0.44771636
CNFN	0.44771636
CMTM3	0.44675457
ZXDB	0.44675457
EEF1A1	0.44579276
ELK3	0.44531187
UBE2D1	0.44531187
SMARCA4	0.44483095
SCOC	0.44435006
TSPAN15	0.44435006
LOC641845 /// LOC647	0.44435006
DCI	0.44435006
PRKCSH	0.44435006
ALDH7A1	0.44386917
RABL5	0.44386917
UBL7	0.44338828
TOMM20	0.44290736
THRAP4	0.44290736
NDUFA5	0.44290736
BIK	0.44290736
UBLCP1	0.44290736
FLOT2	0.44242647
PDCD2	0.44242647
PRNPIP	0.44242647
GALNACT-2	0.44194558
FUCA1	0.44194558
PEPD	0.4414647
LDOC1	0.4414647
SF3A2	0.4414647
PIGR	0.4414647
OBSL1	0.44098377
PPP1CB	0.44050288
F8	0.44050288
GABBR1 /// UBD	0.44050288
SAA1	0.440022
IGBP1	0.440022
ARTS-1	0.4385793
DHFR /// LOC643509	0.4380984
ZFP36L2	0.4380984
CCDC28A	0.4380984
MOBKL2B	0.4380984
WFDC2	0.4380984
CCDC23	0.4376175
LOC162073	0.4371366
METTL7A	0.4366557
THRAP6	0.4366557
CSNK2B	0.4366557
SMARCC1	0.4361748
TMEM106B	0.435213
TSC22D1	0.435213
YPEL5	0.4347321
AKAP12	0.4347321
HINT2	0.4347321
ALMS1	0.4347321
KBTBD4	0.4347321
C2ORF28	0.4347321
LOC124976	0.4347321
PKIG	0.43425122
CAPNS1	0.4337703
GBAS	0.4337703
MARCH8	0.4332894
MIR16	0.4332894
PRR6	0.43232763
B3GNT5	0.4318467
C13ORF8	0.43136582
KATNB1	0.430404
G3BP2	0.430404
THYN1	0.42992312
SLC35E2	0.42944223
FUT11	0.42896134
VAMP3	0.42896134
PCDH8	0.42848042
C2ORF24	0.42848042
GALNACT-2 /// LOC644	0.42848042
PYCARD	0.42799953
SLC23A2	0.42751864
CTSF	0.42703775
ABCC4	0.42703775
PSIP1	0.42703775
IL17D	0.42703775
HBP1	0.42703772
C20ORF149	0.42655683
PCGF5	0.42607594
ETV4	0.42559505
FH	0.42559505
PLXNA1	0.42511415
TMEM128	0.42511415
EXOSC5	0.42511413
PDXK	0.42511413
GUSB	0.42463323
IL22RA2	0.42415234
TMCO3	0.42415234
TNFAIP3	0.42415234
PHB2	0.42367145
ICAM1	0.42319053
RASGRP2	0.42319053
PLSCR4	0.42270964
LRP16	0.42270964
RNF187 /// LOC644942	0.42270964
MARCKSL1	0.42270964
CLDN11	0.42222875
CRISP3	0.42222875
DCTD	0.42222875
C11ORF32	0.42126694
SCAND1	0.42126694
CHD6	0.42126694
RGL1	0.42078605
PPP1R11	0.42030516
NUB1	0.42030516
NAB1	0.42030516
NTN1	0.41982427
NUP160	0.41982427
PSMB8	0.41982424
CXCL3	0.41934335
EPHA4	0.41934335
KCTD18	0.41934335
TMEM14A	0.41886246
MGC5618	0.41886246
ILF3	0.41838157
PPP1R2	0.41790065
EFNA4	0.41790065
RAB20	0.41790065
RBPMS	0.41741976
BAT4	0.41693887
TGFB2	0.41645798
GMFB	0.41645798
HMGN2	0.41645798
UNG	0.41597706
PSAP	0.41549617
DNPEP	0.41549617
BCDIN3	0.41501528
MAPK8	0.41501528
FIGNL1	0.4145344
PSMB10	0.41453436
GPC4	0.41405347
SLC12A2	0.41357258
LRFN4	0.41357258
CYBRD1	0.4130917
VAMP8	0.4130917
HIP1	0.41261077
SMARCE1	0.41212988
TCEAL1	0.41212988
LOC389830 /// LOC642	0.41212988
CXCL2	0.41212988
ZNF435	0.411649
LOC653127	0.411649
PGLS	0.4111681
VIL2	0.4111681
GRAMD1C	0.4111681
PRMT6	0.4111681
G6PC3	0.4111681
SUMO3	0.4111681
INADL	0.4111681
ZBTB10	0.41068718
TMEM132A	0.41068718
ATP5G2	0.4102063
XAGE2 /// LOC653216	0.4102063
SNCAIP	0.4102063
SIRPA	0.4102063
MAF1	0.4102063
RBBP4	0.4102063
RABL4	0.4097254
CDT1	0.4097254
SLC25A11	0.4097254
ITFG3	0.4092445
PDLIM7	0.40924448
C14ORF94	0.4087636
CD47	0.4082827
TAX1BP3	0.4082827
C1QTNF1	0.4082827
SGPP2	0.4082827
CCNG2	0.4078018
TLCD1	0.4073209
AP2M1	0.4073209
RPL10L	0.4073209
ZNF627	0.40684
C6ORF62	0.40684
HNRPA1 /// LOC120364	0.40684
WNT5A	0.40684
CYP7B1	0.40684
MGC18216	0.40684
FTH1	0.40684
KIAA0372	0.4063591
H2AFY2	0.40587822
LAMB1	0.4053973
SULT1A3 /// SULT1A4	0.4049164
LOC554363	0.40443552
C8ORF4	0.40395463
KCTD12	0.40395463
DDB2	0.4034737
EEF2	0.4029928
MRPL30	0.4029928
RASSF2	0.4029928
MINPP1	0.40251192
MATR3	0.40251192
PLXNB2	0.40251192
TAF1B	0.40203103
LSM14A	0.402031
MLLT6	0.402031
PSME1	0.402031
SPAST	0.4015501
ENY2	0.40106922
BCAP29	0.40106922
HACL1	0.40058833
WWC3	0.40058833
DNAH5	0.40058833
FOLR1	0.40058833
DUSP6	0.4001074
FBXO32	0.4001074
NUDCD2	0.4001074
KIAA0644	0.39914563
RFXAP	0.39914563
UNC93B1	0.39914563
CYYR1	0.39866474
EIF2AK1	0.39866474
PARP9	0.39866474
PSENEN /// F25965	0.39818382
MCF2L	0.39818382
PFKL	0.39818382
EIF4B	0.39770293
THRAP5	0.39722204
MT1F	0.39722204
ASB13	0.39722204
PHC2	0.39674115
LITAF	0.39626023
SLC2A4RG	0.39626023
RCN2	0.39577934
FIS1	0.39577934
BRD7	0.39577934
ALS2CR13	0.39577934
C1ORF85	0.39529845
VPS24	0.39481753
ANAPC13	0.39481753
LOC440157	0.39481753
STARD3NL	0.39433664
WNT6	0.39385575
TLR1	0.39385575
IRF1	0.39337486
STAU2	0.39337486
GRAMD1A	0.39337486
WDR13	0.39337486
DBN1	0.39289394
TAP1	0.39289394
C3ORF60	0.39289394
B3GALT6	0.39241305
PPA2	0.39241305
LAMA4	0.39241305
ZNF277	0.39241305
ZMYM6	0.39193216
IQCK	0.39193216
AES	0.39193216
DLG5	0.39193216
LOC619208	0.39145127
KLHL5	0.39145127
UBL3	0.39145127
SYNGR2	0.39145124
NOTCH3	0.39145124
C1D	0.39097035
LANCL1	0.39097035
ANAPC5	0.39097035
TRIOBP	0.39048946
IGFBP2	0.39048946
PRKD3	0.39048946
LOC84661	0.39000857
C11ORF51	0.39000857
NAPA	0.39000857
NDE1	0.39000857
UROS	0.38952765
TMEM14C /// TMEM14B	0.38952765
BNIP3L	0.38952765
TXNRD1	0.38952765
UBXD1	0.38856587
STMN1	0.38856587
ALDH6A1	0.38808498
TANK	0.38808498
FDXR	0.38808498
CHMP1B	0.38808498
NONO	0.38760406
CANT1	0.38712317
BPHL	0.38712317
UBE4B	0.38712317
ZYX	0.38664228
SCARB2	0.38568047
CNOT6	0.38519958
RPL13A	0.38519958
P15RS	0.38519958
LSM4	0.3847187
HMGB2	0.3847187
MAGEH1	0.3847187
SLC41A3	0.38423777
SUMO1	0.38375688
NFIX	0.38375688
PATZ1	0.38375688
FLJ13137	0.38375688
C6ORF72	0.383276
LAP3	0.383276
PTCH1	0.383276
RNASEH2A	0.383276
ISGF3G	0.3827951
BACH1	0.3827951
HSPBAP1	0.38231418
INHBA	0.38183329
PDE4B	0.38183329
FLJ39051	0.3813524
DKFZP761I2123	0.3813524
CTA-221G9.4	0.3813524
CCPG1	0.3808715
KRT7	0.3808715
C4ORF14	0.38039058
CPAMD8	0.38039058
HOXB7	0.3794288
KIAA1305	0.3794288
CAT	0.3789479
C19ORF20	0.37894788
MEOX1	0.37894788
MOSPD3	0.378467
GGA2	0.378467
PXDN	0.378467
APOL3	0.3779861
WRB	0.3779861
TRIB1	0.3779861
RBBP6	0.3779861
FSTL1	0.3779861
MGC19604	0.3779861
LOC92482	0.3779861
IRF7	0.3775052
OSMR	0.3775052
BET1	0.3770243
TRAPPC1	0.3770243
DGCR2	0.3765434
FAIM	0.3765434
CRSP3	0.3765434
POMGNT1	0.3765434
NDUFS8	0.3760625
C6ORF108	0.3760625
CCDC13	0.3760625
BSDC1	0.37558162
UGCG	0.3755816
LOC348262	0.3751007
TMEM69	0.3746198
SH3GLB2	0.3746198
C21ORF33	0.37413892
NDUFB7	0.37413892
BST2	0.37413892
MED25	0.37413892
C8ORF33	0.37413892
CLPTM1	0.3731771
RNASET2	0.3731771
DYNC2LI1	0.3731771
S100A13	0.37221533
RB1CC1	0.37221533
GABARAPL1 /// GABARA	0.37221533
PCID1	0.3717344
IFIT5	0.3717344
GPR137	0.37125352
LOC401115	0.37125352
RBM12	0.37125352
ZCRB1	0.37125352
APOBEC3A	0.37077263
C11ORF41	0.37077263
ARL6IP6	0.37029174
AP4M1	0.37029174
GLIS2	0.37029174
FLJ21908	0.37029174
GPD1L	0.37029174
ZNRF1	0.36981082
LOC441453	0.36981082
COL4A1	0.36932993
CDK4	0.36932993
YIPF5	0.36932993
WASF3	0.36932993
NFYB	0.36884904
FAM79B	0.36884904
CCDC22	0.36884904
GNG12	0.36884904
NSMCE1	0.36836815
RPL15 /// LOC402694	0.36836815
FLJ21963	0.36836812
TRIM28	0.36836812
CD81	0.36836812
YBX2	0.36788723
TOPORS	0.36788723
BTBD2	0.36788723
HMGN4	0.36788723
RNF130	0.36788723
PIGK	0.36788723
TGFBR1	0.36740634
C20ORF118	0.36740634
LOC642395 /// LOC649	0.36740634
PRIM1	0.36740634
DGAT1 /// LOC642255	0.36740634
NME7	0.36692545
MAT2A	0.36692545
IKIP	0.36692545
HCFC1R1	0.36692545
FRAT1	0.36644453
IFT172	0.36644453
PTGES	0.36644453
FLJ90757	0.36644453
WDR70	0.36644453
C1S	0.36596364
LATS2	0.36596364
TIAF1 /// MYO18A	0.36596364
PLSCR1	0.36452094
IFT52	0.36452094
C6ORF192	0.36452094
JMJD1B	0.36452094
WDR54	0.36452094
CITED2	0.36452094
ZDHHC20	0.36404005
C1ORF149	0.36404005
YEATS4	0.36355916
IFI6	0.36355916
SOX11	0.36355916
SEPT10	0.36355916
OBP2B /// OBP2A	0.36355916
FBXO21	0.36307827
LOC153222	0.36307827
CASP1	0.36259735
SEP15	0.36211646
HECW2	0.36211646
DSC2	0.36211646
ZNF638	0.36163557
CFL1	0.36163557
GSTP1	0.36163557
TACSTD1	0.36115465
ARF5	0.36067376
KIAA2018	0.36019287
RP11-151A6.2	0.36019287
ASMTL	0.35971197
SECISBP2	0.35971197
MAP3K7IP3	0.35971197
ITGB1	0.35971197
OCIAD2	0.35923105
PTPLAD1	0.35923105
CYP24A1	0.35923105
DTL	0.35923105
KRTAP4-7	0.35923105
MGC10433	0.35923105
FLJ20035	0.35923105
SULT1A1	0.35923105
SYTL4	0.35875016
TTC9	0.35875016
PIN4	0.35826927
MKL2	0.35826927
PHACS	0.35826927
TP53I11	0.35826927
C9ORF116	0.35826927
APOA1BP	0.35826927
ARHGDIA	0.35826927
PRUNE	0.35778838
FAM89B	0.35778835
IFI35	0.35730746
TMCC1	0.35730746
C17ORF49 /// MGC7199	0.35682657
NT5DC1	0.35682657
NT5C2	0.35682657
CEP76	0.35682657
AMFR	0.35682657
PCBP2	0.35682657
TTC30B	0.35634568
C10ORF118	0.35634568
SFRS2IP	0.35634568
NIPSNAP3A	0.3558648
SMC1A	0.35586476
LOC339804	0.35538387
TIGD2	0.35538387
RP1-32F7.2	0.35538387
PTK9	0.35538387
PHF6	0.35538387
C10ORF78	0.35538387
ATPBD4	0.35538387
KIAA0652	0.35490298
MSH2	0.35490298
RAB4A	0.35490298
TSC2	0.3544221
C17ORF75	0.3544221
ABCB10	0.3544221
MRPS16	0.3544221
FAM33A	0.3544221
TTC17	0.3544221
C3ORF1	0.3544221
KIAA1522	0.35442206
KIFAP3	0.35394117
TBL3	0.35394117
LRRC20	0.35394117
PRDX2	0.35394117
POLR2L	0.35394117
C5ORF24	0.35394117
HPRT1	0.35394117
SRBD1	0.35346028
SCP2	0.35346028
C19ORF54	0.3529794
FARP1	0.3529794
NFE2L2	0.3529794
AKR7A2	0.3524985
FAM98B	0.3524985
TGFBI	0.3524985
CTSO	0.3524985
ADAM10	0.35201758
H2AFX	0.35201758
ECHDC2	0.35201758
DCTN1	0.3515367
BDH2	0.3515367
MOBK1B	0.3515367
EXT2	0.3510558
LRIG3	0.35057488
ARSD	0.35057488
CTDSPL2	0.35057488
CYBA	0.350094
APITD1	0.350094
RPIB9	0.350094
ZBED1	0.3496131
COMMD4	0.3491322
DDOST	0.3491322
LRP12	0.3491322
FIBP	0.3486513
ECHDC1	0.3486513
SKP1A	0.3486513
DKFZP761M1511	0.3486513
FGF2	0.3481704
C12ORF32	0.3481704
LOC339123	0.3481704
EIF4E3	0.3481704
EEF2K	0.3481704
PRAF2	0.3481704
COTL1	0.3481704
KIAA1217	0.3481704
CENPB	0.3481704
HNRPH2	0.3481704
GPAA1	0.3481704
DGUOK	0.3481704
CYB5D2	0.3481704
KIAA1279	0.3476895
GNL3L	0.3476895
SLITRK6	0.3476895
DSCR1L1	0.3476895
KIAA1370	0.3476895
KIAA0280	0.34720862
TNFSF15	0.34720862
C15ORF38	0.3472086
FBXW5	0.3472086
ALKBH7	0.3472086
FAM116A	0.3467277
MPG	0.3467277
ZNF313	0.3462468
NDUFA4	0.3462468
DAK	0.3462468
SCAMP1	0.3462468
TMEM2	0.3462468
TCEA2	0.3462468
APRT	0.3462468
DAZAP2	0.34576592
FUNDC1	0.34576592
XRN1	0.34576592
CNNM3	0.34576592
ACY1L2	0.34576592
ZBTB38	0.34576592
COMMD6	0.34576592
CLDND1	0.34528503
TGIF	0.34528503
DYNLRB1	0.34528503
RANBP5	0.345285
XRN2	0.345285
FAM21B /// RP11-56A2	0.345285
LOC92345	0.3448041
PARP10	0.3448041
PPM1H	0.3448041
TMEM16H	0.3448041
MFSD3	0.34432322
LOC124512	0.34384233
ADAR	0.34384233
C14ORF112	0.34384233
EIF3S10	0.34384233
TMEM54	0.34384233
LOC91689	0.3433614
RYK	0.3433614
LOC93343	0.3433614
TEAD2	0.3433614
ALS2CR4	0.3433614
LOC644488	0.34288052
PIGC	0.34239963
GPS1	0.34191874
TUBA3	0.34191874
GPSM1	0.34191874
LMO2	0.34191874
TUBD1	0.34191874
PSMB1	0.34191874
MAZ	0.34191874
EIF3S6IP	0.34143782
LOC374395	0.34143782
PEX10	0.34143782
CAMTA1	0.34143782
MAGED2	0.34095693
CG018	0.34095693
SLC16A5	0.34095693
LRP11	0.34095693
LOC440309 /// LOC649	0.34095693
RABL2B /// RABL2A	0.34047604
CMPK	0.34047604
COQ4	0.34047604
LOC222070	0.34047604
SLC44A2	0.34047604
ATF1	0.33999515
TRAPPC5	0.33951423
PCSK1N	0.33951423
TRIM27	0.33903334
CD164	0.33903334
DUSP16	0.33903334
SFRS1	0.33903334
CGNL1	0.33855245
CXCL14	0.33855245
CHMP5	0.33855245
MARCH2	0.33855245
LYRM4	0.33855245
KIAA0974	0.33855245
DDEF1	0.33855245
C20ORF11	0.33807155
EIF1B	0.33807153
BRD8	0.33807153
CSTF2T	0.33807153
STAU1	0.33807153
SERPING1	0.33807153
MTMR1	0.33759063
MMP9	0.33759063
SPEN	0.33710974
SCRN2	0.33710974
CPSF6	0.33710974
TRAF7	0.33710974
TMPRSS2	0.33662885
NCOA5	0.33662885
PPT1	0.33662885
NCOA4	0.33614793
RY1	0.33614793
SPCS1	0.33614793
LSM2	0.33614793
CHURC1	0.33566704
ORMDL2	0.33566704
RHOQ	0.33566704
TMF1	0.33566704
GSDMDC1	0.33518615
LOC391356	0.33518615
EHMT1	0.33518615
ZNRD1	0.33518615
PCBD1	0.33518615
FAHD1	0.33518615
SNX4	0.33470526
PCDHA9 /// PCDHAC2 /	0.33470526
GCC2	0.33470526
WDR40A	0.33470526
MYO6	0.33470526
FUSIP1 /// LOC642558	0.33470523
DNAJA2	0.33470523
IFT74	0.33470523
ABCF2	0.33422434
HMG20A	0.33422434
OAT	0.33422434
H2BFS	0.33422434
FAM83H	0.33422434
DDT	0.33374345
IKBKE	0.33374345
MAP1S	0.33374345
C16ORF48	0.33374345
HMG4L	0.33374345
FOXI1	0.33326256
LOC201229	0.33326256
UBE2L6	0.33326256
IFT57	0.33326256
CAPS	0.33326256
RPL37	0.33326256
TSPAN33	0.33326256
TMBIM4	0.33326256
ACAD8	0.33278167
NARF	0.33278164
DEK	0.33278164
FLJ35348	0.33278164
AGTRAP	0.33278164
PLCE1	0.33230075
RIPK4	0.33230075
C20ORF196	0.33230075
YPEL1	0.33230075
PAFAH1B3	0.33230075
GNPTG	0.33230075
C6ORF96	0.33181986
CDV3	0.33181986
EHD1	0.33181986
NDNL2	0.33181986
FTSJ1	0.33133897
FAM113A	0.33133897
MRPL19	0.33133897
TXNRD3	0.33133897
CDC42EP4	0.33133897
TRUB1	0.33085805
ZFP90	0.33085805
CPOX	0.33085805
SLC15A3	0.33085805
LASP1	0.33037716
YIPF4	0.33037716
SIX5	0.33037716
ZNF644	0.33037716
CTSS	0.32989627
C18ORF10	0.32989627
TETRAN	0.32989627
MEGF6	0.32989627
LRP10	0.32989627
DIP2B	0.32941538
RAB13	0.32941538
GRK6	0.32941538
FLJ20850	0.32941538
LOC644295	0.32893446
PCBP1	0.32893446
THOC6	0.32893446
ARPC5	0.32845357
AGR2	0.32845357
DHX9	0.32797268
SEPN1	0.32797268
ZNF428	0.32797268
GGH	0.32797268
FLJ11286	0.32797268
INTS5	0.32797268
USP11	0.32749176
C1ORF124	0.32749176
MLF1IP	0.32749176
FAM21C /// LOC653450	0.32749176
XRCC5	0.32749176
IFI44	0.32749176
BBS2	0.32749176
GDI1	0.32701087
CLN5	0.32701087
AGTPBP1	0.32701087
TFAM	0.32701087
IL10RB	0.32652998
PHF20	0.32652998
LOC497661	0.32652998
SFRP1	0.32652998
NOB1	0.32652998
UNQ501	0.3260491
C17ORF70	0.3260491
PMPCB	0.3260491
HSDL2	0.32556817
EPB41L1	0.32556817
TPRKB	0.32556817
MMD	0.32508728
REPIN1	0.32508728
ACTA2	0.32508728
RPL10A	0.32508728
TLE2	0.32508728
RAB15	0.32508728
RPL13	0.32508728
RSL1D1	0.32508728
NKX3-1	0.32508728
TPP1	0.32508728
LOC390998	0.3246064
GRINA	0.3246064
TFB2M	0.3246064
HMGB1 /// HMG1L1 ///	0.3241255
MCM4	0.3241255
CNOT3	0.3241255
AKT3	0.32412547
RELA	0.32364458
EFCAB2	0.32364458
SKAP2	0.32364458
LOC203547	0.32364458
ZDHHC4	0.32364458
HELLS	0.3231637
RCBTB1	0.3231637
ITGB5	0.3231637
MBNL1	0.3226828
ATP11A	0.3226828
SPFH2	0.3226828
DUT	0.3226828
ABHD10	0.3226828
HMGA1	0.3226828
TMEM8	0.32220188
TMEM18	0.32220188
EEFSEC	0.32220188
SRCAP	0.32220188
U2AF2	0.32220188
CBARA1	0.321721
RBM22	0.321721
FLJ10916	0.321721
ENPP5	0.321721
RPL31 /// LOC653773	0.3212401
ZMYM2	0.3212401
PNKD	0.3212401
SUMO2	0.3212401
TMEM39B	0.3212401
HINT3	0.3212401
EFNA3	0.3212401
BAT5	0.3212401
PRR3	0.3212401
GPR146	0.3212401
C2ORF30	0.3207592
TRIM44	0.3207592
SLC25A13	0.3207592
MAP4K4	0.3207592
CRBN	0.3207592
APEX1	0.3207592
RKHD1	0.32027832
UNC5B	0.3197974
MGC33212	0.3197974
TAGLN2	0.3197974
DCTN3	0.3197974
UBE2J1	0.3197974
SMPDL3B	0.3193165
ID4	0.3193165
CYLD	0.3193165
COP1	0.3193165
NEBL	0.3193165
PXMP2	0.31883562
C5ORF3	0.31883562
NDUFA2	0.3183547
ACTR3B	0.3183547
CES1	0.3183547
LRRC44	0.3183547
GM2A	0.3183547
TMEM76 /// LOC643642	0.3178738
CENPH	0.3178738
LOC440836	0.3178738
ZNHIT4	0.3178738
RTN3	0.31739292
TRIM5	0.31691203
ANAPC1	0.31691203
KRT6L	0.31691203
PLOD1	0.316912
FAM108A1	0.3164311
PLOD2	0.3164311
SCPEP1	0.3164311
TOMM22	0.3164311
ANAPC11 /// LOC65341	0.3164311
C6ORF70	0.3164311
CARD15	0.3159502
SUV420H1	0.3159502
C14ORF104	0.3159502
CEP57	0.3159502
ABP1	0.3159502
MOV10	0.3159502
MORF4L1 /// MORF4	0.3159502
RRN3	0.31546932
RNF44	0.31546932
GOLPH4	0.31546932
CPSF1	0.3149884
SUSD2	0.3149884
MSRB2	0.3149884
IFNGR2	0.3149884
HYAL2	0.3149884
MAP1LC3B	0.3149884
ARHGAP1	0.3145075
RPIA	0.3145075
RP3-377H14.5	0.31402662
C15ORF29	0.31402662
C6ORF130	0.31402662
ZNF710	0.31402662
RBM4B	0.31402662
ASAH1	0.31402662
C9ORF58	0.31402662
HNRPK	0.31354573
CUTL1	0.31354573
ITPR2	0.31354573
EXOC7	0.31354573
NCBP2	0.3130648
C2ORF3	0.3130648
ZC3H12A	0.3130648
PLD1	0.3130648
LOC339803	0.3130648
MGC13379	0.3130648
SAPS2	0.31258392
NFYC	0.31258392
SLC35B3	0.31258392
VASN	0.31210303
ARL6IP5	0.31210303
HDGFRP3	0.31162214
NARG2	0.31162214
ACTR1A	0.31162214
LOC144363	0.31162214
ATPAF1	0.31162214
LEPR	0.3116221
KIAA0404	0.31114122
C1ORF24	0.31114122
MECR	0.31114122
SOX4	0.31114122
SSBP3	0.31114122
SHROOM3	0.31066033
ZNF469	0.31066033
ANAPC2	0.31066033
DNAJC10	0.31066033
SNRPB	0.31066033
NMU	0.31066033
ARL2BP	0.31017944
SSNA1	0.31017944
SNX21	0.30969855
NDUFB1	0.30969852
BECN1	0.30969852
MGC5139	0.30969852
C17ORF45	0.30969852
KMO	0.30921763
GABARAP	0.30921763
LOC347544	0.30921763
CSTF3	0.30921763
PTPRF	0.30921763
FLJ20920	0.30921763
IL17RC	0.30921763
PRPSAP1	0.30921763
LIMA1	0.30921763
RAB25	0.30873674
TPCN2	0.30873674
C1ORF106	0.30825585
ABCD3	0.30825585
ZFP42	0.30825585
NKIRAS2	0.30825585
AKR1B1	0.30825585
LRFN3	0.30825585
MSH6	0.30825585
BMP2	0.30825585
MGST2	0.30825585
CPSF3	0.30777493
LSM5	0.30777493
FAM60A	0.30777493
CYP4V2	0.30777493
CCDC91	0.30777493
GMCL1	0.30777493
BAT1	0.30777493
SIRT1	0.30777493
AUH	0.30777493
RPL3	0.30777493
KIAA1856	0.30777493
MAT2B	0.30729404
C13ORF7	0.30729404
TCEAL4	0.30729404
ATXN3	0.30729404
MTR	0.30729404
FOXC1	0.30681315
DEDD	0.30681315
MGC16385	0.30681315
ATP1B1	0.30681315
PDGFB	0.30681315
ST8SIA1	0.30681315
VARSL	0.30633226
SLC16A6	0.30633226
PLA2G4C	0.30633223
RAC1	0.30633223
PARVA	0.30585134
C19ORF42	0.30585134
RP11-93B10.1	0.30585134
C11ORF58	0.30585134
NPAL3	0.30537045
SFPQ	0.30537045
IFT80	0.30537045
LOC400566	0.30537045
SERF1A /// SERF1B	0.30537045
APOBEC3G	0.30537045
PSCD1	0.30537045
APOLD1	0.30537045
TUBB	0.30537045
EML4	0.30488956
MAWBP	0.30488956
C20ORF100	0.30488956
CASC4	0.30488956
MAGMAS	0.30488956
NMT1	0.30440864
CTSL2	0.30440864
SLC43A2	0.30392775
DARS	0.30392775
ITFG1	0.30392775
NME1	0.30392775
PPP3CB	0.30392775
CCNI	0.30392775
LOC51315	0.30392775
MGC4562	0.30392775
BBS1	0.30392775
WDR90	0.30344686
POLR1D	0.30344686
ZNF282	0.30344686
SDHC /// LOC642502	0.30344686
SAA4	0.30344686
FAM32A	0.30344686
DDX3X	0.30296597
LOC642441	0.30296597
TMCO6	0.30296597
HNRPM	0.30296597
UNC5A	0.30296597
MGAT4A	0.30296597
CEBPZ	0.30296597
C9ORF23	0.30248505
IFT140	0.30248505
CYR61	0.30248505
RPL36	0.30248505
FCAR	0.30200416
NAT14	0.30200416
BTNL9	0.30200416
CASC3	0.30200416
LOC339290	0.30200416
SERINC3	0.30200416
OTUD5	0.30152327
DHFR /// LOC643509 /	0.30152327
BCOR	0.30152327
PSEN1	0.30152327
HNRPA0	0.30152327
C10ORF59	0.30152327
BCLAF1	0.30104238
NDST4	0.30104238
SMAP1	0.30104238
HNRPLL	0.30104238
ATF2	0.30104235
PTPMT1	0.30056146
UBE2R2	0.30056146
GTDC1	0.30008057
ANKRD6	0.30008057
EPS8	0.30008057
DUSP9	0.30008057
ARD1A	0.30008057
SSSCA1	0.29959968
RP11-125A7.3	0.29959968
CSDA	0.29959968
PAIP1	0.29959968
SDF4	0.29959968
HADH	0.29959968
NDUFA7	0.29959968
GALNT1	0.29959968
ABCC1	0.29959968
SYNCRIP	0.29959968
DGCR6 /// DGCR6L	0.2991188
PLK1	0.2991188
PSPC1	0.2991188
PHLDB2	0.2991188
FAM120AOS	0.29911876
COMMD9	0.29863787
CUL1	0.29863787
BTN3A1	0.29863787
KIAA0323	0.29815698
LNX1	0.29815698
FKSG30	0.29815698
TSTA3	0.2976761
HERC5	0.2976761
ATP6V0E2L	0.2976761
TIMP1	0.2976761
VAMP5	0.2976761
SRD5A2L	0.2976761
KBTBD7	0.2976761
RP5-1119A7.4	0.29719517
FUT8	0.29719517
H3F3A /// LOC440926	0.29719517
KLHL12	0.29719517
ACADVL	0.29719517
ARAF	0.29719517
PMF1	0.29719517
CPSF3L	0.29671428
MRPL43	0.29671428
SMARCAL1	0.29671428
SLC2A10	0.29671428
MGC11257	0.29671428
ZNF32	0.29671428
RNF123	0.29671428
SNAP23	0.29671428
AMZ2	0.29671428
CD163L1	0.2962334
SPA17	0.2962334
MARCH7	0.2962334
JUND	0.2962334
PPOX	0.2962334
TNRC5	0.2962334
EN1	0.2957525
CCDC5	0.2957525
WWP2	0.2957525
INTS1	0.2957525
ELAVL1	0.29527158
C2ORF17	0.29527158
CBX7	0.29527158
C8ORF53	0.29527158
FBXL6	0.29527158
BRD3	0.29527158
SMARCD3	0.29527158
C8ORF47	0.29527158
TBCC	0.29527158
SLC30A9	0.2947907
NEK4	0.2947907
LOC439992	0.2947907
SSH3	0.2947907
FKBP8	0.2947907
ORC3L	0.2947907
H6PD	0.2943098
IGF2BP3	0.2943098
FLJ31958	0.2943098
HADHA	0.2943098
ITGB3BP	0.2943098
PCNP	0.2943098
HIST1H2BD	0.2943098
STAT1	0.2943098
GCLC	0.2943098
SEPT2	0.2938289
RIN2	0.2938289
DEPDC6	0.2938289
ARHGAP26	0.29382887
WBP1	0.29334798
YWHAZ	0.29334798
CHCHD7	0.29334798
HSPC142	0.29334798
TGIF2	0.29334798
EIF3S12	0.2928671
PMS1	0.2928671
CXCL16	0.2928671
HIGD2A	0.2928671
GSTM4	0.2928671
SMARCC2	0.2923862
JOSD1	0.2923862
HIP2	0.2923862
CDC5L	0.2923862
PAK4	0.29190528
MLSTD1	0.29190528
FBP2	0.29190528
MGC3207	0.29190528
CDH1	0.29190528
KYNU	0.29190528
SYF2	0.2914244
NET1	0.2914244
TBC1D9	0.2914244
ZBTB45	0.2914244
CHST12	0.2914244
C14ORF125	0.2909435
C6ORF170	0.2909435
AHCY	0.2909435
ANXA11	0.2909435
C16ORF24	0.2909435
GJA5	0.2909435
SHC1	0.2904626
LOC391269	0.2904626
PHF3	0.2904626
TULP4	0.2899817
TMEM30A	0.2899817
TMEM118	0.2899817
NFIA	0.2899817
MAD1L1	0.2899817
ZNF184	0.2899817
ZNF253	0.2899817
DYNLT1	0.2899817
GGT6	0.2899817
ECOP	0.2899817
PUM2	0.2895008
NR1D2	0.2895008
EIF2S3	0.2895008
RERE	0.2895008
OGDH	0.2895008
RING1	0.2895008
ZNF268	0.2895008
BCAM	0.2895008
CYB5R3	0.2895008
KIAA0195	0.2890199
B4GALT5	0.2890199
PACS2	0.2890199
PIGX	0.2890199
SIX1	0.2890199
TH1L	0.2890199
PARP1	0.2890199
SNX17	0.2890199
FECH	0.2890199
RSBN1L	0.28853902
SLC35B2	0.288539
GPSN2	0.2880581
TGOLN2	0.2880581
RHBDD2	0.2880581
EFHD2	0.2880581
DIRC2	0.2880581
LOC400948	0.2880581
PIP	0.2875772
MAP3K11	0.2875772
RNASEH2C	0.2875772
PHTF2	0.2875772
RNF166	0.2875772
NELF	0.2875772
ASNA1	0.2875772
TOP2B	0.2875772
C14ORF126	0.2875772
DHRS12	0.2875772
WWTR1	0.2875772
PPP2R1A	0.2875772
PRCC	0.28709632
PVT1 /// LOC441378	0.28709632
C3ORF38	0.28709632
LRRC55	0.28709632
PPGB	0.28709632
MIB2	0.28709632
HSF2	0.28709632
SUCLG2	0.2866154
BAD	0.2866154
MYO1B	0.2866154
NINJ2	0.2866154
IRF2	0.2866154
C3ORF26	0.2861345
BMPR1A	0.2861345
TINAGL1	0.2861345
PPM1D	0.2861345
UXT	0.2861345
ACP6	0.2861345
ASF1B	0.2861345
TAF4B	0.2861345
TUSC1	0.28565362
KRT75	0.28565362
KIAA1799	0.28565362
LOC51035	0.28565362
SF3A1	0.28565362
KHSRP	0.28565362
RPL18	0.28565362
TSPAN17	0.28565362
MGC61598	0.28517273
RBM8A	0.28517273
CEP68	0.28517273
RP6-213H19.1	0.28517273
HS2ST1	0.28517273
CENPA	0.28517273
SF4	0.28517273
CHCHD6	0.28517273
PB1	0.28517273
WIZ	0.28517273
TIMM17B	0.2846918
GBL	0.2846918
STX5	0.2846918
PRDX5	0.2846918
IFT20	0.2846918
SLC37A1	0.28421092
MINA	0.28421092
CIR	0.28421092
PODXL	0.28421092
GTF2I	0.28421092
PIK4CB	0.28421092
C8ORF30A	0.28421092
PTGFRN	0.28373003
NBN	0.28373003
ANXA4	0.28373003
FCGRT	0.28373003
B4GALT2	0.28373003
YTHDF3	0.28373003
ARHGAP27	0.28373003
KCNK2	0.28324914
RG9MTD3	0.28324914
LZTFL1	0.28324914
SLC1A6	0.28324914
PERP	0.28276822
GSTK1	0.28276822
HSPA2	0.28276822
TOMM7 /// LOC201725	0.28276822
BANF1	0.28228733
VNN1	0.28228733
SYNC1	0.28228733
CAMK2G	0.28228733
COX7C	0.28228733
TBC1D1	0.28228733
PEX14	0.28228733
LOC124220	0.28228733
NDUFA3	0.28228733
TSNAX	0.28180644
C1ORF86	0.28180644
ACTR3B /// LOC648792	0.28180644
ABTB1	0.28180644
CDC42	0.28180644
STXBP3	0.28180644
MKRN1	0.28180644
FKSG2	0.28132555
ATP6V1B1	0.28132555
TSPAN10	0.28132552
SUHW3	0.28132552
P117	0.28132552
PDIA5	0.28132552
FOXO3A	0.28084463
KLHL7	0.28084463
TXNDC1	0.28036374
MEIS3P1	0.28036374
LOC400506	0.28036374
GLCE	0.27988285
DERA	0.27988285
C4ORF28	0.27988285
CREBBP	0.27988285
LRP3	0.27988285
ABCB8	0.27988285
PODXL2	0.27940193
CNO	0.27940193
LTA4H	0.27940193
ACOT4	0.27940193
NUBP2	0.27940193
LOC388969	0.27940193
CTNNBIP1	0.27940193
PLEKHO1	0.27940193
ABHD14B	0.27940193
CTNNAL1	0.27892104
ALG1	0.27892104
RANGAP1	0.27892104
C20ORF19	0.27892104
KRTCAP2	0.27892104
IFT122	0.27892104
GPX4	0.27892104
SYNGR3	0.27892104
FGFR1	0.27892104
CHMP6	0.27844015
HNRPD	0.27844015
TRIM13	0.27844015
FAM104B	0.27844015
SIGIRR	0.27844015
FLJ20254	0.27844015
CHMP4A /// MDP-1	0.27844015
SRGAP1	0.27795926
NAV2	0.27795926
MCEE	0.27795926
YLPM1	0.27795926
RBBP9	0.27795926
ZFP36L1	0.27795926
TRAM1	0.27795926
UCK1	0.27795923
C12ORF10	0.27747834
LIFR	0.27747834
SUPT4H1	0.27747834
EXOC5	0.27747834
CAD	0.27747834
OCIAD1	0.27747834
LOC25845	0.27747834
SRM	0.27747834
XX-FW81657B9.4	0.27699745
BLOC1S1	0.27699745
LLGL1	0.27699745
ACTN4	0.27699745
LOC349338 /// FLJ252	0.27699745
KRT27	0.27651656
SC65	0.27651656
COMMD8	0.27651656
SFRS6	0.27651656
C17ORF39	0.27603567
IGF1R	0.27603567
FUS	0.27603567
RPL23	0.27603567
PTPN12	0.27603567
LOC56757	0.27603564
LPGAT1	0.27603564
CCS	0.27555475
EIF1AX	0.27555475
RP11-262H14.4 /// LO	0.27555475
C6ORF120	0.27555475
MOCS3	0.27555475
PQBP1	0.27507386
KIAA0528	0.27507386
AFTIPHILIN	0.27507386
CBX6	0.27507386
TTC33	0.27507386
ZNF624	0.27507386
GORASP2	0.27459297
C21ORF56	0.27459297
C2ORF13	0.27459297
ATP5D	0.27459297
GPX1	0.27459297
TEX261	0.27411205
CERK	0.27411205
C10ORF104	0.27411205
CPNE2	0.27411205
ZNF3	0.27411205
SIP1	0.27411205
TSG101	0.27411205
LOC125150	0.27411205
GUK1	0.27411205
CRSP2	0.27411205
FLJ10120	0.27411205
COX11	0.27363116
RBM16	0.27363116
FBXO25	0.27363116
LOC63929	0.27363116
KLF5	0.27363116
SPARC	0.27363116
ACOT2 /// ACOT1 ///	0.27363116
SPG20	0.27363116
HIST1H2BF	0.27363116
WHSC2	0.27363116
NSMCE2	0.27363116
RPA1	0.27363116
SIVA	0.27363116
ZNF131	0.27363116
IL32	0.27363116
LOC283130	0.27363116
C14ORF4	0.27315027
NDFIP2	0.27315027
MOAP1	0.27315027
F3	0.27315027
PRKCD	0.27315027
GUF1	0.27315027
ZNF260	0.27315027
CREB1	0.27315027
UQCRC2	0.27266937
C9ORF75	0.27266937
MYO9B	0.27266937
DNAL4	0.27266937
SLC4A7	0.27266937
RG9MTD1	0.27266937
MANSC1	0.27266935
CANX	0.27266935
WBP2	0.27218845
CTDSP1	0.27218845
PDZD11	0.27218845
SEC23IP	0.27218845
OPRS1	0.27218845
ACYP2	0.27218845
ACAA2	0.27218845
AP1G2	0.27218845
FLJ13611	0.27218845
RPL13A /// LOC283340	0.27170756
TRIM32	0.27170756
ST5	0.27170756
MB	0.27170756
IMPDH2	0.27170756
KCNQ1	0.27170756
FTL	0.27122667
PARK7	0.27122667
MCCC2	0.27122667
FZD6	0.27122667
RPL4	0.27122667
C16ORF55	0.27122667
TAPBPL	0.27122667
ASPH	0.27122667
PSMC3	0.27122667
ATAD1	0.27074578
CPD	0.27074578
TMEM70	0.27074575
NSFL1C	0.27074575
SYBL1	0.27074575
PPARG	0.27074575
GTF3C2	0.27074575
CTBP1	0.27074575
SMYD3	0.27026486
CEP63	0.27026486
C6ORF57	0.27026486
NR2C1	0.27026486
PRPF31	0.27026486
IFRG15	0.27026486
TXNDC9	0.27026486
ACTR1B	0.27026486
METTL9	0.26978397
KIAA0495	0.26978397
SLC25A23	0.26978397
KIAA1005	0.26978397
SPHAR	0.26930308
CTSD	0.26930308
IER3IP1	0.26930308
NFYA	0.26930308
RFX5	0.26930308
C12ORF57	0.26930308
AGPAT3 /// LOC653101	0.26882216
VARS	0.26882216
GART	0.26882216
RUVBL1	0.26882216
CDKN1B	0.26882216
TNF	0.26882216
PEMT	0.26882216
ZYG11BL	0.26834127
C1ORF57	0.26834127
SYT7	0.26834127
KPNA1	0.26834127
GABARAPL1	0.26834127
RWDD3	0.26834127
ZBED3	0.26834127
FOSL2	0.26834127
PCCB	0.26834127
ZSCAN2	0.26786038
ING4	0.26786038
ETV6	0.26786038
PCGF1	0.26786038
GNAS	0.26786038
FAM21B /// FAM21C //	0.26786038
GBP3	0.26786038
PIK3R4	0.26786038
GSTZ1	0.26786038
PGAP1	0.26786038
TOB2	0.2673795
CNBP	0.2673795
SSR2	0.2673795
RAD50	0.2673795
CUEDC2	0.2673795
ERF	0.2673795
CD2BP2	0.2673795
COPG2	0.2673795
C16ORF34	0.2673795
TP73L	0.2673795
ARPC4	0.2673795
ASB9	0.2673795
PRIM2A	0.2673795
ACVR1B	0.26689857
FLJ25476	0.26689857
FZD2	0.26689857
SLC2A6	0.26689857
ERGIC3	0.26689857
SETD6	0.26689857
MSH3	0.26689857
PNPLA2	0.26689857
TBC1D7	0.26689857
PEX7	0.26689857
RAB43	0.26641768
RNF20	0.26641768
GOLPH3L	0.26641768
CLIC4	0.2659368
C11ORF49	0.2659368
HEPH	0.2659368
OSGEPL1	0.2659368
ARL6IP4	0.2659368
RPL7 /// LOC389305 /	0.2659368
TMED7	0.2659368
JARID1B	0.2659368
CSF2RA	0.2654559
IFIT3	0.2654559
MAML1	0.2654559
ITGA3	0.2654559
TESK1	0.2654559
KIAA0082	0.2654559
GSTO1	0.2654559
CMTM6	0.26497498
ZC3H14	0.26497498
TYK2	0.26497498
ZNF598	0.26497498
WDR1	0.26497498
TAF10	0.26497498
ATP9A	0.26497498
COVA1	0.26497498
LOC653041	0.26497498
TTC26	0.26497498
WWOX	0.2644941
NAT10	0.2644941
CDCA7	0.2644941
CCDC115	0.2644941
SEMA4C	0.2644941
RNF141	0.2644941
DNTTIP1	0.2640132
GTPBP1	0.2640132
NRP1	0.2640132
ATXN10	0.2640132
LEPROTL1	0.2640132
CDCA4	0.2640132
KIAA1833 /// LOC6428	0.2640132
PABPC3 /// PABPC1 //	0.2640132
PLEKHA3	0.2640132
ATP11C	0.2640132
ACP1	0.2640132
CHTF18	0.2640132
DPY19L3	0.2640132
ABHD12	0.2640132
FLJ20294	0.26353228
ZNF212	0.26353228
SRR	0.26353228
BTF3	0.2630514
OSBPL10	0.2630514
LCMT1	0.2630514
MTAP	0.2630514
MUC20	0.2630514
TUSC3	0.2630514
TMEM85	0.2630514
CHI3L1	0.2630514
RPS17 /// LOC402057	0.2630514
LOC81691	0.2630514
PCSK6	0.2630514
FBXO9	0.2630514
TRUB2	0.2625705
TMEM102	0.2625705
NFATC2IP	0.2625705
SF3B5	0.2625705
GALNT7	0.2625705
KIAA1840	0.2625705
KLF11	0.2625705
TNFRSF14	0.2625705
GTF2I /// GTF2IP1 //	0.2625705
ZMYM3	0.2625705
DKFZP434I0714	0.2625705
PHPT1	0.2620896
EXOSC9	0.2620896
JUP	0.2620896
RIPK5	0.2620896
PON2	0.2620896
MCL1	0.2620896
MAP3K1	0.2620896
ADCK5	0.2620896
SNHG6	0.26160872
PEX16	0.2616087
F25965	0.2616087
RAB40C	0.2616087
ZNF610	0.2616087
LOC552889	0.2611278
EMP2	0.2611278
SLC35D2	0.2611278
MAGED1	0.2611278
SETMAR	0.2611278
PIGF	0.2611278
LAMP1	0.2611278
SLC25A24	0.2611278
ALDH1A1	0.2606469
CRTAP	0.2606469
PDE4A	0.2606469
MMP24	0.2606469
GABPA	0.2606469
FBXL5	0.2606469
MANEAL	0.2606469
MRPL10	0.2606469
PIK4CA /// LOC220686	0.2606469
C20ORF44	0.2606469
NIT2	0.26016602
TP53AP1	0.26016602
MIS12	0.26016602
CORO1B	0.26016602
MAP4K3	0.26016602
TM7SF3	0.26016602
PSMF1	0.26016602
PTBP1	0.26016602
OXA1L	0.260166
SDSL	0.2596851
PTBP2	0.2596851
LOC51255	0.2596851
CDC7	0.2596851
HDAC3	0.2596851
FLJ14803	0.2596851
TTC5	0.2596851
EML3	0.2592042
MRCL3 /// MRLC2	0.2592042
TSPYL4	0.2592042
LOC284064	0.2592042
HIPK3	0.2592042
NPEPL1	0.2592042
TM9SF1	0.2592042
RAP2B	0.2592042
ODC1	0.2592042
YPEL2	0.2592042
C22ORF9	0.2592042
USP9X	0.25872332
SLC37A4	0.25872332
CKAP2	0.25872332
SLC27A1	0.25872332
HIRIP5	0.25872332
NDUFA13	0.25872332
FAM69B	0.2582424
LACTB2	0.2582424
SYK	0.2582424
EPB41	0.2582424
RCN1	0.2582424
SKIP	0.2582424
UBE2Q2	0.2582424
FLOT1	0.2582424
GFER	0.2577615
PANX2	0.2577615
C16ORF75	0.2577615
IFP38	0.2577615
KCNN4	0.2577615
ZNF200	0.2577615
ASB3	0.2577615
C2ORF33	0.2577615
HTRA2	0.2577615
HOXA10	0.2577615
LOC200169	0.25728062
SCAP	0.25728062
AP1M1	0.25728062
GNS	0.25728062
C1ORF78	0.25728062
EEF1B2	0.25679973
PLAGL1	0.25679973
LARP4	0.25679973
MICAL-L1	0.25679973
IDS	0.25679973
RHOBTB1	0.25679973
COPA	0.25679973
SPRR2B	0.25679973
SF3B1	0.25679973
RTF1	0.25679973
RP11-82K18.3	0.25679973
POT1	0.25679973
CDK5	0.25679973
FAM86A	0.2563188
SMARCA2	0.2563188
ZNF444	0.2563188
ACTR2	0.2563188
RPL36A /// LOC644889	0.2563188
ZMAT2	0.2563188
NUMA1	0.2563188
LOC642821	0.2563188
TLN1	0.2563188
WARS2	0.25583792
LOC440552	0.25583792
ZCSL3	0.25583792
C11ORF69	0.25583792
UBE2I	0.25583792
EIF2AK2	0.25535703
HERPUD2	0.25535703
SNRPA	0.25535703
GOLGB1	0.25535703
QSER1	0.25535703
PFAS	0.25535703
FLJ11171	0.25535703
TBC1D5	0.25535703
DNMBP	0.25535703
PNMA1	0.25535703
[truncated: 18,606 more rows]
