# Supplementary material for: The rapamycin-regulated gene expression signature determines prognosis for breast cancer
Source: Mol Cancer. 2009 Sep 24;8:75. doi: 10.1186/1476-4598-8-75 (PMC2761377; doi:10.1186/1476-4598-8-75)
Supplement: Additional file 3 — Gene set enrichment analysis of in vivo data, treatment series. The data provided represent the treatment series of GSEA. This compressed file contains "Treatment" shortcut file and "GSEA_treatment" folder. Clicking on "Treatment" shortcut opens the index file providing access to analysis files contained in the "GSEA_treatment" folder. [file 1476-4598-8-75-S3.zip › GSEA_treatment/edb/results.edb]

<?xml version="1.0" encoding="UTF-8"?>

<EDB LC_PROC="none" SORT_MODE="real" ORDER="descending" METRIC="None" NUM_PERMS="1000">
  <DTG RANKED_LIST="gsea_treatment_collapsed.rnk" TEMPLATE="na_as_pre_ranked" GENESET="gene_sets.gmt#CHOLESTEROL_BIOSYNTHESIS" ES="-0.8777" NES="-2.9201" NP="0.0000" FDR="0.0000" FWER="0.0000" CHIP="ftp.broad.mit.edu://pub/gsea/annotations/HG_U133_Plus_2.chip" RND_ES="0.5806 0.6686 0.4275 0.3088 0.2573 0.4080 0.3817 0.3164 0.4220 0.4804 0.4760 0.1826 0.4438 0.5489 0.5197 0.2939 0.2864 0.4261 0.5507 0.4332 0.4960 0.3034 0.3399 0.3705 0.3637 0.4296 0.4745 0.3613 0.4461 0.5262 0.3077 0.4353 0.5173 0.6163 0.4842 0.3830 0.6625 0.4064 0.4272 -0.3781 0.3377 -0.2707 0.2509 0.4520 0.5712 0.3591 -0.3673 0.5872 0.4789 0.4161 0.2529 0.3317 0.3116 0.3729 0.5237 0.3661 0.5434 0.2322 0.3927 -0.2101 0.4264 0.2854 0.4877 0.4038 0.2505 0.2575 0.5887 0.2631 0.4630 0.4828 0.4047 -0.3908 0.4609 0.4747 0.3245 0.5198 0.5490 0.4611 0.2765 0.6563 0.5941 0.4175 0.6053 0.4187 0.5143 0.3633 0.4873 0.5055 0.5342 0.3914 0.4834 0.4633 0.6140 0.4938 0.2524 0.4314 -0.5129 0.4001 0.3056 0.6248 0.6503 0.5495 0.5426 0.4731 0.5692 0.3734 0.4102 0.3343 -0.1894 0.4569 0.6016 0.3860 0.5517 -0.2628 0.3984 0.4101 0.4994 0.5436 0.3259 0.2370 0.3618 0.6241 0.3851 0.5113 0.5709 0.5442 0.4274 0.3112 0.4838 0.3711 0.3242 0.4805 0.4217 0.5201 0.6276 -0.3511 0.5740 0.4674 -0.4183 0.3047 0.5317 0.6273 0.2299 -0.2259 0.3898 -0.2529 0.3623 0.2203 -0.3146 0.4875 -0.2338 0.4767 0.3156 0.5986 0.4067 0.4538 -0.2715 -0.2961 0.4042 0.5026 0.4578 0.5238 0.2599 0.3027 0.5222 0.5677 -0.3186 0.2941 0.5247 0.5479 0.3040 -0.3229 0.3548 0.4794 0.3122 0.4032 0.3690 0.5464 0.4140 0.2466 0.6136 0.4087 0.6016 -0.3666 0.5268 0.3893 0.4353 0.4921 0.3570 0.4926 0.5119 0.5116 0.4641 0.5848 0.5572 0.4865 0.5361 0.6323 0.5483 0.4298 0.2867 0.4891 0.3958 0.4193 0.6213 0.4696 0.4904 0.3463 0.3792 0.4403 0.2796 0.2649 0.4678 0.2158 -0.4335 -0.2530 0.5447 0.5203 0.4616 0.4942 -0.1828 0.2925 -0.3185 0.3865 0.4116 0.3202 0.5543 -0.3761 0.3498 0.4934 0.5761 -0.2623 0.3354 0.3932 0.5449 0.5057 -0.3688 0.2811 0.3250 -0.2614 0.3543 0.4006 0.5114 0.3961 0.4811 -0.2664 0.3086 0.5373 0.4088 0.6351 0.4198 -0.2254 -0.1912 0.4467 0.4698 0.2670 0.3310 0.5718 0.3591 0.3707 0.5547 -0.2514 0.4129 0.3671 0.4403 0.4207 0.3897 0.6075 0.4057 -0.2202 0.4094 0.4158 0.5141 0.3791 0.3340 0.4717 0.4580 0.3027 0.5510 -0.1536 -0.1724 0.3634 0.6126 0.3881 0.3626 0.4030 -0.4174 0.3105 0.3730 -0.2798 0.3697 0.3559 0.4865 0.5085 0.4294 0.3466 0.2973 0.4405 0.4294 0.4271 0.3819 0.5220 0.5545 0.4390 0.2838 0.5068 0.4508 0.2701 0.4366 -0.3674 0.3692 0.3633 0.4719 0.5042 0.4563 0.2424 0.4865 0.5145 0.5113 0.3280 0.4818 0.5629 0.5420 0.3648 0.2915 0.5252 0.4209 0.3617 0.5514 0.5936 0.3622 0.3879 0.4170 0.4437 0.4123 -0.4022 0.4699 0.5314 0.3963 0.4165 0.3324 0.6376 0.5001 0.5487 0.3067 0.2659 0.3790 0.2799 0.4780 -0.2106 0.6690 -0.2378 0.4535 0.2316 -0.1945 0.1889 0.4079 0.2285 0.3847 0.4076 0.4969 -0.2554 0.3129 0.4710 0.4005 0.4921 0.3508 0.4696 0.5753 0.3342 0.5088 0.5182 0.3000 0.3545 0.4490 0.2619 0.3811 0.3550 0.4346 0.5647 0.4534 0.3561 -0.3677 0.3577 -0.3418 0.2335 -0.3330 -0.2179 0.2756 0.5617 -0.4956 0.3522 0.4603 0.4496 0.3710 0.3915 0.3994 0.4950 0.3749 -0.2966 0.4069 0.3822 0.4120 -0.2376 0.4264 0.2048 0.3303 0.2577 0.6073 0.3868 0.4280 0.2885 0.4073 0.2712 0.4660 0.4533 0.3179 0.3279 0.5491 0.3037 0.4030 0.3700 0.2794 -0.2792 0.3804 -0.1785 -0.3778 0.3653 0.5725 -0.2944 0.4639 0.3827 0.4726 0.2278 0.3177 0.3798 0.4194 0.3227 0.4592 0.3347 -0.3540 0.3701 0.6100 0.6799 0.5530 0.4202 0.3892 0.4240 0.3143 0.4920 0.4943 0.5413 0.2668 0.4215 0.4871 0.3145 0.5087 0.4026 0.3495 0.4896 0.2257 0.4862 0.4084 -0.3769 0.5423 0.2075 0.3204 -0.3190 0.4127 -0.2096 0.5399 0.3578 0.2986 0.3955 0.4638 0.2922 -0.2411 0.5011 0.4038 -0.3856 0.3736 0.2630 0.5372 0.3589 0.4291 0.4163 0.5108 0.3413 0.4367 0.4173 0.3588 0.2834 0.5525 -0.3613 0.4898 0.5663 0.4303 0.3961 -0.4751 0.1964 0.5076 -0.2419 0.4673 0.3462 0.4307 0.2613 0.3836 0.2528 0.4636 0.4616 0.2391 0.4899 0.3584 0.4956 0.4879 0.3752 0.5116 0.3627 0.3683 0.4547 0.5004 0.1596 0.3800 0.6689 0.3233 0.3637 -0.2085 -0.2294 0.4236 -0.4286 0.3822 0.2773 0.3459 0.4745 0.3336 0.3111 -0.5052 0.5920 -0.2324 0.5401 0.4513 0.5396 0.4124 0.2867 0.3209 0.3411 0.5719 0.5593 0.4493 0.5935 0.2577 0.3640 0.1533 0.4623 0.4658 0.4004 -0.3751 0.3713 0.3532 0.3106 0.4277 0.4245 0.4354 0.3787 -0.2555 0.3581 0.5549 -0.2151 0.4234 0.3607 0.4823 0.2708 0.5123 0.3741 0.2735 0.3506 0.5276 0.1927 0.4938 0.3999 -0.2207 0.3863 0.5341 -0.2119 0.3641 0.4292 -0.3531 -0.2263 0.3527 0.4751 0.3329 0.2778 0.3545 0.1850 0.4149 0.3911 0.2600 -0.1912 0.5969 0.4722 0.6558 0.3031 0.4228 0.3446 0.2892 0.2193 0.4557 0.4317 0.5696 0.2664 0.2086 0.5008 0.4644 0.4545 0.5381 0.4559 0.4898 0.5317 0.2858 -0.1889 0.2778 0.2497 0.4361 0.4212 0.3351 0.3245 -0.3333 0.2925 0.4974 0.5537 0.4654 -0.5470 0.5085 0.3742 0.5799 0.2520 0.5043 -0.3545 0.4248 0.2607 0.4008 0.2371 0.5498 0.5018 0.3602 0.3202 -0.4496 0.2763 -0.2925 0.4945 0.2838 0.2888 -0.3474 -0.4871 0.1744 0.5108 -0.3822 0.2771 0.5217 0.6080 0.6493 0.3813 0.3683 0.4561 0.5865 0.3626 0.4701 0.1804 0.4665 0.6805 0.4649 0.3112 0.3865 0.2353 0.3143 0.3556 0.3203 0.5478 0.5874 0.5030 0.4163 0.5664 0.4869 0.2640 0.2471 0.3019 0.3765 -0.1934 -0.3096 0.4332 0.3646 0.4687 -0.2654 0.3423 0.5214 0.2336 0.5661 0.3808 0.4420 0.3364 0.2146 0.2752 0.5031 -0.3788 0.4429 0.3962 0.6127 -0.4106 0.4961 0.3913 0.5200 0.6523 0.5823 0.3761 0.6460 0.3764 0.2531 0.4813 0.5520 0.2548 0.4368 -0.3478 0.3645 0.4225 0.4674 0.4941 0.4961 0.4992 0.4097 0.2069 0.4971 0.3670 0.4302 0.1671 0.5685 -0.2045 0.2662 0.3119 0.3182 -0.4236 0.3855 0.4788 0.3651 0.4540 -0.2384 0.6132 0.4024 0.4731 0.3035 -0.3533 -0.3162 0.3882 0.3923 0.3123 0.5238 0.2673 0.3833 0.4009 0.3391 0.2501 0.3186 0.4312 0.2814 0.3895 0.5370 0.3480 0.3958 0.2884 0.4295 0.4903 0.4287 0.3092 0.4734 0.2617 0.5203 0.4914 -0.2142 0.4269 0.4891 0.5437 0.3001 0.5230 0.4706 0.6371 -0.2134 0.5705 0.5647 0.4405 0.2712 0.4086 0.5224 0.4990 0.4034 0.2255 0.5343 0.4326 0.2628 0.4513 0.3403 0.4514 0.5226 0.4317 0.2085 0.4900 0.2375 0.4256 0.2483 0.4652 0.5366 0.5094 0.3079 0.3884 0.5041 0.5194 0.5639 0.3926 0.3244 0.3161 0.3148 0.4296 0.5224 -0.2081 0.4770 0.5231 0.4052 0.3869 0.4739 -0.3055 0.4161 0.4202 0.4997 0.5329 0.3762 0.6164 0.4177 0.5305 0.4003 0.2685 0.2295 0.4812 -0.1860 0.4161 0.3643 0.4511 0.2688 0.4711 0.3347 0.3290 0.4448 -0.2274 0.4417 0.3608 0.5364 0.5755 0.2887 0.4093 0.4609 0.3849 0.4441 0.3016 0.5080 -0.3259 0.3485 0.3629 -0.2369 0.3975 0.2682 0.2447 0.3602 0.1946 0.2539 0.4398 0.4811 0.6282 0.5396 0.6946 -0.3552 0.2830 -0.2282 0.4449 0.4653 0.4976 0.4981 -0.3095 0.4573 0.5925 0.2593 0.6428 0.3989 0.4341 0.1956 0.4192 0.4672 0.5289 0.3388 0.4400 0.3775 0.4974 -0.4180 0.2803 0.4159 0.4277 0.5908 0.4218 0.4173 0.2461 0.3259 0.4828 0.5331 0.2977 0.3147 0.3236 0.5985 0.2950 0.2493 0.6336 0.4229 0.4000 0.3466 0.5551 0.2625 0.6017 0.2328 0.3952 0.4656 0.4429 0.4104 0.6202 0.3637 0.4392 0.5637 -0.2785 -0.1611 0.6829 0.5022 0.3753 0.4091 0.4222 0.3372 0.3068 0.4775 -0.3723 0.4175 -0.3884 0.3989 0.3259 0.4972 0.2480 0.3814 0.3848 0.5877 0.2886 0.3207 0.4439 0.1690 0.5572 0.4048 0.2570 0.4717 0.4329 0.4131 0.3226 0.4534 0.3798 0.5074 0.5281 0.5767 -0.1708 0.4199 0.3600 0.4664 0.4244 0.2347 0.3100 0.3928 0.5089 0.4514 0.6051 0.3403 0.4748 0.2860 0.2814 0.3831 0.4339 0.5960 0.4850 -0.2484 0.4729 0.4711 0.4108 0.2866 0.4852 0.5345 0.2965 0.3347 0.2431 0.2375 0.5910 0.4781 0.3594" HIT_INDICES="11275 13158 17340 17971 18142 19265 20208 20250 20301 20464 20521 20531 20532 20536 20582" ES_PROFILE="-0.5298 -0.6111 -0.8027 -0.8172 -0.8079 -0.8320 -0.8225 -0.7664 -0.7069 -0.6316 -0.5307 -0.4191 -0.3058 -0.1882 0.0011" RANK_AT_ES="20207.0000" RANK_SCORE_AT_ES="-0.1746"/>
  <DTG RANKED_LIST="gsea_treatment_collapsed.rnk" TEMPLATE="na_as_pre_ranked" GENESET="gene_sets.gmt#CPR_LOW_LIVER_UP" ES="-0.6978" NES="-2.4615" NP="0.0000" FDR="0.0000" FWER="0.0000" CHIP="ftp.broad.mit.edu://pub/gsea/annotations/HG_U133_Plus_2.chip" RND_ES="0.4001 0.4612 0.6985 0.5029 0.3388 -0.2328 0.5502 0.5920 -0.3166 0.5550 0.3729 0.5058 0.4965 0.4473 0.1874 0.2076 0.4490 0.6152 0.4097 0.5105 0.5365 0.2757 0.4445 0.4461 0.3976 0.4983 0.5480 0.5504 0.3901 -0.4180 0.4050 0.4757 0.4450 -0.4356 0.4756 -0.2685 0.4731 0.4007 0.3869 0.4250 0.2517 0.3087 0.3937 0.3874 0.2544 0.5222 0.3986 0.3145 0.4579 -0.2421 0.4785 0.5741 0.4677 0.6214 0.3615 0.6236 0.4534 0.3596 0.4407 0.4001 0.2716 0.6887 0.4192 -0.1611 0.3926 0.3252 0.3510 0.5182 0.4343 0.4674 0.3184 0.5534 0.5224 0.4684 0.4869 0.4122 0.5309 0.3662 -0.2634 0.3493 0.5864 0.2892 0.4727 0.3971 0.2665 0.5618 0.2590 0.3822 0.5649 0.2403 0.5379 0.2981 0.1843 0.5218 0.5701 0.3482 0.3674 0.3470 0.5411 0.5621 -0.2584 0.4111 0.4223 0.2369 0.4626 0.4475 0.5050 0.3283 0.3049 0.4396 0.5444 0.4816 0.5282 0.4085 0.3381 0.2382 0.5439 0.2568 0.4581 0.3502 0.4581 0.4166 0.4795 0.5115 0.3813 0.2657 0.3583 0.2755 0.5494 0.5101 0.4439 0.3570 -0.2642 0.3672 0.4649 -0.1775 0.4135 0.5197 0.4487 0.5339 0.3035 0.3769 0.4297 0.2825 0.5546 0.4967 0.4790 0.5382 0.4397 0.5053 0.3634 0.4922 0.6056 0.1810 0.3662 0.3643 0.3774 0.5526 0.3458 -0.3419 0.2262 -0.3069 0.2849 0.4239 0.2887 0.4152 -0.4528 0.4052 0.5662 -0.2487 0.4143 0.5550 0.3640 0.4452 0.5168 -0.3052 0.3554 0.3499 -0.2548 0.5542 0.3085 0.4349 0.3943 0.4094 0.4530 0.5186 -0.2031 0.1930 -0.3318 0.3699 0.4175 0.5647 0.4213 -0.2432 0.4663 0.3618 0.6640 -0.2111 0.3753 -0.3076 0.3118 0.1441 0.3299 0.4057 0.3896 0.4709 -0.2356 0.4399 0.4642 0.4309 0.4326 0.2743 0.3850 0.3139 0.6160 -0.1838 0.3965 0.2698 0.4073 0.3346 0.3556 0.6298 0.3854 0.3434 -0.2626 0.5623 0.3207 0.3055 0.4109 0.3300 0.4010 0.3416 0.5742 0.5062 0.5779 0.3734 0.2830 0.4341 0.5739 0.4506 -0.3344 0.3744 0.3688 0.2628 0.3279 0.4263 0.3759 0.3527 0.5113 0.4549 0.2881 0.3990 0.3694 0.2659 0.4270 0.3852 0.2759 0.3918 0.4276 0.4662 0.5561 0.2737 0.5468 0.4819 0.2946 0.5131 -0.2616 0.3043 0.3843 0.4018 0.3599 0.5068 0.4247 0.2868 0.3537 0.2708 0.4905 0.3915 0.5281 0.4270 0.5362 0.3941 -0.3247 0.4074 0.4669 0.4542 0.3958 0.3380 0.3968 0.3796 0.2767 0.4873 0.2998 0.5486 0.4004 0.5714 0.5007 0.4184 -0.2496 0.2480 0.2895 -0.2197 -0.4053 0.3113 0.5140 0.2340 0.4856 0.2985 0.4267 0.3532 0.3397 0.2574 0.4017 0.3070 0.5653 0.4230 0.5042 -0.2437 0.3895 0.3733 -0.2997 -0.3293 0.3457 0.2998 -0.3369 0.4475 0.4400 0.4268 0.4528 0.4407 0.4504 -0.2589 0.4176 0.5744 0.3588 0.3823 0.3935 0.4827 0.4042 0.3721 0.2446 0.5724 0.4309 0.4718 0.4576 0.3178 0.4758 0.2916 -0.2720 0.2844 0.4286 0.5775 0.3415 0.4274 0.4141 0.3504 0.4773 -0.4059 0.4087 0.4169 0.4513 0.3843 0.4437 0.3506 0.3999 0.2553 0.3219 0.6315 -0.2515 0.3917 0.3943 0.3410 0.4940 0.2866 -0.2726 0.3943 0.3686 0.3545 0.4759 0.4328 0.6297 0.3432 0.2899 0.3721 0.4207 0.3805 0.4816 0.5270 -0.2648 0.3113 0.2749 0.3280 -0.2203 -0.2275 0.6235 0.5082 0.4915 0.4132 0.3993 0.3655 0.5250 0.5338 0.3597 0.4172 0.3692 -0.4131 0.3257 0.4030 0.2967 0.3082 0.3474 0.5172 0.4600 0.4940 0.2342 0.1687 0.2493 0.5197 0.4328 0.3289 0.4212 0.3577 0.5864 0.6088 0.6721 0.4370 0.5378 0.5250 0.6622 0.5020 -0.2243 0.2102 0.5064 0.4486 0.2852 -0.2281 0.4058 0.3233 0.2879 0.5564 0.3436 0.3737 0.2588 0.3114 0.5588 0.2191 0.5642 0.3416 -0.2121 0.4362 0.3632 0.3209 0.5122 0.3568 0.3408 0.3995 0.3045 0.3594 0.4151 0.4939 0.3612 0.3183 0.3375 -0.3541 0.4631 0.3267 0.3428 0.4499 0.6418 0.4838 -0.2830 0.1884 0.3030 0.2305 0.5538 0.3401 0.3365 0.5600 0.2600 -0.2155 0.4267 0.4916 0.3546 -0.2137 0.3226 0.2833 0.4905 0.3442 0.5147 0.4512 -0.3215 0.5164 0.2663 0.5399 0.2863 0.4806 -0.2756 0.4077 0.4215 -0.5793 0.3326 -0.3170 0.3535 0.2619 0.4200 0.5229 0.4840 0.4599 -0.3423 0.3604 -0.3272 0.3568 -0.3028 0.4919 0.6163 0.4757 0.3771 0.3030 0.4336 0.4960 0.3837 0.2978 0.4331 0.4050 0.5323 0.4002 0.3882 0.3175 0.3643 0.3748 0.3874 0.3832 0.5315 -0.2014 0.2236 0.4329 0.3600 0.5739 0.4897 0.2497 0.2552 0.4030 0.2339 0.4624 -0.2567 0.2664 0.5246 0.4414 0.4773 0.2942 0.3025 0.3009 0.5493 0.2267 0.2485 0.5812 0.3239 -0.2565 -0.3361 0.3035 0.3596 0.4008 0.5502 0.3312 0.4526 0.3862 0.4953 0.3206 0.2117 0.4956 0.4503 0.6088 0.3829 0.3548 0.4682 0.6403 0.3284 0.2879 0.4034 0.4268 0.2250 0.5355 0.2794 0.2452 0.4718 -0.3957 0.3486 0.4921 0.4677 0.4292 0.5433 -0.2278 0.3700 0.4657 0.5531 0.5614 0.4353 0.5545 0.4473 0.3822 0.2258 0.4883 0.3276 0.3494 0.3192 -0.4161 0.4438 0.3077 0.5777 0.4098 0.3237 0.4827 0.4368 0.3296 0.2821 0.3491 0.3711 0.4865 0.3702 0.3476 0.2750 0.5006 0.3605 0.4704 0.3094 0.4823 0.4342 0.3648 0.6028 0.1853 0.2302 0.3566 0.3666 0.1571 0.2563 0.4270 0.4385 0.4355 0.2756 0.4349 0.3986 0.4417 0.4151 0.3003 0.4883 0.4807 0.2938 0.5361 0.4644 0.3528 0.4877 0.2943 0.4116 0.2974 0.5572 0.4213 0.3482 0.4208 0.3215 0.6261 0.3056 0.4031 0.4394 0.3880 0.5591 0.4988 -0.3397 0.3405 0.4606 0.4540 0.4742 -0.2895 0.3031 0.3025 0.5466 0.5491 0.4739 0.3112 0.5472 0.2379 0.3787 0.4246 0.5340 0.5573 0.3429 0.5366 0.3618 -0.1846 0.2465 0.4165 0.3957 0.2339 0.3628 0.5894 0.2445 0.2534 0.3448 0.3621 0.5456 0.3117 0.4911 0.5522 0.3416 0.3485 0.4687 0.2615 0.3915 0.2619 0.3758 -0.2445 0.5310 0.1580 0.2721 0.2884 0.5086 0.4161 0.3331 0.4292 0.4830 0.4792 0.3342 0.3441 0.3867 0.2574 0.2944 0.5942 0.4215 0.3930 0.3245 -0.3258 0.4414 0.4072 0.4019 -0.2894 0.3931 -0.3084 0.6058 0.2266 0.3926 0.3977 -0.2246 0.4107 0.5070 0.2631 0.5630 -0.1877 0.4677 0.3760 0.3375 0.3923 0.4476 0.5243 0.4790 0.4392 0.3378 0.4254 0.2921 0.4313 0.2018 0.2382 0.4801 0.4722 0.4855 0.4313 0.4697 0.4132 0.3500 0.4650 0.4169 0.5401 0.4292 0.3292 0.3983 -0.2891 0.2613 -0.3989 0.2902 0.4834 0.4042 0.3367 0.3259 0.3813 0.4847 0.5029 0.2673 0.2646 0.4259 0.4303 0.3227 0.3325 0.2932 0.5977 0.4587 0.2203 0.4790 0.4928 0.3924 0.4132 0.2109 0.4474 0.4367 0.6042 0.3341 -0.2230 0.4894 0.4258 0.3480 0.3628 0.5365 0.4616 0.5464 0.3298 0.3545 0.3824 0.3580 0.4255 0.6166 0.2596 0.2624 0.2209 0.4480 0.4419 0.3449 0.3894 0.2401 0.2169 -0.2280 0.5931 0.3633 0.3813 0.5108 0.3554 0.5013 0.5519 0.5648 0.5546 0.5796 0.3706 -0.1719 0.2042 0.4191 0.3951 0.4787 0.4495 0.2267 0.4043 0.4199 0.3529 0.4635 0.2781 0.4983 0.3320 -0.3196 0.2827 0.5634 0.5447 0.1834 0.3271 0.4456 0.5860 0.4085 0.2476 0.5068 0.3160 0.3925 0.5975 0.4908 0.2470 0.3538 0.4891 0.4099 0.4801 0.4697 0.3728 0.4256 0.3913 0.3848 0.3141 0.3662 0.2810 0.4557 0.3324 0.6519 0.2905 0.6001 0.3941 0.4141 0.3798 0.3267 0.5271 -0.2796 0.2378 0.6201 0.3325 0.2197 0.6878 0.3680 0.2696 0.3575 0.4429 0.2966 0.4146 0.3334 0.4589 0.2505 0.5644 0.4132 -0.1812 -0.2247 0.4961 0.1751 0.4106 0.2051 0.1602 0.3770 0.4436 0.3461 0.4203 0.3539 0.4362 0.2678 0.4617 0.5875 0.3921 0.5200 0.5829 0.4233 0.4038 0.3296 0.5586 0.5053 0.3241 0.3014 0.6256 0.3879 0.3470 0.5223 0.5471 0.4570 0.3482 0.5729 0.2021 -0.4532 0.4296 0.3632 0.5484 0.4270 0.2964 0.3177 0.5388 0.4274 0.5530 0.2724 0.4618 0.4834 0.1893 0.4988 0.3887 0.5333 -0.2635 0.4703 0.4131 0.5371 0.4522 0.2915 0.3207 0.4004 0.5052 0.3031 0.4970 0.4180 0.3100 0.4608 0.4164 0.3126 0.5862 0.4550 0.3527 0.4587 -0.2353 0.4125 0.5420 0.4461 0.4053 0.5741 0.4167 0.5526 0.4237 -0.2723 0.3349 0.4204 0.3888 0.3507 0.6025 -0.2051 0.3775 0.4202 0.4877 0.3054 0.3130" HIT_INDICES="5488 6229 8906 9781 9799 12047 15272 18142 18431 19274 19951 20208 20301 20496 20521 20531 20582" ES_PROFILE="-0.2161 -0.2063 -0.3056 -0.3214 -0.2958 -0.3888 -0.5449 -0.6650 -0.6569 -0.6642 -0.6483 -0.5999 -0.5362 -0.4431 -0.3301 -0.2072 0.0011" RANK_AT_ES="19273.0000" RANK_SCORE_AT_ES="-0.0962"/>
  <DTG RANKED_LIST="gsea_treatment_collapsed.rnk" TEMPLATE="na_as_pre_ranked" GENESET="gene_sets.gmt#ZHAN_MM_MOLECULAR_CLASSI_UP" ES="-0.4211" NES="-2.2058" NP="0.0000" FDR="0.0044" FWER="0.0110" CHIP="ftp.broad.mit.edu://pub/gsea/annotations/HG_U133_Plus_2.chip" RND_ES="0.3371 0.4299 0.2178 0.3708 0.1734 0.3509 0.2854 0.3591 0.2575 0.4448 0.4120 0.2904 0.2789 0.1982 0.2543 0.4675 0.3792 0.2884 0.3144 0.3048 0.3279 0.2911 0.3239 0.4533 0.4219 0.2635 0.3527 0.2330 0.4206 0.3680 0.3280 0.3669 0.3368 0.3496 0.3272 0.3523 0.3854 0.4639 0.3320 0.4156 0.2495 0.4462 0.3053 0.2803 0.1702 0.4031 0.4088 0.3592 0.3439 0.3313 0.3871 0.4138 0.2921 0.3469 0.2820 0.2377 0.3219 0.3735 0.4438 0.3012 0.3678 0.2630 0.3426 0.3610 0.3351 0.4261 0.4126 0.4154 0.3708 0.3294 0.2286 0.4045 0.3466 0.3505 0.3191 0.1927 0.3778 0.3053 0.2679 0.2727 0.3256 0.4307 -0.1905 0.2048 0.4015 0.3747 0.3583 0.3198 0.4537 0.3290 0.2847 0.2394 0.3968 0.3882 0.3073 0.3097 0.3967 0.3774 0.2330 0.4058 0.2723 0.2872 0.4156 0.3430 0.3522 0.3011 0.2371 0.4279 0.3243 0.3268 0.2691 0.2065 0.4200 0.1957 0.2647 0.2620 0.2857 0.3552 0.1656 0.4180 0.2979 0.2962 0.3395 0.3777 0.3790 0.2223 0.4088 0.3037 0.4125 0.3161 0.4354 0.4218 0.3096 0.2269 0.4010 0.3188 0.3368 0.3657 0.2264 0.3102 0.3504 0.2527 0.3414 0.3629 0.4345 0.3228 0.2341 0.2708 0.4546 0.3249 0.3210 0.3138 0.2329 0.3668 0.3525 0.3526 0.3790 0.3934 0.3320 0.2532 0.3277 0.4605 0.3189 0.2595 0.3096 0.4137 0.4281 0.3283 0.4023 0.2675 0.3753 0.3513 0.3798 0.4293 0.3034 0.3364 0.3744 0.3667 0.4376 0.2516 0.4462 0.3477 0.2082 0.3110 0.3166 0.4899 0.3379 0.2953 0.2347 0.4304 0.3338 0.4235 0.4112 0.4101 0.4355 0.4887 0.4370 0.2773 0.2922 0.4265 0.3543 0.3967 0.3216 0.3615 0.3955 0.3308 0.3097 0.3476 0.3275 0.3653 0.3800 0.3824 0.1954 0.3264 0.3267 0.4758 0.2352 0.3346 0.3803 0.3909 0.3800 0.4405 0.3691 0.3748 0.3224 0.3867 0.3888 0.3830 0.3917 0.3168 0.3395 0.2234 0.2748 0.3322 0.3952 0.3288 0.3787 0.3045 0.2611 0.4246 0.3601 0.2462 0.3526 0.4505 0.3442 0.3955 0.3496 0.2857 -0.2317 0.2241 0.3554 0.2431 0.3922 0.3347 0.4076 0.3471 0.3954 0.2864 0.3194 0.3641 0.1924 0.3681 0.3557 0.1891 0.3514 0.3393 0.2277 0.3422 0.3908 0.3541 0.3324 0.2114 0.3699 0.2905 0.2509 0.3741 0.3980 0.4245 0.3156 0.3379 0.3612 0.2473 -0.1439 0.3349 0.3052 0.3405 -0.2234 0.3243 0.3445 0.3491 0.3149 0.2184 0.4321 0.2848 0.3854 0.3327 0.2703 0.4203 0.3240 0.3653 0.4170 0.4399 0.4315 0.2801 0.3292 0.4121 0.3188 0.3061 0.3046 0.2379 0.3234 0.4214 0.2919 0.3794 0.4140 0.2349 0.3945 0.3691 0.3629 0.3818 0.2913 0.3948 0.1995 0.3610 0.1848 0.4255 0.3361 0.3002 0.3148 0.3001 0.3918 0.3682 0.3245 0.3592 0.4352 0.3273 0.2489 0.2126 0.3699 0.4279 0.2883 0.3626 0.3627 0.3349 0.3757 0.3191 0.3028 0.3268 0.4375 0.3624 0.4937 0.3912 0.2972 0.2397 0.2258 0.2819 0.2967 0.4949 0.3442 0.2508 0.3641 0.4256 0.4071 0.3834 0.4148 0.3711 0.3782 0.4105 0.2686 0.4103 0.3350 0.3575 0.3549 0.2250 0.3760 0.4618 0.3136 0.4322 0.5179 0.3969 0.4093 0.3018 0.1954 0.2776 0.3350 0.4043 0.3715 0.3117 0.4555 0.3155 0.4073 0.2605 0.3094 0.3155 0.4126 0.2784 0.3285 0.3825 0.2502 0.3433 0.4133 0.3599 0.4643 0.4281 0.3129 0.4275 0.3954 0.3637 0.4274 0.3295 0.3133 0.2876 0.3816 0.4051 0.4499 0.3417 0.3695 0.3975 0.3443 0.2890 0.3777 0.2973 0.4497 0.3252 0.4102 0.2309 0.3257 0.3641 0.2933 0.3983 0.3191 0.4300 -0.1839 0.4043 0.3046 0.3057 0.3290 0.3125 -0.1936 0.2228 0.2626 0.4166 0.2946 0.3045 0.4388 -0.1833 0.3511 0.4649 0.2827 0.2670 0.3373 0.3123 0.3774 0.4112 0.2893 0.2656 0.3386 0.4238 0.3044 0.2049 0.2969 0.2949 0.3498 0.4129 0.2315 0.3537 0.3402 0.2942 0.3757 0.2467 0.3549 0.3703 0.3457 0.4049 0.4003 0.1894 0.3416 0.2566 0.4549 0.3302 0.2463 0.4015 0.4876 0.3132 0.3842 0.3402 0.2453 0.3060 0.2503 0.3836 0.2509 0.1473 0.4011 0.3798 0.4452 0.2688 0.4163 0.2075 0.2902 0.3152 0.3553 0.2456 0.3375 0.2221 0.2409 0.4204 0.3419 0.4002 0.3513 0.2301 0.3148 0.4088 0.3489 0.3281 0.3947 0.3984 0.3279 0.3615 0.2934 0.3822 0.2934 0.4346 0.3000 0.3301 0.2833 0.4363 0.2770 0.4036 0.3702 0.3490 0.3409 0.4077 0.3138 0.4253 0.3700 0.4714 0.3301 0.4585 0.3109 0.3559 0.3280 0.4556 0.3613 0.3764 0.2940 0.3805 0.3085 0.2453 0.4791 0.2972 0.3541 0.3326 0.2489 0.2196 0.3213 0.4277 0.4210 0.3287 0.3482 0.4146 0.3740 0.3494 0.3572 0.1895 0.3732 0.3230 0.4492 0.2225 0.3316 0.4207 0.2897 0.3526 0.3826 0.2646 0.3242 0.4420 0.3110 0.2318 0.2772 0.3264 0.3194 0.1746 0.2971 0.3272 0.3971 0.2962 0.2808 0.2894 0.2194 0.3562 0.3475 0.3147 0.3828 0.4426 0.2453 0.4651 0.3986 0.3504 0.3294 0.3323 0.1477 0.2801 0.3466 0.2426 0.3246 0.3577 0.4169 0.4146 0.3007 0.4282 0.2768 0.3366 0.3780 0.4252 0.3721 0.4739 0.2887 0.3226 0.2930 0.3489 0.3514 0.3587 0.1967 0.3256 0.2696 0.3175 0.2519 0.2712 0.4068 0.4514 0.2911 0.3261 0.3098 0.4483 0.3427 0.3846 0.4280 0.3894 0.2664 0.2760 0.3075 0.3845 0.2932 0.3151 0.4203 0.3298 0.3365 0.2641 0.3651 0.3643 0.5755 0.2019 0.3715 0.3619 0.3688 0.2878 0.3496 0.2965 0.3526 0.3394 0.4884 0.3117 0.2122 0.2445 0.3151 0.2988 0.3985 0.3734 0.3349 0.3696 0.3447 0.3637 0.3906 0.4925 0.3626 0.3444 0.2243 0.3499 0.4072 0.4564 0.4369 0.3837 0.3385 0.2674 0.4321 0.3416 0.3220 0.2905 0.4261 0.4765 0.3459 0.3384 0.4104 0.4015 0.4059 0.2815 0.3669 0.2818 0.3139 0.3601 0.2967 0.3892 0.2388 0.2446 0.3797 0.3267 0.3085 0.3851 0.3351 0.2802 0.3559 0.3282 0.3249 0.3392 0.3719 0.2333 0.3297 0.3807 0.3404 0.3263 0.4223 0.2883 -0.2044 0.3928 0.3427 0.3783 0.2675 0.3601 0.3673 0.3110 0.3724 0.4010 0.4046 0.1618 0.3046 0.3138 0.3948 0.3306 0.2331 0.4674 0.3576 0.3091 0.3930 0.2805 0.4316 0.3141 0.2967 0.3929 0.2450 0.3682 0.3511 0.3872 0.2202 0.4822 0.2965 0.3247 0.3031 0.3653 0.2349 0.4570 0.3609 0.4266 0.2847 0.2611 0.3999 0.2339 0.3487 0.2803 0.4361 0.3466 0.3573 0.2302 0.3653 -0.2207 0.4058 0.2939 -0.2380 0.3607 0.2738 0.2833 0.3647 0.3924 0.3879 0.2924 0.2658 0.4132 0.4812 0.3632 0.2326 0.2982 0.2946 -0.2000 0.4453 -0.1609 0.3462 0.3433 0.4331 0.2723 0.4478 0.3172 0.2765 0.2647 0.2901 0.2210 0.3836 0.3945 0.4777 0.3671 0.2578 0.3227 0.3942 0.3042 0.3039 0.3311 0.2077 0.3005 0.4116 0.3932 0.4205 0.3421 0.3598 0.4053 0.3084 0.2695 0.4455 0.4354 0.3155 0.1901 0.2652 0.4353 0.3499 0.2740 0.3777 0.2137 0.4204 0.3874 -0.1440 0.4313 0.4061 0.3897 0.2519 0.3421 0.3551 0.3217 0.2341 0.4299 0.3730 0.2411 0.3628 0.3757 0.4053 0.3232 0.3736 0.3137 0.4627 0.3533 0.4023 0.3444 0.3928 0.3072 0.3241 0.3249 0.3442 0.4131 0.3015 0.2936 0.3481 0.4373 0.4188 0.1633 0.3414 0.4464 0.2469 0.3126 0.2941 0.4515 0.3567 0.3649 0.3795 0.2574 0.4173 0.2591 0.3509 0.3452 0.3678 0.2812 0.2638 0.3286 0.3127 0.2843 0.4270 0.3227 0.3655 0.3149 0.3790 0.2405 0.2162 0.3592 -0.1538 0.3653 0.2673 0.3039 0.2861 0.4551 -0.1792 0.2704 0.2925 0.3741 0.3730 0.4717 0.3192 0.2863 0.4187 0.3417 0.3658 0.2258 0.1802 0.3613 0.3701 0.3376 0.4781 0.3051 0.2512 0.3703 0.3913 0.4330 0.4556 0.3802 0.3538 0.2726 0.3699 0.2727 0.3880 0.3181 0.2525 -0.2031 0.3357 0.3127 0.3101 0.3608 0.4537 0.3207 0.4160 0.2767 0.3179 0.4197 0.3641 0.4098 0.2890 0.2235 0.3368 0.4316 0.3327 0.2409 0.2591 0.5074 0.2665 0.4221 0.4490 0.2897 0.3741 0.3779 0.3139 0.4175 0.2953 0.2419 0.3082 0.3736 0.3022 0.2375 0.5353 0.4720 0.2789 0.3909 0.2973 0.3710 0.2882 0.4490 0.3761 0.2609 0.2793 0.3314 0.4221 0.3817 0.2984 0.3268 0.3916 0.3414 0.3749 0.4179 0.3345 0.4099 0.2461 0.2241 0.3780 0.3622 0.2589 0.4477 0.3133 0.4535" HIT_INDICES="355 357 1134 1192 1330 2554 2588 3147 3567 3743 3951 4158 5672 6158 7025 7119 8321 8945 9052 9191 9867 10535 10704 11946 12161 12833 12895 12967 13020 13683 14410 14437 14651 15713 16654 16964 17199 17273 17621 17843 18415 19110 19125 19169 19298 19447 19627 19763 19811 20131 20288 20425 20429 20456 20468 20474 20512 20527 20535 20539 20540 20562" ES_PROFILE="0.0287 0.0745 0.0700 0.0998 0.1246 0.0889 0.1111 0.1054 0.1051 0.1162 0.1251 0.1334 0.0745 0.0648 0.0350 0.0426 -0.0057 -0.0269 -0.0230 -0.0209 -0.0459 -0.0714 -0.0730 -0.1284 -0.1341 -0.1630 -0.1623 -0.1621 -0.1611 -0.1907 -0.2245 -0.2242 -0.2334 -0.2845 -0.3280 -0.3401 -0.3480 -0.3479 -0.3603 -0.3661 -0.3873 -0.4118 -0.4030 -0.3955 -0.3914 -0.3875 -0.3841 -0.3777 -0.3666 -0.3651 -0.3527 -0.3344 -0.3095 -0.2838 -0.2565 -0.2283 -0.1968 -0.1614 -0.1228 -0.0837 -0.0444 0.0021" RANK_AT_ES="19109.0000" RANK_SCORE_AT_ES="-0.0890"/>
  <DTG RANKED_LIST="gsea_treatment_collapsed.rnk" TEMPLATE="na_as_pre_ranked" GENESET="gene_sets.gmt#5FU_RESIST_GASTRIC_DN" ES="-0.6477" NES="-2.1988" NP="0.0000" FDR="0.0033" FWER="0.0110" CHIP="ftp.broad.mit.edu://pub/gsea/annotations/HG_U133_Plus_2.chip" RND_ES="-0.2790 0.5305 0.5600 -0.2304 0.4297 -0.2035 0.4877 0.3308 0.5809 -0.3084 0.3379 0.4853 0.3754 0.4769 0.4460 -0.3357 0.4192 0.1876 0.3738 0.4699 0.5413 0.5319 0.4150 0.6200 0.5878 0.3076 0.3224 0.3483 0.3630 0.3395 0.2448 0.3162 0.1827 -0.2733 0.6362 0.4294 0.4630 0.4138 0.2421 0.3707 0.1939 0.3092 0.2751 0.4759 -0.4201 0.4756 0.4206 0.4118 0.2934 0.3779 0.3549 0.3607 0.6271 0.5491 0.3828 0.4003 0.3887 0.2714 0.5464 0.5648 0.4220 0.2518 -0.2954 0.4469 0.5049 0.6899 0.5087 0.4019 0.4389 0.2735 0.3378 0.2430 0.5511 0.4120 0.4182 0.4204 0.3298 0.3463 -0.4132 0.5342 0.5968 0.6150 0.4514 0.5157 -0.2383 0.5758 -0.3183 0.2131 0.4888 -0.2378 0.1724 0.5269 0.3768 0.5751 0.4143 -0.1825 0.5568 0.3702 0.1953 0.3594 0.3850 0.3049 0.2322 -0.3341 0.2340 0.3236 0.3692 0.3344 0.3223 0.4223 0.2574 0.3666 0.1898 0.4618 0.1802 0.5036 0.3321 0.4452 0.4050 0.3573 0.3778 -0.1867 0.5615 0.4385 0.3306 0.5460 0.3520 0.4977 0.3864 0.4007 0.4302 0.4167 -0.3063 0.2212 0.5479 0.4894 0.4715 0.5800 0.4124 0.6562 0.4225 0.4663 0.2861 0.3610 -0.1978 0.4556 0.3621 0.3255 0.6002 0.3803 0.3852 0.3608 0.5396 0.5081 0.2968 0.4695 0.2889 0.4369 0.6177 0.3720 0.3755 -0.1681 0.2798 0.3711 0.3638 0.5020 0.4758 0.4451 0.4678 -0.4938 0.6178 0.2569 -0.3288 0.3174 0.5950 0.4989 0.5233 0.3231 -0.3648 0.4748 0.5258 0.2286 0.2281 0.5291 0.3850 0.4047 0.2753 0.4514 0.3783 0.2847 0.4549 0.2305 0.4958 -0.1742 0.5430 0.6173 0.2388 0.4156 0.5900 0.4294 0.4508 0.2292 0.2342 0.1868 0.5270 0.2811 0.1989 0.4297 0.4298 0.5618 -0.2154 -0.4335 0.4684 0.3728 0.3417 0.5922 0.4410 0.3568 0.3102 0.2906 0.3946 0.2460 0.5307 0.4448 -0.3730 0.3699 0.3545 0.6536 0.4717 0.2845 -0.2071 0.4640 0.4751 0.4001 0.5335 0.1939 0.5077 0.5436 0.4208 0.2635 0.3920 -0.1882 0.5488 0.6243 0.4354 0.3662 0.5231 0.5174 0.5294 0.3109 0.3749 0.2009 0.3143 0.4676 0.2837 0.3918 0.2453 -0.3421 -0.3050 0.5755 0.2920 0.5842 0.2951 0.5247 0.3178 0.4646 0.5327 0.4437 0.3026 0.2652 0.3475 0.6189 0.3985 0.4031 0.3794 0.3636 0.3621 0.4276 -0.2304 0.4946 0.4474 -0.2039 0.4267 -0.3588 0.5175 0.3173 0.3579 0.4004 -0.3097 0.4366 0.4899 0.3344 0.2426 -0.1920 0.2771 0.3351 0.5068 0.5265 0.5240 0.3694 0.6450 0.5229 0.2540 -0.2490 0.4611 0.3410 -0.3659 0.3525 0.5581 0.3803 0.1903 0.3403 0.5359 0.3610 0.3427 0.4113 0.1914 0.5123 0.3605 0.4805 0.3370 0.5115 0.4590 0.6544 0.2888 0.3729 0.3952 -0.3967 0.4422 -0.3581 0.5378 0.3183 0.4051 0.3883 0.4444 0.7061 0.4805 0.4767 0.4699 0.3794 0.1977 0.3652 0.4902 0.3780 0.3515 0.4339 -0.4353 0.5526 0.5208 0.3701 0.2397 0.3282 0.4714 0.3269 0.4015 0.4246 0.6023 0.5070 0.4571 0.3239 0.2158 0.2501 0.2272 0.3155 0.4532 0.3916 0.4442 0.5539 0.2460 0.2942 -0.2270 0.5687 0.5113 0.5442 0.3942 0.3400 0.4546 0.2581 0.5270 0.3763 -0.3666 0.2723 0.3863 0.4004 0.6037 0.5251 0.4554 0.3956 -0.2451 0.4419 0.3659 0.5602 0.4455 0.5669 -0.2910 0.5086 0.4591 0.5259 0.5062 0.3704 -0.3436 0.2932 0.4613 -0.3038 0.2706 0.4710 0.3545 0.3822 0.5833 0.3854 0.4076 0.5066 -0.2560 0.5834 0.4481 -0.3315 0.3010 0.2466 -0.3072 0.3592 0.3451 0.4629 0.4841 0.4369 0.2874 0.3530 0.2801 0.4201 0.2495 0.4647 0.3052 0.4289 0.5232 0.2444 0.2122 0.3075 -0.2205 -0.2890 0.6569 0.4390 -0.3279 0.2619 0.4856 0.4354 0.4961 0.4922 0.3304 0.2711 0.3955 0.3589 0.5922 0.5049 0.4274 0.3567 0.4286 0.6051 0.4200 -0.3297 0.3599 0.2778 0.5029 0.2804 0.2765 0.4772 0.4349 -0.2484 0.5086 0.3240 0.2184 0.4595 0.4230 0.5187 0.4282 0.4020 0.3386 0.4945 0.6587 0.4810 0.4980 0.4344 0.2693 0.4943 0.5174 -0.1924 0.3581 0.2796 0.5755 0.5095 0.4773 -0.2124 0.2104 0.2787 0.2738 0.5432 0.4352 0.3558 0.2747 0.4058 -0.2414 0.5063 0.3129 0.4005 0.3008 -0.3383 0.5518 0.4233 0.2330 0.6430 -0.3486 0.4543 0.3272 0.3237 0.4308 0.5610 0.4068 0.3482 0.3692 0.4031 0.3929 0.3432 0.2260 0.3361 0.4102 0.4111 0.5231 0.2248 -0.3800 0.4006 0.5402 0.4491 0.5719 0.3306 -0.2207 0.3561 0.4366 0.3727 0.3626 0.4391 0.3874 0.3927 0.2104 0.4379 -0.1998 0.6198 0.2831 0.5378 0.6060 0.2393 0.3788 0.2553 0.3369 0.3947 0.6112 -0.1854 0.2583 0.4062 0.4884 0.4445 0.5087 0.6309 0.2361 0.2642 0.3390 -0.2869 0.3787 0.4435 0.3815 -0.2964 0.4183 0.3645 0.4934 0.3477 0.5976 0.2888 0.3402 0.3415 0.4328 0.4188 0.6120 0.3687 0.5717 0.2312 -0.2962 0.2498 0.4595 0.5414 0.3499 0.4931 0.3522 0.4803 0.4865 0.3277 0.4700 0.6287 0.4513 0.4299 0.3282 0.4918 0.3633 0.3785 0.4135 0.4351 0.3835 0.4115 0.4349 0.2646 0.2049 -0.2876 0.4603 0.4035 0.4727 -0.2213 0.3403 0.4802 0.2888 0.3528 0.4805 0.4957 0.2825 0.3887 0.5888 0.4273 0.3800 0.4214 0.5899 0.5239 0.5624 0.3720 0.3502 0.5315 0.2145 -0.4486 0.4768 0.3759 0.4902 0.3363 -0.2634 0.2527 0.4801 0.4675 -0.3125 0.2073 0.3629 -0.2953 0.5339 -0.2784 0.4166 0.4182 0.4141 0.2140 0.4942 0.5021 0.4207 0.4206 0.4519 0.5201 0.4290 0.3412 0.3588 0.4334 0.2949 0.4388 0.2271 0.4037 0.4406 0.5221 0.4927 0.3197 -0.2511 0.3638 0.4074 0.6718 0.5645 0.4197 0.4814 0.2204 0.3134 0.2534 -0.3186 0.3478 0.5019 0.4022 0.4083 0.4249 0.3656 0.5346 0.6945 -0.2289 -0.3395 0.4220 0.3855 0.2571 0.3845 0.4789 0.3835 0.5549 0.4825 0.4088 0.4327 0.4725 0.3723 0.3859 0.4738 0.5615 0.5873 0.3093 0.3818 -0.3880 0.2998 0.5155 0.5980 0.2944 0.2261 0.3910 -0.4486 0.4214 0.5968 0.3320 0.2417 0.3428 0.5799 -0.1812 0.4658 0.3609 0.3649 0.6090 0.3865 0.2409 0.5190 0.3097 0.4964 0.7267 0.3376 0.3427 0.4502 0.3293 0.3716 0.2389 0.3402 0.3637 0.4707 0.2659 0.4751 0.5565 0.3053 0.4979 0.3658 0.2880 0.1965 0.4337 0.3825 0.3464 0.2900 0.3306 0.2836 -0.2586 0.4235 0.3061 0.2087 0.3948 0.4815 0.6104 0.2138 0.4027 0.4835 0.2099 0.4584 0.4007 0.6041 0.4217 0.3150 0.3550 -0.4141 -0.2468 -0.2811 0.4193 0.3523 0.6013 0.4059 0.2080 0.4985 0.4215 0.4386 0.2699 0.6400 0.4150 0.3188 0.2397 0.3838 0.3276 0.4370 -0.2713 0.3536 0.4825 0.3244 0.2489 0.3172 0.4163 0.4030 0.3538 0.2467 0.4110 0.5156 0.2458 0.4531 0.3191 0.4372 0.3628 0.4606 0.6460 0.4938 0.5512 0.5024 0.2023 0.3798 0.2825 0.3410 0.4287 0.3423 0.6567 0.3255 0.3319 0.2842 0.2666 0.4410 0.3989 0.3414 0.4915 0.3116 0.3488 0.4408 0.5662 -0.2248 0.5335 0.4469 0.5570 0.7566 0.4640 0.3331 0.4188 0.5205 0.3211 0.4992 0.5638 0.4107 -0.1915 0.4922 0.4759 0.4887 0.5862 0.3956 0.3175 0.3302 0.4694 0.4507 0.2660 0.6029 0.5601 0.2421 0.2004 0.4183 0.3560 0.5330 -0.5356 0.3667 0.5444 0.2309 0.6417 -0.1639 0.4363 0.3383 0.4859 0.4980 0.2866 0.3111 -0.3686 0.4456 0.4828 0.3355 0.4057 0.2986 0.2473 0.5971 0.3943 -0.3480 0.4308 0.4162 0.4013 0.3482 0.3798 0.4174 0.5081 -0.2428 0.3294 0.4116 0.3332 0.3244 0.3890 -0.3439 0.3661 0.4212 0.4987 -0.2450 0.3270 0.4995 0.2938 0.2977 0.6243 0.3784 0.2947 0.4394 0.5096 0.2702 0.4488 0.5355 0.3968 0.3909 0.3348 0.5836 0.2859 0.5750 -0.3822 -0.3377 -0.2072 0.5818 0.3370 0.3661 0.4076 0.3634 0.2612 0.4403 0.3938 0.3151 0.3556 0.2968 -0.2770 0.3524 0.4738 0.4124 0.5462 0.4472 0.2658 0.3666 0.2549 0.5214 0.2849 0.1872 0.5975 0.4119 0.3104 0.5054 0.6256 0.4688 0.3097 0.3755 0.4511 0.3278 0.5075 0.3998 0.4983 0.4650 -0.3416 0.3733 0.3911 -0.2865 0.5313 0.4647 0.3866 0.4080 0.4082 0.4282 0.3443 0.2896 0.5270 0.3808 -0.4449 0.2375 0.5566 0.3107 0.4418 0.6062 0.4450 0.3148 0.2220 0.4829 0.4382 0.4405 -0.3339 0.3772 0.4079 0.3197 0.3040 0.5010 0.3219 0.3980 0.5680 0.3055 0.5371 0.6082 0.2803" HIT_INDICES="1750 2815 3396 4905 5378 8686 11121 12647 13804 16728 17099 20079 20288 20550 20599 20600" ES_PROFILE="-0.0148 -0.0097 0.0136 -0.0187 -0.0032 -0.1400 -0.2431 -0.3071 -0.3572 -0.4930 -0.5030 -0.6079 -0.5681 -0.4729 -0.2414 0.0002" RANK_AT_ES="20078.0000" RANK_SCORE_AT_ES="-0.1520"/>
  <DTG RANKED_LIST="gsea_treatment_collapsed.rnk" TEMPLATE="na_as_pre_ranked" GENESET="gene_sets.gmt#HINATA_NFKB_DN" ES="-0.6009" NES="-2.1667" NP="0.0000" FDR="0.0038" FWER="0.0160" CHIP="ftp.broad.mit.edu://pub/gsea/annotations/HG_U133_Plus_2.chip" RND_ES="0.2266 0.3815 0.4734 0.2873 -0.2622 0.4451 0.2523 0.2588 0.4394 -0.1955 -0.3241 0.5546 0.4842 0.5137 0.4896 0.2291 0.4446 0.5384 0.4221 0.2952 0.2464 -0.2151 0.2193 0.4387 0.3199 0.5969 0.2995 0.4091 0.4869 0.5949 0.3020 0.4132 0.3307 0.4815 0.3641 0.2839 0.2853 0.1990 -0.5990 0.3723 0.4090 0.2615 0.4180 0.3403 0.4863 0.4842 0.5126 0.2741 0.4737 0.2228 0.3711 0.4039 0.4547 0.3605 0.3063 0.3334 -0.2702 0.3727 0.3632 0.5044 0.4068 0.5308 0.2569 0.2481 0.3794 0.3396 0.2417 0.4440 0.5385 0.3572 0.2521 0.4187 0.4603 0.4688 0.3583 0.3325 0.3829 -0.2396 0.3443 0.2796 0.2799 0.4469 0.3791 0.4111 0.4588 0.5444 0.3544 -0.2592 0.4533 0.2692 0.4995 0.4314 0.3110 0.3925 0.4126 0.3165 0.4636 0.2660 0.4283 0.2982 0.2906 0.5424 0.4679 0.3896 -0.2329 0.4021 0.3573 0.5208 0.4067 0.4315 0.3741 0.5488 0.2335 0.4187 0.4143 0.5157 0.2313 0.4458 -0.1932 0.4962 0.4135 0.4089 0.4895 0.4032 0.3028 0.2423 0.4560 -0.1800 0.5178 0.2847 0.3520 0.2983 -0.4598 0.4387 0.4841 0.2193 0.3580 -0.4319 0.2908 0.2628 0.4269 0.4670 0.3865 0.3922 0.5761 -0.3269 0.4108 0.6399 0.4159 0.2821 0.4548 0.3670 0.3739 0.2456 0.4731 0.4070 0.2606 0.4716 0.2540 0.5283 0.4451 0.1969 0.3755 0.4408 0.2802 0.2470 0.2699 0.3524 0.2259 0.4367 0.3433 0.2612 0.3238 0.4790 0.2561 0.3401 0.3068 0.3310 0.3441 0.4223 0.5393 0.3707 0.3298 0.4933 0.3394 0.4778 0.5223 0.4042 0.3609 0.6768 0.3605 0.2592 0.3660 0.2405 0.2510 0.2678 0.2792 0.2655 0.4321 0.3110 0.3888 0.1691 0.4391 0.3676 0.2243 0.2505 0.3520 0.4996 0.2920 0.2541 0.2831 0.3278 0.2387 0.4774 0.4199 0.3151 0.4132 0.2781 0.2983 0.4327 0.3333 0.3611 0.4316 0.3855 0.3445 0.3265 0.4111 0.5507 0.4609 0.3603 -0.1862 0.4696 0.4053 0.4216 0.3281 0.2641 0.4533 0.4972 0.3393 0.4064 0.2767 0.4322 0.3690 0.2561 0.3582 0.5924 0.4537 0.5854 0.2704 0.5018 0.4086 0.4763 -0.2120 0.2784 -0.2039 0.5269 0.4592 0.1787 0.4945 0.3526 0.3050 0.6298 0.5560 0.4004 0.5539 0.2825 0.4540 0.2334 0.3509 0.2326 0.3115 0.3065 0.5479 0.3976 0.5541 0.5563 0.2408 0.5308 0.3628 0.3633 0.3845 0.2932 0.4471 0.4748 0.4300 0.4948 0.4352 0.5622 0.1878 0.2914 0.2648 0.2658 0.3942 0.5688 0.4755 0.4534 0.4793 0.4019 0.5385 0.3397 0.4625 -0.3097 0.3326 0.4880 0.2589 0.2394 0.3035 0.3729 0.5015 0.3376 -0.1823 0.4363 0.3974 0.3719 0.2817 0.3504 0.3506 0.5185 0.3403 0.4844 0.5246 0.3922 -0.1868 0.4825 0.3815 0.3501 0.5025 0.3356 0.4610 0.5315 0.5274 0.2880 0.2930 0.3292 0.2307 0.2146 0.5005 0.4334 0.3164 0.5568 -0.2321 0.3758 0.6272 0.5592 0.2980 0.3960 0.4698 0.3785 0.4002 0.4919 0.4829 0.3210 0.3614 0.5440 0.3962 0.4038 0.2948 0.5534 0.3808 0.4520 0.4250 0.4152 0.3313 0.1901 0.3245 0.5135 0.5941 -0.3070 0.3591 0.3503 -0.2053 0.2515 0.4585 0.3024 0.4140 0.4100 0.4398 0.2923 -0.3369 0.5224 0.3801 0.3026 0.6578 0.5018 0.4134 0.4116 0.1982 0.2936 0.4981 0.2283 0.4781 0.3808 0.4672 0.4748 0.2321 0.3731 0.2430 0.2290 0.3638 0.3244 0.5046 0.4567 0.3652 0.2995 0.5647 0.3341 0.5838 0.4020 0.3144 0.3241 0.2456 -0.2235 0.3284 0.3665 0.4241 0.2713 0.5353 0.2720 0.4599 0.4231 -0.2258 0.3783 0.5788 0.2084 0.3043 0.2877 0.5248 0.4806 0.2755 0.5859 0.5629 0.3111 0.4203 0.2914 0.4764 0.5533 0.1905 0.4760 0.6388 0.5941 0.4890 -0.2079 0.5310 0.4020 0.4502 0.4000 0.4103 0.3777 0.4023 0.3800 0.3006 0.4308 0.4267 0.3862 0.5332 0.4336 0.4043 0.3466 0.4067 0.5564 0.3411 0.5201 0.2811 0.2173 0.2695 0.2779 0.3161 0.3182 0.4841 0.4873 0.5872 0.4807 0.4839 0.4083 0.2451 0.4606 0.6068 0.5231 0.3788 0.4398 0.5554 0.4820 0.2153 0.5368 -0.1964 0.3256 0.3671 0.4981 -0.2370 0.4273 0.2817 0.4601 0.2914 0.3817 0.3780 0.4917 0.4255 0.4621 0.3826 0.3927 0.3593 0.5397 0.5272 0.5779 0.4863 0.3688 0.4961 0.3642 0.4594 -0.2929 -0.3172 0.3165 0.4313 0.4405 0.5020 0.3475 0.5335 0.4207 0.4352 0.3701 0.5237 0.2971 -0.3323 0.4091 0.4647 0.2981 0.3188 0.2836 0.4119 0.3443 0.3569 0.3346 0.2847 -0.2831 0.3443 -0.3253 0.3741 0.5729 0.4402 0.3725 0.3681 0.5455 0.5901 0.5138 0.5381 0.3771 0.5334 0.4443 0.5248 0.2820 0.3409 0.3784 0.3639 0.5058 0.4016 -0.3711 0.3411 -0.3321 0.2785 0.2756 0.3684 0.4381 0.2221 0.1831 0.2835 0.4039 -0.2802 0.4329 0.4612 -0.1756 0.3150 0.4276 -0.2312 0.2933 0.3449 0.3732 0.2691 0.3131 0.3286 0.2213 0.3360 0.4386 0.4883 0.5809 0.2121 0.2975 -0.3832 0.3799 0.5638 0.3421 0.3356 0.5412 0.4648 0.2328 0.3339 0.3791 -0.3048 0.2185 -0.1788 0.4627 0.5240 0.3688 0.3522 0.2867 0.3889 0.4698 -0.3282 -0.2390 0.2691 0.5280 0.4870 0.2815 0.4538 0.3748 0.2620 0.3325 0.4830 0.2452 0.4725 0.4252 0.4939 0.3582 0.5799 0.3208 0.3553 0.2005 0.2727 0.2886 -0.4023 0.4522 0.3062 0.4749 -0.4382 0.4167 0.3978 0.5169 0.4923 0.2600 0.1746 0.3239 0.6036 0.3352 0.4253 0.1732 0.4585 0.3567 0.3845 0.3548 0.4241 0.3723 0.3224 0.2247 0.4904 0.4690 0.6002 0.5966 0.4482 0.3524 0.3651 0.4262 0.4434 0.4160 0.4775 0.2875 0.3538 0.5465 0.4379 0.3647 0.3086 0.2692 0.4350 0.4801 0.3866 0.3159 0.4431 -0.1764 0.5071 0.4256 0.2288 0.3130 0.2181 0.4515 0.4098 0.4254 0.4952 0.4215 0.4713 0.5009 0.2911 0.5536 -0.2882 0.3299 0.2732 0.4039 0.3052 0.5956 0.4706 0.2661 0.6248 0.5784 0.3081 0.2604 0.4846 0.4497 0.4199 -0.1684 0.3086 0.4130 0.3440 0.3915 -0.2093 0.3347 -0.3330 0.4063 0.4931 -0.2466 0.2279 0.3457 0.3440 0.4527 0.4400 0.4098 0.5725 -0.1716 0.2811 0.4264 0.3723 0.4142 0.4848 0.3321 0.3699 0.4283 0.4451 -0.2914 0.5726 0.3063 -0.2989 0.2635 0.4995 -0.3039 0.3981 0.5435 0.2730 0.4682 0.4791 0.3131 0.5422 0.3894 0.3593 0.4404 0.3190 0.2272 0.5254 0.3898 0.4340 0.3817 0.4011 0.4903 0.5075 0.4104 0.4589 0.4077 -0.1883 0.4561 0.4624 0.4798 0.3365 0.5267 0.3924 0.5599 0.3225 0.4449 0.3057 0.4386 0.4063 0.3354 0.4993 0.4547 -0.2254 0.4783 0.4398 0.3508 0.3601 0.3567 0.3445 0.4364 0.4491 0.4878 0.4893 0.2637 0.2743 0.3530 0.5697 0.4440 0.1740 0.4530 -0.2255 0.3534 0.2470 0.4785 0.3872 0.3840 0.3220 0.5521 0.4697 0.3896 0.3854 0.4500 0.4873 0.3066 0.3785 0.4342 -0.2149 0.2426 0.3787 -0.3116 0.3991 0.3806 0.4739 0.3263 0.4900 0.4140 0.5743 0.3459 0.3758 0.3069 0.5106 0.4979 -0.2762 0.3002 0.2699 0.4039 0.5062 0.4934 0.4069 0.3627 0.5491 0.2181 -0.3114 0.3802 0.2740 0.5515 0.5702 0.4209 0.4394 0.4449 0.4947 0.3201 0.4274 0.1459 0.4069 0.3614 -0.2544 -0.3512 -0.4763 0.3801 0.2980 0.4776 0.4029 0.3174 0.5200 0.2346 0.2942 0.2821 0.5250 0.4034 0.2971 0.2449 0.3914 -0.2243 0.3726 0.5130 0.1524 0.2921 -0.3286 0.3661 0.2400 0.2852 0.4764 0.3987 0.3076 0.5387 0.5831 0.4037 0.2854 0.4526 0.4294 0.4136 0.3716 0.2086 0.2912 0.4381 0.2439 0.4811 0.6255 0.5456 0.4222 0.4421 0.5638 0.2915 0.4005 -0.3524 0.5018 -0.1712 -0.3229 0.3795 0.3715 0.3940 0.3012 0.3735 0.2567 0.3976 0.3415 0.3288 0.5451 0.3516 -0.4848 0.4661 0.5002 0.5571 0.3585 0.3732 0.3654 0.3324 0.3583 -0.2507 0.2105 0.3472 0.4710 0.3763 0.5636 0.5514 0.2367 0.5411 0.6756 0.3300 0.5690 0.3671 0.2636 0.3664 0.5171 0.3531 0.3600 0.4937 0.3220 0.4773 0.3118 -0.2138 0.3800 0.3835 0.4071 0.3902 0.5642 -0.3369 0.3437 0.3139 0.3278 0.4378 -0.3102 0.1788 0.2563 -0.2534 -0.2857 0.4894 0.4206 0.3904 -0.2403 0.3418 0.3788 0.5785 0.3924 0.5063 0.3938 -0.3107 0.3188 0.4963 0.4033 0.4892 0.5421 -0.2167 0.3424 0.2700 -0.2574 0.3053 0.3734 0.4478 0.3507 0.5692 0.6305 0.3776 0.2384 0.5827 0.3435 0.4642 0.3066 0.5582 0.3181 0.2641 0.4745 0.3773" HIT_INDICES="2161 2263 4820 9041 9562 11868 12763 13674 13736 14673 17308 17320 17408 17533 17572 18619 19672 20566 20592 20593" ES_PROFILE="-0.0315 0.0355 -0.0414 -0.2208 -0.2226 -0.3202 -0.3526 -0.3894 -0.3852 -0.4273 -0.5447 -0.5347 -0.5278 -0.5216 -0.5112 -0.5414 -0.5575 -0.4630 -0.2349 0.0006" RANK_AT_ES="20565.0000" RANK_SCORE_AT_ES="-0.4631"/>
  <DTG RANKED_LIST="gsea_treatment_collapsed.rnk" TEMPLATE="na_as_pre_ranked" GENESET="gene_sets.gmt#CPR_NULL_LIVER_UP" ES="-0.5231" NES="-1.9772" NP="0.0000" FDR="0.0195" FWER="0.0910" CHIP="ftp.broad.mit.edu://pub/gsea/annotations/HG_U133_Plus_2.chip" RND_ES="0.4244 0.4011 0.2534 0.3134 0.3855 0.4528 0.3136 0.4343 0.4491 0.4346 0.3991 0.3712 0.2393 0.3670 0.2427 0.4934 0.3334 0.2522 0.3895 0.2871 0.4537 0.3199 0.3431 0.2188 0.3156 0.4140 0.2698 0.2877 0.3291 0.5671 0.3218 0.2893 0.4801 0.3051 0.4375 0.5459 0.4383 0.4191 0.3729 0.3462 0.3750 0.3596 0.3564 0.3720 0.5200 0.3744 0.5350 0.4074 0.4689 0.3004 0.2905 0.4477 0.4780 0.2618 0.2932 0.3034 0.4743 0.2076 0.3823 0.2922 0.3425 0.2417 0.3962 0.1856 0.4754 0.2975 0.3512 0.3042 0.2701 0.3135 0.2701 0.4649 0.2792 -0.4470 0.2557 0.4013 0.4447 0.4000 0.4658 0.4591 0.3483 0.4657 0.4426 0.3885 0.4194 0.4509 -0.3981 0.3626 0.5342 0.3938 0.4171 -0.3100 0.3983 0.5287 -0.1850 0.2935 0.3601 0.3502 0.3082 0.4619 0.3780 0.2332 0.2224 0.3423 0.3998 0.3050 0.3199 0.5008 0.3094 0.3076 0.3264 0.4835 0.2548 0.3536 -0.2945 0.3955 0.3998 0.4408 -0.3946 0.5350 0.3568 0.4063 0.4018 0.3840 0.3926 0.2824 0.4239 -0.2441 0.4660 0.2930 0.5031 0.4633 0.3481 0.4875 0.4342 0.4202 0.2595 0.4538 0.3615 0.3011 0.4026 0.3396 -0.2345 0.4287 0.4187 0.3275 0.4125 0.4612 0.4439 0.3602 0.3729 0.3215 0.3962 0.4396 0.3930 0.2873 0.4091 0.3599 0.5394 0.4293 0.4009 0.2288 0.4591 0.2523 0.4952 0.3709 0.4178 0.3814 0.5099 0.3733 0.4052 0.3882 0.3199 0.4133 0.4019 0.3957 0.2348 0.5180 0.2787 0.4022 0.4266 0.2755 0.3437 0.5001 0.4733 0.4103 0.2877 0.2653 0.2813 0.3202 0.4724 0.4173 0.2414 0.3169 0.2579 0.2578 0.4972 0.3427 0.2938 0.3538 0.5105 0.3066 0.2255 0.4923 0.3865 0.3997 0.3614 0.2902 0.4097 0.4171 0.3898 0.3143 0.2679 0.5080 0.3195 0.2977 0.3892 0.2238 0.5248 0.3550 0.3084 0.2731 0.2529 0.3452 0.2562 0.2721 0.2826 0.2026 0.2813 -0.2112 0.4545 -0.2808 0.2137 0.2704 0.4097 0.3965 0.3603 0.3886 0.3288 0.4136 0.3923 0.3052 0.3770 0.3249 0.3487 0.4717 0.4340 0.4027 -0.1924 0.4118 0.3666 0.5094 0.5101 0.4422 0.3587 0.3221 0.4120 0.3536 0.4142 0.3208 0.3442 0.3799 0.3459 0.4026 0.4378 0.4699 0.4281 0.3451 0.3579 0.3064 0.3156 0.3909 0.2273 0.5031 0.3721 0.4430 0.3544 0.3895 -0.3152 0.4671 0.3984 0.3649 0.3549 0.4083 0.4605 0.5093 0.4508 0.4497 0.3165 0.3836 0.3333 0.4740 0.4581 0.5294 0.3572 0.3686 0.4436 0.3234 0.2268 0.4708 0.2929 0.4622 0.4498 0.3983 0.3856 0.4149 0.4218 0.3107 0.3816 0.4070 0.2865 0.4641 0.3334 0.4619 0.5220 0.3530 0.2346 0.2683 0.3811 0.4853 -0.2150 0.2771 0.3727 0.4387 0.3486 0.2673 0.3307 0.2404 0.3969 0.4446 0.4781 0.5119 0.3054 0.2453 0.4315 0.3091 0.4680 0.4795 0.3262 0.4431 0.2044 0.4013 0.3897 0.3245 0.3640 0.3914 0.2626 -0.3394 0.4952 0.3462 0.2079 0.2644 0.3523 0.4093 -0.2085 0.2667 0.4136 0.3516 0.3802 0.2757 0.2596 0.3666 0.4763 -0.1986 -0.2841 0.3632 0.2441 0.3224 0.3973 -0.2718 0.4259 0.3749 0.3910 0.4040 0.4968 0.2743 0.3896 0.4599 0.3694 0.3133 0.3503 0.4616 0.3302 0.4440 0.3341 0.4601 0.4138 0.4158 0.3748 0.2706 0.2665 0.3940 0.5489 0.3799 0.3317 0.3987 0.5694 0.3275 0.2903 0.3863 0.2689 0.2863 0.3220 0.3723 0.4262 0.2117 0.4095 0.3043 -0.2827 0.3958 0.4642 0.2343 0.3239 0.4016 0.3984 0.3003 0.4107 0.4177 0.2700 0.4718 0.4831 0.4044 0.3693 0.3414 0.3188 0.4321 0.4262 0.5293 0.4291 0.5325 0.3683 0.3110 0.2759 0.4293 0.2095 0.5599 0.4651 0.3733 0.4964 0.3472 0.4616 0.4533 0.5006 0.3577 0.4097 0.2362 0.3605 0.2621 0.4258 0.5376 0.5206 0.3989 -0.2710 0.4216 0.2841 0.2659 0.3512 0.3438 0.3151 0.3603 0.1911 -0.2571 0.4671 0.2272 0.4521 0.3187 0.3352 0.3771 0.3740 0.4484 0.2125 0.4423 0.5411 -0.2511 0.2842 0.4568 0.3348 0.3878 0.1675 0.4158 0.3746 0.3436 0.5062 0.3152 0.3551 0.2776 0.4638 0.4659 0.3395 0.2144 0.3848 0.3553 0.2893 0.1929 0.3086 0.3664 0.4562 0.3652 0.3551 0.4547 0.4816 0.3994 0.3290 0.3815 0.4436 0.3655 0.4740 0.3019 0.5048 0.2918 0.3486 0.4625 0.2197 0.4326 0.3674 0.3212 0.4147 0.4090 0.4425 0.4237 0.2782 0.5001 0.4950 0.5124 0.5021 0.2535 0.4085 0.3292 0.3165 0.1944 0.3226 0.2782 0.4307 0.2861 0.2977 0.4776 0.4162 0.3714 0.4133 0.2736 0.3893 0.2631 0.4643 0.3699 0.4657 0.2716 0.3943 -0.1575 0.2298 0.3544 -0.2653 0.2671 0.4179 0.3658 0.3834 0.3045 0.1546 0.4284 0.5390 0.5382 0.2946 0.3967 0.3569 0.3602 0.4473 0.4335 0.3670 0.3405 0.3665 0.2830 0.3093 0.2605 0.3972 0.2352 0.2161 0.5309 0.3927 0.4401 0.3425 0.4237 0.2020 0.3167 0.2990 0.4538 0.2992 0.3920 0.4732 0.2316 0.2355 0.3898 0.5356 0.2862 0.2669 0.4765 0.2671 0.3840 0.3376 0.4601 0.3476 0.2917 0.3696 0.3966 -0.2311 0.2604 0.3413 0.2730 0.3651 0.3412 0.4953 0.2996 0.4542 0.3791 0.4643 -0.2125 0.3590 0.5012 0.4792 0.3072 0.3914 0.2431 0.3535 0.5041 0.4461 0.4173 0.2467 0.4128 0.3939 0.4012 0.3927 0.4180 0.4519 0.1712 0.5371 0.3420 0.2554 0.4346 0.2380 0.1480 0.4639 0.3467 0.4350 0.4346 0.3164 0.4577 -0.2831 0.3889 0.3528 0.4073 0.2794 0.3467 0.3770 0.2914 0.4913 0.3920 0.4689 0.4142 0.4776 0.5222 0.4083 0.4142 0.1792 0.3240 -0.2822 0.3600 0.2685 0.4144 0.2516 0.3947 0.4098 0.3625 0.3688 0.4454 0.2248 0.2825 0.2976 0.3732 0.1880 0.5307 0.4419 0.2499 0.4896 0.3327 0.2283 0.4531 0.3433 0.2702 0.3144 0.3827 0.3095 0.2707 0.1858 0.4350 0.4536 0.3908 0.4897 0.3630 0.3477 0.4599 0.5337 0.2720 0.3697 0.3233 0.2790 0.4741 0.2560 0.2359 0.3430 0.2994 0.3146 0.3147 0.2238 0.3856 0.4603 0.4732 0.4128 0.3532 0.3397 0.4449 0.3248 0.2560 0.3231 0.3916 0.4415 0.4298 0.3339 0.3118 0.2973 0.3869 0.3710 0.2971 0.2375 -0.2625 0.1957 -0.2677 0.3828 0.4908 0.4308 0.4100 0.2394 0.4111 0.4040 0.2162 0.3672 0.2306 0.2578 -0.2228 0.4304 0.4077 0.2480 0.4155 0.4120 0.1567 0.2975 0.3294 0.2228 0.3851 0.3486 0.3541 0.4137 0.3835 0.2841 0.4370 0.2091 0.2091 0.4278 0.3463 0.4396 0.2766 0.3947 -0.2594 0.2283 0.3275 0.3141 0.4370 0.3902 0.3127 0.3656 0.4367 0.4086 0.2443 0.5140 0.3019 0.3524 0.4206 0.5002 0.4525 0.3500 0.4259 0.3836 0.3522 0.3775 0.3234 0.4103 0.1444 0.5415 0.3134 0.4020 0.2902 0.4886 0.3846 0.4624 0.4129 0.4650 0.4556 0.3288 0.3300 0.2985 -0.4457 0.4362 0.2411 0.3410 0.4303 0.2597 0.3434 0.2656 0.3690 0.4695 0.2222 0.4319 0.4373 0.4432 -0.2313 0.4469 0.3148 0.3967 0.3498 0.5414 0.4516 0.4801 0.3963 0.4378 0.3802 0.4307 0.4606 0.4578 0.4876 0.4175 0.2528 0.3959 0.3275 0.3570 0.4903 0.5278 -0.1836 0.4075 0.3703 0.3925 0.2762 0.3625 0.4125 0.3207 0.1831 0.4527 0.4401 0.5683 0.4609 0.4161 0.3652 0.3078 -0.2892 0.5671 0.3234 0.2738 0.4895 0.2934 0.5142 0.4674 0.2483 0.3631 0.4869 0.3440 0.4836 0.3071 0.4034 0.5582 0.3098 0.4296 0.3642 0.3505 0.3105 0.2374 -0.2222 -0.3007 0.3823 0.4861 0.3479 0.4285 0.3969 0.2641 0.4822 0.3480 0.2588 0.3250 0.3745 0.4308 -0.3010 0.4270 0.4781 -0.2690 0.3944 -0.2105 0.4711 0.4606 0.4798 -0.2222 0.2048 0.4401 0.4524 0.4017 0.3118 0.3105 0.3892 0.3922 0.2722 0.4339 0.4175 0.3068 0.2886 0.2356 0.2976 0.3419 0.4070 0.3514 0.3934 0.4056 0.4880 0.3977 -0.1660 0.3308 0.3986 0.4059 0.2980 0.3803 0.3289 0.2512 0.2881 0.3261 0.4203 0.3541 0.2153 0.4429 0.3369 0.3197 0.4056 0.4944 0.3297 0.3013 0.4372 0.2389 0.2035 0.3022 0.2648 0.3662 0.3093 0.3859 0.2373 0.1878 0.3029 0.3860 0.3732 0.2126 0.4579 0.3671 0.3856 0.2300 0.3747 0.1774 0.2999 0.3487 0.1174 0.3970 0.3955 0.3829 0.4907 0.4133 0.4484 0.3526 0.2822 0.4653 -0.1832 0.4475 0.3146 0.2713 0.3797 0.3309 0.4038 0.4530 0.4199 -0.3495 0.3294 0.4490 0.2622 0.3899 0.3187 0.4766 0.3890 0.3290 0.3292 0.3545 0.4712" HIT_INDICES="272 5280 5488 6229 8906 9177 9644 9781 9799 11255 11946 12917 14830 15155 15526 16773 17826 17861 18142 18431 18964 19039 19156 19274 19592 19747 19951 20208 20272 20301 20496 20531 20582" ES_PROFILE="0.0957 -0.1124 -0.0882 -0.0931 -0.2023 -0.1954 -0.1996 -0.1881 -0.1709 -0.2283 -0.2506 -0.2894 -0.3803 -0.3952 -0.4127 -0.4675 -0.5075 -0.4978 -0.4983 -0.4972 -0.5035 -0.4868 -0.4708 -0.4537 -0.4423 -0.4207 -0.3974 -0.3685 -0.3272 -0.2822 -0.2219 -0.1397 0.0011" RANK_AT_ES="18963.0000" RANK_SCORE_AT_ES="-0.0827"/>
  <DTG RANKED_LIST="gsea_treatment_collapsed.rnk" TEMPLATE="na_as_pre_ranked" GENESET="gene_sets.gmt#GERY_CEBP_TARGETS" ES="-0.3213" NES="-1.9565" NP="0.0000" FDR="0.0198" FWER="0.1060" CHIP="ftp.broad.mit.edu://pub/gsea/annotations/HG_U133_Plus_2.chip" RND_ES="0.2207 0.2454 0.3415 0.3047 0.3923 0.3311 0.2853 0.4314 0.3972 0.3240 0.3909 0.1918 0.3762 0.3642 0.3142 0.3707 0.2394 0.3440 0.3500 0.3698 0.3084 0.2563 0.3507 0.2980 0.3117 0.4309 0.3361 0.3248 0.3085 0.3611 0.3133 0.3908 0.3327 0.2594 0.3245 0.3823 0.3116 0.3744 0.2791 0.4054 0.3812 0.3515 0.3061 0.2639 0.4054 0.3428 0.3272 0.3754 0.2761 0.3463 0.3132 0.3853 0.3244 0.3549 0.2889 0.3517 0.2007 0.3369 0.4024 0.3561 0.2651 0.4014 0.3145 0.2576 0.3084 0.2829 0.2705 0.3840 0.2815 0.3476 0.3883 0.2654 0.2957 0.3061 0.3674 0.3588 0.2688 0.2962 0.3833 0.3097 0.2986 0.3096 0.2401 0.3561 0.2362 0.2409 0.3082 0.3892 0.2567 0.3975 0.3347 0.2304 0.3005 0.3816 0.4345 0.3873 0.3214 0.2769 0.2852 0.3277 0.3049 0.4194 0.3454 0.2702 0.2821 0.3394 0.4186 0.2981 0.4448 0.3902 0.4044 0.4208 0.3730 0.3159 0.3470 0.3326 0.4241 0.4008 0.2540 0.3421 0.3434 0.2471 0.4045 0.2775 0.2345 0.3957 0.3633 0.4302 0.3933 0.3473 0.3069 0.2204 0.2846 0.3726 0.4141 0.3475 0.3390 0.3188 0.2240 0.4623 0.3134 0.2809 0.3494 0.2416 0.3292 0.3376 0.2635 0.3954 0.2835 0.3496 0.2936 0.3311 0.3261 0.3404 0.3226 0.3785 0.3742 0.3566 0.3487 0.2798 0.3618 0.3586 0.4014 0.3598 0.3483 0.2584 0.4242 0.4188 0.3170 0.3440 0.2385 0.4202 0.3822 0.2983 0.2762 0.3354 0.4010 0.3446 0.3977 0.3420 0.3930 0.3556 0.3272 0.3169 0.2819 0.3742 0.3464 0.2908 0.3549 0.3565 0.2861 0.2369 0.3279 0.3489 0.3183 0.3037 0.2932 0.3546 0.3707 0.2871 0.3568 0.3252 0.2730 0.2677 0.3816 0.3298 0.3869 0.3534 0.4004 0.4107 0.2822 0.3695 0.3190 0.3297 0.2547 0.3426 0.3990 0.3661 0.2803 0.4444 0.3540 0.2974 0.2763 0.3143 0.2915 0.3770 0.3937 0.3975 0.4045 0.2474 0.3504 0.3620 0.4211 0.4721 0.2381 0.3678 0.3415 0.2705 0.3789 0.2644 0.3295 0.3077 0.3722 0.3941 0.3788 0.3117 0.2919 0.3440 0.3670 0.3767 0.3365 0.2926 0.3560 0.3487 0.2938 0.3339 0.4168 0.2970 0.2838 0.2386 0.3375 0.3351 0.4045 0.3322 0.3049 0.3428 0.2988 0.2917 0.3602 0.2791 0.2872 0.3877 0.3603 0.3051 0.3792 0.3464 0.3555 0.3545 0.3288 0.3627 0.3430 0.2414 0.3265 0.3593 0.2995 0.3726 0.2902 0.3229 0.3942 0.3420 0.3415 0.4023 0.2492 0.3206 0.2704 0.4235 0.3583 0.2576 0.3745 0.3552 0.2594 0.3831 0.2476 0.3554 0.3688 0.3210 0.3453 0.2447 0.3174 0.3890 0.3008 0.1967 0.3797 0.4069 0.2799 0.3190 0.2728 0.4104 0.3983 0.2963 0.2845 0.4239 0.3863 0.3465 0.3138 0.3595 0.3592 0.3034 0.3165 0.3197 0.3481 0.2461 0.4347 0.3266 0.2726 0.3776 0.3309 0.4173 0.3666 0.3658 0.3055 0.2039 0.4231 0.2283 0.3050 0.3687 0.2839 0.3808 0.3497 0.3716 0.2570 0.3862 -0.1440 0.3861 0.3606 0.4197 0.2405 0.1898 0.2999 0.2015 0.3687 0.3866 0.2405 0.4315 0.2612 0.3589 0.4143 0.3624 0.4112 0.3671 0.3881 0.4404 0.3608 0.3142 0.2718 0.1923 0.3551 0.4067 0.3176 0.2541 0.3516 0.3171 0.3690 0.3913 0.4330 0.3760 0.3063 0.4458 0.3027 0.2536 0.4027 0.3186 0.2553 0.3632 0.3553 0.2435 0.3148 0.2107 0.3439 0.3361 0.3648 0.2747 0.3312 0.3596 0.3219 0.3191 0.2561 0.2858 0.3078 0.3642 0.2829 0.3854 0.2755 0.2619 0.3337 0.3402 0.3600 0.2663 0.3221 0.4105 0.3204 0.3109 0.4260 0.2731 0.2518 0.3794 0.3842 0.2105 0.4345 0.3164 0.3295 0.4435 0.2130 0.3093 0.3773 0.3252 0.3000 0.3702 0.3908 0.3536 0.3462 0.3154 0.3784 0.4198 0.3832 0.3329 0.3430 0.3067 0.2873 0.3731 0.3282 0.4119 0.2938 0.3535 0.2820 0.3113 0.3138 0.4511 0.3550 0.3572 0.4100 0.2207 0.3820 0.2071 0.3245 0.3133 0.3736 0.2485 0.2831 0.3277 0.3337 0.3941 0.3311 0.3179 0.3410 0.3371 0.3218 0.3572 0.3727 0.2905 0.2134 0.3982 0.3000 0.3645 0.3942 0.2895 0.4007 0.2709 0.3922 0.3542 0.3683 0.3839 0.2494 0.3046 0.3081 0.4229 0.3365 0.2904 0.3102 0.3012 0.4374 0.4077 0.2609 0.3362 0.3163 0.3411 0.3172 0.2849 0.3890 0.2429 0.2629 0.3526 0.4272 0.2722 0.2887 0.3665 0.3988 0.3386 0.3004 0.3293 0.2480 0.3547 0.3912 0.3729 0.3940 0.4028 0.2621 0.3169 0.3820 0.2977 0.3061 0.3157 0.3375 0.3489 0.4247 0.3939 0.2410 0.3812 0.3502 0.3821 0.3120 0.3661 0.3591 0.2539 0.3823 0.3848 0.3815 0.3973 0.3612 0.2832 0.3521 0.2278 0.3686 0.3508 0.2943 0.2976 0.3903 0.3899 0.3071 0.3943 0.3890 0.3616 0.3679 0.3224 0.3653 0.3582 0.3521 0.3551 0.3517 0.2843 0.3592 0.3383 0.3734 0.2456 0.2804 0.3257 0.3790 0.2845 0.2835 0.3341 0.3978 0.3807 0.3710 0.3897 0.2413 0.3639 0.3605 0.4027 0.2304 0.3067 0.3368 0.3014 0.3082 0.3021 0.3235 0.3596 0.3824 0.2207 0.2824 0.3973 0.3474 0.3131 0.3609 0.4228 0.3083 0.3532 0.3183 0.3249 0.3281 0.2900 0.3633 0.3995 0.3749 0.3494 0.2955 0.3625 0.3717 0.3209 0.3575 0.3472 0.3679 0.3564 0.3845 0.3277 0.3043 0.3393 0.2686 0.2777 0.3568 0.2832 0.2966 0.3197 0.3295 0.3098 0.3912 0.3766 0.2446 0.4275 0.4144 0.3051 0.3378 0.3691 0.4394 0.3414 0.3645 0.3444 0.3108 0.3225 0.3256 0.3547 0.4308 0.3308 0.3682 0.3158 0.3174 0.3539 0.3099 0.3006 0.3738 0.3122 0.2403 0.4316 0.3099 0.2705 0.3245 0.3651 0.4445 0.3822 0.2620 0.3561 0.2551 0.2793 0.2865 0.2450 0.3162 0.3488 0.3527 0.3182 0.3708 0.3410 0.3500 0.2645 0.3143 0.3304 0.3262 0.3205 0.3238 0.4447 0.3863 0.3305 0.3093 0.4211 0.2793 0.3720 0.3725 0.2802 0.3567 0.2467 0.3692 0.3192 0.3354 0.3344 0.2540 0.3936 0.3369 0.3837 0.2657 0.2786 0.3155 0.4165 0.3020 0.3221 0.2498 0.3433 0.3665 0.3405 0.3103 0.3203 0.2636 0.3315 0.2935 0.3933 0.3198 0.4129 0.3060 0.4137 0.3067 0.4081 0.2817 0.4502 0.3012 0.3531 0.3900 0.3561 0.3007 0.2653 0.2867 0.3459 0.2984 0.2781 0.3251 0.4074 0.3956 0.3360 0.3166 0.3580 0.4134 0.4033 0.3646 0.2424 0.3820 0.2945 0.3641 0.3160 0.3628 0.3347 0.3509 0.2934 0.3885 0.3070 0.3505 0.3448 0.1687 0.3561 0.3615 0.3821 0.2778 0.3149 0.3526 0.3181 0.4341 0.2690 0.3276 0.2973 0.3239 0.3230 0.3269 0.3782 0.2564 0.3532 0.3313 0.2990 0.3726 0.3881 0.2700 0.3128 0.2644 0.3256 0.3585 0.3935 0.3226 0.3150 0.3745 0.3533 0.3887 0.2200 0.3571 0.3195 0.3834 0.3824 0.4542 0.2724 0.3789 0.3294 0.3556 0.2713 0.2982 0.3063 0.3562 0.3249 0.3690 0.2819 0.3742 0.2931 0.3531 0.2726 0.3644 0.3700 0.3007 0.3202 0.3538 0.2615 0.4068 0.1903 0.2899 0.3103 0.3993 0.2916 0.3187 0.4055 0.3119 0.2948 0.2720 0.2972 0.3757 0.3658 0.2948 0.3914 0.4145 0.3855 0.3642 0.3445 0.3129 0.3064 0.3926 0.3681 0.3105 0.3514 0.3962 0.3944 -0.1847 0.2604 0.3415 0.3532 0.4129 0.3250 0.3269 0.3250 0.2993 0.3225 0.2578 0.2206 0.2563 0.2592 0.3094 0.2426 0.3117 0.2560 0.3734 0.2929 0.3286 0.3431 0.3134 0.3623 0.3489 0.4203 0.2703 0.3570 0.3188 0.3655 0.3038 0.2553 0.3196 0.2600 0.2528 0.3586 0.2459 0.3456 0.2415 0.2924 0.2322 0.3160 0.3857 0.3372 0.4385 0.3456 0.2242 0.3247 0.3047 0.2765 0.3089 0.3110 0.2705 0.3613 0.3032 0.2717 0.3199 0.3928 0.3726 0.4018 0.3442 0.3716 0.2326 0.3111 0.3758 0.3102 0.2839 0.3835 0.2675 0.3293 0.3214 0.3433 0.2837 0.3638 0.3024 0.2859 0.2951 0.3305 -0.1639 0.2608 0.3388 0.3770 0.3686 0.3391 0.2786 0.3903 0.3462 0.3633 0.3577 0.2342 0.3278 0.3566 0.3408 0.2584 0.3870 0.3329 0.3664 0.3978 0.3573 0.2755 0.3376 0.3998 0.4470 0.4106 0.3071 0.2938 0.3321 0.2952 0.2778 0.2972 0.3440 0.3972 0.3267 0.3184 0.3632 0.3158 0.3833 0.3317 0.3743 0.3442 0.3716 0.3499 0.3358 0.3042 0.2915 0.2755 0.4456 0.3346 0.3664 0.2571 0.2735 0.2205 0.3877 0.3464 0.3400 0.2715 0.2928 0.4023 0.3502 0.3008 0.4007 0.2681 0.3344 0.3569 0.3568 0.3734 0.2943 0.4295 0.3315 0.3122" HIT_INDICES="42 132 137 262 299 481 1058 1732 1838 2138 2337 2364 2556 2613 2781 2789 2931 3137 3199 3264 3551 3992 4528 4648 4833 4885 5287 5454 6053 6598 6688 7006 7071 7103 7655 7782 8697 8873 9123 9276 9327 9867 10240 10425 10541 10823 11242 11247 11255 11262 11643 12079 12328 12349 12612 12711 12761 12797 12809 12883 12924 12952 12970 13353 13575 13776 13939 14063 14270 14583 14674 14730 14933 15153 15523 15526 15550 15829 15894 16013 16629 16689 17300 17492 17601 17971 18291 18358 18754 18808 18964 19655 19733 19781 20092 20205 20259 20334 20445 20464 20467 20495 20519 20532 20536 20539 20542 20548 20565 20590 20592" ES_PROFILE="0.0382 0.0652 0.0961 0.1168 0.1413 0.1561 0.1468 0.1297 0.1399 0.1397 0.1438 0.1563 0.1601 0.1705 0.1751 0.1874 0.1928 0.1947 0.2035 0.2120 0.2092 0.1981 0.1817 0.1853 0.1855 0.1921 0.1812 0.1816 0.1602 0.1408 0.1437 0.1350 0.1386 0.1438 0.1232 0.1231 0.0838 0.0804 0.0732 0.0706 0.0729 0.0509 0.0368 0.0317 0.0299 0.0198 0.0027 0.0058 0.0087 0.0117 -0.0039 -0.0224 -0.0321 -0.0306 -0.0412 -0.0438 -0.0440 -0.0436 -0.0420 -0.0436 -0.0435 -0.0428 -0.0417 -0.0586 -0.0678 -0.0762 -0.0829 -0.0878 -0.0968 -0.1114 -0.1151 -0.1172 -0.1267 -0.1372 -0.1550 -0.1550 -0.1559 -0.1691 -0.1717 -0.1769 -0.2056 -0.2072 -0.2349 -0.2419 -0.2448 -0.2598 -0.2719 -0.2716 -0.2866 -0.2847 -0.2875 -0.3144 -0.3111 -0.3061 -0.3123 -0.3077 -0.2995 -0.2914 -0.2822 -0.2679 -0.2526 -0.2369 -0.2192 -0.1991 -0.1777 -0.1561 -0.1335 -0.1100 -0.0840 -0.0440 0.0006" RANK_AT_ES="20091.0000" RANK_SCORE_AT_ES="-0.1544"/>
  <DTG RANKED_LIST="gsea_treatment_collapsed.rnk" TEMPLATE="na_as_pre_ranked" GENESET="gene_sets.gmt#ZHAN_MM_CD138_CD1_VS_REST" ES="-0.4423" NES="-1.9383" NP="0.0000" FDR="0.0216" FWER="0.1320" CHIP="ftp.broad.mit.edu://pub/gsea/annotations/HG_U133_Plus_2.chip" RND_ES="0.3250 0.3498 0.3432 0.3151 0.2584 0.2638 0.2346 0.4174 0.3320 0.3177 0.4386 0.3413 0.2280 0.3221 0.4645 0.3660 0.4424 0.3696 0.2831 0.2959 0.3801 0.3138 0.1866 0.4778 0.4919 0.4295 0.3746 0.2548 0.2494 0.3341 0.2913 0.3062 0.3811 0.2613 0.3404 0.2620 0.3774 0.2607 0.1647 0.3760 0.3236 0.4931 0.4408 0.3985 0.3053 0.2231 0.4745 0.3274 0.2153 0.4562 0.4506 0.4617 0.4779 0.3011 0.3106 0.3469 0.4341 0.4328 0.2508 0.3158 0.4108 0.3893 0.2973 0.1974 0.3698 0.2902 0.2585 0.2505 0.5127 0.2755 0.4064 0.3100 0.3692 0.3292 0.3109 0.3460 0.3222 0.2935 0.3639 0.3243 0.2818 0.3310 0.3244 -0.3918 0.3414 0.2910 0.2875 0.3372 0.4060 -0.1929 0.4343 0.4205 0.3931 0.4855 0.4028 0.2663 0.4919 -0.2214 0.4911 0.3356 0.3452 0.4172 0.2891 0.3386 0.2543 0.3781 0.3775 0.3067 0.3530 0.3295 0.4783 0.4191 0.3825 0.2386 0.1771 0.2645 0.3927 0.3535 0.4099 0.4367 0.3309 0.3540 0.3559 0.2674 0.1778 0.3628 0.2908 0.3577 0.4244 0.3543 0.3405 0.3664 0.4008 0.3899 0.2933 0.3935 -0.2747 0.3409 0.4081 0.4670 0.2821 0.4184 0.3549 0.2448 0.3386 0.2924 0.3615 0.4121 0.3676 0.4043 0.2974 0.2479 0.2693 0.2652 0.2427 0.3681 0.2991 0.2427 0.4190 0.2550 0.2365 0.3668 0.4727 0.4600 0.4824 0.4053 0.4203 0.2240 0.3409 0.2349 0.2404 0.3193 0.3128 0.3857 0.2693 0.4451 0.4547 0.4980 0.4052 0.3300 0.3787 0.2665 0.3878 0.3934 0.4065 -0.3388 0.3498 0.3612 0.1713 0.3422 0.3591 0.3669 0.2983 0.3505 0.2206 0.3264 0.4069 0.3491 0.2384 0.3510 0.2761 0.3920 0.3023 0.4351 0.3898 -0.2103 0.3869 0.4091 0.3110 0.4076 0.4779 0.4837 0.4539 0.4031 0.4859 0.4087 0.3683 0.4033 0.3351 0.4584 0.3270 0.2975 0.2764 0.3397 0.1947 0.3717 0.4068 0.2853 0.2319 0.3751 0.4123 0.2650 0.2666 0.3398 0.5628 0.5084 0.4552 0.3357 0.4736 0.2345 0.4001 0.3913 0.4084 0.3555 0.3631 0.4584 0.3461 0.3538 0.3626 0.2977 0.4851 0.3327 0.2093 0.3916 0.3245 0.4062 0.4242 0.4194 0.3903 0.3682 0.4913 0.3282 0.3859 0.2537 0.3284 0.3577 0.2389 0.3497 0.4013 0.2945 0.4901 0.3984 0.3831 0.4275 0.3232 0.3540 0.4082 0.3826 0.1710 0.3000 0.3766 0.2286 0.3570 0.2369 0.3251 0.4794 0.3644 0.3179 0.3733 0.2872 0.3249 0.3685 0.2293 0.4256 0.4072 0.2262 0.2293 0.3156 0.2261 0.4411 0.4414 0.3837 0.2071 -0.2333 0.3648 0.2811 0.2775 0.2938 0.4391 0.3151 0.3350 0.2842 0.4002 0.4339 0.3104 0.5021 0.2638 0.3353 0.3592 0.2194 0.3009 0.4410 0.3200 0.4162 0.3253 0.2502 0.3490 0.1848 0.2492 0.3198 0.4460 0.4280 0.1774 0.3681 0.3243 0.3035 0.3236 0.2618 0.5115 0.3573 0.2479 0.2826 0.4869 0.2661 0.4066 0.3950 0.3941 0.4603 0.4165 0.6014 0.4214 0.3230 0.3139 0.3105 0.3609 0.3998 0.4075 0.4821 0.3883 0.3718 0.4196 0.2555 0.4993 0.3142 -0.1834 0.2860 0.2797 0.3821 0.3961 0.5105 0.3240 0.3977 0.3948 0.3607 0.4803 0.2717 0.3936 0.2512 -0.2547 0.4780 0.3432 0.4251 0.3787 0.3597 0.3761 0.3987 0.3039 -0.1856 0.3094 0.3990 0.3208 0.3253 0.3435 0.3284 0.2266 0.3823 0.4491 0.3064 0.3113 0.3022 0.3505 0.4689 0.2208 0.2284 0.3098 0.3858 0.4135 0.3594 0.3528 0.4379 0.3670 0.3870 0.3676 0.3962 0.3155 0.2965 0.4163 0.4287 0.4553 0.3995 0.3215 0.4383 0.2950 0.3842 0.3562 0.4613 0.5045 0.4567 0.3984 0.3585 0.3205 0.3539 0.2967 0.3875 0.3723 0.2938 0.3315 0.3013 0.4043 0.3576 0.4581 0.3556 0.4517 0.2621 0.3406 0.4083 0.2201 0.2773 0.3917 0.3236 0.3094 0.4126 0.3879 0.3303 0.3815 0.2980 0.2897 0.1476 0.4171 0.4144 0.4493 0.3434 0.3502 0.3780 0.4736 0.4131 0.2295 0.4328 0.3447 0.3070 0.4835 0.2350 0.2612 0.3873 0.4375 0.4019 0.3472 0.3275 0.2731 0.4120 0.2386 0.4690 0.3907 0.2309 0.2521 0.4040 0.3409 0.4554 0.2773 0.3847 0.4226 0.4309 -0.2527 -0.1588 0.3691 0.3322 0.2681 0.3573 0.4085 0.4626 0.2215 0.2120 0.3100 0.3134 0.4453 0.4415 0.3337 0.3317 0.3103 0.3381 0.2991 0.3123 0.4019 0.3355 0.3696 0.4605 0.4805 0.3091 0.2189 0.4368 0.3298 0.2283 0.2486 0.2598 0.3136 0.4227 0.3712 0.3675 0.3756 0.4172 0.2346 0.3866 0.2334 0.3326 0.3198 0.3616 0.2229 0.4742 0.5315 0.3874 0.3267 0.4210 0.2988 0.3442 0.4370 0.4777 0.3612 0.3170 0.5319 0.3446 0.3239 0.3604 0.3015 0.4911 0.3724 0.3742 0.2607 0.4032 0.3738 0.3468 0.2910 0.2933 0.4910 0.3895 0.4329 0.3863 0.3651 0.3666 0.4385 0.2729 0.2856 0.3595 0.3775 0.4439 0.3564 0.3810 0.3122 0.2863 0.3704 -0.1677 0.4510 0.3010 0.4198 0.3037 0.2563 0.3060 0.3222 0.3681 0.3823 0.3047 0.3465 0.4749 0.3841 0.2930 0.4295 0.2691 0.3480 0.3375 0.2655 0.2417 0.2800 0.3993 0.3600 0.2930 0.3624 0.2826 0.3132 0.2771 0.3893 0.4137 0.3681 0.3359 0.1703 0.3623 0.4128 0.2068 0.4077 0.3542 0.2751 0.4586 0.2178 0.4386 0.2678 0.2683 0.2739 0.2614 0.3277 0.2966 0.4643 0.3701 0.4807 0.4721 0.3694 0.4454 0.4695 0.2164 0.5074 0.4278 0.2529 0.5558 0.3978 0.2937 0.4732 0.4610 0.4213 0.3676 0.2985 0.2863 0.3939 0.3038 0.3562 0.3328 0.4088 0.3701 0.4531 0.2230 0.3527 0.4593 0.4089 0.4009 0.3732 0.3637 0.3547 0.2869 0.2586 0.2347 0.4204 0.4424 0.3772 0.3092 0.3291 0.4049 0.3722 0.2336 0.3811 0.3233 0.1185 0.2551 0.4379 -0.3253 0.3420 0.3986 0.3195 0.3329 0.3397 0.2379 0.1554 0.3566 0.4121 0.3225 0.4962 0.2961 0.4202 0.2560 0.2122 0.3460 0.2476 0.2037 0.3479 0.3672 0.4005 0.3092 0.4084 0.4491 0.3195 0.2658 0.3546 0.4693 0.3003 0.4443 0.3159 0.2462 0.2982 0.3187 0.3303 0.3062 0.3469 0.3425 0.4478 0.2525 0.3274 0.4608 0.3735 0.4395 0.3992 0.3580 0.3085 0.4429 0.3155 0.3709 0.4338 0.3716 0.3472 0.2633 0.4423 0.4470 0.3367 0.3220 0.4414 0.3197 0.3717 0.4231 0.3280 0.1812 0.3469 0.3089 -0.2814 0.3836 0.3649 0.4218 0.3814 0.3658 0.3388 0.2909 0.3705 0.4797 0.3429 0.1967 0.5157 0.2975 0.3596 0.2983 0.3222 0.2493 0.3037 0.3177 0.4218 0.4142 0.3419 0.3966 0.4173 0.3006 0.2373 0.2953 0.4094 0.4804 0.3408 0.4589 0.4775 0.4840 0.4232 0.1428 0.4857 0.3545 0.3762 0.2687 0.2534 0.4127 0.3775 -0.2065 0.3796 0.2328 0.2082 -0.1882 0.3405 0.3013 0.3373 0.2965 0.4164 0.4308 0.2902 0.3078 0.3762 0.3441 0.3712 0.4580 0.2209 0.3427 0.3243 0.4920 0.2987 0.4683 0.2814 0.5589 0.3746 0.3984 0.4017 0.3900 0.3026 0.3484 0.2599 0.3599 0.3037 0.2508 0.3342 0.3454 0.3486 0.2959 0.2911 0.3971 0.4812 0.2992 0.3044 0.2169 0.3313 0.2496 0.3194 0.3940 0.3735 0.2975 0.3436 0.3998 0.2012 0.3510 0.2342 0.2131 0.3575 0.2531 0.4061 0.2822 0.3057 0.3277 0.3803 0.3906 0.3567 0.3103 0.2394 0.3417 0.2618 0.3440 0.3587 0.2412 0.4995 0.4677 0.2879 0.3392 0.4654 -0.1650 0.4497 0.3047 0.4344 0.4101 0.5110 0.2790 0.4391 0.4838 -0.1697 0.3892 0.3700 0.3704 0.3525 0.4089 0.3030 -0.1945 0.2417 0.3829 0.2795 0.3543 0.3018 0.3833 0.3646 0.2771 0.3602 0.4752 0.3017 0.3676 0.3746 0.2170 0.4296 0.3763 0.3042 0.4460 0.2962 0.4209 0.3339 0.3582 0.4043 0.3272 0.4626 0.1851 0.3838 0.4304 0.1948 -0.2078 0.3496 0.3880 0.4205 0.3371 0.3304 0.3704 0.4047 0.2734 -0.2266 0.4183 0.4498 0.4036 0.4277 0.2692 0.3321 0.3356 0.3632 0.4073 0.4648 0.3340 0.4659 0.3933 0.4557 0.4168 0.2331 0.3730 0.4284 0.4630 0.3968 0.2626 0.3815 0.2911 0.4949 0.2592 0.3967 0.3368 0.3964 0.4223 0.4383 0.3345 0.2736 0.4087 0.3478 0.2888 0.3510 0.2146 0.2422 0.3234 0.2519 0.2901 0.2593 0.2549 -0.2299 0.3818 0.3977 0.3109 0.4125 0.3606 0.5129 0.3281 0.3431 0.4581 0.3754 0.3709 0.4269 0.3243 0.3951 -0.2152 0.4524 0.4312 0.2784 0.4621 0.2694 0.3316 0.3379 0.3229 0.3784 0.4355 0.3765 0.2610 0.4318 0.3671 0.2778 0.4848 0.3618 0.3706" HIT_INDICES="1270 1330 2580 2588 3743 3951 4158 5560 8321 8856 8945 9052 9174 9373 9809 10331 12895 13020 13683 14410 14651 16188 16261 16311 16486 16964 17273 17843 18241 18721 18753 18985 19125 19169 19298 19983 20288 20456 20468 20474 20527 20529 20539 20562" ES_PROFILE="-0.0103 0.0375 0.0150 0.0529 0.0284 0.0488 0.0683 0.0244 -0.0935 -0.1044 -0.0939 -0.0845 -0.0761 -0.0719 -0.0803 -0.0941 -0.2128 -0.2131 -0.2411 -0.2739 -0.2837 -0.3561 -0.3572 -0.3570 -0.3623 -0.3807 -0.3899 -0.4095 -0.4190 -0.4299 -0.4188 -0.4159 -0.4075 -0.3941 -0.3837 -0.3929 -0.3753 -0.3401 -0.2958 -0.2502 -0.1946 -0.1362 -0.0734 0.0021" RANK_AT_ES="18720.0000" RANK_SCORE_AT_ES="-0.0731"/>
  <DTG RANKED_LIST="gsea_treatment_collapsed.rnk" TEMPLATE="na_as_pre_ranked" GENESET="gene_sets.gmt#P53GENES_ALL" ES="-0.5091" NES="-1.7379" NP="0.0105" FDR="0.0710" FWER="0.4050" CHIP="ftp.broad.mit.edu://pub/gsea/annotations/HG_U133_Plus_2.chip" RND_ES="0.7067 0.4119 -0.2417 0.3971 0.3773 0.3348 0.5337 0.5038 0.5593 0.4454 0.3444 0.3608 0.2997 0.3414 -0.1922 0.4009 -0.2074 0.3597 0.2649 0.6410 0.5441 0.6764 0.2662 0.2128 -0.4978 0.3094 0.3589 0.4190 0.3092 0.2544 0.4352 0.3274 0.4771 0.3355 0.2946 0.4152 0.5967 0.4313 0.3167 0.3528 -0.4349 0.2931 0.3212 0.2403 0.4393 0.4125 0.5873 0.4116 0.2072 0.4016 0.4039 0.5068 0.5369 0.3468 0.4556 0.3585 -0.2987 -0.2466 0.5749 0.3380 0.4799 0.6220 0.5783 0.4852 0.2499 0.1910 0.3655 0.4074 0.2121 0.4030 0.2992 0.4955 0.4236 -0.3303 0.4455 -0.1786 0.3376 -0.2615 0.7227 -0.3474 0.5108 0.3629 -0.2218 0.2808 0.5604 0.5087 0.3743 0.3599 0.3561 0.2533 0.4277 -0.2270 0.4899 0.5135 0.5413 0.2982 0.4892 0.4669 0.3201 0.4199 0.5125 0.4721 0.1679 -0.3092 0.5315 -0.2633 0.5303 -0.2320 0.4202 0.2467 0.5176 0.4723 0.2247 0.4637 0.2118 0.4184 0.4112 0.4291 0.3032 0.4334 0.2711 0.6209 0.4547 0.4207 0.5085 0.3948 0.3797 0.5828 0.5138 0.3195 0.4477 0.3915 0.3623 0.4410 0.4133 0.2792 0.2495 0.4203 0.2451 0.5561 0.4371 0.5255 0.5584 0.4451 0.2612 0.3267 0.5474 0.4005 0.4620 0.4051 0.2527 0.4041 0.5159 0.4934 0.2715 0.5479 0.2490 0.5525 0.2258 0.4156 0.3139 0.4168 0.3743 0.3304 0.4637 0.4660 0.5442 0.2399 0.4330 0.3928 0.4149 0.4416 0.4144 -0.2314 0.3629 -0.3233 0.2884 0.5246 -0.3022 0.4757 0.4688 0.4549 0.2668 -0.3787 0.4355 0.3835 -0.4027 0.4266 0.4557 0.3024 0.3467 0.3710 0.3095 -0.6180 -0.2259 0.3760 0.4855 0.3580 0.5375 0.5698 0.3376 0.3944 -0.3487 0.2249 0.3598 0.5180 0.4006 0.4897 0.4421 0.4776 0.7008 0.6062 0.3800 0.2803 0.2809 0.3589 0.4008 0.5440 0.3810 0.5430 0.4810 0.2997 0.4276 0.4457 0.3114 0.4381 -0.2986 0.5202 0.2699 -0.4099 0.3232 0.3666 0.4101 0.3491 0.3777 0.3524 0.3825 0.3553 0.5436 0.2680 0.5208 0.4651 0.3338 0.3872 0.3934 0.3477 0.2506 0.4145 0.3750 0.5669 0.5245 0.4431 0.5143 0.5812 0.4022 -0.4732 -0.2532 0.4298 0.3160 0.3447 0.3364 0.5293 0.3083 0.4070 -0.2750 0.3293 0.3635 0.3177 0.3311 -0.2362 0.3615 0.1798 0.5856 0.4261 0.6021 0.4229 0.3785 0.4411 0.3696 0.4472 0.4493 0.3417 0.4108 -0.2365 0.3835 0.4280 -0.2572 0.4392 0.4978 0.4548 0.3618 0.3540 0.4896 0.2891 0.5035 0.6153 0.3906 0.4969 0.4865 0.4733 -0.3008 0.4602 0.2808 0.5041 0.4687 0.3270 0.3719 0.3447 0.5042 0.4163 0.3214 0.4840 0.3320 0.3653 0.4246 0.4341 0.4379 0.4504 0.4275 0.4909 0.4733 0.2646 -0.2773 0.3150 0.4040 0.2359 0.3853 -0.1366 0.2295 0.4036 0.3828 0.3611 -0.3308 0.5674 0.3013 0.4222 -0.3124 -0.3669 0.3885 0.2562 0.4978 0.3286 0.3711 0.3045 0.2560 0.5247 0.3882 0.4079 0.3680 0.4083 0.4252 0.3708 0.3010 0.3725 0.4296 0.3749 -0.2326 0.4046 -0.4328 0.4371 0.4390 0.3678 0.5278 0.3261 0.4708 -0.2915 0.4390 0.5409 0.6196 0.2929 0.3153 0.2763 0.3752 0.6099 0.3801 0.5625 0.4126 0.3872 -0.2552 0.3027 -0.2942 0.5276 0.4316 0.4386 0.4477 0.6259 0.4980 0.3881 0.2734 0.3731 0.2954 0.3524 0.3111 -0.2976 0.4550 0.4262 0.4323 0.2513 0.5431 0.3016 0.6353 0.3394 0.2923 0.4150 0.2582 0.5228 0.5496 0.4395 0.5520 0.3748 0.3991 0.4328 0.2302 0.5155 0.5319 0.3403 0.5286 0.5156 0.3406 0.3697 0.3595 0.4492 0.4841 0.4663 0.4250 0.3356 0.3927 0.4691 0.3257 -0.2491 -0.2104 0.4149 0.5240 0.2833 0.2865 0.5457 0.3590 0.4887 0.3316 0.3256 0.2645 0.3581 0.5722 0.4562 0.3762 0.4132 0.2358 0.4043 0.5765 0.3766 -0.1627 0.4653 0.5430 0.4512 0.5168 0.3153 0.2926 0.4462 0.3426 0.3506 0.5391 0.2030 0.4113 0.4491 0.4362 0.4077 0.3764 0.3693 0.4797 0.2544 -0.2337 0.3796 0.3112 0.5022 0.3581 0.6575 0.6004 0.4264 0.4657 0.3404 0.4542 0.4681 -0.3154 0.5713 0.5163 0.5155 0.3433 0.4189 0.5059 0.3969 0.4527 0.4136 -0.2740 0.3215 0.5056 0.5214 0.4473 0.4918 0.2895 0.5038 -0.1921 0.4084 0.4252 0.3604 0.4249 0.4752 0.3950 0.5107 0.3320 0.3643 0.3478 0.4898 0.3519 0.2476 0.2032 0.4577 0.5182 0.4160 0.3220 0.5214 0.6493 0.6096 0.4459 0.3716 0.3125 0.4497 0.3269 0.4861 0.2845 0.5701 0.5343 0.6665 0.4884 0.4905 0.5712 0.4233 0.3148 -0.3949 0.4626 -0.2468 0.3951 0.2252 0.3659 0.4262 0.2366 0.4414 0.5156 0.1989 0.4141 0.3832 0.4584 0.3118 0.4617 0.3531 0.3483 0.4495 0.3573 0.5730 0.4137 0.4930 -0.3345 0.3966 0.3770 0.4666 0.4022 0.3145 0.3197 0.3713 0.5226 0.3064 0.2943 0.2682 -0.3263 0.3082 0.4441 0.4081 0.5299 0.4158 0.4788 0.2453 0.6647 0.4708 0.4455 0.2930 0.4225 0.2136 0.5185 -0.4101 0.4849 0.4040 0.3152 0.1785 0.3837 0.4139 -0.1957 0.2222 0.4394 0.3326 0.2831 0.2904 0.4785 0.4753 0.5756 0.4231 0.2832 0.4433 0.5129 0.4807 0.4803 0.4762 0.4124 0.6435 0.5854 0.3869 0.4723 0.5288 -0.2308 0.5432 0.4044 0.3600 0.4364 -0.3913 0.4826 0.3508 -0.3964 0.4463 0.3989 -0.3968 0.4126 0.4144 0.5125 0.4725 0.4017 0.6066 0.4133 0.4225 0.4494 0.5552 0.4332 0.3855 0.4912 0.3817 -0.4252 0.3962 0.4082 0.4334 0.4466 0.5064 0.3281 0.3237 0.2931 -0.2366 0.3358 0.5009 0.6013 0.4337 -0.2947 0.3388 0.2262 0.4986 0.4031 0.3847 0.3355 0.5287 -0.3249 0.3227 0.5043 0.2228 0.3300 0.2883 0.2443 0.4308 0.3895 0.3338 0.4450 0.3139 0.3006 0.3942 0.2180 0.3822 0.5560 0.3382 0.4045 0.4492 -0.2865 0.3413 0.3774 0.2580 0.6025 0.4598 0.4010 0.3752 0.2536 0.4180 0.4691 0.3268 0.3503 0.5243 0.2925 -0.4756 0.4136 0.3897 0.2911 0.4566 0.3839 0.4042 0.5493 0.4299 0.5207 0.4719 0.2891 0.5580 0.3735 0.2858 0.3139 0.3856 0.5016 0.4565 0.4407 -0.2595 -0.3447 0.3860 0.2764 0.5075 0.3060 0.4328 0.5378 0.4063 0.5447 -0.4004 0.3943 0.4758 0.3958 0.3214 0.2335 0.4084 0.2835 0.5906 0.4810 0.4775 0.5645 0.4613 0.4851 0.5496 0.5549 -0.2418 -0.2513 0.4087 -0.2811 0.3632 0.4976 0.4231 0.4338 0.5377 0.4123 0.4456 0.3926 0.5840 0.6217 0.3601 0.5157 -0.2179 0.3158 -0.2270 0.3906 0.6441 0.3715 0.2271 0.4725 0.4874 -0.2631 0.1979 0.3866 0.5035 0.2268 0.2700 0.2160 0.3519 0.4159 0.4926 0.3591 0.3876 0.3176 0.4493 0.3612 0.1999 0.3735 0.4396 0.4232 0.5148 0.4285 0.2586 0.4761 0.5117 0.4515 0.2237 0.4224 0.4491 0.5556 0.4998 0.6687 -0.3108 0.3425 0.4396 0.5543 0.4284 0.3964 0.2898 0.4377 0.2327 0.3105 0.3266 0.2681 0.2553 0.5242 -0.3120 0.3782 0.4318 0.5452 0.4721 -0.2079 0.4707 0.3352 0.3855 0.5096 0.5176 0.4415 0.5792 0.4693 0.2650 -0.2166 0.2997 0.3493 0.2254 0.4477 0.3073 0.2334 -0.2319 0.5439 0.5097 0.4742 0.3828 0.3369 0.4850 0.3149 0.5266 0.3942 0.2192 0.3974 0.2903 0.5347 0.4757 0.3565 0.3338 0.4053 0.3834 0.5957 0.4762 0.3256 0.4644 0.3351 -0.2795 0.4836 0.3380 0.5305 0.5249 -0.3258 0.5065 0.3999 0.3938 0.4837 0.2949 0.2683 0.4478 0.2103 0.4544 0.2574 0.5601 0.2700 0.5121 0.3922 0.5040 0.6271 0.5417 0.2994 -0.2802 0.4676 0.4728 0.2892 0.3127 0.4000 0.5134 0.5431 0.3614 0.5706 -0.2062 0.4934 0.6309 0.2932 -0.3109 0.4848 0.3461 0.5551 -0.2269 0.4734 0.3205 0.4685 0.4810 0.4550 0.6417 0.3771 0.3495 0.5036 0.3323 0.3119 0.3240 0.3597 0.5440 0.5474 0.3862 0.4882 -0.3246 -0.2140 0.2852 0.2948 0.3730 0.4453 0.4756 0.3009 0.3816 0.2934 0.4610 0.2278 0.5329 -0.1861 -0.1699 0.5511 0.5220 0.1766 0.3721 0.2492 0.3597 0.3718 0.4991 0.3389 -0.3939 0.3063 0.3361 0.4155 0.3136 -0.3178 0.4675 0.2014 0.5448 0.4486 0.5427 0.3182 0.2293 0.4266 0.3242 0.6533 0.3850 0.2873 0.4094 0.4741 0.5238 0.2080 0.4271 0.5289 0.2792 0.3285 0.6761 -0.2805 0.4470 0.5188 0.3536 0.3736 0.6184 0.3487 0.1825 0.2736 0.4068 0.5307 0.3495 0.4835 0.3664 0.4188 0.4699 0.4913 0.2472 0.3174 0.5981 0.4025 0.4147 0.3209 0.3608 0.3727 0.4102 -0.2541 0.7390" HIT_INDICES="2263 2497 3626 4399 4911 10316 12384 13800 15353 15404 16349 16465 20158 20334 20440 20478 20552" ES_PROFILE="-0.0117 0.0702 0.0927 0.1237 0.1627 -0.0720 -0.1554 -0.2148 -0.2902 -0.2924 -0.3316 -0.3298 -0.4420 -0.3683 -0.2729 -0.1623 0.0026" RANK_AT_ES="20157.0000" RANK_SCORE_AT_ES="-0.1654"/>
  <DTG RANKED_LIST="gsea_treatment_collapsed.rnk" TEMPLATE="na_as_pre_ranked" GENESET="gene_sets.gmt#ADIP_DIFF_CLUSTER2" ES="-0.3936" NES="-1.6671" NP="0.0256" FDR="0.1005" FWER="0.5580" CHIP="ftp.broad.mit.edu://pub/gsea/annotations/HG_U133_Plus_2.chip" RND_ES="0.2492 0.2735 0.3124 0.4368 0.3664 0.4671 0.3805 0.3855 0.3892 0.3667 0.4592 -0.2340 0.3563 0.3567 0.1908 0.3220 0.4321 0.3617 -0.2347 0.3554 0.3448 0.4077 0.4461 -0.3525 0.3164 0.3229 0.4282 0.3578 0.2267 0.2639 0.2007 0.3826 0.2766 0.3648 0.2115 0.4977 0.2899 0.4001 0.3964 0.3535 0.2468 0.3465 0.4413 0.4361 0.3310 0.4315 0.2699 0.3287 0.2689 0.2367 0.2303 0.4393 0.4923 0.3688 0.3436 0.3500 0.4513 0.4571 0.2187 0.3380 0.3133 0.3674 0.3648 0.4075 0.4919 0.2784 0.3901 0.2916 0.4488 0.4565 0.3209 0.3357 0.3697 0.3182 0.3122 0.3547 0.2819 0.3645 0.3685 0.3411 0.3561 0.3198 0.4503 0.4248 0.4158 0.2410 0.4027 0.2692 0.3143 0.5057 0.2367 0.4739 0.1976 0.2849 0.3755 0.3367 0.3458 0.3431 0.3439 0.3086 0.2913 0.4398 0.2889 0.3935 0.3289 0.3131 0.2305 0.4222 0.3103 0.3378 0.4106 0.4330 0.3431 0.3548 0.3881 0.3001 0.4105 0.3760 0.1961 0.5078 0.2404 0.3678 0.1930 0.3301 0.3887 0.4037 0.5276 0.3893 0.4875 0.2898 0.3600 0.3242 0.4075 0.3134 0.3159 0.4253 0.4632 0.3165 0.2953 0.2080 0.2517 0.4102 0.2100 -0.1674 0.3745 0.2867 0.3679 0.4222 0.3046 0.2732 0.3453 0.4864 0.2869 0.2861 0.3760 0.2993 0.2579 -0.2230 0.3233 0.4334 -0.2733 0.3382 0.4480 0.4896 0.3337 0.5083 0.3354 0.3563 0.4520 0.2695 0.4010 0.3520 0.3782 0.3027 0.3129 0.3661 0.3685 0.4399 0.2794 0.3480 0.3172 0.2490 0.3289 0.4542 0.2413 0.4554 0.3479 0.3746 0.3115 0.4615 0.3889 0.3615 0.4513 0.2924 0.3253 0.3082 0.3044 0.3970 0.3311 0.1943 0.2310 0.2186 -0.2306 0.3203 0.3206 0.3745 0.3758 0.4113 0.4911 0.3622 0.4403 -0.2958 0.4760 0.3322 0.4829 0.3726 0.2991 0.3927 0.3821 0.3740 0.3552 0.5106 0.4692 0.2367 0.4210 0.4536 0.1856 0.2753 0.4766 0.2726 0.3859 0.4448 0.3200 0.3357 0.2903 0.3522 0.2205 0.3108 0.2288 0.3092 0.4273 0.4549 0.4157 0.2670 -0.1938 0.3641 0.3659 0.3633 0.2521 0.2676 0.4413 0.4171 0.4392 0.4370 0.3939 0.2272 0.4393 0.3656 0.2085 0.4379 0.4853 0.5117 0.4017 0.3948 0.5308 0.2645 0.2602 0.3890 0.2563 0.3625 -0.1319 0.5106 0.4778 0.3541 0.5002 0.4496 0.3919 0.2903 0.3620 0.4465 0.4511 0.5048 0.3921 0.4227 0.2735 0.3994 0.2983 0.3094 0.3297 0.3966 0.3917 0.3209 0.1480 0.3019 0.4340 0.4164 0.3569 0.1844 0.5434 0.3949 0.4383 0.3454 0.4010 0.2356 0.3036 0.4796 0.2617 0.3544 0.5014 0.2474 0.3888 0.3244 0.3725 0.3893 0.3324 0.4149 0.3305 0.3877 0.3307 0.5113 0.3409 0.2349 0.2679 0.4231 0.4068 0.2925 0.2769 0.4591 -0.2750 0.2650 0.3825 0.2342 0.3218 0.4350 0.3711 0.3736 0.4244 0.3803 0.3905 0.5132 0.4764 0.2686 0.3896 0.4388 0.3155 0.3216 0.3137 0.4166 0.4686 0.4340 0.2959 0.3470 0.3722 0.4524 0.4388 0.3548 0.3185 0.3843 0.4222 -0.2587 0.2496 0.1908 0.2594 0.4470 0.2878 -0.2247 0.4037 0.3052 0.3968 0.2341 0.3357 0.4199 0.4801 0.2711 0.2307 0.4308 0.3811 0.3966 0.2310 0.3747 0.3800 0.2683 0.3412 -0.1767 0.3821 0.4386 0.3513 0.2735 0.2980 0.2091 0.3087 0.3123 -0.1872 0.4059 0.3246 0.3893 0.3435 0.3472 0.2318 0.3179 0.4514 0.4049 0.3772 0.3065 0.4947 0.2782 0.3714 0.3126 0.2816 0.2928 0.2299 0.4522 0.1760 0.4163 0.4284 0.3851 0.3564 0.4326 0.2169 0.4006 0.4296 0.2900 0.4468 -0.3012 0.3385 0.3173 0.4990 0.3408 0.4019 0.4098 0.3640 0.3532 0.4207 -0.4096 0.3119 0.2849 0.4380 0.3785 0.3901 0.2502 0.4268 0.4201 0.4737 0.4396 0.3851 0.3823 0.4096 0.2750 0.3371 0.3696 0.2939 0.3379 0.3963 0.2869 0.2846 -0.2339 0.4183 0.4137 0.3609 0.4001 0.4726 0.2771 0.3610 0.1833 -0.2870 0.3600 0.3448 0.4142 0.3901 0.4068 0.3641 0.3462 0.4340 0.3546 0.3761 0.3258 0.3496 0.3814 0.3553 0.2590 0.2725 0.3587 0.4345 0.2840 0.2759 0.3198 0.4692 0.3930 0.2979 0.3480 0.3506 0.2402 -0.1826 0.4215 0.4523 0.4003 0.3211 -0.2382 0.2904 0.4043 0.3856 0.3586 0.3557 0.3822 0.5008 0.3430 0.3059 0.4160 0.3740 0.3919 0.3697 0.3775 0.3687 0.2583 0.3439 0.3897 0.3556 0.2415 0.4041 0.3470 0.4748 0.4395 0.2354 0.3299 0.4311 0.4287 0.3595 0.4184 0.4631 0.3826 0.3183 0.3649 0.4007 0.3235 0.3609 0.3554 0.4938 0.2638 0.3121 0.4597 0.4240 0.3245 0.4662 0.3753 0.1583 0.4557 0.4685 0.3545 0.4544 -0.2384 0.4665 0.2707 0.2779 0.4462 0.2496 0.3783 0.2855 0.3387 0.3883 0.4519 0.2268 0.5516 0.2506 0.3629 0.5081 0.2528 0.4093 0.3272 0.2881 0.3660 0.3194 0.2991 0.4234 0.3533 0.2493 -0.2612 0.4062 0.4321 0.3592 0.4003 0.3780 0.4448 0.3170 0.3398 0.2973 0.3510 0.3207 0.4082 0.2660 0.4266 0.4553 0.2747 0.4416 0.4092 0.4112 0.3032 0.3418 0.4672 0.3725 0.3594 0.3423 0.4990 0.3178 0.4490 0.4228 0.4874 0.3705 0.2937 0.2939 0.3842 0.3996 -0.1605 0.2870 0.2877 0.3136 0.3396 -0.1703 0.3422 0.4202 0.3451 0.3904 0.4036 0.2567 0.3747 0.3507 0.3430 0.3074 -0.2221 0.3661 0.2993 0.3693 0.4619 0.3606 0.4475 0.2956 0.3048 0.3545 0.4063 0.2356 0.3601 0.3095 0.3947 0.2543 0.3439 0.4074 0.4025 0.3771 0.3084 0.3886 0.3456 0.3532 0.4070 0.4133 0.3094 0.2360 0.3809 0.4023 0.4651 0.4696 0.3295 0.3349 0.2522 0.2600 0.3311 0.4066 0.4159 0.4352 -0.1928 0.4172 0.3792 0.4239 -0.2622 0.4551 0.2599 0.3867 0.4750 0.3584 0.4087 -0.2400 0.2566 0.3516 0.2919 0.4290 0.4667 0.2549 0.3790 0.3929 0.3442 0.3909 0.4241 0.3381 0.3971 0.2778 0.3405 0.4205 0.3422 0.3739 0.4857 0.2304 0.2796 0.4030 0.3775 0.3044 0.3757 0.3051 0.4390 0.4088 0.3399 0.4071 0.4255 0.4256 0.4545 0.4005 0.4495 0.4759 0.2902 0.4981 0.2906 0.3134 0.4261 0.3768 0.3993 0.4599 0.4948 0.4363 0.3241 0.2078 0.2626 0.3161 0.2758 0.2802 0.2575 0.2874 0.4104 0.4068 0.3920 0.2580 0.2531 0.3601 0.3590 0.3777 0.3674 0.2500 0.4105 0.2801 0.5060 0.3369 0.4621 0.2916 0.3460 0.3946 0.5220 0.1999 0.3218 0.2532 0.3838 0.3484 0.3341 0.2703 0.2992 0.4407 0.3406 0.3694 0.3433 0.2680 0.4082 0.4843 0.4354 0.4480 0.3456 0.2888 0.3780 0.3279 0.4464 0.2343 0.4313 0.4505 0.2032 0.4439 0.4538 0.4095 0.4562 -0.2674 0.2884 0.2979 0.3926 0.3700 0.2161 0.1486 0.3467 0.4657 0.3151 0.4296 0.4287 0.3475 -0.2283 0.3079 0.3679 0.2881 0.3368 0.3592 0.3775 0.3535 0.4301 0.3499 0.3720 0.4213 0.3777 0.4104 0.3904 0.1555 0.3482 0.2948 0.2338 0.2408 0.3637 0.4193 0.2751 0.3647 0.3738 0.3142 0.3064 0.4570 -0.1870 0.3057 0.4070 0.3309 0.3083 0.4988 0.2155 0.2504 0.4857 0.1959 0.2836 0.3564 0.3403 -0.2681 0.3550 0.3871 0.3603 0.3290 0.3672 0.2313 0.2355 0.4380 0.5136 0.3173 0.3022 0.4124 -0.2448 0.3622 0.3066 0.3024 0.3406 0.2614 0.4217 0.3455 0.3378 0.4290 0.3180 0.4881 0.3905 0.4510 0.3984 0.3445 0.4579 0.3606 0.2514 0.2986 0.4237 0.3267 0.3760 0.3717 0.3520 0.2836 0.3574 0.3992 0.3940 0.5337 0.2676 0.3401 0.4438 0.2973 0.3553 -0.2367 0.3177 0.3189 0.3599 0.3617 0.2821 0.2493 0.2568 0.4343 0.2039 0.3146 0.2682 0.4852 0.4618 0.3907 0.3140 0.2234 0.3811 0.3056 0.4066 0.3512 0.2725 0.3300 0.2711 0.5372 0.3016 0.2974 0.4797 0.3725 0.4032 0.5068 0.2693 0.2268 0.2835 0.3600 0.3680 0.4641 0.4828 0.4566 0.2598 0.3372 0.2674 0.4631 0.3529 0.3977 0.3696 0.3163 0.1856 0.2177 0.3075 0.4396 0.4001 0.4383 0.3400 0.3128 0.5017 0.4555 0.3483 -0.1895 0.4770 0.3956 0.4436 0.3117 0.5621 0.2788 0.3137 -0.2690 0.2214 0.2454 0.4699 0.4624 0.4522 0.3813 -0.2086 0.3005 0.2111 0.2334 0.2747 -0.2498 0.3985 0.4326 0.3735 0.3525 0.2230 0.3890 0.2589 0.4528 0.4865 0.3492 0.4269 0.5268 0.4393 0.4143 0.2393 0.2684 0.3038 0.2074 0.2581 0.4774 0.2097 0.4592 0.4681 0.4265 0.3491 0.2960 0.4409 0.4464 0.2359 0.3230 0.3327 0.2948 0.3033 0.2201 0.4234 0.2940 0.3220" HIT_INDICES="12 1299 2263 2414 2807 2845 3043 3972 4708 5899 5948 7786 8627 8954 9756 9867 9954 10922 12655 12970 13595 13939 14050 14747 15095 15550 16374 17157 18077 18808 19781 19851 20158 20239 20324 20367 20467 20548 20571 20592" ES_PROFILE="0.1346 0.1165 0.1051 0.1322 0.1450 0.1750 0.1960 0.1772 0.1652 0.1273 0.1450 0.0711 0.0438 0.0408 0.0130 0.0187 0.0253 -0.0129 -0.0914 -0.1017 -0.1282 -0.1417 -0.1441 -0.1765 -0.1927 -0.2144 -0.2519 -0.2853 -0.3221 -0.3464 -0.3752 -0.3593 -0.3500 -0.3273 -0.3021 -0.2732 -0.2392 -0.1830 -0.1115 0.0006" RANK_AT_ES="19780.0000" RANK_SCORE_AT_ES="-0.1255"/>
  <DTG RANKED_LIST="gsea_treatment_collapsed.rnk" TEMPLATE="na_as_pre_ranked" GENESET="gene_sets.gmt#ERM_KO_SERTOLI_DN" ES="-0.4216" NES="-1.5835" NP="0.0267" FDR="0.1409" FWER="0.7150" CHIP="ftp.broad.mit.edu://pub/gsea/annotations/HG_U133_Plus_2.chip" RND_ES="0.4076 0.4414 0.3124 0.5388 0.3046 0.3026 -0.2423 0.3378 0.5588 0.4467 0.2923 0.4826 0.2490 0.3686 0.2443 0.4490 0.3985 0.4845 0.4773 0.4162 0.5596 0.3814 0.5661 0.2249 0.2107 0.4793 -0.2073 0.2870 0.4832 0.4229 0.3868 0.4236 0.4286 0.4882 0.4133 0.2792 0.3734 0.5784 0.5189 0.5452 0.2972 -0.2460 -0.2388 0.5424 0.3633 0.1958 0.5451 -0.3531 0.3170 0.3793 0.1793 0.2809 0.4510 0.3067 0.4904 0.4827 0.4523 0.4537 0.4051 0.4324 0.5835 0.3725 0.3740 0.2473 -0.2872 0.4383 0.5944 0.3771 0.3610 0.4295 0.4590 0.6081 0.4988 0.2283 0.3112 0.3326 0.2537 0.3720 0.4818 0.3511 0.5816 0.3701 0.5136 0.4400 0.4443 0.4713 0.3048 0.1640 0.4165 0.3842 0.2754 -0.2211 0.4236 -0.2693 0.4726 0.3091 0.4250 0.3659 0.4202 0.5556 -0.2642 0.4631 0.3863 0.3349 0.4589 0.3797 0.3549 0.3440 0.3550 0.2511 0.2541 0.3141 0.2420 0.2398 0.4573 0.4891 0.4896 0.5811 0.4866 0.4059 0.4958 0.4672 0.3534 0.3891 0.3221 0.3706 -0.2349 0.3756 0.2795 0.3934 0.4849 0.3565 0.5171 0.4876 0.3390 0.6095 0.3180 0.4364 0.1998 0.4371 0.3392 0.5205 -0.2061 0.4321 0.3376 0.2940 0.4420 0.5196 0.4938 0.2115 0.5495 0.4115 0.3914 0.4535 0.1417 0.3313 0.3894 0.4749 0.2792 0.4082 0.5652 0.2876 0.5026 0.4255 -0.2165 0.5557 0.3143 -0.2758 0.5617 0.4386 0.4853 0.3966 0.4322 0.4534 0.4629 0.1739 0.3655 0.2625 0.4153 0.2744 0.1862 0.3371 0.4526 0.2188 0.3975 0.2572 0.5030 0.4369 0.4732 0.2494 0.4736 0.3601 0.5682 0.4933 0.2943 0.4322 0.5445 0.3330 0.4629 0.4613 0.5745 -0.3475 0.6080 0.4264 -0.2821 0.2203 0.4168 -0.2146 0.4849 0.6138 0.5152 0.4861 0.4207 0.4029 0.3229 0.5113 0.4191 0.4562 0.4598 0.5655 0.5756 0.4798 0.3626 0.4555 0.2990 0.5002 0.4595 0.3719 0.5265 0.4201 0.2657 0.4193 0.4013 0.3489 0.4423 0.3562 0.4380 0.2865 0.5641 0.4148 0.3893 0.5792 0.3567 0.5139 0.2237 0.2645 0.7349 0.2978 0.5610 0.3766 0.3066 -0.2222 0.5004 0.3704 0.4296 0.4313 0.2435 0.4221 0.2387 0.3933 0.5533 0.4413 0.4807 0.3373 0.2567 0.5703 -0.2069 0.3864 0.4264 0.2242 -0.2627 0.3403 0.4798 0.4317 -0.2740 0.1639 0.5161 0.3346 0.3745 -0.1849 0.5194 0.2800 0.5141 0.4627 0.5242 0.4991 0.3534 0.4277 0.3384 0.3045 0.5410 0.3166 0.3632 0.5705 0.4402 0.3803 0.6373 0.2554 0.5175 0.6042 0.4994 0.4004 0.5147 0.4999 0.3730 0.4772 0.2750 -0.2348 0.6035 0.3392 0.5115 0.4907 0.5754 0.2572 0.4049 0.3290 0.3735 0.5724 0.3399 -0.3002 0.3422 0.3932 0.4437 0.5641 0.4814 0.3552 0.3025 0.3863 0.4375 -0.1370 0.3853 0.3277 -0.1567 0.3879 0.4851 0.3381 0.3163 0.3223 0.6978 0.4027 0.5694 0.2309 0.3430 0.4581 0.3899 0.2438 0.4694 0.4050 -0.2615 0.4636 0.5517 0.5175 0.3202 0.3154 0.3143 0.3850 0.2830 0.3903 0.3603 0.3586 0.5037 0.1961 0.4767 0.4648 0.5383 0.4962 0.3022 0.5364 0.2899 0.5000 0.5160 0.3150 0.5634 0.4563 0.5369 0.5025 0.2543 0.3673 0.3889 0.6591 0.2971 0.3222 0.4085 0.2248 0.4228 0.5751 0.4398 0.3098 0.3879 0.4089 0.3743 0.5213 0.5672 0.5892 0.4419 0.4960 -0.2746 0.4331 0.4921 0.2599 0.3813 0.2440 0.4086 0.4801 0.2169 0.5923 0.5070 0.3090 0.3391 -0.2504 0.3258 0.3633 0.5102 0.2628 0.2275 0.3389 0.4347 0.3621 0.4037 0.3685 0.5472 0.4031 0.4173 0.5760 0.4188 0.4290 0.5185 0.4390 0.3079 0.5268 0.4762 0.5140 0.4868 0.2120 0.3526 0.5996 0.2178 0.2367 0.4740 0.3670 0.4543 0.3661 0.4019 -0.2720 0.3962 0.5061 -0.2557 0.3333 0.2205 0.4127 0.2600 0.3739 0.3586 0.3934 -0.3477 0.4029 0.4894 0.5093 0.3462 0.2655 0.5157 0.4282 0.3899 0.2847 0.3568 0.3275 0.4258 0.4271 0.1861 0.6397 0.4368 0.3149 0.5014 -0.2240 0.2351 -0.2333 0.3487 0.2776 -0.2350 0.4022 0.5141 0.3697 0.3875 0.4207 0.3826 0.3651 0.4227 0.4737 0.3781 0.6077 0.6286 0.4308 0.3563 0.4158 0.4857 0.3242 0.4460 0.4418 0.2758 -0.3074 0.3471 0.5679 0.4959 0.4025 0.5047 0.3759 0.2477 0.2710 0.3698 0.2601 0.3889 0.1760 0.4640 0.4928 0.5304 0.5717 0.5327 0.5266 0.3771 0.4835 0.3689 0.3821 0.4583 0.3436 0.3600 0.3993 0.4349 0.3400 -0.2215 -0.2011 0.3888 0.4935 0.6215 0.4994 0.4764 0.4591 0.4313 0.4942 0.5038 0.6292 0.3593 0.2738 0.3066 0.6275 0.4552 -0.4027 0.3344 0.3693 0.3893 0.4341 0.3566 0.4029 0.3476 0.6053 0.4996 0.5006 0.5179 0.5360 0.4664 0.2229 -0.1970 0.3043 0.5124 0.5204 0.2587 -0.3270 0.5552 0.4222 0.5104 0.4214 0.1575 0.2960 0.4617 0.2873 0.2882 0.5582 0.4698 0.4573 0.5543 0.4169 0.3264 0.5325 0.5223 0.4579 0.2884 0.3628 0.2901 0.3526 0.2897 0.3039 0.4654 0.3481 0.3642 0.3663 0.4588 0.3390 -0.2800 0.3018 0.3382 0.3312 0.3652 0.4624 0.4781 -0.3954 -0.2301 0.3239 -0.3722 0.3288 0.3782 0.4936 0.5878 0.6446 0.3198 0.3369 0.4640 0.4317 0.4286 0.3508 0.4853 0.4450 0.2403 0.4448 0.4170 0.4456 0.4374 0.1857 0.4126 0.3816 0.4575 0.6183 0.4570 -0.2186 0.3007 0.4369 0.5873 0.4431 -0.3239 0.5763 0.3166 0.6408 0.1849 0.4739 0.4884 0.3473 0.4837 -0.2969 -0.2001 0.5225 0.4651 0.4765 -0.2260 0.3949 0.4104 0.3399 0.3365 0.3958 0.2988 0.3525 0.5033 0.3845 0.2601 0.4623 -0.1970 0.3886 0.2624 0.3522 0.3689 0.4346 0.4631 0.2291 0.4523 0.3832 0.3848 0.5340 -0.2841 0.5536 0.3458 0.4601 0.3119 -0.1738 0.3524 0.3850 0.3748 0.2243 0.3689 0.2507 0.4537 0.4754 0.3037 0.3563 0.5333 -0.3336 0.4478 0.4206 0.4013 0.2448 0.5141 0.4747 0.5162 0.4510 0.3639 0.5076 0.3554 0.3607 0.4048 0.4934 0.3551 0.4393 0.3939 0.3622 0.4998 0.2716 0.5916 0.5255 0.4358 0.5284 0.3637 0.3106 0.2848 0.3540 0.1889 0.4100 0.4764 0.4777 0.4774 0.3050 -0.2841 0.3624 0.3593 0.3599 0.3981 0.4628 0.3238 0.4642 0.2749 0.5650 0.5487 0.2142 0.4679 0.2785 0.1907 0.3857 0.2313 0.5377 0.4343 0.4097 0.2605 0.5477 0.3836 0.7120 0.2918 0.5157 0.4662 0.4446 -0.3022 0.4785 -0.1946 0.3212 0.6354 0.3780 0.5376 0.5260 0.4812 0.4373 0.4652 0.3782 0.4135 0.4480 0.5599 0.4887 0.6538 0.3643 0.3733 0.3805 0.2994 0.5169 0.4299 -0.2678 -0.2352 0.3348 0.5245 0.3788 0.5350 0.3669 0.2761 0.5036 0.4042 0.5884 0.4771 0.4136 0.5389 0.3328 0.4122 0.3581 0.2640 0.5780 0.2683 -0.2550 -0.2345 -0.2987 0.4980 0.3454 0.4302 0.3466 0.3140 0.4311 0.4121 -0.1532 0.4787 0.5684 0.5068 0.3355 0.3195 0.4850 0.4263 0.3561 0.4249 0.3520 -0.3877 0.5093 0.4028 0.4414 0.3613 0.2740 0.2473 0.4832 0.3621 0.3342 0.4040 -0.3077 -0.1962 0.3786 0.3813 0.4936 0.3121 0.2467 0.5318 0.3919 0.4868 0.2634 0.3132 0.3253 0.4852 0.3766 0.5200 0.3621 0.5798 0.4091 0.4968 0.6068 0.3261 0.5535 0.3529 0.2981 0.4154 0.4718 -0.2498 0.4379 0.2936 0.4552 0.3761 0.2975 -0.4484 0.6451 0.4152 0.4486 0.2714 0.3420 0.3543 0.2632 0.2983 0.4477 0.4775 0.1593 0.4442 0.3785 0.3082 0.2935 -0.2790 0.4167 0.3458 0.5276 0.4604 0.3695 0.4304 0.2487 0.5347 0.2067 0.3100 0.4284 -0.2809 0.5196 0.3478 -0.3752 0.4179 0.4352 0.4406 0.4969 0.3495 0.4621 0.3727 0.4418 0.4170 0.3252 0.4736 0.5737 0.3091 0.5178 0.2625 0.2706 0.3422 0.5737 0.5355 0.5416 0.6525 0.4377 0.3838 0.4066 0.2197 0.3000 0.4591 0.4937 0.3659 0.5080 0.4247 -0.5351 0.3978 0.4026 0.6055 0.3750 -0.2491 0.4001 0.5739 0.2195 0.6281 0.3961 0.2164 0.3874 0.3681 0.4713 0.5682 0.4826 0.4506 0.4076 0.4455 0.3340 0.3602 0.3670 0.3729 0.3764 0.3772 0.2132 0.2863 0.2648 0.4136 -0.2308 0.3290 0.4457 0.4383 0.3364 0.2086 0.3381 0.5208 0.3635 0.3487 0.4227 0.5748 0.3881 0.2376 0.4855 0.4701 0.3896 0.4552 0.4567 0.3784 0.4401 -0.2857 0.6407 0.3444 0.2361 0.3160 0.3461 0.4690 0.3547 0.3665 0.3191 0.2640 0.3502 0.3588 0.5187 0.4507 0.3766 0.5591 -0.2859 0.3891 0.2322 0.4381 0.4946 0.1918 0.4348" HIT_INDICES="5899 7547 9059 9166 10332 10698 10744 11169 11759 12288 12917 14674 15773 17540 18386 19223 19482 20588" ES_PROFILE="-0.2103 -0.2296 -0.2549 -0.2129 -0.2313 -0.2136 -0.1806 -0.1693 -0.1700 -0.1714 -0.1824 -0.2617 -0.3116 -0.3745 -0.3810 -0.3689 -0.3216 0.0008" RANK_AT_ES="19222.0000" RANK_SCORE_AT_ES="-0.0943"/>
  <DTG RANKED_LIST="gsea_treatment_collapsed.rnk" TEMPLATE="na_as_pre_ranked" GENESET="gene_sets.gmt#ADIP_VS_PREADIP_UP" ES="-0.3552" NES="-1.5208" NP="0.0278" FDR="0.1815" FWER="0.8240" CHIP="ftp.broad.mit.edu://pub/gsea/annotations/HG_U133_Plus_2.chip" RND_ES="0.3623 0.3954 0.2278 0.3467 0.4689 0.3140 -0.2133 0.4660 0.2434 0.2629 0.3463 0.3390 0.4211 0.4070 0.2896 0.2917 0.4115 0.2934 0.2927 0.3592 0.4060 0.3741 0.3649 0.5792 0.4020 0.3897 0.2594 0.4502 0.3485 0.2529 0.3989 0.5017 0.3882 0.3811 0.2787 0.3166 0.4371 0.4358 0.5325 0.2817 0.5080 0.3706 0.1994 0.4210 0.3267 0.5773 0.2639 0.3952 0.2108 0.3527 0.4180 0.3941 0.2981 0.3930 0.3216 0.3934 0.2494 0.3205 0.4359 0.5282 0.4073 0.3484 0.4272 0.3292 0.4024 0.4532 0.3477 0.2607 0.2487 0.2410 0.3619 0.3328 0.3308 0.3633 0.4860 0.3802 0.3734 0.3304 0.4734 0.3680 0.2734 0.3364 0.3846 0.3874 0.3617 0.2976 0.3584 0.4276 0.1842 0.4777 0.4702 0.2891 0.4216 0.2426 0.3297 0.5178 0.3203 0.3788 0.3475 0.4008 0.4874 0.3136 0.3853 0.3075 0.4224 0.4145 0.4467 0.5221 0.3178 0.4425 0.5122 0.3920 -0.2552 0.2942 0.3242 0.4300 0.4197 0.4349 -0.2526 0.3719 0.3406 0.3906 0.2853 0.5277 0.2901 0.4664 0.3681 0.5382 0.2184 0.4267 -0.2788 0.4305 0.2889 0.3960 0.4170 0.4334 0.4770 0.3533 0.4383 0.3022 0.4060 0.4365 0.3101 0.4419 0.3469 0.5669 0.3678 0.3574 0.4150 0.3263 0.4751 0.4397 0.4811 0.3039 -0.1446 0.4231 0.3443 0.4439 0.4354 -0.1901 0.3628 0.5566 0.1989 0.3527 0.4337 0.2959 0.4093 0.4009 0.3809 0.3602 0.3472 0.4223 0.2750 0.3803 0.2777 0.3983 0.4180 0.3055 0.4416 0.2946 0.3958 0.4261 0.3656 0.4137 0.4218 0.3099 0.3144 0.4289 0.4878 0.4793 0.3621 0.4599 0.1781 0.5360 0.2804 0.4465 0.4581 0.2973 0.3924 0.4574 0.3286 0.3509 0.4778 0.3121 0.4665 0.4628 0.3958 0.2733 0.2614 0.3624 0.3702 0.4241 0.2824 0.2809 0.4195 -0.2926 0.3028 0.4970 0.3063 0.4778 0.3535 0.5977 0.2136 0.4683 0.3554 0.2798 0.3149 0.2469 0.3607 0.2818 0.4779 -0.2084 0.3222 0.4197 0.2934 0.4411 0.4284 0.4755 0.2459 0.4530 0.4596 -0.1958 0.3107 0.3269 0.4426 0.5064 0.3495 0.3543 0.1825 0.4320 0.4917 0.3012 0.2680 0.2711 0.3465 0.4215 0.2948 0.4518 0.3673 0.4255 0.2907 0.2899 0.2528 0.4389 0.3231 0.4164 0.4342 0.4012 0.3209 0.4608 0.4154 0.3828 0.3964 0.2862 0.5046 0.2156 0.3532 0.4793 0.3101 0.3286 0.3683 0.4108 0.3860 0.4042 0.3232 0.3024 0.3931 0.4735 0.3230 0.4018 0.3679 0.3014 0.3612 0.3168 0.3806 0.5309 0.4771 -0.1986 0.4179 0.2974 0.3376 0.3791 0.3730 0.2926 0.3355 0.4560 0.2312 0.3346 0.4310 0.2413 0.4895 0.4434 0.3341 0.4123 -0.2300 0.3549 0.2235 0.3623 0.4419 0.2576 0.3523 0.4131 0.3811 0.4351 0.3057 0.3718 0.4049 0.2677 0.4260 -0.1922 0.2865 0.2310 0.4182 0.4691 0.2881 0.4591 0.2916 0.3120 0.4422 0.3805 0.2804 0.3196 0.3274 0.4063 0.5085 0.3347 0.4879 0.2159 0.3600 0.3890 0.3063 0.3370 0.4802 0.2463 0.3468 0.3255 0.3841 0.3744 0.3061 0.2056 0.3756 0.3806 0.2894 0.4175 0.3302 0.3187 0.3417 0.3113 0.4866 0.2117 0.3758 0.3697 0.3223 -0.1111 0.3081 0.4433 0.2380 0.3373 0.3693 0.3366 0.4495 0.4553 0.4704 0.4077 0.4764 0.4591 0.3042 0.4678 0.2322 0.2894 0.4092 0.4213 0.3104 0.3200 0.2850 0.3695 0.4215 0.3861 0.3944 0.4746 0.3941 0.2882 0.3277 0.3474 0.4191 0.3444 0.5274 0.4142 0.2591 0.4147 0.3832 0.4776 0.3623 0.3376 0.2405 0.3509 -0.2885 0.4238 0.2839 0.4734 0.1905 0.2723 0.4109 0.4479 0.3309 0.3093 0.4676 0.4727 0.3091 0.2574 0.3818 0.3772 0.3133 0.3775 0.4515 0.3463 0.3043 0.2918 0.2990 0.3550 0.4092 0.3337 0.4833 0.3743 0.2437 0.2358 0.3371 0.3243 0.3400 0.2942 0.2927 0.4649 0.3303 0.3360 0.3615 0.2470 0.4002 0.4465 0.3027 0.2738 0.2159 0.4752 0.2451 0.3835 0.4735 0.5107 0.3892 -0.3765 0.2875 0.3850 0.2913 0.3156 0.4062 0.5375 -0.2552 -0.2415 0.3230 0.4648 0.2616 0.6131 0.3336 0.4417 0.3512 0.4430 0.3587 0.3126 0.2498 0.4024 0.4809 0.5022 0.3324 0.4737 0.1795 0.2438 0.2671 0.3270 0.2861 0.4250 0.3267 0.4423 0.3684 0.3997 0.4407 0.3940 0.2221 0.4394 0.4169 0.4222 0.3014 0.3903 0.5761 -0.2978 0.3852 0.4509 0.2766 0.4474 0.3971 0.4548 0.3044 0.2960 0.3773 0.4926 0.3416 0.3451 0.4563 0.3472 -0.2039 0.4112 0.3176 0.4639 0.5196 0.4708 0.4732 -0.2355 0.2763 0.2039 0.4259 0.3187 0.4447 0.2466 0.2381 0.4681 0.3230 0.3140 0.4540 0.3146 0.3806 0.4432 0.2315 0.1800 0.3332 0.2607 0.3511 0.3476 0.3862 0.3494 0.4317 0.2137 0.4901 0.3224 0.3714 0.2488 0.3461 0.2523 -0.1984 0.4460 -0.2829 0.2455 0.4629 0.3039 0.3895 0.3791 0.3697 0.3400 0.4233 0.4295 -0.2238 0.2649 0.2323 0.3736 0.2570 0.2982 0.2552 0.3490 0.3846 0.5190 0.5598 0.3740 0.3638 0.4988 0.4485 0.4141 0.3901 0.3909 0.3998 0.4688 0.4627 0.2872 0.2873 0.2250 0.2824 0.4229 0.2677 0.4440 0.3148 0.4197 0.2843 0.4976 -0.1935 0.4795 0.1726 -0.2526 0.4091 0.4693 0.4250 0.3377 0.3370 0.4059 0.3336 0.3668 0.5048 0.3316 0.1790 0.4308 0.4938 0.2192 0.2630 0.2257 0.1913 0.2513 0.3249 0.1960 0.3147 0.4144 0.3684 0.3231 0.3782 0.4863 0.4270 0.2430 0.3358 0.3327 0.4176 0.4078 0.4282 0.2889 0.4889 0.2516 0.3380 -0.2543 0.4113 -0.2692 0.3353 0.3111 0.4049 0.4945 0.3935 -0.3220 -0.2392 0.2868 0.4035 -0.2468 0.4438 0.5738 0.4059 0.4127 0.3844 0.3792 0.3594 0.3966 0.3417 0.3713 0.3491 0.4206 0.4162 0.2116 0.2399 0.3823 0.3035 0.4858 0.3861 0.3558 0.3581 0.4163 0.3636 0.3879 0.3467 0.2286 0.4414 0.2222 0.3606 0.3361 0.2301 0.4822 0.4764 0.4150 0.4368 0.4131 0.2620 0.4541 0.3342 0.2188 0.3300 0.4051 0.3472 0.2156 0.3193 0.3066 0.2418 0.4350 0.3071 0.3689 0.4709 0.3631 0.3271 0.4122 0.3759 0.3927 0.3143 0.3049 0.3269 0.3540 0.4081 0.3936 0.4471 0.3401 0.2425 0.4744 0.4515 0.3271 -0.1935 0.3787 0.4718 0.2362 0.3044 0.2154 0.3102 0.4443 0.2908 0.4018 0.1643 0.2767 0.3474 0.3084 0.4314 0.2666 0.3879 0.4184 0.2299 0.2644 0.3735 0.4733 0.4982 0.4616 0.3952 0.4355 0.4784 0.3393 0.2662 0.4883 0.4647 0.4389 0.4360 0.2816 -0.2312 0.4907 0.2131 0.2650 0.4467 0.3209 0.3276 0.3692 0.4676 0.4195 0.5165 0.3689 0.3455 0.3573 0.3514 0.5448 0.3997 0.4337 0.4120 0.4105 0.3473 0.3223 0.5357 0.3593 0.3126 0.5629 0.4760 0.2333 0.3902 0.4398 0.4969 0.3375 0.2396 0.4371 0.4676 0.4938 0.4257 0.4002 0.3354 0.4515 0.4587 0.3424 0.4196 0.3155 0.4003 0.4342 0.2943 0.4414 0.2371 0.4617 0.3454 0.2640 0.3277 0.3032 0.4040 0.2942 0.3972 0.3726 0.3090 0.3308 0.3366 0.3951 0.3004 0.4846 0.3311 0.3121 0.4092 0.1751 0.3493 0.3221 0.3998 0.4552 0.4841 0.3836 0.3368 0.1954 0.2591 0.5146 0.3454 0.2848 0.3240 0.1952 0.4359 0.3265 0.5191 0.2496 0.3278 0.2491 0.3832 0.3214 0.4686 0.3913 0.4544 0.2158 0.4571 0.3320 0.4238 0.3136 0.4559 0.4101 0.4556 0.3621 0.3526 0.3348 0.3020 0.4126 0.3893 0.3308 0.2819 0.4971 0.2958 0.4840 0.3834 0.2127 0.2764 0.3923 0.3965 0.3815 0.2018 0.4721 0.3677 0.2938 0.3507 0.2847 0.4505 0.3039 0.3454 0.3101 0.2998 0.2566 0.2795 0.4590 0.2818 0.3301 0.3329 0.6284 0.2028 0.3627 0.5306 0.4109 0.3578 0.2064 0.2959 0.3980 0.3402 0.2663 0.4572 0.3886 0.2934 0.4194 0.3513 0.3401 0.2812 0.2974 0.3429 0.2364 -0.2295 0.4168 0.3094 0.4508 0.2016 0.2647 0.5248 0.3644 0.3061 0.5304 0.3515 0.2913 0.4251 0.3860 0.3313 0.3415 0.2280 0.3104 0.3058 0.4063 0.3905 0.4057 0.4147 0.2448 0.5459 0.2480 0.4637 0.3900 0.3461 0.3042 0.3764 0.4322 0.4688 0.4801 0.2980 0.3612 0.4392 0.3948 0.4412 0.3674 0.2710 0.3020 0.4641 0.3391 0.3886 -0.1693 0.3281 0.3235 0.4232 0.4193 0.3926 0.4103 0.4351 0.3882 0.3027 0.4001 0.1596 -0.2236 0.3014 0.4008 0.3235 0.3880 0.4427 0.4459 0.3650 0.2992 0.3287 0.2907 -0.2156 0.2981 0.3471 0.2932 0.4168 0.4457 0.3199 0.3697 0.2875 0.3999 0.5428 0.5000" HIT_INDICES="230 805 1136 1357 1401 1732 2386 3063 3131 3232 3315 5793 6505 7194 8746 9532 10284 12365 12441 12716 12917 13160 13555 14591 16258 16307 17814 19098 19437 19613 20445 20478 20530 20590 20594" ES_PROFILE="0.0599 0.0845 0.1155 0.1489 0.1905 0.2146 0.2179 0.2159 0.2431 0.2682 0.2939 0.1940 0.1782 0.1618 0.0998 0.0734 0.0472 -0.0477 -0.0452 -0.0529 -0.0574 -0.0645 -0.0796 -0.1282 -0.2070 -0.2071 -0.2733 -0.3224 -0.3232 -0.3148 -0.3178 -0.2782 -0.2290 -0.1264 0.0005" RANK_AT_ES="20444.0000" RANK_SCORE_AT_ES="-0.2515"/>
  <DTG RANKED_LIST="gsea_treatment_collapsed.rnk" TEMPLATE="na_as_pre_ranked" GENESET="gene_sets.gmt#TSADAC_PANC50_UP" ES="-0.3561" NES="-1.5142" NP="0.0000" FDR="0.1742" FWER="0.8360" CHIP="ftp.broad.mit.edu://pub/gsea/annotations/HG_U133_Plus_2.chip" RND_ES="0.3744 0.3573 0.5033 0.3698 0.3460 0.3449 0.4471 0.2695 0.2498 0.4146 0.4573 0.3793 0.4519 0.2516 0.3311 0.3390 0.3848 0.4365 0.3230 0.3370 0.3282 0.3019 0.4291 0.3389 0.1993 0.4048 0.4302 0.4204 0.4010 0.3104 0.4154 0.3181 0.3564 0.4906 0.4489 0.3337 0.2523 0.3577 0.3641 0.3989 0.2285 0.3307 -0.1824 0.1805 0.3189 0.3584 0.1813 0.3570 0.4655 0.3546 0.2875 0.5087 0.2723 0.3693 0.3378 0.4277 0.3518 0.3310 0.2854 0.4365 0.4335 0.4076 0.3774 0.3804 0.3621 0.2750 0.3680 0.3700 0.2890 0.3532 0.4072 0.5220 0.2670 0.3623 0.3604 0.3060 0.3534 0.3299 0.3036 0.3707 0.3275 0.4430 0.3134 0.3959 0.5287 0.2948 0.3608 0.4509 0.3633 0.3358 0.3377 0.4046 0.2357 0.3100 0.4491 0.4332 0.2998 0.3720 0.2461 0.2432 0.4150 0.2187 0.3788 0.2900 0.3097 0.1668 0.4138 0.3065 0.4251 0.4119 0.3328 0.4661 0.3157 0.3761 0.3809 0.2947 0.1723 0.3055 0.2291 0.2988 0.3782 0.4190 0.4344 0.2144 0.3987 0.4531 0.3829 0.3062 0.2846 0.4641 0.3033 0.3080 0.3141 0.4109 0.3510 0.3781 0.4131 0.3823 -0.2778 0.2885 0.3507 0.3374 0.4086 0.2994 0.2576 0.3312 0.3807 0.3146 0.2363 0.3413 0.4097 0.3258 0.3476 0.3923 0.2159 0.3200 0.3674 0.3407 0.3715 0.4728 0.3359 0.3628 0.3997 0.2826 0.5038 0.2951 0.4369 0.3508 0.3740 0.4605 0.2499 0.3882 0.3923 0.3883 0.3963 0.4784 0.3369 0.3436 0.3586 0.3872 0.3306 0.4229 0.4153 0.4333 0.3832 0.3800 0.4973 0.3884 0.3071 0.2184 0.4490 0.4745 0.3479 0.2959 0.3224 0.3719 0.3027 0.3610 0.3734 0.2636 0.3745 0.3860 0.3832 0.2264 0.3368 0.2255 0.2483 0.3423 0.3190 0.4269 0.4707 0.3447 0.3434 0.4359 0.3833 0.2822 0.3634 0.3446 0.2308 0.3284 0.2730 0.3099 0.4893 0.3998 0.2929 0.3993 0.4042 0.3134 0.3461 0.4318 0.2974 0.4250 0.4385 0.3737 0.3788 0.3970 0.3654 0.3722 0.4198 0.1907 0.3431 0.2511 0.3538 0.3783 0.4071 -0.1998 0.3034 0.2726 0.2652 0.3500 0.2921 0.3226 0.4760 0.3801 0.4808 0.4810 0.2539 0.2504 0.2269 0.3632 0.2573 0.3398 0.3313 0.4235 0.2791 0.2972 0.4331 0.2629 0.3951 0.1901 0.4152 0.4489 -0.2021 0.2989 0.3840 0.3101 0.3732 0.3008 0.3912 0.4940 0.2898 0.4651 0.4465 0.4037 0.2423 0.3788 0.5016 0.2218 0.3620 0.3221 0.3644 0.1895 0.3966 0.4397 0.4375 0.2796 0.4235 0.4111 0.4160 0.2479 0.3802 0.3897 0.2055 0.4300 0.3469 0.3016 0.3848 0.4154 0.3088 0.3857 0.2458 0.3724 0.3155 0.4349 0.3624 0.3717 0.2138 0.5180 0.3571 0.3643 0.3946 0.2976 0.3919 0.4543 0.4163 0.2801 0.3522 0.2464 0.3545 0.3320 0.5900 0.3786 0.2762 0.2808 0.3387 0.3980 0.2895 0.2789 0.4530 -0.2501 0.2467 0.4352 0.4380 0.3135 0.2815 0.2264 0.3841 0.2609 0.4079 0.4062 0.3505 0.2540 0.3657 0.3834 0.3668 0.4174 0.2130 0.3540 0.3149 0.2953 0.3167 0.3588 0.4027 0.2139 0.2291 0.4388 0.2839 0.3761 0.2057 0.3560 0.3530 0.3807 0.3878 0.4494 0.3020 0.4072 0.3757 0.2581 0.2621 0.3618 0.4038 0.4326 0.3781 0.3035 0.3018 0.2649 -0.3024 0.3827 0.2942 0.3916 0.4976 0.3593 0.2520 0.3060 0.4032 0.3946 0.5349 0.3767 0.2471 0.4454 0.3377 0.3959 0.5110 0.3701 0.4113 0.3819 0.2972 0.3807 0.3563 0.4317 0.4500 0.2116 0.4510 -0.2408 0.3118 0.3115 0.3111 0.2955 0.3836 0.3560 0.2738 0.3105 0.1975 0.4276 0.4042 0.4147 0.4151 0.3299 0.2459 0.4379 0.3634 0.3129 0.3619 0.4270 0.2980 0.3939 0.3498 0.3106 0.2307 0.2625 0.4328 0.4759 0.3372 0.2979 0.3379 0.4874 0.4488 0.3476 0.3340 0.3561 0.3997 0.3490 0.4447 0.3291 0.2815 0.3055 0.3417 0.3888 0.4380 0.3073 0.4291 0.4473 0.2609 0.3457 0.3643 0.3172 0.3621 0.4083 0.2983 0.3763 0.3220 0.2704 0.4288 0.3483 0.4290 0.2978 0.3634 0.3522 0.5066 -0.1990 0.2256 0.3064 0.4090 0.3289 0.5194 0.5042 0.4405 -0.2098 0.3432 0.3594 0.3376 0.3761 0.2153 0.3890 0.4587 0.2936 -0.2592 0.3224 0.5518 0.3115 0.3437 0.4080 0.3664 0.2757 0.4391 0.2989 0.3966 0.3264 0.4263 0.3714 0.4936 0.3162 0.4226 0.2159 0.4279 0.4461 0.3098 0.3446 0.4495 0.1613 0.3915 0.3851 0.4337 0.2963 0.3148 0.4485 0.3326 0.3185 0.4250 0.2724 0.2409 0.2622 0.3304 0.3764 0.2960 0.3472 0.3368 0.2694 0.4119 0.4233 0.4392 0.2598 0.2164 0.4719 0.2590 0.4314 0.3342 0.3585 0.3618 0.4252 0.3707 0.4646 0.4323 0.4181 0.3048 0.2868 0.1963 0.2649 0.4795 0.4519 0.2986 0.4539 0.4462 0.4511 -0.1907 0.4243 -0.2125 0.2814 0.4581 0.2274 0.3386 0.4003 0.2966 0.3692 0.3630 0.4224 0.4235 0.3240 0.4092 0.3041 0.3241 0.3817 0.4326 -0.2845 0.4053 0.3831 0.2924 -0.2426 0.3799 0.3516 0.3073 0.3877 0.3505 0.3997 0.4321 0.3731 0.2703 0.3487 0.4508 0.2502 0.3766 0.4078 0.2804 0.3183 0.2744 0.3980 0.3200 0.3062 0.4284 0.3652 0.3260 0.3174 0.2461 0.4241 -0.1867 0.3718 0.4083 0.3882 0.4198 0.3589 0.4704 0.4415 0.2690 0.4955 0.3627 0.2129 0.3269 0.3562 0.3557 0.2675 0.2828 0.2529 0.3021 0.4782 0.2964 0.2490 0.3161 0.3738 0.3805 0.4544 0.3989 0.3890 0.2178 0.3931 0.4571 0.3269 0.3044 0.3062 0.3846 0.4332 0.2614 0.4147 0.3688 0.4139 0.3236 0.4188 -0.2911 0.4605 0.1744 0.3837 0.2235 0.4000 0.2813 0.4356 0.2933 0.4122 0.2134 0.3425 0.3771 0.3969 0.3766 0.3107 0.4592 0.3619 -0.2198 0.4652 0.5083 0.3623 0.4359 0.2662 0.5027 0.2933 0.3550 0.3428 0.3716 0.3950 0.3545 0.4435 0.2514 0.3905 0.2990 0.3846 0.4420 0.3714 -0.3424 0.4092 0.2717 0.3087 0.4344 0.3597 0.1739 0.4971 0.3698 0.4407 0.4152 0.2882 0.3904 0.3792 0.3297 0.4743 0.4484 0.3592 0.4974 0.3976 0.3529 0.4287 0.4641 0.2762 0.4109 0.2315 0.2754 0.5214 0.4563 0.2508 0.3815 0.3945 0.3359 0.4573 0.2722 0.2895 0.5201 0.3773 0.4654 0.3754 0.2761 0.4698 0.4075 0.4577 0.3798 0.3449 0.3385 0.3644 0.3669 0.2444 0.3188 0.4235 0.4381 0.3768 0.4241 0.5375 0.2535 0.2081 0.3195 0.5584 -0.1862 0.3271 0.5092 0.3797 -0.2720 0.4248 0.5098 0.3910 0.3859 0.2943 0.2951 0.4357 0.2713 0.2418 0.2724 0.4588 0.3930 0.2370 0.3519 0.4483 0.3584 0.4433 0.3167 0.3731 0.3411 0.2552 0.2344 0.3483 0.3812 0.3090 0.2606 0.3643 0.4087 0.4125 0.4701 0.3974 0.4449 0.2158 0.2812 0.4865 0.3708 0.3194 0.4686 0.4273 0.3478 0.4894 0.2814 0.4719 0.2930 0.3836 0.3958 0.3289 0.3848 0.3818 0.3331 0.2414 0.2027 0.2469 0.3538 0.3820 0.3989 0.3181 0.4230 0.3644 0.3152 0.1764 0.4447 0.3335 0.4420 0.3729 0.3572 0.2339 0.4156 0.2673 0.3934 0.3493 0.4470 0.2489 0.3340 0.5046 0.3590 0.5035 0.3965 0.4364 0.4649 0.3661 0.4466 0.4386 0.2271 0.3427 0.3995 0.3914 0.3689 0.4680 0.3378 0.4253 0.3263 0.3839 0.3605 0.3770 0.3637 0.3736 0.4846 0.2965 0.3197 0.4040 0.3823 0.3906 0.5806 0.3892 0.3656 0.4116 0.3661 0.2117 0.3596 0.4149 0.3141 0.4097 0.4693 0.4485 -0.2477 0.4902 0.4271 0.4618 0.3544 0.4915 0.2954 0.3284 0.3946 0.4372 0.4036 0.1822 -0.2089 0.2626 0.3487 0.2982 0.4069 0.3725 0.4886 -0.2711 0.2928 0.5286 0.2350 0.3348 0.3205 0.3338 0.3732 0.2476 -0.2135 0.4864 0.4501 0.4106 0.3219 0.2802 0.3477 0.3976 0.3411 0.2783 0.3073 0.3075 0.3253 0.3599 0.4049 0.2170 0.3069 0.3440 0.3486 0.2249 0.3966 0.3991 0.4481 0.5256 0.3316 0.3427 0.3100 0.4082 0.2016 0.5407 0.5083 0.3377 0.1838 0.2949 0.4318 0.2228 0.3480 0.4129 0.3969 0.2982 0.4230 -0.2220 0.3441 -0.2599 0.2681 0.3153 0.4976 0.4585 0.4013 0.3041 0.4380 0.3973 0.2559 0.3458 0.3795 0.4002 0.4037 0.3269 0.4462 0.2766 0.4359 0.3154 0.3968 0.3977 0.4713 0.3322 0.4800 0.2955 0.4090 0.2636 0.4531 0.4783 0.3285 0.3469 0.4034 0.2067 0.3765 0.2550 0.3347 -0.1749 0.2312 0.4394 0.2694 0.3781 0.2437 0.2725 0.4000 0.3835 0.3298 0.2670 0.5499 0.4242 0.3195 0.3624 0.2233 0.5130 0.3997 0.3850" HIT_INDICES="333 461 657 760 834 1048 1685 2735 3398 6767 6965 7496 7820 7949 8269 9514 10469 10685 11128 11183 11850 11976 12496 13235 13448 14002 14029 14377 14684 14771 15021 15914 16500 16678 16896 18780 19316 20293 20410 20495 20599 20601" ES_PROFILE="0.0462 0.0980 0.1413 0.1868 0.2323 0.2680 0.2756 0.2558 0.2514 0.1048 0.1120 0.1017 0.1007 0.1089 0.1072 0.0579 0.0209 0.0195 0.0062 0.0116 -0.0139 -0.0134 -0.0329 -0.0644 -0.0707 -0.0947 -0.0931 -0.1078 -0.1212 -0.1240 -0.1353 -0.1775 -0.2033 -0.2087 -0.2156 -0.2965 -0.3086 -0.3289 -0.3020 -0.2647 -0.1433 0.0002" RANK_AT_ES="20292.0000" RANK_SCORE_AT_ES="-0.1933"/>
  <DTG RANKED_LIST="gsea_treatment_collapsed.rnk" TEMPLATE="na_as_pre_ranked" GENESET="gene_sets.gmt#LEE_E2F1_DN" ES="-0.3341" NES="-1.5137" NP="0.0000" FDR="0.1620" FWER="0.8370" CHIP="ftp.broad.mit.edu://pub/gsea/annotations/HG_U133_Plus_2.chip" RND_ES="0.4509 0.3757 0.4080 0.3050 0.4973 0.3439 0.3326 0.3716 0.3721 0.3557 0.3464 0.4305 0.4499 0.4059 -0.1676 0.3686 0.4172 0.3844 0.2777 0.3480 0.3363 0.3845 0.3567 0.3870 0.2400 -0.2848 0.2463 0.3209 0.4361 0.3918 0.3655 0.3872 0.4060 0.4280 0.4252 0.2936 0.1963 0.1840 0.2995 0.4097 0.3727 0.2890 0.4054 0.3341 0.2934 0.4293 0.4356 0.3952 0.3294 0.3821 0.4102 0.3976 0.3921 0.3545 0.3377 0.3734 0.3583 0.3862 0.4230 0.3704 0.4495 0.2924 0.3900 0.2466 0.3615 0.3600 0.4137 0.3537 0.2547 0.3321 0.3791 0.2378 0.3727 0.2571 0.3932 0.2486 0.4444 0.3954 0.2529 0.3347 0.3586 0.4163 0.3398 0.3148 0.3688 0.2939 0.2843 0.2512 0.3146 0.4105 0.3513 0.3423 0.4364 0.4509 0.2206 0.3821 0.3456 0.2070 0.3622 0.3081 0.4056 0.3322 0.3540 0.3813 0.3434 0.3108 0.3030 0.3494 0.4223 0.4073 0.2681 0.3091 0.3298 0.3496 -0.2566 0.4020 0.4555 0.2905 0.4075 0.2660 0.3637 0.4173 0.3737 0.2948 0.3209 0.2443 0.2482 0.4156 0.3926 0.3248 0.3191 0.3921 0.4406 0.3482 0.3942 0.4469 0.2794 0.2752 0.2408 0.3296 0.4158 0.3622 0.3547 0.3325 0.4229 0.4449 0.2987 0.4270 0.3658 0.4042 0.4033 0.4406 0.3944 0.3869 0.3857 -0.1836 0.3767 0.3549 0.3303 0.4339 0.3311 0.3423 0.4669 0.4539 0.3222 0.4072 0.1989 0.3753 0.4024 0.4210 0.3805 0.3775 0.4063 0.3445 0.3278 0.3337 0.2427 0.3603 0.3853 0.3685 0.3460 0.4572 0.3724 0.3503 0.4951 0.4807 0.3887 0.2825 0.3348 0.2979 0.3020 0.3322 0.4356 0.3382 0.3654 0.3530 0.4266 0.3978 0.3117 0.4076 0.2836 0.2929 0.2517 0.4152 0.4292 0.3140 0.3270 0.4694 0.3001 0.3643 0.2865 0.3645 0.4746 0.4214 0.2731 0.3476 0.3589 0.4224 0.2543 0.2083 0.2633 0.2689 0.2936 0.2647 0.4002 0.4554 0.2746 -0.1981 0.2975 0.2948 0.2611 0.3425 0.3972 0.4558 0.3716 0.3718 0.3613 0.3394 0.5025 0.3783 0.4353 0.3728 0.2578 0.3250 0.4296 0.3503 0.2596 0.2287 0.3072 0.1935 0.3254 0.3270 0.2867 0.3528 0.3802 0.3497 0.2880 0.1776 0.3525 0.3620 0.2696 0.4286 0.2645 0.3746 0.3105 0.3755 0.3258 0.3461 0.2301 0.3203 0.3596 0.3045 0.3476 0.3287 0.2677 0.3451 0.3330 0.3099 0.3561 0.3915 0.5196 0.3942 0.3361 0.3012 0.4135 0.2903 0.3632 0.2903 0.3462 0.1935 0.4347 0.3432 0.3556 -0.2145 0.3413 0.3577 0.3967 0.3266 0.2973 0.3239 0.3621 0.3391 0.4133 0.3472 0.2717 0.4348 0.3135 0.3773 0.3556 0.4445 0.3206 -0.2209 0.3228 0.3080 0.3516 0.2425 0.1772 0.3319 0.3390 0.3892 0.3797 0.2738 0.3345 0.3677 0.3750 0.2385 0.3477 0.4782 0.3922 0.3273 0.4254 -0.1845 0.3016 0.2854 0.3568 0.2451 0.4679 0.3272 0.4314 0.3188 0.4092 0.3081 0.2667 0.2887 0.3344 0.3927 0.2033 0.3302 0.4659 0.2856 0.3362 0.4035 0.3498 0.2222 0.3971 0.3965 0.3555 0.3431 0.2425 0.3743 0.3616 0.4111 0.3470 0.3601 0.3301 0.3557 0.2048 0.3309 0.3571 0.2847 0.3177 0.3611 0.4060 0.3934 0.2659 0.3823 0.2485 0.4000 0.3419 0.4702 0.4546 0.4004 0.2544 0.3014 0.3527 0.1405 0.2242 0.3042 0.3274 0.3058 0.3188 0.3573 0.3007 0.3369 0.3193 0.3446 0.3714 0.1852 0.4263 0.2532 0.3851 0.3822 0.3672 0.4621 0.4022 0.2895 0.2728 0.2461 0.3495 0.4708 0.2354 0.2075 0.3004 0.2710 0.3336 0.4426 0.3171 0.3491 0.2940 0.2629 0.2909 0.4627 0.3019 0.3708 0.3859 0.4076 0.3667 0.2965 0.3921 0.3137 0.3800 0.2837 0.2760 0.2891 0.4313 0.3608 0.2067 0.3204 0.2850 0.3615 0.3433 0.3725 0.3926 0.3096 0.2950 0.3279 0.4282 0.2569 0.4021 0.3824 0.3745 0.3349 0.4396 0.3937 0.3958 0.4428 0.4150 0.3501 0.4291 0.4481 0.4149 0.3327 0.3018 0.3673 0.4165 0.2128 0.4831 0.4456 0.3684 0.3755 0.3279 0.3490 0.3028 0.2064 0.3544 0.3480 0.2448 0.3320 0.3404 0.2636 0.3741 0.3827 0.2706 0.3326 0.2987 0.3291 0.4152 0.3360 0.3529 0.3405 0.3602 0.3580 0.4415 0.4414 0.2420 0.4048 0.4327 0.3748 0.3893 0.3363 0.2500 0.2490 0.2655 0.3938 0.3109 0.3815 0.3349 0.4088 0.4592 0.4105 0.3114 0.3696 0.3000 0.3952 0.2785 0.2214 0.2777 0.3085 0.3300 0.3579 0.3746 0.3026 0.3747 0.3941 0.4004 0.3899 0.3101 0.2950 0.3048 0.3924 0.4331 0.2425 0.3656 0.4632 0.3852 0.4202 0.3427 0.3541 0.4114 0.2679 0.3649 0.3939 0.5279 0.4476 0.3319 0.3879 0.3177 0.3237 0.3553 0.2639 0.2471 0.2836 0.2823 0.3040 0.3795 0.3086 0.4334 0.3501 0.3072 0.4734 0.2740 0.3438 0.2590 0.3000 0.3046 0.2115 0.3519 -0.2266 0.2817 0.3954 0.2970 0.3717 0.2805 0.4704 0.2280 0.4444 0.2325 0.3694 0.2609 0.3682 0.3286 0.3793 0.2130 0.3303 0.4613 0.4224 0.3892 0.2970 0.3782 0.3186 0.4127 0.4368 0.3051 0.3766 0.2896 0.3577 0.4532 0.3269 0.3172 0.3858 0.3666 0.3459 0.2659 0.3238 0.2899 0.5261 0.2406 0.4098 0.5022 0.3901 0.3165 0.3917 0.2770 0.3731 0.3917 0.3393 0.3608 0.4301 0.3574 0.2643 0.3590 0.3592 0.3767 0.3549 0.4320 0.3083 0.3746 0.3223 0.3482 0.2850 0.4092 0.4332 0.3856 0.4166 0.3622 0.4176 0.2415 0.3631 0.3619 0.3908 0.4715 0.3958 0.3057 0.3684 0.3437 0.4093 0.3469 0.3895 0.3088 0.3141 0.3957 0.1831 0.2868 0.3856 0.3216 0.2924 0.3511 0.2907 0.3517 0.3798 0.2983 0.3629 0.3810 0.3855 0.3761 0.4443 0.3113 0.3807 0.4295 0.4436 0.3557 0.3207 0.3780 0.2847 0.4200 0.4677 0.3725 0.3754 0.3663 0.2793 0.4069 0.2557 0.3247 0.1826 0.2180 0.2808 0.3896 0.2834 0.4513 0.3311 0.3160 0.3511 0.3854 0.4134 0.2644 0.2275 0.2821 0.3847 0.4875 0.4112 0.3811 0.4065 0.3478 0.3255 0.4953 0.3091 0.3790 0.4351 0.2504 0.2812 0.3605 0.3384 0.3418 0.4162 0.3946 0.3289 0.2859 0.3094 0.3924 0.4010 0.4473 0.4834 0.3115 0.4515 0.4126 0.5389 0.3295 0.3048 0.2731 0.3362 0.2840 0.2288 0.2735 0.3461 0.3645 0.2791 0.2744 0.1839 0.3633 0.2485 0.4770 0.2415 0.2686 0.2998 0.3925 0.2724 0.3024 0.3786 0.3555 0.3841 0.4298 0.3100 0.3793 0.3746 0.4144 0.2966 0.2488 0.4629 0.4630 0.2802 0.3674 0.4936 0.2625 0.3765 0.2882 0.3104 0.2962 0.2842 0.4154 0.3484 0.2967 0.4016 0.3349 0.3154 0.3891 0.3553 0.3182 0.3420 0.3433 0.3891 0.2532 0.4072 0.3795 0.3451 0.3410 0.3510 0.4216 0.3127 0.2007 0.3235 0.3456 0.3123 0.3526 0.3538 0.2356 0.3638 0.3859 0.4077 0.4449 0.2841 0.4402 0.3456 0.3333 0.2759 0.3416 0.3032 0.3493 0.3921 0.3348 0.4193 0.3722 0.3179 0.2208 0.3586 0.4525 0.4245 0.3141 0.2360 0.3384 0.2581 0.2320 0.3622 0.2744 0.4084 0.3885 -0.2938 0.4036 0.3361 0.3207 0.4801 0.3800 0.2717 -0.1791 0.3770 0.3801 0.2921 0.2331 0.3020 0.2165 0.3032 0.2879 0.3755 0.4085 0.5133 0.3613 0.3300 0.3860 0.3469 0.2575 0.3764 0.3635 0.3313 -0.2385 0.3655 0.3766 0.2714 0.3948 0.2905 0.3891 0.3339 0.3008 0.3340 0.2577 0.4394 0.2370 0.2864 0.2248 0.4973 0.2701 0.4229 0.2682 0.4027 0.1960 0.3698 0.2624 0.4267 0.3097 0.4094 0.3214 0.4881 0.4102 0.4027 0.3601 0.3561 0.3144 0.3634 0.2242 0.4308 0.4028 0.3225 0.4014 0.3509 0.3190 0.3352 0.3261 0.3383 0.3985 0.1705 0.3691 0.3959 0.4542 0.2784 0.3818 0.3531 0.3503 0.3751 0.4666 0.4444 0.3720 0.4136 0.2990 0.4168 0.4710 0.2281 0.4068 0.3031 0.3724 0.2417 0.4067 0.2574 0.3441 0.3386 0.2801 0.3678 0.3846 0.4785 0.2275 0.3270 0.2937 0.3250 0.3129 0.4166 0.3638 0.3209 0.3193 0.4132 0.3468 0.3687 0.4933 0.3793 0.2907 0.4641 0.3261 0.3336 0.2360 0.3464 0.3303 0.4093 0.3270 0.3881 0.3401 0.1988 0.2868 0.2965 0.3202 0.3296 0.3241 0.2600 0.2999 0.2442 0.3505 0.3847 0.2386 0.4204 0.3243 0.4696 0.4599 0.4008 0.3854 0.3024 0.3825 0.3169 0.3318 0.2942 0.3621 0.3684 0.3858 0.3881 0.3705 0.3739 0.3406 0.3764 0.3982 0.3345 0.4413 0.4601 0.2718 0.3558 0.4246 0.3991 0.4744 0.3682 0.3988 0.3903 0.3352 0.3666 0.2922 0.3478 0.3498 0.2751" HIT_INDICES="434 970 1123 1426 1819 1897 2181 2298 2946 3084 4606 5153 6478 7514 8134 8562 9161 9490 9898 10255 10370 10568 10650 11017 11562 13387 13465 13674 14242 14250 14475 14591 15134 15204 15655 15669 15729 15810 16243 16294 16307 16525 16639 17100 17121 17749 18100 18550 18643 19013 19548 19559 19676 19951 20068 20079 20122 20362 20533 20541 20544 20590" ES_PROFILE="0.0324 0.0492 0.0827 0.1054 0.1203 0.1500 0.1677 0.1929 0.1887 0.2086 0.1555 0.1484 0.1002 0.0639 0.0465 0.0377 0.0194 0.0137 0.0035 -0.0049 -0.0018 -0.0030 0.0013 -0.0089 -0.0286 -0.1137 -0.1139 -0.1208 -0.1462 -0.1443 -0.1534 -0.1575 -0.1834 -0.1864 -0.2077 -0.2078 -0.2099 -0.2129 -0.2321 -0.2326 -0.2312 -0.2393 -0.2420 -0.2604 -0.2574 -0.2820 -0.2922 -0.3055 -0.3010 -0.3081 -0.3198 -0.3060 -0.2965 -0.2919 -0.2783 -0.2592 -0.2408 -0.2256 -0.1874 -0.1388 -0.0882 0.0007" RANK_AT_ES="19547.0000" RANK_SCORE_AT_ES="-0.1111"/>
  <DTG RANKED_LIST="gsea_treatment_collapsed.rnk" TEMPLATE="na_as_pre_ranked" GENESET="gene_sets.gmt#BRCA1_MES_UP" ES="-0.3305" NES="-1.4940" NP="0.0571" FDR="0.1682" FWER="0.8680" CHIP="ftp.broad.mit.edu://pub/gsea/annotations/HG_U133_Plus_2.chip" RND_ES="0.3917 0.3605 0.4466 0.3257 0.4061 0.4423 0.4739 0.2983 0.3767 0.3038 0.4066 0.4372 0.4341 0.4316 0.4444 0.3674 0.4471 0.3506 0.4592 0.4031 0.3258 0.4880 0.4646 0.3765 0.2661 0.3952 0.3811 0.2318 0.2468 0.3501 0.3702 0.3974 0.2560 0.3709 0.3639 0.4903 0.4117 0.3514 0.4703 0.4570 0.4434 0.2222 0.4258 0.4429 0.3299 0.4254 0.1604 0.3130 -0.1990 -0.3150 0.3192 0.5796 0.3016 0.4138 0.5552 0.2815 0.3819 -0.2264 0.3331 0.4133 0.4459 0.4612 0.3502 0.3511 0.3597 0.4822 0.4383 0.2453 0.1763 0.3227 0.3632 0.3022 0.3953 0.4437 0.3993 -0.3102 0.4225 0.3325 0.2943 0.3464 0.3978 0.2303 0.3135 0.4320 0.5013 0.4488 0.3549 0.1766 0.4001 0.3472 0.4797 -0.1888 0.3188 0.2811 0.3473 0.3575 0.4907 0.3672 0.3066 0.4375 0.4486 0.4426 0.2760 0.3284 0.3417 0.2132 0.4459 0.2469 0.3428 0.3118 0.4447 0.3575 0.3221 0.4173 0.4117 0.4038 -0.1930 0.2517 0.3783 -0.1580 0.3147 0.3567 0.3518 0.3511 0.1942 0.3980 0.4150 0.2058 0.2395 0.5079 0.5421 0.2311 0.3760 0.3478 0.4781 0.4552 0.4741 0.3621 0.4275 0.2610 0.3516 0.2553 0.3707 0.3257 0.4391 0.4516 0.2890 0.4631 0.2703 0.3977 0.2357 0.3739 0.4652 0.3429 0.2260 0.4962 0.3245 0.3076 0.2394 0.3209 0.4570 0.2863 0.5553 0.3715 0.3120 0.3419 0.3596 0.2751 0.3650 0.4103 0.3875 -0.1802 0.4038 0.3720 0.5010 0.2299 0.4082 0.5437 0.4353 0.3234 0.2730 0.4540 0.4600 0.2576 0.1936 0.4293 0.2072 0.3873 0.1930 0.3487 0.4009 0.3376 0.4025 0.3238 0.4076 0.2950 0.3053 0.4134 0.3488 -0.1880 0.4617 0.4833 0.3497 0.4694 0.3841 0.2809 0.3635 0.2127 0.3737 0.4585 0.3701 0.5917 0.3964 0.3089 0.2441 0.3520 0.4569 0.3463 0.4373 0.2359 -0.1343 0.3793 0.3367 0.2332 0.4551 0.4601 0.3690 0.4031 0.3320 0.5314 0.3360 0.3550 0.3193 0.3895 0.4488 0.2706 0.5015 0.4247 0.4103 0.3182 -0.2203 0.3645 0.1620 0.2980 0.4308 0.3736 0.3751 0.5009 0.3951 0.3393 0.3708 0.2714 0.2962 0.4243 0.3558 0.4200 0.4040 0.3452 0.3127 0.2282 0.3814 0.3447 0.4222 0.1951 0.2096 0.2852 0.1981 0.4497 0.4178 0.3515 0.3208 0.3659 0.3127 0.4690 -0.1441 0.3289 0.2203 0.4399 0.4052 0.2969 0.4011 0.3568 0.2995 0.3718 0.3510 0.2284 0.3631 0.3874 0.2507 0.2369 0.2555 0.4086 0.4144 -0.2188 0.3889 0.3815 0.5617 0.2853 0.3254 0.4162 0.3942 0.2903 0.3523 0.3216 0.2324 0.2148 0.2653 0.3413 0.5237 0.3356 0.4057 0.3913 0.4501 0.3799 0.2966 0.3882 0.4059 0.3249 0.3102 0.3161 0.3928 0.2193 0.4450 0.2671 0.4877 0.4324 0.3826 0.4294 0.3413 0.3725 0.3378 0.3909 0.3288 0.3017 0.3507 0.2111 0.2684 0.3424 0.3962 0.3766 0.3560 0.2580 0.2609 0.2267 0.2963 0.3312 0.4133 0.4322 0.4326 0.2871 0.3298 0.3456 0.4109 0.2135 0.4193 0.4193 0.4337 0.3410 0.3410 0.2552 0.1341 0.3638 0.3491 0.4145 0.2160 0.3780 0.3379 0.4026 0.5525 0.3852 0.3750 0.3901 0.4209 0.3793 0.3475 0.2538 0.4587 0.3180 0.3780 0.3601 0.3229 0.3097 0.3665 0.3448 0.4166 0.5042 0.4316 0.4149 0.3575 0.3988 0.4583 0.3603 -0.2103 0.2902 0.4369 0.2884 0.2723 0.3749 0.3166 -0.2170 -0.3701 0.2242 0.3498 0.2717 0.3378 0.2825 0.4333 0.3455 0.4764 0.3304 0.5605 0.3267 0.3146 0.2328 0.3879 0.2365 0.2215 0.4317 0.5113 0.1955 0.3468 0.2838 0.4151 0.3143 0.3506 0.4638 0.4125 0.3033 0.3604 0.4661 0.4987 0.4167 0.2683 0.3051 0.3997 0.2457 0.3536 0.3805 0.2285 0.3883 0.2963 0.3961 0.3772 0.4851 0.2856 0.3469 0.4053 0.3321 0.3020 0.2837 0.5312 0.3687 0.3774 0.2708 0.4532 0.3193 0.2812 0.4086 0.3599 0.3446 0.2203 0.3362 0.3868 0.4745 0.3895 0.3179 0.3833 0.3519 0.5209 0.4734 0.3802 0.4459 0.2643 0.2697 -0.2194 0.2917 0.2566 0.5223 0.5496 0.1978 0.5416 0.5034 0.3118 0.2632 0.4591 0.3197 0.3428 0.2913 0.3899 0.2740 -0.2279 0.5246 0.3716 0.4259 0.2167 0.3579 0.3659 0.1825 0.2914 0.3040 0.2936 0.4077 0.4580 0.3289 0.3222 0.4258 0.4072 0.2723 0.3229 0.4331 0.2589 0.4832 0.2089 0.3617 0.3636 0.2658 0.4641 0.2752 0.5300 0.3150 0.2876 0.4246 0.2233 0.4429 0.3171 0.4552 0.3495 0.2884 0.4847 0.3747 0.2733 0.2920 0.3941 0.2877 0.5167 0.3714 0.4246 0.3264 0.1815 0.2617 0.3855 0.3523 0.3138 0.4567 0.3065 0.3233 0.2733 0.5645 0.3404 0.3774 0.3231 0.3679 0.3411 0.1754 0.2969 0.3033 0.3778 0.3766 0.3247 0.3534 0.3443 0.3926 0.4458 0.4112 0.2306 0.2836 0.3827 0.3161 0.5002 0.3673 0.3585 0.2740 0.4633 0.5063 0.3309 0.3632 0.2169 0.4399 0.3006 0.2980 0.3469 0.3056 0.4276 0.3233 0.3607 0.3277 0.3134 0.3112 0.2649 0.3265 -0.1788 0.3919 0.2231 0.4668 0.2709 0.2513 0.4109 0.3334 0.3124 0.4123 0.3325 0.3335 0.3203 0.2799 0.3136 0.2824 0.4338 0.3966 0.4255 0.1766 0.3973 0.3042 0.4621 0.3982 0.3682 -0.1862 0.2642 0.3441 0.3422 0.3756 0.3802 0.4225 0.3587 0.3683 0.2049 0.4638 0.2855 0.3053 0.3637 0.4548 0.5467 0.3856 0.4495 0.4578 0.3034 0.3278 0.2885 0.3726 0.2256 0.3839 0.3511 0.3242 0.3192 0.3299 0.2916 0.3266 0.4082 0.3154 0.2601 0.2405 0.3587 0.2739 0.4188 0.2975 0.4525 0.4547 0.3880 0.2176 0.2932 0.3345 0.3797 0.1730 0.5027 0.3200 0.3668 0.3323 0.4637 0.4111 0.3660 0.2128 0.3753 0.3896 0.5345 0.2915 0.3669 0.3441 0.4432 0.4565 0.4237 0.3060 0.4006 0.3648 0.3153 0.3595 0.2995 0.4190 0.3897 0.3859 -0.2315 0.3587 0.2609 0.4621 0.3129 0.3003 0.2866 0.3051 0.4782 0.4255 0.2952 0.4081 0.2415 0.5314 0.3617 0.5258 0.2798 0.4194 0.4747 0.3591 0.3657 0.5226 0.3236 0.4564 0.3152 0.3641 0.4843 0.3204 0.3918 0.3969 0.4003 0.4020 0.3249 0.4381 0.4589 0.4749 0.2152 0.3677 0.4227 0.3511 0.4645 -0.2447 0.3163 0.2365 0.2608 0.4466 0.3414 0.2385 0.3396 0.3239 0.3674 0.3065 0.4910 0.4476 0.4147 0.4325 0.2733 0.2762 -0.2563 0.1815 0.4364 0.2622 0.3981 0.2542 0.3924 0.3247 0.3962 0.4743 0.4233 0.2360 0.4080 0.2818 0.3704 0.3810 0.2426 0.3195 -0.1756 0.4309 0.3064 0.3910 0.3461 0.4069 0.2591 0.4539 0.4210 0.3826 0.3662 0.2830 0.4469 0.2887 0.3374 0.2397 0.3307 0.2515 0.4222 0.3310 0.3585 0.3620 0.4681 0.2502 0.1573 0.3879 0.3781 0.4185 0.4157 0.3509 0.3603 0.4844 0.2863 0.3565 0.3536 0.4255 0.2556 0.4749 0.2661 -0.2747 0.3169 0.3474 0.3329 0.4350 0.3968 0.3851 0.3123 0.3251 0.3787 0.3430 0.3186 0.5056 0.2147 0.3980 0.4950 0.4842 0.2781 0.3472 0.3333 0.2913 0.4199 0.3377 0.3646 0.3116 0.4991 -0.2438 0.3745 0.4148 0.3251 0.4077 -0.2601 0.3341 0.3654 0.4868 0.3037 0.3359 0.5129 0.3204 0.3299 0.3089 0.3359 0.3958 0.2428 0.2347 0.3316 0.4388 0.3588 0.2070 0.2909 0.2324 0.3685 0.4240 0.4913 0.4914 -0.1791 0.3907 0.4420 0.4450 0.3842 0.3194 0.5974 0.1763 0.4207 0.3465 -0.2567 0.3582 0.4357 0.3273 0.5310 0.4513 0.3273 0.1771 0.3680 0.5054 0.4188 0.3586 0.4209 0.4961 0.3570 0.3600 0.3091 0.2506 0.3460 0.3262 0.3944 0.1913 0.4422 0.3932 0.3678 0.3767 0.4807 0.4670 0.4386 0.4013 0.4154 0.3335 0.2465 -0.3620 0.3686 -0.2339 0.4664 0.4610 0.3463 0.4675 0.2294 0.2578 0.2461 0.3835 0.4264 0.2871 0.3779 0.3736 0.3090 0.3208 0.2868 0.3331 0.2269 0.4513 0.3922 0.4847 -0.1663 0.3331 0.1823 0.2541 0.3505 0.3854 0.3268 0.4695 -0.1823 0.3175 0.3020 0.3321 0.2046 0.3668 0.3357 -0.1955 0.3126 0.4136 0.4418 0.3240 0.3643 0.2343 0.4070 0.2955 0.3434 0.4446 0.5126 0.2987 0.1686 0.2976 0.3118 0.3328 0.4125 0.4080 0.2470 0.2863 0.3785 0.3334 0.5025 0.5019 0.2985 0.3838 0.4589 0.4430 0.4014 0.3408 0.3551 0.2891 0.3841 0.4475 0.3341 0.4505 0.3476 0.3202 0.3407 0.3008 0.3672 0.4467 0.2807 0.4612 0.4365 -0.1944 0.3699 0.3043 0.4057 0.4964 0.5033 0.2600 0.4179 0.2630 0.2714 0.4186 0.3371 0.3465 0.4068 0.3573" HIT_INDICES="225 1058 1290 1604 2128 2143 2146 2804 3050 3182 3367 3384 3849 5030 5227 5294 8649 10715 10786 10875 11707 12393 13278 13388 13722 13864 14360 15934 16060 17826 18161 19727 19872 20123 20219 20275 20467 20552 20602" ES_PROFILE="0.0576 0.0634 0.0952 0.1195 0.1296 0.1641 0.1993 0.1983 0.2160 0.2385 0.2577 0.2850 0.2885 0.2532 0.2650 0.2830 0.1329 0.0416 0.0470 0.0514 0.0182 -0.0092 -0.0478 -0.0490 -0.0618 -0.0654 -0.0873 -0.1625 -0.1670 -0.2461 -0.2544 -0.3132 -0.3013 -0.2908 -0.2703 -0.2463 -0.2180 -0.1631 0.0001" RANK_AT_ES="19726.0000" RANK_SCORE_AT_ES="-0.1217"/>
  <DTG RANKED_LIST="gsea_treatment_collapsed.rnk" TEMPLATE="na_as_pre_ranked" GENESET="gene_sets.gmt#NO1PATHWAY" ES="-0.3580" NES="-1.4509" NP="0.0417" FDR="0.2027" FWER="0.9280" CHIP="ftp.broad.mit.edu://pub/gsea/annotations/HG_U133_Plus_2.chip" RND_ES="0.3175 0.3427 0.4525 0.3243 0.4595 0.2675 0.3115 0.4387 0.3298 0.1887 0.3397 0.2090 0.3268 0.3997 0.3552 0.3792 0.4674 0.3859 0.4500 0.4333 0.4144 0.4164 0.3713 0.4624 0.4237 0.4561 0.3210 0.3482 0.5642 0.2498 0.3014 -0.2845 0.3242 0.4048 -0.2219 0.3106 0.3724 0.3569 0.2183 0.3449 0.3982 0.3719 0.3928 0.3530 0.3451 0.3561 0.3648 0.2541 0.4381 0.3171 0.3078 0.3670 0.4225 0.4479 0.3822 0.3399 0.4160 0.4374 0.4691 0.4259 0.3741 0.3864 0.2846 0.4623 0.3314 0.4381 -0.2602 0.3600 0.1906 0.3967 0.3905 0.3739 0.1985 0.4026 0.4204 0.3149 0.3894 0.5190 0.2833 0.2076 0.4434 0.4926 0.3490 0.4476 0.4040 0.2144 0.2450 0.3239 0.3985 0.4125 0.4584 0.4906 0.5466 0.4522 0.4707 0.3369 0.4687 0.3601 0.4235 0.2774 0.3927 0.4217 0.4244 0.2981 0.4655 0.4734 0.4970 -0.2140 0.4368 0.4481 0.3283 0.4925 0.3244 0.4061 0.2399 0.4151 0.4063 0.2550 0.4262 0.3818 0.3513 0.4109 0.2980 0.4755 0.3665 0.2827 0.4635 0.4953 0.4792 0.3711 0.3350 0.4375 0.2777 0.4900 0.4384 0.3169 0.2510 0.4099 0.4103 0.4795 0.3108 0.5501 0.3722 0.3932 0.3527 0.3663 0.4512 0.4771 0.2934 0.3934 0.4017 0.2872 0.5098 0.4347 0.5109 0.5588 0.3578 0.3979 0.5155 0.2898 0.5367 0.4561 0.3992 0.4892 0.3254 0.3531 0.3300 0.3241 0.3310 0.5848 0.2820 0.4290 -0.3013 0.3411 0.2880 0.3534 0.4570 0.5187 0.3102 0.2519 0.5400 0.3403 0.5621 0.2798 0.5447 0.2630 0.2727 0.2786 0.3467 0.3745 0.3408 0.5277 0.1982 0.2965 0.4880 0.2584 0.3466 0.4903 0.4205 0.3774 0.1600 0.5050 0.4897 0.3661 0.5348 0.3478 0.4764 0.3110 0.4200 0.4736 0.2401 0.2932 0.4231 0.2628 0.4085 0.3242 0.3779 0.3451 -0.2307 0.2197 0.4333 0.4234 0.4122 0.3832 0.4020 0.4189 0.2276 0.3306 0.2480 0.4711 0.3825 0.5038 0.4101 0.2927 0.2749 0.4545 0.4910 0.5536 0.3478 0.4673 0.4653 0.2554 0.2375 0.2309 0.3200 0.3779 0.2314 0.3069 0.3607 0.3704 0.4449 0.4750 0.4482 0.3919 0.3759 0.3989 0.3807 0.5496 0.2160 0.4302 0.3252 0.3407 0.2866 0.2723 0.4271 0.5555 0.2939 -0.3075 0.2741 0.2669 -0.3129 0.4034 0.1885 0.3981 0.3994 0.2924 0.3849 0.3981 0.3696 0.3913 0.2193 0.3731 0.4178 0.5094 0.4837 0.3398 0.4326 0.4160 0.2468 -0.1960 0.2876 0.2664 0.3248 0.4360 0.4081 0.3775 0.4922 0.3012 0.3457 -0.1963 0.3063 0.2418 0.3051 -0.3770 -0.1141 0.4504 0.3077 0.3319 0.2030 0.3422 0.3327 0.2586 0.3439 0.4274 0.3275 0.3541 0.2877 0.1769 0.4502 0.3496 0.2925 0.4685 0.4387 0.5021 0.3256 0.2930 0.2955 0.2814 0.3915 0.2941 0.3248 0.4590 0.3138 -0.3105 0.3028 0.2960 0.2973 0.2720 0.3092 0.2810 0.4710 0.2247 -0.2651 -0.2358 -0.1722 0.4407 0.2934 0.4106 0.5212 0.3668 0.3367 0.3718 0.3070 0.4076 0.4879 0.4220 0.2158 0.5501 0.4782 0.3651 -0.2251 0.3868 0.3342 0.4720 0.3131 0.3934 0.4359 0.3464 0.4536 0.3426 -0.3342 -0.2105 0.4311 0.4694 0.2004 0.4308 0.2421 0.3780 0.4708 0.5529 0.2395 0.2546 0.4854 0.3441 0.3876 0.3301 0.3418 0.3706 0.2298 0.3925 0.3752 0.3093 0.3505 0.3411 0.3296 0.3440 0.4206 0.3425 0.3240 0.1700 0.4024 0.2293 0.4476 0.3284 0.2256 0.4754 0.4863 0.4615 0.4485 0.3082 0.4039 0.2426 -0.1646 0.3994 0.5245 0.3090 0.3930 0.4331 0.3411 0.4200 0.5023 0.3829 0.3466 0.3817 0.3926 0.5240 0.3144 0.5002 0.3859 -0.1781 0.2895 0.2566 0.4273 -0.3516 0.2558 0.2584 0.2992 0.4433 0.4066 0.5183 0.2488 0.2647 0.1849 0.2417 0.3075 0.2528 0.3682 0.3912 0.4412 0.3755 0.2985 0.3185 0.4499 0.3809 0.2315 0.3082 0.3040 0.4018 0.3431 0.2511 0.4461 0.4809 0.4176 0.2889 0.3308 0.2301 0.4662 0.4726 0.3214 0.4226 0.2842 0.4819 0.4574 0.3277 0.5173 0.4370 0.3699 0.4759 0.4473 0.3045 0.2515 0.3060 0.2658 0.2649 0.4240 0.4637 0.4376 0.3499 0.2854 0.4772 0.3632 0.4165 0.4507 0.2994 0.2532 0.3297 0.4893 0.3804 0.1862 0.2170 0.4109 0.3647 0.3358 0.2699 0.1907 0.2618 0.4503 0.3843 0.3683 0.2658 0.4186 0.4151 0.3161 0.3204 -0.3285 0.2485 0.4249 0.3915 0.3562 0.4583 0.2032 0.3980 0.5040 0.4987 0.3336 0.3041 0.3396 -0.2199 0.3835 0.3562 0.3611 0.4133 0.2727 0.3273 0.3285 0.2927 0.4070 0.3764 0.3273 0.2548 0.3397 -0.2870 0.3955 0.3744 0.3681 0.4920 0.2943 0.5232 0.3548 0.3567 -0.2693 0.1461 0.3570 0.4862 -0.2543 0.4723 0.2728 0.3167 0.4059 0.2570 0.4404 0.3342 0.3137 -0.1895 0.4545 0.4142 0.2881 0.3647 0.1968 0.3397 0.4594 0.4449 0.2550 0.4323 0.3374 0.4313 0.3320 0.4312 0.4154 0.3017 0.3633 0.4311 0.3788 0.4629 0.2887 0.4509 0.4353 0.2625 0.3417 0.4952 0.4414 0.3849 0.2313 0.3378 0.3728 0.4030 0.4602 -0.2554 0.3645 0.3125 0.2263 0.4113 0.3679 0.2995 0.4951 0.2504 0.3831 0.4012 0.4365 0.2904 0.4023 0.4727 0.3914 0.2363 0.4630 0.4142 0.4362 0.3642 0.3975 0.3261 0.3955 0.2886 0.1361 0.4210 0.3348 0.3637 0.2567 0.2285 0.3932 0.4660 0.4078 0.4409 0.4363 0.3259 0.4633 0.2795 0.3441 0.3582 -0.3892 0.2276 0.3241 -0.1764 0.4429 0.3157 0.4323 0.2900 0.2415 0.4355 0.3198 0.3486 0.5062 0.4220 0.3283 0.2860 0.3678 0.4275 0.5323 0.2975 0.5124 0.2757 0.4617 0.2347 0.5469 0.3383 0.2501 0.3725 0.4126 0.3712 0.4204 0.4048 0.4457 0.2426 0.2131 0.4074 0.3757 -0.2003 0.4281 0.3402 0.3965 0.2677 0.4414 0.4273 0.2019 0.3688 -0.2661 0.4770 0.1902 0.4939 -0.3240 0.3779 0.3903 0.4729 0.3077 0.3404 0.2424 0.2074 0.5019 0.4989 0.3571 0.4371 0.2829 0.4401 0.3706 0.3518 0.2653 0.4464 0.3846 0.4966 0.5002 0.4625 0.4005 0.3929 0.4223 0.4266 0.2178 0.4173 0.4193 0.2775 0.2802 0.4275 0.3637 0.1321 0.2256 0.4850 0.3488 0.2881 0.2813 0.3153 0.4910 -0.1918 0.3021 0.3929 0.2274 0.3051 0.4742 0.2843 0.4947 0.6028 0.5206 0.2922 0.4328 0.4489 0.5882 0.3764 0.4453 0.2208 0.3518 0.2117 0.4581 0.3831 0.3525 0.3882 0.2776 0.5306 0.3322 0.3445 0.2991 -0.1983 0.4422 0.3422 0.4387 0.5201 0.4241 0.3304 0.3232 0.2570 0.4468 0.4788 0.5652 0.3426 0.3489 0.4750 0.4290 0.3407 -0.2589 0.1903 0.4930 0.2873 0.3439 0.2949 0.4713 0.2489 0.4725 -0.1597 0.3477 0.3818 0.2868 0.3639 0.3537 0.2634 0.2886 0.3500 0.2652 0.3993 0.3835 -0.2480 0.4665 0.3174 0.3988 0.2986 0.4757 -0.3269 0.5656 0.4321 0.4257 0.3661 0.4197 0.4773 0.4133 0.4991 0.2663 0.4672 0.3254 0.3325 0.3807 0.3209 0.3213 0.3075 0.3914 0.5091 0.4112 0.4265 0.3843 0.3073 0.4824 0.2601 0.3019 0.4669 0.3823 0.4435 0.2376 0.4287 0.3098 0.4362 0.3835 0.5612 0.3056 -0.2355 0.4260 0.5550 0.4227 0.3414 0.5621 0.5767 0.3936 0.4537 0.2530 0.1905 0.1569 0.2943 0.4408 0.5358 0.2468 0.3471 0.3986 -0.2091 0.4606 0.3692 0.3381 0.3094 0.3473 0.4051 0.3354 0.3087 0.3057 0.4319 0.2819 0.4840 0.4295 0.3845 0.3437 0.2679 0.2631 0.3754 0.4341 0.3624 0.2387 0.3965 0.4581 0.4446 0.2708 0.4651 0.5313 0.5065 0.2747 0.4171 0.2284 0.5767 0.3185 0.4733 0.5286 0.5667 0.2841 0.3980 0.3739 0.3939 0.3017 0.4743 0.4081 0.2019 0.3626 0.4729 0.2726 0.3148 0.3925 0.4286 0.4162 0.4302 0.4360 0.3368 0.3063 0.3907 0.4675 0.2423 0.2321 0.4562 0.3187 0.3935 0.2839 0.3365 0.4038 0.2692 0.5442 0.3331 0.3836 0.2488 0.2274 0.3623 0.4903 0.2656 0.5211 -0.3091 0.3805 0.3912 0.5314 0.4670 0.2457 0.3485 0.3087 0.4466 0.3648 -0.2196 0.3118 0.3875 0.3700 0.2883 0.3588 0.3389 0.4896 0.3416 0.4170 0.4461 0.4971 0.4027 0.2559 0.2970 0.3875 0.2926 -0.1994 0.4368 0.3289 0.4104 0.4604 0.5310 -0.2620 0.5970 0.3857 0.3831 0.3103 0.4241 0.2699 0.3717 0.2993 0.1851 0.4917 0.4023 0.3744 0.3701 0.4438 -0.2047 0.3087 0.5474 0.3171 0.3939 0.4156 0.3471 0.3370 0.4549 0.3869 -0.1960 0.3638 0.4753 0.2389 0.4415 0.3771 0.2289 0.3961 0.2762 0.3985 0.5419" HIT_INDICES="3079 3195 4369 4393 5172 5529 6236 6428 6733 6794 8382 9858 11920 12509 13965 13988 14390 14505 14960 15423 16957 17685 18043 18511 18689 20367 20498 20514 20555" ES_PROFILE="-0.0888 -0.0348 -0.0418 0.0068 0.0135 0.0384 0.0426 0.0709 0.0921 0.1249 0.0759 0.0264 -0.0598 -0.0765 -0.1410 -0.1360 -0.1511 -0.1528 -0.1729 -0.1951 -0.2615 -0.2839 -0.2857 -0.2890 -0.2765 -0.2960 -0.2142 -0.1210 0.0024" RANK_AT_ES="20366.0000" RANK_SCORE_AT_ES="-0.2111"/>
  <DTG RANKED_LIST="gsea_treatment_collapsed.rnk" TEMPLATE="na_as_pre_ranked" GENESET="gene_sets.gmt#ASTON_OLIGODENDROGLIA_MYELINATION_SUBSET" ES="-0.4132" NES="-1.4457" NP="0.0745" FDR="0.1958" FWER="0.9310" CHIP="ftp.broad.mit.edu://pub/gsea/annotations/HG_U133_Plus_2.chip" RND_ES="0.4440 -0.2848 0.2636 0.4120 0.3785 0.4354 0.4202 0.4721 0.4292 0.3747 0.1870 -0.2293 0.2271 0.3316 0.4592 0.3652 0.3206 0.3577 0.3757 0.5228 0.4701 -0.3004 0.5068 0.3738 0.2792 0.3030 0.2544 0.4456 0.4794 0.3454 0.4624 0.3866 0.4422 0.4061 0.4002 0.3445 0.4626 0.4232 0.4939 -0.2255 0.4516 0.4531 0.2946 0.4284 0.5354 0.2539 0.3949 0.3205 -0.2721 0.2288 0.3580 0.3083 0.4171 0.2115 0.3863 0.3567 0.3368 0.3265 0.5718 0.3676 0.4475 0.4604 0.3595 0.4178 0.3460 0.4234 0.4087 0.4558 -0.4226 0.3013 0.4555 -0.4204 -0.2794 0.4439 0.3647 0.4707 0.4510 0.3401 0.2749 0.2842 0.3459 0.5962 0.5681 0.3531 0.5167 0.4489 0.2113 0.3073 -0.3391 0.4258 0.2518 0.5365 0.3046 -0.2994 0.1603 0.4510 0.2345 0.3840 0.2744 0.5221 0.3998 0.4442 0.3788 0.4803 -0.3254 0.4791 0.5073 0.4632 0.4395 0.4117 0.5850 0.2527 0.4585 0.3337 0.2585 0.4696 0.3593 0.2597 0.5480 0.3746 0.5790 0.3177 0.3017 0.6521 0.3471 0.4036 0.4466 0.3735 0.3759 -0.3390 0.3310 0.3072 0.3309 0.5370 0.5302 -0.2395 0.3777 0.4223 0.5117 0.4495 0.3355 0.3542 0.4654 0.5469 0.4256 0.5067 0.5785 0.4534 0.2424 0.4125 0.5430 0.4593 0.4435 -0.2916 0.3756 0.4614 0.3783 0.4179 0.5132 0.2469 0.2771 0.4014 0.2594 0.5507 0.3099 0.1355 0.4217 0.4262 -0.5207 0.3378 0.6356 0.2393 0.4367 0.4923 0.4169 0.4879 0.4401 0.3368 0.2503 0.6229 0.3452 0.3657 0.4853 0.4721 0.5752 -0.2765 0.4391 0.1956 0.3777 0.3733 0.2783 0.2983 0.4092 0.3576 0.3901 0.5579 0.4870 -0.2481 0.3613 -0.2926 0.4167 0.4889 0.4341 0.4872 0.3208 0.3123 0.3294 0.3555 -0.2637 0.2528 0.2460 0.3605 0.3191 0.2694 0.4607 0.2626 0.3380 0.5491 0.3148 0.4749 0.3802 -0.3274 0.3998 0.3539 -0.2595 0.2435 -0.1672 0.2797 0.5882 0.3686 0.4233 0.4555 0.2876 0.3933 0.3875 0.4146 -0.3659 0.4691 0.3952 0.4369 0.4026 0.2292 0.5467 0.4852 0.3814 0.5906 0.4316 0.3644 0.3375 0.4803 0.4818 0.5185 0.4612 0.2566 0.4297 0.2562 0.3931 0.4227 0.3019 0.3295 -0.2486 0.3892 0.4053 0.4138 0.3947 -0.1946 0.3389 0.3606 0.2833 0.4291 -0.1958 0.3688 0.4475 0.5764 -0.2929 0.5810 0.3805 0.4136 0.3452 0.4456 0.4136 0.5571 0.1930 0.2575 0.3354 0.4578 0.2866 -0.2480 -0.3147 0.3219 0.3810 0.2005 0.3856 0.4559 0.4217 0.2822 0.5491 0.2555 0.4434 0.2989 0.3468 0.3696 0.2952 0.5319 0.5281 0.4567 0.2176 0.3153 0.5022 0.4045 0.4237 0.3416 0.2086 0.1779 -0.1574 0.5249 0.4759 -0.2463 0.4004 0.4350 0.2927 -0.2520 0.4198 0.2239 0.6567 0.4419 0.3467 0.4128 0.1687 0.4955 -0.3261 0.3027 0.2652 0.4997 0.3561 0.4710 0.3789 0.5955 0.3438 0.4969 0.4117 0.3298 0.4640 0.1336 0.5075 0.2869 0.2612 0.5563 0.3592 0.4477 0.5212 0.3081 0.4878 0.6850 0.4739 0.4676 0.3505 0.4041 0.3275 0.2532 0.4015 -0.2614 -0.3438 0.5481 0.3225 0.4477 0.6187 0.4220 0.3469 0.4534 -0.2503 0.3872 0.2025 0.3122 0.6451 0.5364 0.4826 0.3345 0.5224 0.5275 0.5467 0.5573 -0.2759 0.5226 -0.2334 0.4418 0.2705 0.5211 0.5409 0.4057 0.3741 0.4137 0.3968 0.3591 0.5300 0.4567 0.5037 0.3750 0.4137 0.4617 0.2694 0.5990 0.4020 0.4539 0.4899 0.2913 0.4417 0.4514 0.3547 0.5059 0.4323 0.3726 0.2739 -0.2315 0.4461 0.4658 0.5046 0.4926 0.2249 0.4187 0.3204 0.4266 0.5809 -0.2806 0.4560 0.5629 -0.2600 0.3870 -0.2350 0.4348 -0.2988 0.3836 0.3750 0.3342 0.4899 0.2509 0.5116 0.4683 0.1656 0.3058 0.4181 0.4682 0.4906 0.1722 0.4275 0.4465 0.4299 0.2911 -0.3104 0.3106 0.2393 0.2680 0.4575 0.3725 0.5053 0.2096 0.3702 0.4586 0.5186 0.4041 0.3495 0.3810 -0.3135 0.4156 0.4452 0.2676 0.5691 -0.4088 0.2716 0.2697 0.3859 0.2819 0.5341 -0.2050 0.3743 0.4152 0.3867 0.5351 0.3556 0.3299 0.3995 0.2894 -0.3390 0.4081 0.5511 0.5664 0.2871 -0.2793 0.2038 0.2802 0.2524 0.3775 -0.2808 0.4731 0.4873 0.3227 0.2933 0.3286 0.2492 0.5630 0.4743 0.4496 0.4276 0.3862 0.3263 0.3384 0.5202 0.4681 -0.2530 -0.2393 0.4335 0.3150 0.2455 0.1664 0.4001 0.5092 0.4744 0.4285 0.2898 0.5004 0.2981 0.4900 0.3841 0.3361 0.5975 0.3386 0.4310 -0.1979 0.3365 0.4077 -0.2582 0.3528 0.3957 0.4938 -0.1938 0.3712 0.3440 0.3071 0.3980 0.4755 -0.1889 0.3135 0.5505 0.5448 0.5127 -0.2310 0.4168 0.4250 0.3814 0.2990 0.3988 0.3516 0.6081 0.4028 0.2693 0.3706 -0.2586 0.5260 0.4361 0.3587 0.3292 0.4672 0.3639 0.4270 0.2487 0.3239 0.3473 0.4618 0.6053 0.4687 0.5880 0.4819 0.2662 0.5228 0.6096 0.4661 0.5325 0.3263 0.2880 0.4183 0.5095 0.4843 0.3628 0.4170 0.3300 0.3719 0.3614 0.4668 0.4487 0.2777 -0.2821 0.4667 0.4040 0.3514 0.3901 0.4845 0.3606 0.5195 0.4560 0.4347 0.3939 0.1884 0.4803 0.2272 0.4105 0.4358 0.5042 0.3844 0.3851 -0.2593 0.4013 0.5297 0.4559 0.5137 -0.3316 0.5199 0.6795 0.4854 0.4200 0.2861 0.4104 0.3991 0.3963 0.3536 0.4245 0.4510 0.4515 0.3860 0.2957 0.4806 -0.3222 0.3039 0.3530 -0.2041 0.5626 0.3223 0.3344 0.2633 -0.3177 0.2775 0.4355 0.2138 0.3064 -0.2778 0.6101 0.5338 0.3306 0.4728 0.4810 0.4520 0.2971 0.3279 0.3229 0.3896 0.5624 0.5196 0.3254 0.5949 0.3423 -0.4566 0.2641 0.4276 0.4789 0.1757 0.3225 0.4365 0.2250 0.4350 0.6272 0.5588 0.5339 0.2490 -0.2739 0.5067 0.4471 0.2830 0.2476 0.3712 0.4474 0.3510 0.3613 0.5150 0.4558 0.3881 0.4128 0.4726 0.4011 0.4963 0.4627 0.6037 0.4068 0.5084 0.7139 0.2470 0.4070 0.4349 -0.2580 0.4891 0.4291 0.4544 0.4163 0.2465 0.4222 0.4828 0.1792 0.4943 0.5756 0.4776 0.5306 0.4213 0.4305 0.4157 0.2545 0.3571 0.2763 0.2749 0.3440 0.3928 0.4147 0.4653 0.4565 0.5725 0.4392 0.5073 0.4274 0.5061 0.4610 0.3089 0.5291 0.4905 0.3794 0.6814 0.2324 0.2960 -0.4058 0.4792 0.2391 0.3025 0.4861 0.4512 0.3801 0.2374 0.4804 0.4118 0.3861 0.2071 0.4079 0.5240 0.3040 -0.5584 0.4429 0.4121 0.4805 0.5475 0.4360 0.2545 0.5618 0.5139 0.4528 0.4578 0.4295 0.4335 0.5837 0.4622 0.4379 0.2823 0.5236 0.4191 0.3905 -0.3237 0.2646 0.2983 0.3358 0.4239 0.4871 0.5412 0.2262 0.3476 0.5060 0.4121 0.4958 0.4168 0.3810 -0.4912 0.3603 0.4399 0.5700 0.4311 0.3155 0.3463 0.2108 0.3319 0.4725 0.4708 0.4731 0.3837 0.5825 0.4102 0.3829 0.5029 -0.2485 -0.2891 0.3799 -0.2224 0.5924 0.4109 0.4237 0.2938 -0.2127 0.4674 0.5087 0.4392 -0.2653 0.4099 0.5176 0.5083 0.3492 0.3746 0.2786 0.3034 0.4706 0.3815 0.2774 0.3781 0.4318 0.4125 0.4573 0.5458 0.4356 0.5531 0.3859 0.4073 0.5648 0.4735 0.4443 0.6883 0.3990 0.4247 0.3364 0.4060 0.3092 0.3826 -0.2278 0.4905 0.4501 0.4224 0.4331 0.3651 0.2966 0.5258 0.3922 0.4986 0.4654 0.3537 0.4156 0.2742 0.3000 0.3582 -0.3058 0.4964 0.2051 0.4989 0.3916 0.2685 0.3648 0.3445 0.4608 0.4900 0.3722 0.3674 0.4662 0.3730 0.5077 0.4009 -0.2003 0.4539 0.3529 0.4260 0.4870 0.4934 0.3540 -0.2064 0.3999 0.2322 -0.4634 0.4112 0.5932 0.3806 0.3562 0.4947 0.3941 0.4305 0.4754 0.3019 0.3875 0.5606 0.4257 0.4963 0.2338 0.4246 0.5322 -0.4040 0.5267 0.4008 0.4559 0.2373 0.4296 0.3419 0.2860 0.2988 0.3450 0.5973 -0.2168 0.3906 0.2624 0.3574 0.5012 0.5458 0.1999 0.4861 0.3815 0.5674 0.3428 0.2106 0.4203 0.3378 0.4842 0.3618 0.4712 0.3730 0.4361 0.2977 0.2237 0.3432 0.4289 0.6098 0.4513 0.3388 -0.2389 0.4409 0.3674 -0.3586 0.6148 0.2629 -0.2180 0.3518 0.4790 0.3173 -0.2550 0.5172 0.3219 0.5293 0.5095 0.5721 0.4114 -0.2976 0.3963 0.3451 0.4903 0.3618 0.3746 0.3954 0.4791 0.3246 0.5182 0.5299 -0.2926 0.2802 -0.2498 0.3955 0.3981 0.3199 0.4525 0.3304 0.3585 0.3573 0.4567 0.5074 0.7000 0.3172 0.4761 0.5217 -0.2093 0.4481 0.4347 -0.3043 0.5810 0.2162 0.5676 0.5929 0.5097 0.3191 0.3400 0.4870 0.5150 0.3668 0.4858 0.3021 0.2837 -0.3255" HIT_INDICES="223 3630 5614 6806 6815 10149 11772 12018 12889 13005 13730 13912 15270 16523 18049 20430 20593" ES_PROFILE="0.1867 0.0990 0.0609 0.0528 0.1021 -0.0307 -0.0893 -0.0821 -0.1100 -0.1018 -0.1270 -0.1269 -0.1922 -0.2452 -0.2976 -0.3154 0.0006" RANK_AT_ES="20429.0000" RANK_SCORE_AT_ES="-0.2390"/>
  <DTG RANKED_LIST="gsea_treatment_collapsed.rnk" TEMPLATE="na_as_pre_ranked" GENESET="gene_sets.gmt#HYPOXIA_REG_UP" ES="-0.3396" NES="-1.4183" NP="0.0294" FDR="0.2148" FWER="0.9560" CHIP="ftp.broad.mit.edu://pub/gsea/annotations/HG_U133_Plus_2.chip" RND_ES="0.3560 0.3403 0.3430 0.2208 0.2635 0.4429 0.3455 0.3977 0.4083 0.3417 0.5246 0.5721 0.3072 -0.2895 0.3656 -0.2626 0.3307 0.3787 0.3187 0.4134 0.3068 0.4656 0.3472 0.4405 0.5638 0.2900 0.2498 0.4566 0.3298 0.5003 0.3979 0.3481 -0.1942 0.4566 0.3112 -0.2269 0.3483 0.2617 0.3883 0.3610 0.2873 0.3750 0.3544 0.3660 0.3275 0.3752 0.4272 0.3673 0.4487 0.4978 0.3076 0.3509 0.4094 0.5007 0.3335 0.4212 0.3814 0.2574 0.4251 0.3430 0.2866 0.4536 0.3635 0.3990 0.3186 0.4146 0.5015 0.4820 0.3057 0.3435 0.3983 0.3174 0.2592 0.4538 0.3359 0.4871 0.2322 0.4308 0.5261 0.4219 0.3286 0.3931 0.3650 -0.2566 0.2451 0.3524 0.2872 0.2153 0.4979 0.3672 0.4340 0.3078 0.5062 0.4531 0.4711 0.2424 0.3102 0.3575 0.4003 0.2107 0.3391 0.4779 0.3468 0.4059 0.3377 0.4216 0.3000 0.3096 0.3325 0.3724 0.2201 0.3771 0.5236 0.4626 0.3826 0.3573 0.2962 0.4112 0.3925 0.2951 0.3952 0.4104 0.3356 0.4011 0.3583 0.3294 0.3836 0.4117 0.3313 0.4361 0.4535 0.3929 0.4420 0.4795 -0.1706 0.4015 0.3414 0.3236 0.2897 -0.1255 0.3619 0.3819 0.2903 0.2979 0.3254 0.3376 0.2784 0.2865 0.3090 0.4292 0.3723 0.3754 0.3892 0.3057 0.3789 0.5610 0.3471 0.3596 0.3083 0.3200 0.2805 0.3702 0.4146 0.2654 0.2928 0.3405 0.4491 0.4278 0.4557 0.4520 0.2916 0.3601 0.4642 0.4714 0.3890 0.3676 0.2899 0.4786 -0.2241 0.3711 0.4743 0.2026 0.2117 0.3392 0.4486 0.6405 0.3838 0.3299 -0.2647 0.5581 0.2639 0.4300 0.2676 0.3740 0.4294 0.3309 0.2862 0.4037 0.4162 0.2125 0.3806 0.5098 0.2876 0.3334 0.3976 0.4687 0.4374 0.4294 -0.2546 0.2430 -0.3055 0.2832 0.3080 0.4240 0.2950 0.2878 0.3913 0.3213 0.4478 0.3741 0.2876 0.2145 0.2865 0.3264 0.2439 0.4510 0.2856 0.3540 0.5142 0.4072 0.2596 0.3404 -0.2346 0.5157 0.3970 0.2785 0.4433 0.4439 0.4333 0.3428 0.3518 0.4192 0.3638 0.4481 0.3331 0.3571 0.3562 0.3672 0.2584 0.4000 0.3932 0.3931 0.3102 0.3484 0.2943 0.3423 0.3984 0.4389 0.4283 0.4665 0.4980 0.3797 -0.2473 0.3513 0.4000 0.3362 0.4267 0.2944 0.3300 0.3954 0.2423 0.3791 0.4193 0.3030 0.3037 0.2654 0.3623 0.4487 -0.2543 0.4081 0.4015 0.3171 0.4088 0.4388 0.3938 0.4491 0.3669 0.3947 0.4779 0.4087 0.2189 0.2913 0.4179 0.3488 0.3775 0.2094 0.3365 0.5559 0.3986 0.3746 0.2876 0.5021 0.3875 0.2341 0.5542 0.2912 0.3038 0.4172 0.4540 0.3412 0.1867 0.4940 0.3154 -0.2162 0.2345 0.3643 0.4093 0.2138 0.2418 0.3839 0.2456 0.5319 0.4800 0.3299 0.4418 0.4248 0.2450 0.2959 0.2051 0.4484 0.3953 0.3994 0.4410 0.3135 0.3526 0.1700 0.4246 0.3773 0.3479 0.3623 0.3013 0.2469 0.3120 0.4131 0.3230 0.2868 0.2434 0.4412 0.5415 0.3430 0.3181 0.2977 0.4062 0.5480 0.3632 0.2946 0.4661 0.4997 0.4002 0.3637 0.2790 0.3574 0.4554 0.4253 0.3275 0.4354 0.4053 0.4293 0.4024 0.4091 -0.2242 0.3470 0.3236 0.3896 0.2444 0.3194 0.3710 0.4298 0.2987 0.3908 0.3570 0.3186 0.3345 0.3345 -0.4110 0.3002 0.3538 0.3089 0.3994 0.3699 0.4058 0.3875 0.2698 0.3587 -0.2058 0.2683 0.3849 0.2568 0.2822 0.2181 0.4371 0.4431 0.3541 0.3817 0.3754 0.3813 0.3469 0.4379 0.2078 0.4379 0.3578 0.3174 0.2911 0.2659 0.3356 0.4485 -0.2320 0.4790 0.4348 0.4038 0.4256 0.4062 0.1904 0.4554 0.3667 0.2232 0.3162 0.4690 0.3615 0.3569 0.4914 0.3642 0.3046 0.2603 0.3829 0.3237 0.3945 0.3599 0.4514 0.2726 0.4927 0.4404 0.3067 0.3719 0.3322 0.4567 0.3821 0.3648 0.4081 0.3080 0.5054 0.3592 0.2593 0.3343 0.3069 0.3696 0.3948 0.4552 0.2891 0.3307 0.2219 0.3822 0.3649 0.3390 0.4263 -0.1878 0.4203 0.3452 0.3932 0.4521 0.3755 0.4983 0.3875 0.2504 0.3091 0.3562 0.4004 0.3496 0.3352 0.2887 0.2795 0.3940 0.3941 0.5448 0.3910 0.2944 0.3249 -0.2096 0.3570 0.3099 0.3255 0.3309 0.4743 0.2724 0.3147 0.2558 0.3004 0.2939 0.3984 0.3712 0.3177 0.5246 0.4454 0.4110 0.2509 0.3522 0.3857 0.3185 0.3350 0.2106 0.3798 0.3830 0.3956 0.3784 0.3969 0.3199 0.3220 0.4216 0.4152 0.3427 0.3215 0.4734 0.3632 0.4083 0.3457 0.3902 0.2823 0.2482 0.3158 0.1297 0.3430 0.4344 0.3929 0.3516 0.2323 0.4784 0.3821 0.2408 0.4862 0.4374 0.4715 0.4014 0.3102 0.1936 0.3192 0.2836 0.3507 0.4013 0.2978 0.3345 0.2844 0.4536 0.3023 0.4057 0.5941 0.5376 0.2415 0.4235 0.2982 0.3599 0.3317 0.3668 0.4289 0.2869 0.3207 0.3720 0.2859 0.1875 0.2095 0.3921 0.4449 0.3793 0.4449 0.4272 0.2949 0.4665 0.3761 0.4089 0.4568 0.2431 0.3318 0.3562 0.3325 0.4095 0.2381 0.3223 0.3909 0.3248 0.4968 0.3928 0.4172 0.4070 0.2778 0.2711 0.1710 0.4629 0.2861 0.3968 0.3351 0.3241 0.4217 0.3394 0.3569 0.3581 0.4343 0.2671 0.4333 0.3827 0.3804 0.4346 0.3789 0.3246 0.3238 0.2976 0.3766 0.3496 0.2169 0.4492 0.3757 0.4339 0.4404 0.2183 0.3060 0.4046 0.4660 0.4231 0.4972 0.4535 0.3847 0.4307 0.3855 0.2801 0.4704 0.2447 -0.2319 0.3924 0.4931 0.2116 0.3636 0.4608 0.3626 0.3648 0.4171 0.2797 0.3737 0.4988 0.4611 0.3467 0.2563 0.3437 0.3076 0.4758 0.4000 0.4708 0.4127 0.3368 0.3474 0.3992 0.2897 0.4055 -0.2241 0.4714 0.4126 0.3975 0.5259 0.4240 0.3433 -0.2058 0.3380 0.3435 0.2538 0.3233 0.4284 0.2734 0.1648 0.4063 0.4312 0.4579 0.2269 0.4457 0.3384 0.2909 0.3917 0.2471 0.4185 0.3261 0.3682 0.4115 0.3996 0.3630 0.3263 0.3787 0.3978 0.4214 0.4430 0.3304 0.4398 0.3569 0.2011 0.3275 0.4703 0.2479 0.3785 0.3344 0.2703 0.4027 0.3906 0.3401 0.3569 0.4095 0.4031 0.3534 0.3487 0.2138 0.4074 0.3058 0.4477 0.2996 0.4073 0.3901 0.4647 0.2562 0.4669 0.3841 0.3536 0.4375 0.4328 0.3429 0.3403 0.4600 0.4323 0.5403 0.3553 0.4403 0.4874 0.4812 0.3270 0.4467 0.4472 0.3099 0.2279 0.3013 0.4285 0.4622 0.2244 0.4035 0.4167 0.2361 0.3919 0.3170 0.3516 -0.2876 0.3942 0.4477 0.3021 0.4088 0.4905 0.4343 0.4119 0.2826 0.3844 0.5326 0.3629 0.3914 0.3793 0.1867 0.3455 0.2347 0.3214 0.4105 0.3803 0.2968 0.2960 0.4229 0.2099 0.2683 0.2699 0.2753 0.2934 0.4874 0.3814 0.4639 0.3832 0.4879 0.2249 0.3701 0.1398 0.2342 0.3082 0.3877 0.4952 0.3383 0.4823 0.3843 0.4401 0.4975 0.3615 0.2035 0.4788 0.3609 0.3390 0.3117 0.3403 0.2190 -0.3368 0.3824 0.3904 0.4262 0.5273 0.4086 0.2241 -0.1696 0.4561 0.2482 0.4977 0.3912 0.2591 0.3164 0.3397 0.4391 0.2226 0.4048 0.3939 0.3122 0.3426 0.2944 0.4696 0.3798 0.2851 -0.2941 0.3515 0.2167 0.4402 0.3798 0.2921 0.4860 0.3542 0.3218 0.3329 0.4507 0.3022 0.3599 0.2383 0.3438 0.2586 0.3474 0.2928 0.2793 0.2526 0.3140 0.3497 0.4280 0.2681 0.4417 0.4262 0.4209 0.4498 0.4786 0.3347 0.3653 0.2719 0.3869 0.3675 0.3314 0.2826 0.4316 0.3862 0.3299 0.2872 0.2541 0.4564 0.3274 0.2333 0.3191 0.4322 0.4437 0.4151 0.4434 0.3756 0.2604 0.4147 0.4102 -0.2360 0.5026 0.4981 0.2514 0.2378 0.2751 0.4444 0.4174 0.2265 0.3299 0.5234 0.3542 0.3739 0.4704 0.3838 0.4746 0.3555 0.1792 0.3560 0.3285 0.4389 0.4240 0.2934 -0.2755 0.3493 0.3618 0.3326 0.3915 -0.1141 0.3465 0.2532 0.4286 0.3611 0.3419 0.3582 0.4584 0.2791 0.1628 0.4122 0.3774 0.4577 0.3320 0.4456 0.2968 0.3528 0.3058 0.4282 0.2408 0.3984 0.3748 0.3121 0.4284 0.2269 0.4000 0.4127 0.3025 0.4257 0.4331 0.4426 0.3894 0.3105 0.2960 0.2494 0.4030 0.4126 0.4198 0.4438 0.2638 0.2480 0.2997 0.3255 0.3624 0.3039 0.3864 0.2911 0.2837 0.4137 0.2484 0.3344 0.4273 0.3000 0.5205 0.4435 0.3372 0.4789 0.3354 0.3014 0.3117 0.4557 0.4267 0.5779 -0.2462 0.3565 0.3879 0.3883 0.1504 0.3401 0.3262 0.3249 0.2423 0.2632 0.3730 0.4294 0.4502 0.3987 0.3608 0.2380 0.3964 -0.2835 -0.2378 0.3909 0.4030 0.4329 0.3747 0.3351 0.3823 0.3489 0.3175" HIT_INDICES="109 485 537 1249 1639 1690 1757 1767 2259 3043 3199 3228 3353 3398 4120 4318 4764 6774 9957 10485 12069 12821 13804 14440 15027 16591 18557 18808 19613 19647 19908 20118 20367 20403 20535 20562 20571 20600" ES_PROFILE="0.0631 0.0941 0.1395 0.1420 0.1564 0.1869 0.2162 0.2481 0.2535 0.2406 0.2576 0.2806 0.2986 0.3202 0.3064 0.3175 0.3152 0.2323 0.0864 0.0688 -0.0026 -0.0348 -0.0797 -0.1089 -0.1367 -0.2102 -0.2976 -0.3005 -0.3258 -0.3134 -0.3095 -0.3005 -0.2871 -0.2615 -0.2231 -0.1697 -0.1103 0.0002" RANK_AT_ES="19612.0000" RANK_SCORE_AT_ES="-0.1145"/>
  <DTG RANKED_LIST="gsea_treatment_collapsed.rnk" TEMPLATE="na_as_pre_ranked" GENESET="gene_sets.gmt#NADLER_OBESITY_DN" ES="-0.3328" NES="-1.4052" NP="0.0333" FDR="0.2171" FWER="0.9640" CHIP="ftp.broad.mit.edu://pub/gsea/annotations/HG_U133_Plus_2.chip" RND_ES="0.2885 0.3069 0.3976 0.2890 0.2805 0.2641 0.3751 0.2620 0.3508 0.3908 0.4717 0.3851 0.3107 0.2224 0.4548 0.3795 0.3302 0.4739 0.3057 0.3883 0.3904 0.2855 0.2970 0.2392 0.3785 0.4880 0.2747 0.4571 -0.1279 0.3743 0.3873 0.4223 0.4002 0.3586 0.3935 0.3492 0.3341 0.3878 0.2667 0.3070 0.3439 0.5792 0.4165 0.4762 0.4265 0.4865 0.2773 0.2224 0.2993 0.5341 0.3074 0.3516 0.3584 0.2105 0.3020 0.3273 0.4380 0.4583 0.4597 0.1897 0.2607 0.2973 0.2875 0.2360 0.4207 0.2996 0.2756 0.3821 0.4146 0.3548 0.3527 0.4404 0.2359 0.4002 0.4383 0.4304 0.4524 0.5196 0.3938 0.3785 0.3243 0.2455 0.3103 0.3108 0.4264 0.4672 0.4122 0.5511 0.2528 0.3919 0.3218 0.3280 0.3209 0.3537 0.2563 0.4134 0.3740 0.3753 0.3933 0.2694 0.3785 0.4148 0.3320 0.3834 0.2045 0.3304 0.3079 0.2441 0.4770 0.3602 0.4436 0.4241 0.4628 0.4319 0.3152 0.4657 0.3675 0.3975 0.2573 0.4209 0.2647 0.2380 0.3658 0.3502 0.4314 0.4706 0.5370 0.4401 0.5444 0.3217 0.3680 0.3389 0.3985 0.2701 0.4130 0.2753 0.4247 0.3024 0.1730 0.2826 0.1705 0.2811 0.3743 0.3721 0.3379 0.3243 0.3831 -0.2321 0.2549 0.4714 0.2755 0.4980 0.4372 0.3409 0.3691 0.4127 0.5122 0.2150 0.4057 0.2676 0.4693 0.3826 0.3869 0.5334 0.3442 0.1877 0.4691 0.3773 0.5082 0.3644 0.2625 0.3974 0.4260 0.4528 0.3965 0.2880 0.2983 0.4315 0.3980 0.3875 0.2481 0.4628 0.3848 0.2673 0.2442 0.3200 0.3889 0.4276 0.1724 0.3522 0.5016 0.2518 0.5127 0.3226 0.3914 0.3792 0.3821 0.3894 0.4284 0.4270 0.2833 0.3734 0.3519 0.4791 0.2993 0.4192 0.5394 0.3490 0.4267 0.3543 0.3341 0.3275 0.2565 0.3898 0.2101 0.2453 0.4556 0.4170 0.4388 0.4693 0.4496 0.3597 0.3613 0.2437 0.2681 0.5817 0.3557 0.4144 0.3375 0.3493 0.3926 0.3744 0.3358 0.4309 0.2108 0.3445 0.3873 0.4358 0.4475 0.2671 0.5085 0.3143 0.4778 0.4711 0.3349 0.4093 0.2289 0.3107 0.2732 0.4466 0.3195 0.4654 0.3371 0.3858 0.3896 0.3990 0.2589 0.3893 0.2147 0.2633 0.2821 0.4646 0.2121 0.4554 0.4585 0.4369 0.2332 0.4495 0.3417 0.3405 0.5476 0.3239 0.4897 0.2605 0.3070 0.3983 -0.2206 0.3617 0.2970 0.2592 0.6015 0.2081 0.2637 0.5381 0.3385 0.3418 0.3763 0.4527 -0.2588 0.4297 0.2703 0.3195 0.3969 0.3622 0.4029 0.2848 0.4183 0.4563 0.4137 0.4255 0.2459 -0.2011 0.4752 0.3303 0.2740 0.3214 0.3782 0.4673 0.2979 -0.2907 0.3747 0.2966 0.4905 0.4167 0.1982 0.4334 0.4412 0.4848 0.4173 0.3425 0.3135 0.3355 0.3893 0.1891 0.3353 0.4057 0.4235 0.4364 0.2941 0.4016 0.4002 0.4211 0.4180 0.5275 0.4776 0.2784 0.3516 0.3807 0.3598 0.3895 0.2640 0.3991 0.3043 0.3639 0.3497 0.5047 0.3862 0.4130 0.4244 0.2732 0.3652 0.2502 0.4007 -0.2404 -0.2404 0.4182 0.4857 0.2957 0.3038 0.3117 0.3249 0.3809 0.4258 0.4310 0.4443 0.4333 0.3935 0.3628 0.4961 0.2990 0.3569 0.2015 0.3875 0.2554 0.4154 0.2800 0.4399 0.5426 -0.2952 0.2997 0.5558 0.5384 0.2457 0.2264 0.3154 0.3135 0.3885 0.5047 -0.3042 0.2348 0.3834 0.2476 0.4357 0.4241 0.3850 0.2415 0.3458 0.4289 -0.2281 0.3713 0.4885 0.3144 0.4831 0.4883 0.2793 0.3713 -0.2358 0.2646 -0.1680 0.2947 0.5690 0.4012 0.3350 0.4411 0.3499 0.2555 0.4101 0.2238 0.4570 0.1972 0.3965 0.3470 0.4247 0.2659 0.2896 0.3487 0.4535 0.3287 0.3251 0.3931 0.3320 0.2846 0.3943 0.4544 0.2252 0.3828 0.4640 0.1757 0.4897 0.3574 0.2984 0.4696 0.3458 0.3250 0.4455 0.3541 0.3913 0.4027 0.3555 0.3988 0.3773 0.3846 0.3055 0.4282 0.3778 0.4107 0.3013 0.3247 0.4298 0.3109 0.3919 0.3876 0.3162 0.3282 0.4443 0.3374 0.4795 0.4678 0.3278 0.4387 0.2319 0.2902 0.3189 0.4129 0.4226 0.4860 0.4745 0.3860 0.4097 0.2573 0.4108 -0.2250 0.4338 0.2383 0.3788 0.2972 0.3266 0.4312 0.4341 0.4096 0.3197 0.2687 0.4816 0.3897 0.3116 0.3825 0.2962 0.3808 0.3687 0.4196 0.4812 0.3397 0.4180 0.3523 0.3644 0.3870 0.4624 0.2795 0.3607 0.2753 0.3992 0.3802 0.3398 0.3945 0.3127 0.4719 0.3963 0.4016 0.4162 0.4594 0.1981 0.2985 0.5488 0.3134 0.3427 -0.1955 0.3571 0.2378 0.3869 0.2851 0.3909 0.2264 0.5021 0.3230 0.4035 0.2671 0.4739 0.4143 0.3841 0.3732 0.3870 0.1448 0.5156 0.5020 0.3339 0.4989 0.2673 0.4300 0.3848 0.5295 0.5005 0.4281 0.4105 0.2166 0.3633 0.2037 0.3766 0.3080 0.2606 0.3547 0.5232 0.3795 0.4364 0.3617 0.3557 0.4180 0.3926 0.2812 0.4533 0.2661 0.4989 0.3213 0.3243 0.4609 0.2196 0.3737 0.3518 0.4254 0.3907 0.3943 0.4702 0.3016 0.4606 0.2239 0.4745 0.2774 0.2118 0.4546 0.2500 0.3048 0.3651 0.4622 -0.2372 0.3926 0.4418 0.4756 0.3741 0.3320 0.3479 0.3089 0.2658 0.3774 0.4031 0.3108 0.3252 0.3063 0.5055 0.3241 0.4205 0.3764 0.4139 0.4661 0.1646 0.3329 0.3727 0.3448 0.3154 0.2378 0.5575 0.4117 0.2874 0.3096 0.3132 0.2929 0.2590 0.3943 0.2893 0.3588 0.2107 0.4783 0.3276 0.3599 0.4618 0.4583 0.4843 0.4205 0.3953 0.4602 0.4805 0.3248 0.4857 0.4180 0.3762 0.3433 0.3332 0.2992 0.4841 0.3792 0.2526 0.2718 0.2990 0.2408 -0.3431 0.3906 0.5559 0.3735 0.4242 0.3259 0.4587 0.2494 0.3276 0.5011 0.4006 0.2540 -0.1836 0.3291 0.2214 0.2279 0.5096 0.5298 0.2464 0.3949 0.2880 0.3956 0.4897 0.4866 0.4053 0.2499 0.3433 0.3301 0.3067 0.5209 0.4360 0.3508 -0.2528 0.1857 0.2967 0.4711 0.3140 0.3424 0.3951 0.2040 0.3551 0.3779 0.3550 0.3364 0.3354 0.2083 0.3509 0.2593 0.4416 0.4400 0.3691 0.5683 0.3326 0.4310 0.2807 0.4375 0.4142 0.2520 0.4549 0.4277 0.4658 0.3867 0.4207 0.4389 0.2757 0.3084 0.2380 0.3678 0.3904 0.4302 0.2800 0.4960 0.4161 0.2062 0.3232 0.4143 0.4322 0.4664 0.4235 0.3552 0.3486 0.2606 0.3163 0.3317 0.3312 0.4655 0.5174 0.3586 0.2230 0.4263 0.2935 0.3086 -0.2148 0.3254 0.4277 0.3151 0.3453 0.3450 0.3541 0.2453 0.3513 0.3226 0.2954 0.3498 0.4603 0.3913 0.1475 0.3253 0.2953 0.2572 -0.1811 0.3574 0.3035 0.4348 0.2292 0.3885 0.5074 0.3386 0.2216 0.5641 0.3994 0.4046 0.3696 0.3644 0.4165 0.3512 0.1883 0.2376 0.3486 0.3243 0.3914 0.3320 0.3115 0.3069 0.2691 0.3730 0.3519 0.4271 -0.2718 0.2596 0.3146 0.3359 0.2988 0.4637 0.3631 0.3500 0.3879 0.4479 0.5379 0.2277 0.4259 0.1720 0.4347 0.3593 0.2207 0.4346 0.3591 0.3633 0.3558 0.4714 0.3861 0.3445 0.4049 0.4483 0.4243 0.4628 0.3162 0.3299 0.4585 0.3208 0.3766 0.4737 0.2970 0.2651 0.2185 0.4255 0.3583 0.5037 0.2977 0.2301 0.3113 0.2582 0.3103 0.3117 0.3256 0.2892 0.3402 0.4445 -0.1750 0.3114 0.4604 0.3728 0.4790 0.2545 0.3864 0.3767 0.3678 0.4578 0.3365 0.3881 0.4165 0.2603 0.4002 0.4127 0.4515 0.3255 0.4193 0.4282 0.4196 0.4031 0.4640 -0.2150 -0.1846 0.3484 0.2861 0.3702 0.4932 0.4698 0.4809 0.1606 0.2938 0.3861 0.5209 0.4505 -0.2643 0.4257 0.3246 0.3763 0.5358 0.2888 0.3213 0.4406 -0.2656 0.3449 0.4607 0.4196 0.3608 0.4156 0.2641 0.4305 0.3791 0.2847 0.2766 0.4989 0.4859 0.2716 0.3484 0.3699 0.2450 0.3747 0.3705 0.4036 0.1998 0.3903 0.3401 0.4856 0.2698 0.3548 0.3564 0.5323 0.4535 0.2716 0.2925 0.3930 0.3756 0.5531 0.3074 0.2804 0.3532 0.4305 0.4147 0.2831 0.3169 0.6265 0.3297 0.4009 0.3783 -0.2668 0.4530 0.3591 0.2360 0.2852 0.4868 0.2682 0.2396 0.3777 0.4269 0.4120 0.3309 0.4075 0.3611 0.1871 0.4599 0.2616 0.3740 0.2522 0.2093 0.2825 0.4052 0.3256 0.3503 0.4710 -0.2828 0.3432 0.3267 0.2616 0.3665 0.6019 0.4189 0.4182 0.2316 0.3328 0.2368 0.3118 0.3875 0.4553 0.3611 0.2784 0.3381 0.4952 0.4769 0.3204 0.4935 0.3006 0.4840 0.4400 0.3964 0.3918 0.2546 0.3070 0.3510 0.1677 0.4223 0.4738 0.4657 0.3972 -0.3026 0.3692 0.3589 0.5560 0.4306 0.2432 0.3256 0.3146 0.3909 0.3634 0.3812 0.5034" HIT_INDICES="318 973 1619 2291 3167 3315 4275 4420 5032 7013 8948 9532 9596 9957 11946 12010 12079 12568 12888 13125 15655 15692 16027 16468 16947 17340 17814 18283 18926 19098 19377 19574 20409 20530 20533 20594" ES_PROFILE="0.0691 0.1007 0.1220 0.1351 0.1313 0.1620 0.1481 0.1730 0.1727 0.0988 0.0214 0.0081 0.0199 0.0163 -0.0713 -0.0655 -0.0601 -0.0764 -0.0852 -0.0906 -0.2127 -0.2135 -0.2278 -0.2457 -0.2637 -0.2759 -0.2900 -0.3016 -0.3173 -0.3087 -0.3028 -0.2911 -0.2880 -0.2278 -0.1590 0.0005" RANK_AT_ES="18925.0000" RANK_SCORE_AT_ES="-0.0818"/>
  <DTG RANKED_LIST="gsea_treatment_collapsed.rnk" TEMPLATE="na_as_pre_ranked" GENESET="gene_sets.gmt#ADIP_VS_FIBRO_UP" ES="-0.3522" NES="-1.3998" NP="0.0526" FDR="0.2120" FWER="0.9700" CHIP="ftp.broad.mit.edu://pub/gsea/annotations/HG_U133_Plus_2.chip" RND_ES="0.3252 0.4202 0.3750 0.3415 0.2417 0.3452 0.3796 0.4395 0.4422 0.4039 0.2854 0.3426 0.3333 0.4170 0.3091 0.3392 0.2500 0.3189 -0.2172 0.5034 0.4152 0.3969 0.2753 0.4223 0.4437 0.5067 -0.3357 0.3454 0.4820 0.3983 0.4764 0.3387 0.3003 0.3782 0.3141 0.3620 0.4278 0.4223 0.3011 0.1788 0.3312 0.4618 0.3104 0.3083 0.4316 0.2284 0.2489 0.2814 0.4112 0.3978 0.2936 0.3218 0.4676 0.4187 0.2572 0.2801 0.4415 0.3154 0.2205 0.3521 0.3254 0.3757 0.3294 0.4699 0.2474 0.2942 0.3484 0.1831 0.3770 0.4049 0.4276 0.4192 0.3046 0.1437 0.2618 0.4300 0.3667 0.3324 0.3321 0.3171 0.2621 0.4522 0.3975 0.3090 0.3379 -0.2762 0.2311 0.4011 0.3725 0.4875 0.5059 0.4587 0.3642 0.3949 0.4334 0.3071 0.3003 0.2743 0.5146 0.3700 0.3231 0.2734 0.3876 0.3235 0.4743 0.3540 0.2504 0.4816 0.3990 0.3234 0.5144 0.3107 0.3065 0.3831 0.2356 0.4052 0.3438 0.3399 0.3989 0.3963 0.3837 0.4021 0.3217 0.3991 0.3216 0.2676 0.2961 0.4271 0.4319 0.3028 0.3558 0.4161 0.3362 0.3560 0.3555 0.3638 0.3529 0.3613 0.4282 0.2189 0.3037 0.4542 0.3104 0.4688 -0.2236 0.2769 0.3742 0.3826 0.3602 0.4791 0.4351 0.3651 0.3726 0.3325 0.1949 0.2834 0.3313 0.4550 0.3319 0.4636 0.4677 0.2375 0.4344 0.3765 0.5094 0.3837 0.4437 0.5131 0.2152 0.3601 0.2659 0.3871 -0.2791 0.3225 0.3132 0.4418 0.1782 0.4185 0.3689 0.4063 0.3624 0.3452 0.2130 0.2778 0.4164 0.3438 0.4017 0.2915 -0.2452 0.3969 0.3041 0.4207 0.3323 0.3972 0.4492 -0.1347 0.4743 0.3786 0.3699 0.2693 0.3895 0.3101 0.3106 0.3027 0.4364 0.5230 0.2345 0.3395 0.3857 0.3365 0.4791 0.4090 0.4492 0.4183 -0.1979 0.2945 0.2796 0.4251 0.3886 0.4034 0.3782 0.4500 0.4285 0.2234 0.3686 0.3209 0.5058 0.2844 0.3928 0.1913 0.3308 0.3366 0.2863 0.4520 0.3396 0.4118 -0.2492 0.3045 0.4089 0.4404 0.2978 0.4118 0.4083 0.4831 -0.3693 0.4101 0.4168 0.4917 0.4100 0.3952 0.3212 0.3044 0.3949 0.2050 0.3271 0.3340 0.4428 0.2652 0.4588 0.2716 0.4288 0.2335 0.2823 0.3156 0.3397 0.3998 0.1997 0.3462 0.4461 0.2433 0.3382 0.4872 0.3694 0.1680 0.2673 0.3033 0.3467 0.2893 -0.2095 0.2522 0.4551 0.2381 0.4417 0.3644 -0.1848 0.2735 0.4132 0.3401 0.4779 0.3971 0.4047 0.2754 0.4033 0.3529 0.3382 0.1948 0.3552 0.4535 0.4884 0.2705 0.4240 0.3693 0.3726 0.2997 0.3217 0.4458 0.3593 0.2749 0.2219 0.4231 0.3955 0.3903 0.3800 -0.2441 0.4903 0.4057 0.3824 0.2972 -0.2401 0.3374 0.2265 0.3001 0.2798 0.4072 0.3022 0.5427 0.4560 0.3400 -0.2295 0.3544 0.2398 0.4641 0.3508 0.3052 0.4267 0.2739 0.3830 0.3036 0.4858 0.4295 0.4349 0.3094 0.2693 0.4236 0.4711 0.2238 0.2545 0.3250 -0.2941 0.3650 0.3789 0.4124 0.4318 0.3248 0.2818 0.1961 0.3712 0.3745 0.2927 0.4062 0.3751 0.2886 0.4036 0.3284 0.3213 0.2868 0.2895 0.4025 0.3023 0.5248 0.3287 0.4163 0.4382 0.4057 0.3115 -0.2699 0.4678 0.2620 0.3745 0.2202 0.3329 0.2654 0.4134 0.3494 0.2853 0.3674 0.4057 0.4028 0.3694 0.4584 0.3030 0.2920 0.4520 0.3224 0.3667 0.2765 0.2469 0.2365 0.3241 0.4333 0.4239 0.2161 0.5063 0.3765 0.2438 0.4625 0.2846 -0.2538 0.5110 0.2848 0.4722 0.3073 0.3974 -0.3367 0.1897 0.4855 0.3863 0.2944 0.4278 0.4155 0.4576 0.4366 0.3788 0.1703 0.4016 -0.3178 0.2476 0.3063 0.4938 0.2846 0.4210 0.4155 0.3195 0.4098 0.3138 0.4550 0.4220 0.2503 0.3107 0.4440 0.3619 0.4083 0.3733 0.3156 0.3095 0.3982 0.3273 0.4783 0.2271 0.3869 0.4904 0.3286 0.4557 0.2739 0.4238 0.3211 0.4276 0.3413 0.3208 0.5064 0.3930 0.3564 0.4038 0.4120 0.4407 0.4069 0.3112 0.2504 0.4014 0.3385 0.3287 0.5247 0.3559 0.3979 0.4724 0.4003 0.4201 0.4150 0.3685 0.1889 0.3107 0.4163 0.2529 0.3517 0.2521 0.5329 0.4061 0.3339 0.4534 0.3052 0.4139 0.3842 0.3873 0.3730 0.4126 0.4537 0.4107 0.4484 0.4716 0.3825 0.1948 0.3856 0.3808 0.3802 0.4588 -0.2648 0.4069 0.3086 0.2266 0.3882 0.2098 0.3600 0.3185 0.3773 0.4225 0.2343 0.4174 0.4571 -0.3751 0.4178 0.4516 0.4297 0.4419 0.4751 0.2545 0.3077 0.3350 0.3415 0.4438 0.2579 0.4035 -0.2050 0.3829 0.2510 0.4998 0.4199 0.3495 0.4435 0.2581 0.3107 0.3360 0.3014 0.4045 0.2521 0.2572 0.4122 0.1802 0.3574 0.3426 -0.3043 0.4210 0.3271 0.3323 0.3457 0.4271 0.3061 0.4204 0.3610 0.4697 0.1892 0.1536 0.4252 0.2206 0.4687 0.4252 0.3244 0.3363 0.4861 0.3201 0.2986 0.3028 0.3268 0.3213 0.3197 0.4304 0.3472 0.3596 0.2831 0.5153 0.3946 0.4844 0.4180 0.4074 0.2491 0.4363 0.3001 0.4354 0.2817 0.4124 0.4114 0.2857 0.4528 0.3438 0.2767 0.5005 0.3574 0.3010 0.3251 0.2472 0.3014 0.3900 0.3541 0.4170 0.4273 0.5103 0.4167 0.2561 0.3064 -0.2634 0.2715 0.3838 0.3143 0.2541 0.3214 0.3617 0.4410 -0.2968 0.4731 0.3984 0.2952 0.4053 0.4635 0.4097 0.3126 0.3727 0.3085 0.3967 0.4944 0.4313 0.4548 0.3926 0.3942 0.3909 0.3996 -0.2598 0.2486 -0.3106 0.4352 0.3298 0.3157 0.3770 0.2448 0.2833 0.3856 0.4291 0.3078 0.2266 0.2083 0.4234 0.3721 0.1702 0.4535 0.3423 0.4222 0.5040 0.4142 0.2947 0.4074 0.2584 0.2496 0.3388 0.3965 0.4053 0.4727 0.3120 0.3607 0.4787 0.3132 0.3430 0.4626 0.4228 -0.1988 0.2313 0.2400 0.4633 0.2906 0.3804 0.3601 0.2322 0.3965 0.4214 0.3195 0.3825 0.5190 0.3637 0.4877 0.4589 0.3798 0.3886 0.4315 0.2296 0.4498 0.3850 0.4681 -0.1981 0.5466 0.4987 0.3989 0.3493 0.3727 0.2847 0.3200 0.4070 0.2864 0.4276 0.2590 0.4428 0.3212 0.2707 0.2970 0.3009 0.4547 0.3284 0.3098 0.4454 0.2913 0.3726 0.2589 0.3149 0.2568 0.3943 0.2947 0.3974 0.2942 0.2483 0.2151 0.4627 0.3523 0.3936 0.3687 0.3271 0.3519 -0.2508 0.5090 0.4938 0.3017 0.5449 0.3842 0.4400 0.4637 0.3282 0.4401 0.3127 0.3155 0.3321 0.4918 0.2687 0.3885 0.4235 0.2524 0.3970 0.3220 0.4423 -0.1204 0.3929 0.3997 0.3431 0.2764 0.3218 0.3596 0.4744 0.3831 0.3997 0.2895 0.3860 0.4044 0.3811 0.2595 0.3412 0.2064 0.4082 0.2304 0.4212 0.2964 0.3728 0.4483 0.4315 0.4196 0.4144 0.4950 0.2236 0.2725 0.3159 0.3726 -0.1991 0.3857 0.4876 0.3860 0.6119 0.3236 0.3481 -0.1771 0.3268 0.4187 0.1575 0.3795 0.2986 0.3181 0.3609 0.4166 0.3648 0.4298 0.3270 0.3617 0.2603 0.3267 0.2509 0.4161 0.4472 0.5007 0.4003 0.4480 0.3220 0.3812 0.3580 0.3252 0.4052 0.4068 0.3424 0.3612 0.2806 0.2679 0.3380 0.3969 -0.2396 0.4067 0.3120 0.3215 0.2480 0.4018 0.4867 0.4039 0.3607 0.4485 0.2323 0.3288 0.5108 0.2732 0.4610 0.2719 0.2631 0.3145 0.2326 0.3323 0.3205 0.5014 0.3454 0.4618 0.3001 0.3393 0.3384 0.4110 0.3969 0.2686 0.3550 0.4187 0.3873 0.2902 0.3322 0.4593 0.3802 0.2183 0.3120 0.3391 0.2475 0.2710 0.3469 0.3280 0.3059 0.3597 0.2894 0.3353 0.4804 0.4920 0.4273 0.4280 0.3601 0.4020 0.4257 0.3085 0.2415 0.2238 0.3976 0.3801 0.3634 0.3592 0.4390 0.3199 0.4691 0.4655 0.4946 0.4102 0.3455 0.4674 0.4555 0.4294 0.3643 0.4717 0.4603 0.4213 0.3389 0.4601 0.3963 0.4467 0.3361 0.4230 0.2295 0.2251 0.2874 0.3652 0.3562 0.4034 0.4510 0.4075 0.2537 0.3438 0.4352 0.3912 0.3638 0.4390 0.3062 0.4420 0.2813 0.2670 0.3787 0.4495 0.4518 0.4468 0.3899 0.3584 0.2784 -0.2729 0.2487 0.5421 0.5156 0.3777 0.5359 0.3114 0.3760 0.3333 0.3407 0.3469 0.5404 0.3147 0.2981 0.5002 0.4029 0.3602 0.4205 0.4857 0.3914 0.4457 0.3750 0.3079 0.3567 0.4191 0.4713 0.3762 0.5256 0.4745 0.3253 0.3831 0.3671 0.2666 0.5033 0.4231 0.2738 0.3435 0.2352 0.3690 0.3892 0.4237 0.3194 0.4463 0.2176 0.3412 0.2975 0.4283 0.3543 0.2993 0.3938 -0.2037 0.4683 0.3774 0.3586 0.4025 0.3985 0.3862 0.4981 0.4678 0.4361 0.3962 0.2688 -0.3113 0.4561 0.3234 0.2172 0.3406 0.3860 0.3233" HIT_INDICES="230 805 1357 1401 1602 1732 1881 2386 3063 3131 3232 3315 5793 7194 8948 9532 10284 12365 12441 12716 12917 13160 13233 14591 16258 16307 17814 19098 19437 20367 20512 20530 20590 20594" ES_PROFILE="0.0601 0.0848 0.1022 0.1439 0.1757 0.2097 0.2415 0.2520 0.2502 0.2774 0.3026 0.3283 0.2285 0.1775 0.1053 0.0888 0.0626 -0.0322 -0.0297 -0.0375 -0.0420 -0.0490 -0.0478 -0.1120 -0.1909 -0.1909 -0.2571 -0.3062 -0.3070 -0.3207 -0.2805 -0.2295 -0.1267 0.0005" RANK_AT_ES="20366.0000" RANK_SCORE_AT_ES="-0.2111"/>
  <DTG RANKED_LIST="gsea_treatment_collapsed.rnk" TEMPLATE="na_as_pre_ranked" GENESET="gene_sets.gmt#UVB_NHEK3_C7" ES="-0.3232" NES="-1.3988" NP="0.0400" FDR="0.2031" FWER="0.9710" CHIP="ftp.broad.mit.edu://pub/gsea/annotations/HG_U133_Plus_2.chip" RND_ES="0.2166 0.1856 0.3283 0.4058 0.3272 0.2666 0.3344 0.4104 0.3084 0.3231 0.3486 0.3937 0.5008 0.2383 0.3870 0.4344 0.3152 0.3963 0.3658 0.2288 0.3565 0.3957 0.3231 0.3342 0.2987 0.3778 0.3981 0.3692 0.4823 0.4426 0.3536 0.4029 0.3870 0.4415 0.4384 0.4572 0.4191 0.3286 0.3962 0.3311 0.3418 0.3294 0.3293 0.3229 0.3718 0.2517 0.4569 0.2477 0.3863 0.4977 0.3091 0.4869 0.3258 0.4035 0.3999 0.1867 0.3316 0.4462 0.3178 0.3048 0.5487 0.4420 0.3648 0.4473 0.3268 0.3196 0.3184 0.3300 0.4699 0.3955 0.2812 0.2612 0.4030 0.4124 0.3335 0.3233 0.3659 0.3068 0.2097 0.3846 0.3373 0.4031 0.3872 0.2730 0.2469 0.3731 0.2075 0.3540 0.4106 0.2377 0.3625 0.3104 0.4592 0.3395 0.3274 0.3515 0.4010 0.4125 0.3653 0.3518 0.1801 0.4681 0.3570 0.2899 -0.1831 0.3818 0.1890 0.4028 0.2643 0.3623 0.3281 0.2590 0.2706 0.3146 0.3169 0.2608 0.3285 0.3715 -0.1834 0.4102 0.3760 0.4122 0.2841 0.1930 0.3922 0.3694 0.4135 0.3223 0.3129 0.3457 0.3592 0.3221 0.3811 0.3240 -0.2172 0.3114 0.3866 0.4208 0.4252 0.4076 0.2657 0.3544 0.2665 0.3778 0.3065 0.4057 0.3675 0.4600 0.4024 0.3959 0.2045 0.2580 0.2629 0.4156 0.3342 0.4400 0.4040 0.3415 0.4153 0.3524 0.3533 0.4430 0.2899 0.3899 0.3653 0.3256 0.3695 0.3262 0.3959 0.3536 0.2925 0.4079 0.2840 0.3913 0.4890 0.3318 0.4256 0.4236 0.4293 0.4652 0.4114 0.3053 0.4152 0.3632 0.4013 0.3495 0.4033 0.2757 0.4249 0.3462 0.3870 0.3731 0.2182 0.3044 0.3302 0.4738 -0.1450 0.4703 -0.1680 0.3761 0.3812 0.3857 0.4079 0.2795 0.4031 0.3621 0.3649 -0.2643 0.3032 0.3662 0.3651 0.4251 0.3521 0.3937 0.2527 0.2448 0.3743 0.4185 0.1937 0.4350 0.4527 0.3401 0.2706 0.3120 0.3718 0.2951 0.3479 0.4477 0.2979 0.3669 -0.2077 0.4562 0.3732 0.3146 0.3478 0.2247 0.4138 0.3239 0.2785 0.3325 0.3363 0.2026 0.3026 0.3804 0.3403 0.2743 0.3132 0.3064 0.4421 0.2159 0.4126 0.2614 0.3820 0.3932 0.3594 0.5331 0.4060 0.4742 0.4070 0.3470 0.3217 0.5310 0.3485 0.2865 0.4137 0.4541 0.4359 0.2304 0.2543 0.4402 0.4023 0.3501 0.3760 0.3982 0.3841 0.2943 0.4059 0.3908 0.3617 0.3529 0.3572 0.4275 0.3508 0.2328 0.3278 0.4109 0.3546 0.2830 0.2413 0.3027 0.3665 -0.3157 0.3845 0.3849 0.3716 0.2697 0.4157 0.3850 0.1810 0.3113 0.4212 0.2368 0.2327 0.4733 0.3195 0.3047 0.4751 0.2878 0.3379 0.3284 0.3749 0.3892 0.3316 0.4008 0.2828 0.3284 0.3265 0.3687 0.2455 0.3407 0.3146 0.3499 0.4991 0.2350 0.2926 0.3382 0.3882 0.4203 -0.2737 0.2610 0.3709 0.2546 0.2798 0.3928 0.4654 0.2498 0.3544 0.1751 0.2541 0.4172 0.3281 0.3994 0.4354 0.3577 0.4770 0.3602 0.2918 -0.2206 0.3509 0.3459 0.3437 0.2473 0.2666 0.2268 0.3907 0.4008 0.3286 0.3199 0.4374 0.3508 0.4428 0.3461 0.3338 0.2850 0.3347 0.4396 0.4156 0.3046 0.2371 0.4057 0.2339 0.4721 -0.1912 0.2899 0.3398 0.4012 0.3638 0.3658 0.3245 0.2472 0.3464 0.3596 0.3524 0.3158 0.2358 0.3407 0.4122 0.3519 0.4356 0.2144 0.3298 0.2854 0.3374 0.4682 0.5144 0.3267 0.2942 0.1616 0.3505 -0.1549 0.3985 0.3231 0.3240 0.2185 0.3800 0.3041 0.2799 0.3464 0.3791 0.3436 0.2281 0.3207 0.4294 0.2860 0.3510 0.4166 0.2953 0.3547 0.4257 0.3919 0.4681 0.2980 0.3304 0.2780 0.3836 0.3231 0.3922 0.5148 0.3374 0.3935 0.2613 0.4447 0.4057 0.4197 0.3392 0.2696 0.3870 0.4613 0.2380 0.4015 0.5024 0.3989 0.3700 0.4159 0.3355 0.2969 0.3849 0.4043 0.5549 0.4135 0.3394 0.3707 0.2904 0.3280 0.4441 0.2952 0.2859 0.3390 0.4350 0.3172 0.2253 0.4355 0.3878 0.2833 0.3275 0.5067 0.2878 0.3947 0.3812 0.4727 0.3402 0.2617 0.2831 0.3950 0.3029 0.3177 0.3541 0.3275 0.3016 0.3445 0.3375 0.1940 0.3192 0.3811 0.4832 0.3864 0.1906 0.3147 0.2215 0.2354 0.3939 0.2672 0.4160 0.1768 0.3568 0.3606 0.2322 0.3711 0.3603 0.2232 0.3553 0.3754 0.3911 0.2167 0.3950 0.3970 0.3936 0.2922 0.2946 0.3593 0.3357 0.3985 0.2552 0.3938 0.3651 0.4297 0.2829 0.3559 0.3259 0.2434 0.4384 -0.3175 0.4053 0.2648 0.2509 0.3833 0.3973 0.3333 0.4765 0.4740 0.2517 0.1705 0.3831 0.3821 0.4018 0.4366 0.3952 0.3404 0.2942 0.2430 0.2804 0.4058 0.1960 0.3450 0.2546 0.3400 0.2189 0.2742 0.3764 0.3271 0.5502 0.4780 0.3725 -0.2298 0.3289 0.3658 0.3210 0.4160 0.2739 0.2596 0.2096 0.3716 0.3533 0.2109 0.3509 0.2677 0.2902 0.3605 0.2498 0.3118 0.3330 0.3306 0.2606 0.3547 0.3944 0.3722 0.2995 0.3226 0.4275 0.3493 0.4052 0.2744 0.3654 0.2977 0.4202 0.2048 0.3012 0.3218 0.4472 0.1698 0.4790 0.3687 0.3241 0.4202 0.3154 0.2770 0.3138 0.4081 0.2200 0.3023 0.4538 0.2535 0.4359 0.3720 0.2554 0.3560 0.3108 0.2510 0.3099 0.3495 0.4259 0.3520 0.3819 0.4650 0.3514 0.3646 0.3359 0.4194 0.3982 0.3451 0.3810 0.3106 0.4212 0.4684 0.4551 0.3555 0.3852 0.4426 0.4364 0.4737 0.2972 0.4502 0.4182 0.3901 0.4565 0.3632 0.3421 0.4132 0.3313 0.3323 0.2832 0.4256 0.3932 -0.2446 0.3951 0.2561 0.2406 0.3294 0.3553 0.3238 0.3855 0.3422 0.2835 0.3630 0.4221 0.3936 0.4892 0.3622 0.4297 0.4956 0.2076 0.5003 -0.2341 0.2974 0.4072 0.3493 0.3104 0.3621 0.3748 0.3652 0.2727 0.4337 0.3423 0.4156 0.3968 -0.2285 0.3802 0.2572 0.4066 0.2337 0.3000 0.3283 0.3074 0.4421 0.3398 0.3191 0.3510 0.2356 0.2712 0.4156 0.4049 0.4060 0.3939 0.2912 0.4421 0.4146 0.4445 0.1955 0.3089 0.3461 0.2621 0.2716 0.3093 0.2631 0.3263 0.2971 0.3378 0.4628 0.2849 0.3575 0.4849 0.4183 0.3381 0.4877 0.3761 0.3291 0.4831 0.2807 0.3365 0.2895 0.3785 0.2795 0.3952 0.1855 0.3869 0.4716 0.3259 0.4380 0.3106 0.2536 0.3981 0.4263 0.3767 0.4813 0.3317 0.3843 0.4317 0.3850 0.4270 -0.2155 0.3022 0.4424 0.2900 0.3429 0.3891 -0.2598 0.2752 0.4504 0.3337 0.3309 0.2719 0.4351 0.3004 0.4349 0.4798 0.2637 0.4081 0.2156 0.3634 0.3811 0.3941 0.3996 0.3604 0.3145 0.3889 0.2481 0.3919 0.3846 0.3764 0.5048 0.4222 0.4735 0.3922 0.3031 0.2829 0.4525 0.2344 0.4180 0.5262 0.4322 0.4138 0.4926 0.4564 0.4287 -0.2539 0.4195 0.3882 0.3830 0.4290 -0.2055 0.3828 0.3071 -0.1760 0.4537 0.3925 0.2805 0.3617 0.4875 0.4310 0.4249 0.2936 0.5190 0.2433 0.4595 0.4313 0.3090 0.3609 0.3632 0.4461 -0.3052 0.3723 0.3381 0.3697 0.3141 0.3938 0.2376 0.4358 0.2986 0.3353 0.2743 0.3944 0.3392 0.3066 0.2296 0.2948 0.3890 0.2431 0.4099 0.4771 0.4050 0.2601 -0.2569 0.3848 0.3797 0.3125 0.3845 0.3028 0.4357 0.3875 0.4300 0.4216 0.3573 0.3396 0.3240 0.3722 0.3306 0.3095 0.3952 0.4943 0.4728 0.4245 0.3126 0.3768 0.3362 0.2986 0.3318 0.3499 0.2642 0.4246 0.3496 0.3916 0.4176 0.5024 0.3104 0.2328 0.3254 0.4062 0.3458 0.2541 0.4143 0.2313 0.3964 0.3614 0.4020 0.3470 0.4945 0.4642 0.3223 0.3851 0.3486 0.3887 0.3066 0.4087 0.3204 0.3718 0.3756 0.3171 0.3223 0.3833 0.4454 0.3733 0.4209 0.3679 0.4422 0.4038 0.3127 0.3908 0.3414 0.3512 0.2609 0.3102 0.3913 0.3607 0.3062 0.3607 0.2375 0.2237 0.3082 0.3736 0.3616 0.4257 0.4560 0.3221 0.1801 0.3530 0.3036 0.2659 -0.3249 0.1845 0.2945 0.3804 0.3581 0.2530 0.3495 0.3362 0.3554 0.4231 0.3646 0.3542 0.4592 0.3514 0.4625 0.2860 0.4136 0.2952 0.3337 0.3401 0.4278 0.3522 0.5039 0.3675 0.4201 0.3234 0.3991 0.3103 0.1932 0.4526 0.2842 0.4989 0.2828 0.1916 0.4619 0.2838 0.3651 0.4497 0.3600 0.2367 0.3073 0.2951 0.4410 0.2747 0.2548 0.5182 0.4444 0.3101 0.3762 0.4306 0.3668 0.4313 0.3811 0.2068 0.4602 0.3552 0.3857 0.3609 0.1664 0.4888 0.4140 0.3286 0.3245 0.3811 0.4605 0.3293 0.2174 0.2538 0.3062 0.3365 0.2526 0.4431 0.4333 0.2690 0.3285 0.3178 0.4020 0.3506 0.3602 0.3390 0.3177 0.3676 0.4231" HIT_INDICES="19 79 247 746 1238 1825 2345 2637 3445 3564 3567 3672 3710 4336 4419 4923 5268 5510 5691 6199 7264 7352 7666 7692 9016 9688 11934 11946 12238 12425 12459 12496 12962 13049 13339 13763 15535 15607 16519 16811 17567 18499 18547 18827 18840 19851 20153 20288 20451 20578 20580 20590 20602" ES_PROFILE="0.0801 0.1356 0.1724 0.1827 0.1883 0.1852 0.1827 0.1901 0.1696 0.1822 0.2005 0.2136 0.2298 0.2158 0.2279 0.2185 0.2161 0.2182 0.2229 0.2109 0.1700 0.1765 0.1716 0.1806 0.1245 0.0993 -0.0054 -0.0014 -0.0113 -0.0164 -0.0141 -0.0120 -0.0313 -0.0323 -0.0435 -0.0619 -0.1478 -0.1509 -0.1934 -0.2052 -0.2379 -0.2770 -0.2729 -0.2790 -0.2720 -0.3086 -0.3075 -0.2957 -0.2792 -0.2342 -0.1788 -0.1111 0.0001" RANK_AT_ES="20152.0000" RANK_SCORE_AT_ES="-0.1640"/>
  <DTG RANKED_LIST="gsea_treatment_collapsed.rnk" TEMPLATE="na_as_pre_ranked" GENESET="gene_sets.gmt#NAKAJIMA_MCSMBP_EOS" ES="-0.3445" NES="-1.3794" NP="0.0612" FDR="0.2131" FWER="0.9810" CHIP="ftp.broad.mit.edu://pub/gsea/annotations/HG_U133_Plus_2.chip" RND_ES="0.4937 0.2769 0.4727 0.2860 0.1809 0.2543 0.2739 0.4513 0.3872 0.2739 0.4477 0.3045 0.4126 0.4587 -0.2789 0.5788 0.3621 0.2990 0.3663 -0.2218 0.6679 0.4204 0.4514 0.2265 0.5106 0.4519 0.4969 0.4572 0.2314 0.1838 0.3087 0.4608 0.5697 0.4083 0.4653 0.2966 0.2811 0.3273 0.3150 0.3416 0.4632 0.3867 0.4144 0.3484 0.3784 0.3085 0.4391 0.3650 0.4261 0.4114 0.5364 0.4069 0.3839 0.3866 0.2780 0.2698 0.4485 0.4163 0.4445 0.2190 0.4967 0.4080 0.4549 -0.2694 0.4347 0.4643 0.3438 0.2764 0.4040 0.4070 0.4805 0.3700 0.3890 0.4555 0.4455 0.3322 0.3300 0.4723 0.4239 0.5177 0.1512 -0.1884 0.4091 0.5173 0.3743 0.4312 0.4189 0.2411 0.3691 0.3251 0.5493 0.2927 0.2576 0.2677 0.5569 0.2635 -0.1940 0.4455 0.3850 0.4272 0.3789 0.3305 0.2541 0.2380 0.2869 0.2943 0.3442 0.3863 0.3019 0.3023 0.4529 0.3792 0.2940 0.3838 0.2278 0.5063 0.3263 0.4486 0.5234 0.2721 0.2840 0.5259 -0.3073 0.4241 0.3431 0.2794 0.4454 -0.2635 0.5015 0.4475 0.5548 0.2897 0.3673 0.5034 0.3839 0.4069 0.2343 0.2622 0.2904 0.4254 0.4378 0.4784 0.5711 0.3784 0.3304 0.3899 0.1955 0.3791 0.4710 0.3682 0.2699 0.2493 0.4549 0.5066 0.4287 0.3975 0.4388 0.3723 0.3944 0.3404 0.3930 0.4132 0.3262 0.4713 0.3746 -0.2910 0.5117 0.4449 0.5143 0.4107 0.4612 0.4837 0.4153 0.4342 0.3669 0.3403 0.4232 0.3903 0.5357 0.4324 0.3156 0.3285 0.4671 -0.3864 0.3634 0.4032 0.4374 0.2968 0.1706 0.4009 0.3273 0.4103 0.3971 0.4997 0.4976 0.4310 0.5114 0.3942 0.4682 0.3595 0.3226 0.3721 0.2976 0.4518 0.2684 0.3929 0.2560 0.1984 0.5008 -0.2005 0.2871 0.3391 0.3336 0.5384 0.5439 0.3445 0.3942 0.3613 0.3981 0.2276 0.4672 0.4943 0.2971 0.5011 0.3042 0.2986 0.3105 0.3399 0.4346 0.5076 0.3305 0.5867 0.2990 0.3924 0.4440 0.2454 0.4340 0.3920 0.2696 0.1878 0.4052 0.5175 0.4706 0.3961 0.4947 0.4640 0.3767 0.3005 0.5507 0.4139 0.4325 0.3303 0.4391 0.4420 0.5685 0.3128 0.2914 0.3538 0.4556 0.5619 0.1708 0.4409 0.4455 0.2877 0.3150 0.3549 0.4310 0.2298 0.3850 0.3655 0.3564 0.4840 0.2894 0.4359 0.3190 -0.2006 0.4824 0.2609 0.2559 0.2329 0.4981 0.5034 -0.2485 0.3445 0.4710 0.2605 0.4729 0.5064 0.3306 0.3550 -0.2109 0.4317 0.4256 0.4172 0.3546 0.2766 0.3776 0.4401 0.3078 0.3007 0.2395 0.3996 0.4433 0.5009 0.4508 0.3941 0.6046 0.4539 0.3899 0.2103 0.2718 0.3437 0.4353 0.4206 0.3948 0.4888 0.3640 0.4923 0.4110 0.2954 0.3829 0.6243 0.4746 0.4413 0.2821 0.3719 0.2871 0.4223 0.3876 0.2977 0.2709 0.3911 0.4034 0.3622 0.2873 0.3640 0.3792 0.3565 0.4691 0.3396 0.2995 0.3182 0.3971 0.3812 0.2854 0.3383 0.3609 0.2509 0.2585 0.4151 0.4233 0.4332 0.4230 0.3700 0.3344 -0.2480 0.3953 0.3907 0.2257 0.4175 0.3785 0.4912 0.4605 0.5156 0.3059 0.4295 0.4820 0.3210 0.4437 0.3077 0.2841 0.3001 0.3914 0.1921 0.4468 0.3187 0.2868 0.5195 0.3853 0.4351 -0.1658 0.4197 0.4199 -0.1855 -0.2309 0.3115 0.5267 0.4091 0.3216 0.3527 0.2502 0.4199 0.4154 0.2285 0.4491 0.5212 0.3427 0.5796 0.4401 0.3272 0.3731 0.1998 0.3748 -0.2772 0.3676 0.4410 0.5045 0.3743 0.2557 0.3754 0.3958 -0.1990 0.3840 0.2812 0.2456 0.4644 0.5092 0.3615 0.3664 0.3109 0.4266 0.3625 0.3199 0.2880 0.3160 0.4807 0.3752 0.4529 0.4128 0.2794 0.2230 0.4449 0.2149 0.1378 0.1495 0.4409 0.3170 0.2970 0.4223 0.5099 0.2515 0.4237 0.6532 0.3104 0.2921 0.4299 0.4429 0.4686 0.5269 0.2355 0.4662 0.3753 0.4752 0.4357 0.4746 0.3894 0.4390 0.4152 0.4146 0.3634 0.2168 -0.2022 0.3638 0.3815 0.4268 0.2879 0.4270 0.4680 0.3300 0.3499 0.3326 0.2702 0.2131 -0.3876 0.4057 0.4079 0.3614 0.5006 0.4345 0.4258 0.4039 0.3785 0.3249 0.3658 0.3950 0.2902 0.3570 0.3357 0.4446 0.3476 0.3551 0.2973 0.4404 0.2473 0.3710 0.4017 0.2858 0.5106 0.3447 0.3491 0.4424 0.4253 0.4909 0.4017 0.3393 0.3271 0.3666 0.2080 0.4394 0.5570 0.2510 0.4759 0.4235 0.4812 0.3856 0.4987 0.4576 0.4484 0.4904 0.5160 -0.1815 0.6088 0.4566 0.3652 0.4467 0.3977 0.5011 0.5218 0.4775 0.5262 0.4222 0.1970 0.2859 0.4652 0.2960 -0.2823 0.3597 0.3298 0.4425 0.3043 0.4796 0.2117 0.4097 0.2100 0.5438 0.3314 0.3036 0.4475 0.4546 0.4198 0.5233 0.4951 0.3735 0.4034 0.4369 0.3794 0.3931 0.3585 0.4701 0.4793 0.4453 0.2203 0.2895 0.2990 0.2806 0.3175 0.4352 0.3760 0.2190 0.2013 0.4848 0.3680 0.3032 0.5320 0.3671 0.2598 0.5032 0.4071 0.2869 0.5584 0.3889 0.4624 -0.2451 0.5270 0.4015 0.3558 0.2923 0.4817 0.3216 0.3449 0.4188 0.3382 0.3391 0.1994 -0.1948 0.3774 0.3415 0.4384 0.5191 0.4458 0.3428 0.4141 -0.2403 0.4472 0.2844 0.4268 0.3425 0.3399 0.4543 0.3352 0.2742 -0.2984 0.2724 0.1978 0.4068 0.2452 0.2171 0.5915 0.4810 0.3667 0.3194 0.5586 0.3696 0.3989 0.2541 0.3197 0.4471 0.4322 0.4261 0.3700 0.2075 0.3053 0.4577 0.3181 0.4077 0.3642 0.4910 0.4283 0.5068 0.5016 0.4405 0.3816 0.2487 0.4140 0.5250 0.1784 0.4101 0.3800 0.2779 0.5097 0.4070 0.4376 0.3952 0.4840 0.3256 0.5050 0.3500 0.5490 0.4740 0.4292 0.3678 0.3652 0.2311 0.4431 0.4285 0.2781 0.4421 0.5488 0.3973 0.3035 0.2810 0.4409 0.3366 0.5182 0.2690 0.4256 0.3593 0.2574 0.2502 0.2615 0.4034 0.4295 0.2207 0.4482 -0.2190 0.3780 0.3824 0.3013 0.3724 0.5077 0.4944 0.4034 0.2780 0.4125 0.3195 0.4883 0.1960 0.4579 0.4797 0.4070 0.4232 0.4531 0.2423 0.4245 -0.1915 0.3800 0.2017 0.4454 0.4303 0.4821 0.2502 0.3922 0.4812 0.3503 0.4094 0.4524 0.3200 0.5873 0.2289 0.4875 0.2850 -0.2451 0.4269 0.3032 0.3769 0.2856 0.4324 0.2916 0.4877 0.3996 0.4168 0.4475 0.3847 0.3837 0.3459 0.3931 0.5214 0.2641 0.4090 0.3867 0.5018 0.5179 0.3893 0.3618 0.4254 0.5082 0.3699 0.4451 0.3077 0.3227 -0.3445 0.2682 0.4963 -0.2179 0.3871 0.3534 0.3602 0.4198 -0.1322 0.2955 0.4927 0.2691 0.3054 0.1904 0.2977 0.4364 0.3953 0.3946 0.5051 0.3386 0.5169 0.4162 0.4274 0.3715 0.4682 0.3091 0.3828 0.3471 0.4394 0.3968 0.2707 0.3428 0.4101 0.3657 0.3743 0.2620 0.3130 0.5508 0.4568 -0.3157 0.5068 0.4393 0.2660 0.1843 -0.2958 0.4277 0.4749 0.3137 0.4727 0.4390 0.2652 0.3496 0.4718 0.4819 0.2500 0.3517 0.2296 0.4175 0.4070 0.3548 0.4074 0.3480 0.4243 0.3925 0.4743 0.4774 0.4354 0.3959 0.4584 0.4713 0.3881 0.3475 0.2070 -0.2569 0.2565 0.3378 0.3734 0.4023 0.4115 0.2325 0.3278 0.2435 0.3059 0.4026 0.3815 0.3003 0.4788 0.3937 0.3750 0.3778 0.4561 0.3574 0.3276 0.3996 0.3972 0.5144 0.3645 0.2845 0.4669 0.3177 0.4115 -0.2885 0.4743 0.3549 0.3826 0.4259 0.3159 0.3674 0.3036 0.1851 0.4208 0.4667 0.4264 0.2567 0.2661 0.2892 0.3432 0.2443 0.3727 0.3582 0.3139 0.3443 0.3724 0.4843 0.1705 0.5026 0.3842 0.4483 0.3972 0.4278 0.3288 0.2680 0.4533 0.5310 0.4219 0.4335 0.3265 0.3769 0.2467 0.3623 0.3896 0.3700 0.4898 0.3479 0.2818 0.3784 0.3877 0.2530 0.4369 0.2161 0.4524 -0.1999 0.4019 -0.3003 -0.3847 0.2944 0.2945 0.4758 0.3468 -0.1819 0.3253 -0.2715 0.2429 0.4864 0.4444 0.4565 0.4217 0.4017 -0.3345 0.2404 0.1919 0.4529 0.2374 0.2361 0.4122 0.3125 0.2462 0.4196 0.3242 0.5129 0.5420 0.4457 0.2455 0.3251 0.3289 -0.2003 0.5280 0.2206 0.3171 0.3654 0.3540 0.4227 0.1185 0.4177 0.3154 0.4504 0.3098 0.3761 -0.2425 0.4205 0.3177 0.3495 0.2289 0.2630 0.4499 0.5121 0.3520 0.4442 0.4390 0.2961 0.2077 0.3776 0.3897 0.5029 0.4145 0.3418 0.3783 0.3275 0.2629 0.3927 0.3447 0.3122 0.4290 0.4717 0.5158 0.4029 0.2949 0.3090 0.2920 0.3196 0.4632 -0.2652 0.4732 0.4766 0.3667 -0.1910 0.4117 0.2701 0.2807 0.4515 0.3721 -0.2905 -0.2687 0.2070 0.2624 0.3806 0.4490 0.3041 0.3319 0.4603" HIT_INDICES="413 2801 3315 5656 6167 6307 7239 7333 9123 10102 11334 12018 12827 13837 14770 14796 15578 15745 16197 16603 16915 18522 18634 19374 19427 20463 20599" ES_PROFILE="0.1051 0.0537 0.0879 0.0160 0.0304 0.0621 0.0506 0.0794 0.0176 -0.0087 -0.0521 -0.0715 -0.1001 -0.1424 -0.1849 -0.1834 -0.2203 -0.2267 -0.2446 -0.2580 -0.2653 -0.3239 -0.3086 -0.3142 -0.2858 -0.2587 0.0003" RANK_AT_ES="19373.0000" RANK_SCORE_AT_ES="-0.1024"/>
  <DTG RANKED_LIST="gsea_treatment_collapsed.rnk" TEMPLATE="na_as_pre_ranked" GENESET="gene_sets.gmt#TRNA_SYNTHETASES" ES="-0.3658" NES="-1.3718" NP="0.1268" FDR="0.2118" FWER="0.9820" CHIP="ftp.broad.mit.edu://pub/gsea/annotations/HG_U133_Plus_2.chip" RND_ES="0.2096 0.4276 0.3008 0.4167 0.4100 0.3374 0.3913 0.6387 0.4715 0.4333 0.5397 0.5700 0.4263 0.2116 0.3528 0.4606 0.6297 0.4720 0.2979 0.3255 0.5007 0.4681 0.5756 0.5124 0.4277 0.3833 0.2847 0.4117 0.4095 0.2776 0.3671 0.3902 0.4519 0.3599 0.5800 0.5868 0.4980 0.3881 0.3826 0.3171 0.2811 0.5383 0.4283 0.3188 0.4728 0.3360 0.1676 0.4801 0.4225 -0.3003 0.3516 0.3353 -0.2441 0.4935 0.2506 0.5464 0.3262 0.4246 0.4450 0.4510 0.2501 0.3388 0.3685 0.3854 0.3111 0.3680 0.3174 0.3458 0.3801 0.5318 0.4249 0.5175 0.5123 0.2819 0.2518 0.4621 0.3285 0.4808 0.3431 0.1628 0.4470 -0.1506 0.4895 0.4424 0.3444 0.2494 0.4475 0.2662 0.4038 0.4428 0.4114 0.4923 0.3381 0.3170 0.3535 0.3556 0.3697 0.3087 0.4844 0.2908 0.5491 0.3795 0.3498 0.3519 0.3437 0.4366 0.3770 0.2743 0.6261 0.4221 0.4194 0.3390 0.4475 0.3649 0.2927 0.3076 -0.3677 -0.2415 0.4730 0.6206 0.4260 0.4501 0.4307 0.4538 0.2458 0.3975 0.5080 0.3315 0.3328 0.3628 0.3978 0.3710 0.4206 0.5636 0.3216 0.4010 0.5209 0.4950 0.4119 0.2735 0.5042 0.3859 0.4222 0.4643 0.2823 0.2172 0.3152 0.3385 0.4327 0.2631 0.4532 0.3956 0.4739 0.2744 0.4873 0.3660 0.4037 0.3521 0.3304 0.4543 0.3136 0.3697 0.5714 -0.2306 0.4140 0.3807 0.5663 0.2414 0.3290 0.5919 0.4949 0.4328 0.4472 0.3320 0.3475 0.5630 0.4597 0.4942 0.3621 0.4046 0.3706 0.5600 -0.2864 0.2686 0.3136 0.4800 0.2836 0.4827 0.2869 -0.2665 0.5245 0.4966 -0.2700 0.3156 0.2363 0.4156 0.5018 0.4148 0.4644 0.3876 0.2981 0.3867 0.3949 0.4574 0.4823 0.4152 -0.2086 0.3850 0.5374 -0.2825 0.3420 0.4742 0.4187 0.3300 0.3613 0.4622 0.4460 0.4469 0.4027 0.4066 0.5762 0.2705 0.5500 0.4109 0.4092 0.4104 0.4069 0.5241 0.4187 0.4712 0.5298 0.4569 0.4132 0.5064 0.4378 0.6298 0.3554 0.4351 0.4905 0.4699 -0.5481 0.2333 0.3590 0.4794 -0.1681 0.5488 -0.2191 0.3606 0.4130 0.3112 0.5085 0.4105 0.4613 0.4569 0.2949 0.2327 0.4796 0.4863 0.5034 0.3512 0.3884 0.3558 0.4872 0.5358 0.3574 -0.3238 0.2720 0.3598 0.5847 0.4236 0.3815 0.5767 0.5123 0.5145 0.5745 0.3286 0.4127 0.3426 0.4598 0.3205 0.3180 0.4399 0.2519 0.2084 -0.2520 0.1917 -0.4297 0.4913 0.4904 0.4720 0.1983 0.3240 0.4792 0.3569 0.3841 0.3906 0.6006 0.4384 0.3214 0.2050 0.4120 0.2290 0.3456 0.3232 0.2478 0.3528 0.4652 0.2543 0.4170 0.5440 0.4830 0.2450 0.3403 0.3389 0.3060 0.2845 0.2622 0.3571 0.5597 0.5646 0.3067 -0.3351 0.2079 0.5224 0.3375 0.2988 0.4580 -0.2199 -0.2356 0.3922 0.4316 0.4405 0.3574 0.4748 0.5493 0.5312 0.4844 0.4593 0.2777 0.4590 -0.4683 0.3568 0.3649 0.3615 0.4878 0.2436 0.4880 0.5011 0.3829 0.4473 0.2822 0.3002 0.4124 0.7707 -0.3054 0.4042 -0.3730 0.3353 0.4049 0.2832 0.4890 0.3345 0.4759 0.3877 0.4330 0.3596 0.5838 0.4670 0.3949 0.3957 0.5470 0.5149 0.2706 0.4652 0.5153 0.4214 0.3965 0.2326 0.5693 0.5641 0.5492 0.3772 0.5275 0.3024 0.4853 0.4203 0.4306 0.3949 0.4125 0.4422 0.4571 0.2533 0.3020 0.5127 0.5375 0.3863 0.3622 0.3244 0.3335 0.3654 0.5461 0.5119 0.2375 0.4554 0.3708 0.2916 0.3530 0.4928 0.4072 0.2403 0.2322 0.3110 0.5518 0.4559 0.4798 0.4008 0.3370 0.3397 -0.2393 0.3044 0.3399 -0.3139 0.2260 0.4044 0.5217 0.5171 0.4004 0.2734 -0.1973 0.4861 0.4873 0.2240 0.3774 0.4400 0.4266 0.4139 0.4804 -0.2016 0.2744 0.3055 0.4676 0.3188 0.3053 0.3392 0.3762 0.3918 0.3409 0.4818 0.2554 0.3508 0.3056 0.3716 0.3330 0.4323 -0.2938 0.3908 -0.2175 0.3413 0.6287 0.2570 0.3663 0.5652 0.4630 0.3942 0.4078 0.4452 0.2898 0.5589 0.3311 -0.1617 0.2564 0.3144 0.3553 -0.3770 0.5238 0.5477 0.3798 -0.1944 0.3679 0.5080 0.4252 -0.1961 0.5387 0.5490 0.4986 0.3189 0.3285 0.5359 -0.3609 0.3372 0.3300 -0.2511 0.4731 0.5165 0.4549 -0.3293 0.4467 0.1805 0.4099 0.4624 0.5986 0.3904 0.3115 0.5024 0.2437 0.5188 0.2352 0.5272 0.3547 0.5860 0.6385 0.3232 0.3871 -0.1789 0.3736 0.3370 0.4981 0.3973 0.3445 0.2482 0.3430 0.5010 0.2388 0.3728 0.4299 0.4045 0.3138 0.3790 0.5576 0.6059 0.2679 0.5271 0.4863 0.2506 -0.3901 0.4659 0.4173 0.4664 0.3668 -0.2302 0.3548 0.5089 0.4595 0.5266 0.4519 0.3600 0.4279 0.3233 0.3498 0.6286 0.2307 0.3662 0.2138 0.2376 0.1777 0.4646 0.3936 0.3572 0.2082 0.3848 0.4878 0.2568 0.4014 0.4075 0.5010 0.4796 0.3984 0.5380 0.4177 0.4890 0.4688 0.5445 0.1673 0.3502 0.4332 0.3405 0.4666 0.3117 0.5137 0.5490 0.3754 0.2729 0.4223 0.3212 0.2908 -0.2964 0.3470 0.3053 0.6363 0.3258 0.2054 0.4653 -0.2209 0.3218 0.2467 0.3747 0.3569 0.5275 0.3820 0.2874 -0.2247 0.2044 0.4501 0.1594 0.4464 -0.2088 0.5352 0.2918 0.3158 0.4135 0.5129 0.3787 0.4405 0.4143 0.2772 0.5048 0.3684 0.3721 0.2104 0.3160 0.4639 0.3164 -0.2680 -0.4977 0.2565 0.5642 0.3831 0.2711 0.4661 0.4125 0.3283 0.4878 0.5172 0.3821 0.3753 0.5646 0.2678 0.6081 0.3021 0.5056 0.3798 0.5522 0.3944 0.3403 0.3074 0.6178 0.3988 0.4926 0.5648 0.4044 0.4608 0.4585 0.3280 0.4343 0.2890 0.3695 -0.2825 0.3982 -0.2014 0.3739 0.3907 0.3386 0.2420 0.2324 0.2805 0.3067 -0.2223 0.4283 0.3919 0.4500 0.4518 0.4310 0.4696 0.5301 -0.1942 0.3856 0.4005 0.3267 0.4613 0.4633 0.4989 0.2491 0.2604 0.3931 0.2535 0.5072 -0.2118 0.2913 0.3116 0.5474 0.5236 0.4054 0.5539 0.3811 0.4578 0.4449 0.3787 0.3479 0.3669 0.4946 0.3455 0.4526 0.4005 -0.2363 0.3142 0.2493 0.4948 0.4199 0.2591 0.3987 0.2476 0.4306 0.3554 0.2749 0.5476 0.4053 -0.3707 0.2797 0.3502 0.3301 0.3660 0.1635 0.3869 0.4145 0.5497 0.5334 0.3487 0.4453 0.4461 0.3231 0.4854 0.4725 0.4238 0.4077 0.4727 0.5297 0.4605 0.2388 0.2139 0.4542 0.5486 0.3784 -0.2245 0.4124 0.3612 0.2196 0.4912 0.3803 0.5457 0.3108 0.3011 0.4388 -0.2447 0.2700 0.2250 0.3633 0.4033 0.2555 0.4618 0.3576 0.3792 0.4216 0.5164 0.4521 0.4360 0.5489 0.4704 0.5231 0.4857 0.3327 0.4074 0.3730 0.5019 0.4359 0.3312 0.2569 0.2815 0.2698 0.4912 0.4988 0.4950 0.4442 0.3157 0.4455 0.4336 0.4086 0.6422 0.4589 0.4711 -0.1780 0.4534 0.4638 0.4347 0.4611 0.4776 0.2498 0.3094 0.4295 -0.1887 0.4714 0.4673 0.3064 0.3321 0.5421 0.2881 0.4272 0.4187 -0.2147 0.3432 0.5286 0.2643 0.5524 0.4588 0.4163 -0.3424 0.2249 0.4817 -0.1912 0.4665 0.4390 0.4650 0.3998 0.3642 0.2436 0.3970 0.3800 0.4560 0.4148 0.2938 0.4605 0.2879 0.4709 0.4910 0.5416 0.3634 0.4603 0.5840 0.4547 0.2682 -0.1616 0.2504 0.4982 0.3748 0.1979 0.7052 0.3445 0.3458 0.3228 0.3499 0.3520 0.2396 0.4171 0.4778 0.3013 0.4837 0.4296 0.4375 0.3917 0.3518 0.5093 0.4706 0.5633 0.5186 0.3299 0.3139 0.2433 0.2789 0.5003 0.2833 0.4180 0.3354 0.4545 0.3261 0.3549 0.4462 0.4411 0.6055 0.4223 0.4946 -0.2104 0.2493 0.3018 0.3597 0.3399 0.4824 0.4766 0.4118 0.3812 0.4086 0.3846 0.5053 0.4099 0.5953 0.3615 0.4651 0.4333 0.4104 0.2745 0.3983 0.4840 0.3110 0.5743 0.4377 0.2589 0.5049 -0.2360 -0.2545 0.4460 0.4347 0.5717 0.4019 0.4857 0.5121 0.4751 -0.3226 0.2793 0.1920 0.4204 0.3771 -0.1901 0.4481 0.4666 0.2498 0.2936 0.3696 0.5166 0.5587 0.5777 0.3243 -0.3484 0.2548 0.5715 0.3545 0.2433 0.4486 0.4104 -0.3173 -0.1755 0.3261 0.4720 0.4451 0.3591 0.3004 0.5210 0.4330 0.6552 0.3705 0.4478 0.5357 0.3464 0.3830 0.3698 0.4139 0.3360 0.2970 0.5096 0.3359 0.5848 0.5057 0.4002 -0.3270 0.4056 0.3884 0.3726 0.2415 0.5417 0.5043 0.5707 0.4797 0.3016 0.4992 0.3662 0.3956 0.4858 -0.2410 0.2493 0.3941 0.4552 0.2216 0.3930 0.5664 0.2657 0.4710 0.3851 0.2506 0.2959 0.4891 0.4384 0.4102 0.1966 0.6009 0.2457 0.3598 0.3287 -0.2666 0.3803 0.3121 0.4692 0.3717 0.5654" HIT_INDICES="240 796 1276 3171 5106 10372 10805 12393 14246 15535 16413 17477 17621 19453 19872 19912 20386 20451 20560" ES_PROFILE="0.1421 0.2304 0.3060 0.2803 0.2361 0.0024 0.0016 -0.0619 -0.1462 -0.2080 -0.2450 -0.2838 -0.2768 -0.3314 -0.3083 -0.2658 -0.2175 -0.1379 0.0022" RANK_AT_ES="19452.0000" RANK_SCORE_AT_ES="-0.1058"/>
  <DTG RANKED_LIST="gsea_treatment_collapsed.rnk" TEMPLATE="na_as_pre_ranked" GENESET="gene_sets.gmt#IDX_TSA_DN_CLUSTER4" ES="-0.3501" NES="-1.3237" NP="0.0893" FDR="0.2608" FWER="0.9960" CHIP="ftp.broad.mit.edu://pub/gsea/annotations/HG_U133_Plus_2.chip" RND_ES="0.2502 0.3819 0.2283 -0.3723 0.2844 0.4641 0.4728 0.4524 0.3996 0.3195 0.3192 0.4290 0.5727 0.5326 0.4693 0.4020 0.3956 0.5770 0.3746 0.3456 -0.3846 -0.3447 0.5019 0.3714 0.4740 0.2927 -0.3212 0.1727 0.3917 0.3663 0.4257 0.4571 0.4676 0.4158 0.4471 0.3075 0.2937 0.2763 -0.3500 0.3578 0.3337 0.5101 0.4397 0.2365 -0.3650 0.2445 0.5104 0.3518 0.3436 0.4692 0.4605 0.3208 0.1734 0.3147 0.4034 0.3812 0.4597 0.3222 0.2163 0.3713 0.4239 0.2882 0.4676 0.3958 0.3666 0.4545 0.3327 0.3098 0.3644 0.3802 0.6320 0.4924 0.3787 0.4997 0.3776 0.2632 0.3992 0.4644 0.4713 0.5052 0.3530 0.4225 0.4882 0.2359 0.4904 0.3758 0.4248 0.2898 -0.2303 0.3816 0.4069 0.3074 0.4237 0.3789 0.3267 0.3081 0.5331 0.4411 0.3765 0.4606 0.2621 0.2725 0.2892 0.1468 0.4391 0.3067 0.3604 0.2365 -0.4802 0.4696 0.2189 0.5094 0.5530 0.3072 0.3998 0.3413 0.5313 0.3147 0.5775 0.4019 0.2373 0.5838 0.3688 0.5015 0.4780 0.4424 0.2793 0.3620 0.3054 0.2695 0.4443 0.2927 0.2297 0.4445 0.3947 0.3326 0.4450 0.5697 0.4809 0.4282 0.5372 0.4486 0.2856 0.1739 0.3354 -0.3148 0.3997 0.4651 0.4590 0.4282 0.3589 0.4861 0.3823 0.4871 0.3352 0.4550 0.4223 0.4429 0.4409 0.4211 0.3541 0.3789 -0.1802 0.4199 0.2984 0.3831 0.3338 0.4241 0.4115 0.4256 0.4486 0.3959 0.4226 0.4203 0.3630 0.4002 0.3909 0.2987 0.4153 0.3475 0.2968 0.2816 0.3435 0.4946 0.4325 0.2987 0.2079 0.2446 0.4187 0.2572 0.3969 0.5264 0.3309 0.3895 0.3685 0.5065 0.5783 -0.2870 0.4634 0.4169 0.2884 0.3818 0.2204 0.4132 0.4489 0.4069 0.5158 0.4292 0.5443 0.5296 0.4721 0.3457 0.3550 0.3787 0.4904 0.2848 0.4771 0.4318 0.4180 -0.2415 0.4776 0.5795 0.4126 0.4824 -0.3408 0.3328 0.4837 0.3725 0.2794 -0.1711 0.4179 0.3331 0.3124 0.4036 0.2920 0.3113 0.4387 0.5218 0.3303 0.4630 0.3525 0.2518 0.2534 0.5278 0.2027 0.4544 0.3768 0.1977 0.3725 0.4399 0.4975 0.4099 0.2513 0.4170 0.4339 0.4613 0.3891 0.3704 0.4277 0.2500 0.3723 0.3640 0.5088 0.3914 0.4666 0.3479 0.2263 0.2912 0.3594 0.3401 0.3835 0.5537 0.4655 0.3701 0.5228 0.3744 0.4582 0.4352 0.3726 0.4459 0.5320 0.2987 -0.2703 0.1244 0.2796 0.4400 0.5024 0.2407 0.3273 0.3829 0.3780 0.3252 0.3119 0.3839 0.2549 0.4144 0.4746 0.3721 -0.2677 0.3308 0.4248 0.3597 0.3254 0.3594 0.2100 0.6341 0.3681 0.3056 0.3574 0.2664 0.2937 0.3977 0.3971 0.4800 0.2812 0.3628 0.4784 0.4392 0.2378 0.3315 0.4798 0.3942 0.2990 0.2508 0.3773 0.4278 0.4713 0.3591 -0.1700 0.3220 0.3734 0.3709 0.5285 0.3443 0.2521 0.2189 0.3756 0.3126 0.4157 0.2319 0.5021 0.3796 0.5529 0.3446 0.2561 0.4617 0.6340 0.4170 0.4894 0.4058 0.3807 0.2237 0.4218 0.3367 0.3947 -0.2250 0.5129 0.4393 0.4148 0.4969 0.4198 0.2425 0.3271 0.3195 0.3633 0.5418 0.3637 0.5105 0.2521 0.4162 0.4866 0.3421 0.3911 -0.2471 0.3074 0.4480 -0.2459 0.2370 0.3768 0.3810 0.4367 0.3668 0.5318 0.2955 0.2353 0.4866 0.5027 0.3129 0.4861 0.3784 0.2959 0.2497 0.3836 0.2502 0.5079 0.4326 0.4935 0.3679 0.2054 0.4831 0.5719 0.4676 0.3954 0.3734 0.5600 0.3604 0.3472 -0.2052 -0.2414 0.4951 0.5734 0.4191 0.3485 0.3188 0.4122 0.2999 0.4627 0.3671 0.3882 0.4739 0.4303 0.3342 0.4487 0.2616 0.3327 0.3413 0.4526 0.4744 0.3183 0.3862 0.4015 0.4288 0.1635 0.3779 0.3477 0.3848 0.3468 -0.2091 0.4165 0.3567 0.3744 -0.2147 0.3229 0.2703 0.6098 0.4825 0.4910 0.4932 0.3883 0.5582 0.2510 0.2199 0.4540 0.4369 0.3768 0.3832 0.4558 0.3882 0.2610 0.4142 0.4168 0.3390 0.3448 0.3984 0.2895 0.2876 0.2831 0.4597 0.3374 0.3818 0.4963 0.4932 0.3200 0.3959 0.5889 0.4135 0.4237 0.3549 0.3959 0.2989 0.2519 0.3170 0.3099 -0.2786 0.4017 0.4555 0.1954 0.3739 0.4430 0.3309 0.3635 -0.2520 0.2484 0.2632 0.5523 0.3264 0.4695 -0.2916 0.4304 0.3789 0.2278 0.4487 0.3538 0.3234 0.5044 0.1834 0.4286 0.3244 0.5099 0.3389 0.3379 0.2538 0.4421 0.3228 0.4449 0.2785 0.4317 0.4168 0.4432 0.4852 0.4202 0.4117 0.3992 0.3574 0.1897 0.4277 0.3684 0.5317 0.3103 0.4594 0.4173 0.3768 0.4768 0.2215 0.5513 0.4071 0.3003 0.3469 0.4338 0.4439 0.5050 0.4055 0.3395 0.3078 0.3091 0.4136 0.4427 0.3289 0.2873 0.3075 0.4678 0.3292 0.4020 0.3284 -0.2289 0.3469 0.3528 0.4643 0.3101 0.4756 0.4165 0.2326 0.3889 0.4474 0.4229 0.4490 0.4554 0.3965 0.3364 0.3474 0.5207 -0.2075 0.3857 0.3804 -0.1875 0.2393 0.4164 0.4983 0.5798 0.3669 0.3636 0.2587 0.2814 0.3696 0.2078 0.4690 0.3851 0.2154 0.3286 0.4222 0.2626 0.4847 0.4764 0.5321 0.5172 0.4133 0.2992 0.3104 0.5350 0.3222 0.3119 0.4016 0.3868 0.4184 0.5172 0.3538 0.2868 0.4488 0.5880 0.2184 0.2376 0.3695 0.3226 0.3554 0.3186 0.2121 0.1858 0.3936 0.4909 0.3372 0.4396 0.3318 0.5038 0.5863 0.4657 0.4113 0.4093 0.3638 0.2924 -0.2665 0.2259 0.3758 0.4309 0.3518 0.2619 0.2691 0.3997 0.3837 0.4562 0.1976 0.3706 0.2969 0.3935 0.3351 0.3877 0.6331 0.3143 0.4059 0.3869 0.4358 -0.2142 0.2414 -0.2014 0.2851 0.2947 0.5069 0.3203 0.4807 0.3613 0.4456 0.3226 0.3985 0.3398 0.3034 0.3496 0.4106 0.3752 0.3332 0.4795 0.4732 0.3174 0.3158 -0.2228 0.3797 0.4922 0.3804 0.2549 0.4860 0.3906 0.2396 0.4185 -0.2606 0.5263 0.3234 0.2905 0.3976 0.4234 0.4033 0.3917 0.3541 0.3948 0.3472 0.4515 0.1478 0.2294 0.6001 0.4799 0.3207 0.3342 0.3569 0.2392 0.3078 0.3194 0.4460 0.2151 0.3698 0.2054 -0.2383 0.4683 0.4177 0.4098 0.3829 -0.1834 0.5270 0.4121 0.4928 0.6905 0.3321 0.2999 0.3958 0.3171 0.2132 0.5033 0.3805 0.3001 0.3592 0.2112 -0.1983 0.3323 0.4282 0.3375 0.5180 0.4014 0.4430 0.3131 0.3932 0.3806 -0.2306 0.3769 0.4315 0.2021 0.2208 0.3420 0.4367 0.3445 0.3130 0.1996 0.4386 0.3064 0.4111 0.3157 -0.2816 0.4600 -0.2077 0.2365 0.2766 0.2611 0.3187 0.3404 0.2678 0.5092 0.4157 0.3674 0.2543 0.4476 0.3749 0.4506 -0.2945 0.4493 0.1951 0.2910 0.4863 0.3590 0.4163 0.4393 -0.2977 0.1908 0.3125 0.4046 0.3947 0.3226 0.3610 0.4148 0.4134 0.3806 0.3007 0.5044 0.3596 0.4425 0.2667 0.3297 0.3091 0.4373 0.2679 0.5161 0.5396 0.2250 0.4031 0.3325 0.5094 0.5296 0.4990 0.3694 0.4358 0.3593 0.2806 0.4682 0.4132 0.4581 0.4440 -0.2177 0.2847 0.3996 0.3466 0.4013 0.4897 -0.3364 0.1779 0.4869 0.4066 0.5083 0.4140 0.3757 0.2113 0.3768 0.4032 0.3910 0.4461 0.4058 -0.2397 0.3109 0.3162 0.3615 0.4488 0.4354 0.4636 0.4057 0.2155 0.4763 0.2431 0.4311 0.4435 0.4310 0.2917 0.5549 0.1859 0.2856 -0.1836 0.4197 -0.4199 0.3804 0.1978 0.3294 0.2509 0.4809 0.2707 0.3033 0.2926 0.3672 0.2321 0.3477 0.2648 0.3967 0.4715 0.4398 0.4182 0.3558 0.5299 0.3037 0.1832 0.2371 0.4809 0.3593 0.4354 0.4360 0.2640 0.4628 0.4056 0.2501 0.4822 0.3194 0.2337 0.4821 0.4048 0.3989 0.4727 0.4008 0.4610 -0.2954 -0.2657 -0.3231 0.3304 0.4640 0.1983 0.4951 0.2092 0.2592 0.4514 0.2060 -0.3080 0.3203 0.4909 0.2802 0.4277 -0.1434 0.3701 0.3795 0.3139 0.4268 0.2582 0.4402 0.3691 0.4337 0.3953 -0.3031 0.4107 0.2953 0.3839 0.3809 0.5036 0.3856 0.2437 0.4471 0.2229 0.5830 0.4386 0.2832 0.4990 0.2718 0.3822 0.3540 0.4259 0.3835 0.1804 0.3653 0.5653 0.2966 0.3549 0.4231 0.4078 0.2979 0.4647 0.3079 0.3864 0.4598 0.2777 0.3457 0.3289 0.4053 0.3274 -0.3409 0.3778 0.3228 0.5621 0.2497 0.3091 0.2826 0.3844 0.5137 0.3914 0.4384 0.3073 0.2040 0.3484 0.2331 0.4281 0.2251 0.3303 0.4747 0.4019 0.5171 0.2678 0.3202 0.3160 0.4711 0.2673 0.2880 0.4064 0.4907 0.3131 0.2241 0.3621 0.5012 0.4640 0.3272 0.2482 0.3268 0.2421 0.4178 0.2660 0.2585 0.4782 0.5436 0.4427 0.3753 -0.2121 0.5141 0.5073 0.3700 0.3742" HIT_INDICES="485 728 1947 2152 2667 3167 4710 7070 9515 9609 9701 10553 12522 12648 14058 14706 15765 17340 17607 18142 18158 19121 20208 20301 20464 20523 20582" ES_PROFILE="0.0724 0.1463 0.1479 0.1963 0.2241 0.2480 0.2111 0.1240 0.0240 0.0379 0.0516 0.0257 -0.0606 -0.0576 -0.1214 -0.1504 -0.2003 -0.2683 -0.2713 -0.2842 -0.2718 -0.2974 -0.3090 -0.2674 -0.2135 -0.1385 0.0011" RANK_AT_ES="20207.0000" RANK_SCORE_AT_ES="-0.1746"/>
  <DTG RANKED_LIST="gsea_treatment_collapsed.rnk" TEMPLATE="na_as_pre_ranked" GENESET="gene_sets.gmt#LIZUKA_L0_GR_L1" ES="-0.4056" NES="-1.3087" NP="0.1485" FDR="0.2693" FWER="0.9980" CHIP="ftp.broad.mit.edu://pub/gsea/annotations/HG_U133_Plus_2.chip" RND_ES="0.3113 -0.1613 0.2391 0.6138 0.2998 0.5244 0.5379 0.3746 -0.1584 0.4265 0.4659 0.5327 0.4241 0.3548 0.2661 0.3432 0.4898 0.3575 0.2485 0.3320 -0.3018 0.5344 0.3127 0.4228 0.3464 0.4105 0.3454 0.3729 -0.2510 0.3203 0.4497 0.4764 0.2932 0.4537 0.5260 -0.2422 0.4734 -0.2621 0.4137 -0.2628 -0.2895 0.4644 0.4277 0.4363 0.4326 0.4073 0.2925 0.4089 0.4405 0.4173 0.5215 0.4337 0.4492 0.5615 0.4768 0.5779 0.3889 0.4864 0.3808 0.3771 0.3775 0.4821 0.3529 0.5140 0.2615 0.2290 0.4997 0.3696 -0.5351 0.2179 -0.5093 0.5304 0.1902 -0.2835 0.4124 -0.3642 0.4597 0.5234 -0.2797 0.4593 0.4748 0.3367 0.4167 0.4751 0.3629 0.6120 -0.3399 0.4975 0.5239 0.5013 0.2799 0.3645 0.3895 0.3498 0.2804 0.4105 0.2213 -0.2680 0.4915 0.5990 -0.2622 0.4169 0.3357 0.4093 0.5222 0.3205 -0.2515 0.6265 -0.2235 0.6164 0.3862 0.5538 0.2865 0.6013 0.3890 0.2387 0.4896 0.2319 0.2221 0.3052 0.4880 0.4016 0.3156 0.5757 0.2907 0.3188 0.5842 0.3349 0.3919 0.3155 -0.4343 0.5442 0.5167 0.2309 0.3576 0.5698 0.4182 0.5001 0.5303 0.3582 0.6223 0.1976 0.2754 0.2771 0.2502 0.4331 0.4494 0.3949 0.5245 0.6398 0.4279 0.4962 -0.3551 0.3728 -0.3786 -0.4291 0.2918 0.4081 0.4446 0.4200 0.2960 0.4541 0.3351 0.3141 0.3555 0.6370 0.5024 0.2345 -0.3360 0.3829 0.3401 0.4794 0.2899 0.4481 0.5808 0.5448 0.2087 0.5925 0.2852 0.5575 0.3567 0.4853 0.3270 0.3359 0.4720 0.2656 -0.2903 0.4001 0.3165 0.4904 -0.5205 0.2226 0.5002 0.6384 -0.2981 0.4741 0.2718 0.4620 -0.2808 0.3660 0.5080 0.5602 0.3614 0.5627 0.3758 0.3679 0.4580 0.3955 0.3468 0.2620 0.4996 0.4756 0.4129 0.4490 0.3861 0.3925 0.2910 0.2770 0.6239 0.5553 0.5064 0.4528 0.5788 0.2060 0.5148 0.3525 0.5233 0.3986 0.6361 0.3911 0.4014 0.3637 0.3523 0.5261 0.4337 0.3419 0.5333 0.5088 0.4379 0.4494 0.5704 0.3295 0.4574 0.4989 -0.3213 0.4111 0.4147 0.2825 0.5281 0.5434 0.3782 0.3493 0.5305 0.5367 0.3009 0.2151 0.3859 0.4760 0.5848 0.3768 0.3496 0.4102 0.5635 0.4668 0.3981 -0.3566 0.5213 0.4913 0.3188 0.4623 0.2424 -0.3634 -0.1597 0.2919 0.6481 -0.3827 0.4533 -0.2736 0.4622 0.4267 0.4117 0.4926 0.2505 0.4001 0.4125 0.4194 -0.2780 0.4896 0.4696 0.4427 0.5058 0.5524 -0.3527 0.4630 0.3015 0.6122 0.3605 0.3290 -0.2546 0.4305 0.4287 -0.2649 0.4569 0.5767 0.3755 0.4350 0.5629 0.3196 0.4043 0.2175 0.4206 0.3758 0.2873 0.2988 0.3607 0.4694 0.5262 -0.3055 0.3859 0.4810 0.5310 0.5266 0.3190 0.5602 0.6000 0.5327 -0.2143 0.5017 0.3693 0.2460 0.6475 0.5201 0.4215 -0.2460 0.5290 0.2378 0.4780 0.4165 0.6746 0.3490 0.4899 0.2981 0.5412 0.5140 0.3070 -0.3072 0.5433 0.6212 0.4839 0.5427 0.2490 0.4771 0.4140 -0.3089 0.4344 0.5129 0.3060 0.2947 0.3811 0.2615 0.5676 0.5128 0.3222 0.3914 0.6261 0.6883 0.3203 0.5533 0.5059 0.5251 0.5989 0.2301 0.4566 0.5121 0.2843 -0.2203 0.4200 0.4535 0.2201 0.4919 0.2551 0.4029 0.2781 0.3793 0.3300 0.5645 0.3531 0.3231 0.3951 0.4147 0.4196 0.3144 0.5811 0.4459 0.4180 0.2786 0.2775 0.3173 0.2638 0.5077 0.4453 0.5460 0.6650 0.3635 0.3646 0.4248 0.6223 0.3477 0.5708 -0.2678 0.4651 0.5262 0.2453 -0.3116 0.3663 0.4049 -0.2854 0.2737 0.5036 0.4308 0.4710 0.3257 0.6258 0.2999 0.4727 0.3643 0.2782 0.2680 0.4202 0.5772 0.4501 0.3776 0.4796 0.5036 0.6062 0.3529 0.2520 0.5904 0.6042 0.4310 0.5104 0.3767 0.3480 0.1996 0.4582 0.3945 0.3586 0.4517 0.5096 0.5941 0.5079 0.5223 0.2090 -0.2197 0.2881 0.3635 0.3480 0.2458 0.3065 0.4722 0.5381 0.2390 0.3182 -0.3363 0.4480 0.4540 -0.4501 0.3388 0.4187 0.5331 0.3309 0.4982 0.3633 0.3352 0.4739 0.2735 0.4501 0.6228 0.3984 0.3952 0.6238 0.4708 0.1691 0.1787 0.5255 0.5052 0.4500 0.3357 0.5157 0.5128 0.1998 0.4842 0.3997 0.3811 0.5334 0.5087 0.4767 0.3748 0.3830 0.3812 0.3517 0.4201 0.3843 0.3828 0.5898 0.4241 0.4824 0.4727 0.2651 0.3966 -0.1890 0.4606 0.5241 0.3597 0.2797 0.5370 -0.3147 0.3391 0.3939 0.3653 0.4458 0.5893 0.4488 0.2194 -0.3400 -0.2483 -0.3239 0.3606 -0.2461 0.2997 0.3899 -0.4161 -0.1664 0.4314 0.4557 -0.3867 0.5349 0.3996 0.2403 0.3667 0.5028 -0.2038 0.4297 -0.2293 0.4545 0.4291 0.2072 0.4030 0.2424 0.3986 0.4934 0.3403 0.2914 0.2479 -0.3216 0.2913 0.3054 0.5182 0.4813 0.4292 0.4705 0.3443 -0.4158 -0.3150 0.3173 0.3349 0.5547 0.5589 0.3281 0.3928 0.5507 0.5011 0.3776 0.4767 0.4906 0.3424 0.2083 0.5905 0.4676 0.1629 0.4318 0.4327 0.3643 -0.3416 0.3391 0.4560 0.6138 0.5684 0.5108 0.3736 0.3326 0.3726 0.4863 0.4956 0.4297 0.3248 -0.3865 0.5485 0.4942 0.3968 0.4730 0.4016 0.4036 0.3323 0.4183 0.4901 0.2224 0.2242 -0.3927 0.4833 0.5407 0.6125 0.5872 0.4253 0.3369 0.5231 0.5528 0.5927 0.4276 0.5864 0.4668 0.4645 -0.2653 0.5188 0.4408 0.3465 0.4008 0.4655 0.4659 0.5384 -0.2809 0.4193 0.3395 0.4616 0.4284 -0.2867 0.3496 0.3727 0.2417 0.5184 0.5258 0.5384 0.5666 0.7533 0.2632 0.4707 0.3432 0.2727 0.4715 0.2438 -0.2820 0.5257 0.4928 0.2953 0.4580 0.5187 0.6359 0.5176 0.3698 0.3985 0.4908 0.3544 0.3255 0.2996 0.4705 0.5118 0.4990 0.4868 0.4088 0.4555 0.6268 0.4757 0.4437 0.2341 0.3840 0.4760 0.5150 0.4046 0.3475 0.3551 0.2458 0.3685 0.4204 0.4080 0.4030 -0.3118 -0.3523 0.4339 0.3166 0.4168 0.3627 0.4856 0.3239 0.2653 -0.3880 0.2517 0.4079 0.4930 0.3856 0.2828 0.4455 -0.2671 0.3699 0.6035 0.3736 0.3330 0.4817 0.4881 0.2108 0.4615 0.3906 -0.2268 0.3677 0.4445 0.4170 0.4641 0.3587 0.4564 0.3369 0.5358 -0.2582 0.6020 0.5140 0.5240 0.4432 0.5538 0.7073 0.3365 0.5094 0.3191 0.2527 0.3193 0.6522 0.4908 0.4612 0.5632 0.4364 0.5412 0.5552 0.1679 0.4158 0.3385 -0.2886 0.5064 0.2689 0.2954 0.2000 0.2333 0.4398 -0.3799 0.3142 0.3984 0.3724 0.4239 0.3361 0.4310 0.4739 0.3861 0.5645 0.5186 0.2465 0.5068 0.3570 0.3855 0.5316 0.4038 0.4716 0.3180 0.6201 0.6683 0.3848 0.3255 -0.2781 0.3477 0.3149 0.5552 0.4808 0.5031 0.3266 0.3691 0.4946 0.4247 0.4811 0.3677 0.2561 0.3657 0.4527 0.4199 0.5602 -0.5327 0.2825 0.4060 -0.2220 0.4163 0.3610 0.4579 -0.2391 0.5676 0.4662 0.2912 0.3898 0.2843 0.4358 0.4419 0.4203 0.3372 0.4735 -0.2447 0.3214 0.6651 -0.4628 0.5253 0.5142 0.4655 0.5178 0.3629 0.3403 0.4953 0.2821 0.4180 0.5673 0.3148 0.4121 0.4629 0.3563 0.3881 0.4277 0.4772 0.4775 0.6993 0.4947 0.2161 0.5038 0.3037 -0.1900 0.6645 0.3937 0.2921 -0.4627 0.2480 0.5133 0.5270 0.3339 0.4666 0.3338 -0.2642 0.3657 0.4558 0.3672 0.4683 0.6932 0.5424 0.4826 0.3690 0.4482 0.5242 0.5734 0.5183 -0.1925 0.5637 0.5422 0.3340 0.4423 -0.4286 0.5244 0.3629 0.3980 0.3979 0.4321 -0.4061 -0.2238 0.5109 0.5405 0.5711 0.2674 0.4327 0.5240 0.4482 0.6605 0.2770 0.2832 0.5282 0.4760 0.5812 0.2193 0.6325 0.4971 0.4750 0.5853 0.4367 0.3268 0.3335 0.4513 0.3460 0.4021 0.2071 0.3618 0.3712 0.2577 0.5522 0.4611 0.3636 0.3808 0.3936 0.4677 0.3698 0.3805 0.4741 0.4849 0.3850 0.2540 0.3786 0.2080 0.2914 0.3988 0.6105 0.6108 -0.3019 0.4970 0.4571 0.4313 0.3570 -0.4287 0.4766 -0.3632 0.4846 0.3628 0.5165 0.5259 0.4139 -0.1932 0.3338 0.5643 0.2130 0.3432 0.5039 0.6186 0.5028 0.4346 0.5092 0.2469 0.4035 0.5158 0.4375 0.2844 0.4865 -0.3620 0.4123 0.2977 0.5287 0.5841 0.3616 0.4402 0.3359 -0.2868 0.3544 0.2325 0.5740 0.5453 0.4337 -0.3460 -0.3312 0.1990 0.5101 0.3623 0.4922 0.2545 0.4089 0.5240 0.4933 0.4546 0.3831 0.4799 0.4931 -0.2235 0.3722 0.2372 0.3608 0.4325 0.3004 0.3820 0.5907 0.3488 0.2692 0.5921 0.3448 0.4033 0.3596 0.3988 0.4601 0.4678 0.3632 0.3766 0.3826 0.4918 0.4246 0.2904 0.3864 -0.4413 0.2404" HIT_INDICES="1780 2499 3238 3763 5830 7222 10555 11176 11951 12743 13736 16608 16626 18900 20601" ES_PROFILE="0.0201 0.0768 0.1214 0.1701 0.1247 0.1026 -0.0332 -0.0405 -0.0593 -0.0830 -0.1216 -0.2526 -0.2448 -0.3230 0.0002" RANK_AT_ES="20600.0000" RANK_SCORE_AT_ES="-0.9267"/>
  <DTG RANKED_LIST="gsea_treatment_collapsed.rnk" TEMPLATE="na_as_pre_ranked" GENESET="gene_sets.gmt#STRIATED_MUSCLE_CONTRACTION" ES="-0.3169" NES="-1.2962" NP="0.0851" FDR="0.2758" FWER="0.9990" CHIP="ftp.broad.mit.edu://pub/gsea/annotations/HG_U133_Plus_2.chip" RND_ES="0.4240 0.2680 0.3177 0.3992 0.4182 -0.1975 -0.2653 0.4102 0.3748 0.4071 0.4060 0.3965 0.3950 0.4517 0.3745 -0.2306 0.3154 0.2801 0.3437 0.4200 0.4288 0.2507 0.3086 0.2467 0.3954 0.2807 0.2506 0.3757 0.3410 0.4301 0.4421 0.4309 0.4045 0.4935 0.3046 0.4263 0.4971 0.4097 0.5091 0.2574 0.3342 0.4614 -0.2403 0.3223 0.4547 0.2403 0.4616 0.3216 0.4823 0.3578 0.3059 0.4102 0.4672 0.3753 0.2497 0.3946 0.4089 0.3907 0.4162 0.3445 0.2506 -0.2194 0.3014 0.3469 0.4219 0.3434 0.4914 0.3045 0.3890 0.3736 0.3855 0.4894 0.5283 0.4853 0.5225 0.2569 0.4390 -0.2254 0.3859 0.4917 0.3675 0.4095 0.2023 0.3318 0.2595 0.3193 -0.3596 0.3013 0.2805 0.4999 0.3758 0.3916 0.4001 0.3207 0.3850 0.3884 0.3886 0.4039 0.3243 0.3694 0.3177 0.3983 0.3696 0.3298 0.3823 0.3686 0.3241 -0.3043 0.4307 0.4130 0.2873 0.2661 0.3506 0.3938 0.3983 0.4619 0.3965 -0.2502 0.5490 0.3415 0.4343 0.3543 0.4468 0.3182 0.4246 0.3432 0.3692 0.4397 0.3777 0.4002 0.4280 0.3719 0.3516 0.5546 0.2709 0.4462 0.3598 0.3373 0.4451 0.3292 0.3367 0.2572 0.2540 0.4107 0.3587 0.2909 0.3078 0.3501 0.2894 0.4627 0.3177 0.4190 0.3628 0.3654 0.3297 0.4005 0.3777 0.5203 -0.2750 0.4255 0.3145 0.2132 0.1799 0.3421 0.3263 0.3549 0.3458 0.3890 0.2970 0.4824 0.4808 0.4334 0.3416 0.3763 0.4466 0.2570 0.5387 0.3582 0.5225 0.3845 0.3695 0.4380 0.4897 0.3079 0.3832 0.4528 0.3891 0.4185 0.4443 0.3545 0.3720 0.3316 0.3264 0.4771 0.3164 0.4136 0.4209 0.4341 0.2814 0.3792 0.3213 0.3252 0.3005 0.4514 0.3187 0.3386 0.5147 0.3186 0.3728 0.4332 0.2819 0.3835 0.3273 0.4889 0.3556 0.4727 0.3739 0.3028 0.2133 0.2609 0.4209 0.4498 0.4214 0.3784 0.3445 0.3990 0.2330 0.4995 0.3501 0.3610 0.3985 0.2321 0.2940 0.3575 0.3242 0.5221 -0.1997 0.2672 0.3350 0.3288 0.4024 0.3993 0.2909 0.4993 0.4326 0.3671 0.2477 0.5012 0.4251 0.5124 0.2391 0.3377 0.3205 0.4134 0.4399 0.3369 0.4265 0.4718 0.1852 0.4018 0.3348 0.4844 0.2515 0.2354 0.4494 0.3640 0.3114 0.4892 0.4174 0.3455 0.4864 0.3060 0.3914 0.3454 0.3304 0.3002 0.3248 0.4405 0.2606 0.3529 0.3451 0.5073 0.3852 0.4976 0.3097 0.4034 -0.3492 0.3711 0.2808 0.1705 0.2706 0.3018 0.1669 0.3519 0.5034 0.3531 0.3892 0.2940 0.3458 0.2914 0.4177 0.4823 0.4673 0.3754 0.4990 0.3071 0.3250 0.2665 0.2862 -0.2868 0.3263 0.3971 0.4152 0.3279 0.2987 0.3762 0.5012 0.3646 0.3057 0.4655 -0.2322 0.3612 0.4469 0.3711 0.4220 0.4742 0.3166 0.4273 0.3301 0.3617 0.3161 -0.2686 0.3491 0.4011 0.4794 0.4514 0.5187 0.2610 0.2526 0.2708 0.2752 0.3195 0.3161 0.2715 0.4436 0.3779 0.3620 0.4581 0.3298 0.3787 0.4345 0.3243 0.2582 0.3470 0.3662 0.3563 0.4950 0.4737 0.3193 0.4400 0.4273 0.3152 0.2806 0.1847 0.3157 0.3270 0.1308 0.3778 0.3429 0.2975 0.2782 0.2771 0.4514 0.4710 0.5428 0.3102 0.4059 0.3324 0.5126 0.3109 0.3565 0.2953 0.2787 0.5725 0.4259 0.4335 0.2846 0.4188 0.2979 0.4488 0.3202 0.4759 0.3523 0.2305 0.3109 0.3319 0.4007 0.2836 0.4331 0.4064 0.3483 0.4435 0.4062 0.4268 0.3206 0.2851 0.3768 0.4155 0.4405 0.2868 0.3738 0.3394 0.4482 0.4199 0.3692 0.3760 0.3814 0.3793 0.4280 0.3117 0.4829 0.2910 0.3986 0.2441 0.3598 0.3116 0.5203 0.4993 0.3705 -0.2133 -0.2729 0.1821 0.3400 0.2607 0.4734 0.2304 0.4288 0.4905 0.2918 0.4368 0.3408 0.2723 0.3183 0.5010 0.5037 0.3967 0.3988 0.3978 0.2979 0.3395 0.3792 0.3168 0.4662 0.3614 0.4656 0.5199 0.2474 0.4346 0.3948 0.3498 0.1904 0.4190 0.5631 0.3562 0.3013 0.4325 0.4842 0.3619 0.5294 0.4518 -0.2305 0.3718 -0.2001 0.3936 0.3385 0.3442 0.4487 0.3057 0.5437 0.4008 0.2391 0.3795 0.3004 0.5073 0.2091 0.4106 0.2922 0.4910 0.4700 0.4758 0.2946 0.3004 0.1709 0.3053 0.2752 0.4966 0.3145 0.3025 0.4067 0.4208 0.2886 0.2322 0.4085 0.4462 0.2735 0.3964 0.4453 0.2628 -0.2137 0.3547 0.4694 0.3686 0.4788 0.2690 0.1616 0.2756 0.3293 0.5222 0.2578 0.3394 0.4716 0.2598 0.3511 0.2771 -0.2446 0.3363 0.4269 0.3785 0.4213 0.4627 0.2903 0.2953 0.2844 0.3815 0.3825 0.2139 0.4217 0.4636 0.4122 -0.2963 0.3296 0.5967 0.2710 -0.2299 0.2384 0.3992 0.3822 0.3566 0.2069 0.2915 0.3934 0.2123 0.4901 0.4907 0.4391 0.2017 -0.2161 0.4067 0.4472 0.2774 0.4048 0.4336 0.4365 0.2825 -0.1476 0.3859 0.4123 0.3474 0.4848 0.3357 0.4365 0.3000 0.3537 -0.2123 0.4338 0.2243 0.4343 0.3229 0.3251 0.3395 0.2790 0.3129 0.3392 0.3857 0.4444 0.3782 0.3203 0.5333 0.3491 -0.2621 0.3061 0.4242 0.2949 0.4228 0.4761 0.2869 0.3762 0.4594 0.3928 0.4613 0.4017 0.4266 0.3900 0.3717 -0.2598 0.2794 0.4425 0.3939 0.3670 0.4225 0.1802 0.4377 0.2751 -0.2146 0.3461 0.4439 0.2393 0.4715 0.2894 0.4602 0.2324 0.3919 0.4508 0.5275 0.4327 0.2979 0.3637 -0.2900 0.2085 0.3448 0.2708 0.3349 0.3719 0.3812 0.3550 0.4272 0.4400 0.2565 0.1943 0.4762 0.4005 0.3860 0.2727 0.2981 0.4689 0.4449 0.2910 0.2850 0.2717 0.3625 0.4628 0.2430 0.2955 0.4436 0.4277 0.3066 0.3207 0.4231 0.3845 0.5420 0.3690 0.5211 0.3148 0.3341 0.4906 0.2699 0.2642 0.3492 0.5292 0.3517 0.3996 0.4050 0.3052 -0.2539 0.3549 0.3539 0.3885 0.3307 0.3442 0.4760 0.3680 0.4469 0.4205 0.3860 0.4861 0.3111 0.4082 -0.3210 0.3476 0.3607 0.3760 0.3044 0.3900 -0.1517 0.4414 0.3786 0.4092 0.2872 0.4146 0.2307 0.2995 0.3873 0.3754 0.2850 0.3252 0.4399 0.4276 0.5369 0.4498 0.2875 0.4051 0.4576 0.4049 0.3931 0.4141 0.4103 0.3600 0.2717 -0.2322 0.2358 0.3166 0.3529 0.2758 0.4803 0.4093 0.3420 0.2696 0.5120 0.3873 0.5540 0.2630 0.3225 0.3094 0.3472 0.3880 0.4294 0.3194 0.5302 0.3219 0.4359 0.3761 0.2675 0.3795 0.4144 0.5049 0.4315 0.2789 0.2490 0.4098 0.3845 0.3010 0.4170 0.2804 0.5362 0.3879 0.3510 0.2252 0.4163 0.2892 0.4461 0.2274 0.3406 0.3657 -0.1549 0.3828 0.4888 0.4396 0.3814 0.2627 0.3886 0.3271 0.1897 0.4373 0.2770 0.2750 0.3191 0.3297 0.3286 0.2938 0.2634 0.3239 0.5118 0.4043 0.2521 0.4155 0.3086 0.2238 0.1822 0.3280 0.4743 0.2818 0.3352 0.4075 0.1892 0.4758 0.3418 0.2434 0.3473 -0.2391 0.3610 0.3435 0.4359 0.2895 0.3805 0.3828 0.4408 0.4304 0.3375 0.3859 0.3393 0.2261 0.3643 0.3369 0.5366 0.4086 0.4337 0.3332 0.4948 0.4432 0.4369 0.3097 0.3381 0.4314 0.3399 0.4377 0.4614 0.2105 0.4254 0.3041 0.4352 0.3986 0.3023 0.2155 0.3197 0.3354 0.2302 0.4496 0.6064 0.4101 0.3805 0.3509 0.3878 0.2869 0.4318 0.5824 0.2648 0.4722 0.4389 0.3985 0.3974 0.3823 0.4220 0.5265 0.4991 0.2525 0.4040 -0.2307 0.1414 0.2756 0.4897 0.3572 0.4457 0.3257 0.3862 0.5135 0.3024 0.3899 0.3076 0.3256 0.3044 0.4154 0.3011 0.4656 0.3628 0.3538 0.3623 -0.2155 0.4847 0.3478 0.4518 0.2910 0.5590 0.2078 0.3107 -0.2572 0.3010 0.4126 0.3568 0.3923 0.3356 0.2974 0.4087 0.2404 0.4599 0.3352 0.4870 0.4166 0.3743 0.4829 0.4541 0.3499 0.4028 0.4077 0.2487 0.3665 0.2339 0.3767 0.2091 -0.2608 0.3911 0.4150 0.4053 0.2486 0.4381 0.3766 0.3551 0.2979 0.3437 0.4026 0.2734 0.4759 0.3497 0.3566 0.4090 0.2724 0.4517 0.5125 0.4960 0.4796 0.4566 0.2599 0.4225 0.4139 0.3989 0.3446 0.4560 0.4554 0.4952 0.2639 0.3591 0.4693 0.4380 0.2929 0.4288 0.3480 0.2594 0.3535 0.4029 0.3898 0.5168 -0.1804 0.2818 0.4496 0.4791 0.3682 0.4046 0.3766 -0.2834 0.3283 0.3305 0.4125 -0.2618 0.3877 0.4623 0.1762 0.4609 -0.3594 0.3650 0.3466 0.2864 0.3193 0.3973 0.3362 0.4982 0.2775 0.3090 0.2714 0.5063 0.2698 0.4604 0.3169 0.3390 0.4911 0.3318 0.3713 0.3920 0.4252 0.3156 0.4414 0.3707 0.3774 0.4325 -0.1753 0.2758 -0.2708 0.4161 0.4459 0.4979 -0.2358 0.3399" HIT_INDICES="1058 1631 2682 3229 3296 3849 3857 7222 7875 8050 8623 8971 9607 10176 11102 11385 12410 13239 13404 13511 14123 14178 14356 14566 15180 16605 16723 17793 18043 18214 18229 18920 20140 20275 20484 20554 20555" ES_PROFILE="0.0228 0.0582 0.0583 0.0778 0.1203 0.1354 0.1770 0.0395 0.0315 0.0461 0.0394 0.0424 0.0295 0.0180 -0.0137 -0.0149 -0.0552 -0.0885 -0.0898 -0.0887 -0.1142 -0.1126 -0.1177 -0.1250 -0.1540 -0.2184 -0.2187 -0.2601 -0.2601 -0.2553 -0.2428 -0.2577 -0.2798 -0.2434 -0.1887 -0.0951 0.0024" RANK_AT_ES="20139.0000" RANK_SCORE_AT_ES="-0.1625"/>
  <DTG RANKED_LIST="gsea_treatment_collapsed.rnk" TEMPLATE="na_as_pre_ranked" GENESET="gene_sets.gmt#IGF_VS_PDGF_UP" ES="-0.2743" NES="-1.2915" NP="0.0000" FDR="0.2722" FWER="1.0000" CHIP="ftp.broad.mit.edu://pub/gsea/annotations/HG_U133_Plus_2.chip" RND_ES="0.3471 0.4042 0.2484 0.3280 0.3420 0.3780 0.3227 0.3208 0.3502 0.3884 0.3420 0.2225 0.4253 0.2682 0.3931 0.2115 0.3508 0.2338 0.3260 0.3286 0.3597 0.3936 0.2315 0.1939 0.4124 0.2200 0.2812 0.3522 0.2843 0.2927 0.3836 0.2637 0.3907 0.3802 0.4061 0.4465 0.3332 0.3582 0.4618 0.2544 0.3585 0.3629 0.3090 0.3555 0.2367 0.3456 0.3008 0.2867 0.3029 0.3145 0.2311 0.3057 0.2692 0.3816 0.3470 0.4600 0.2907 0.3475 0.3674 0.2561 0.4196 0.2109 0.4785 0.4085 0.2721 0.1987 0.3471 0.3046 0.2993 0.3278 0.3856 0.4487 0.4427 0.3695 0.4395 0.3751 0.3601 0.3522 0.4043 0.3711 0.3634 0.4598 0.3031 0.3316 0.4315 0.2973 0.2298 0.3356 0.3869 0.4225 0.3725 0.3244 0.3094 0.3585 0.3798 0.3701 0.2966 0.2462 0.4625 0.1797 0.2965 0.3004 0.3527 0.4401 0.4893 0.4027 0.3451 0.4054 0.3852 0.3656 0.3700 0.3241 0.3571 0.4293 0.3635 0.3124 0.3693 -0.1870 0.3456 0.2624 0.3396 0.3753 0.3143 0.4453 0.2785 0.4229 0.3613 0.3981 0.4052 0.3684 0.3832 0.4081 0.4139 0.3789 0.2976 0.2273 0.4486 0.3144 0.3096 0.2651 0.3699 0.4448 0.4963 0.2165 0.3113 0.2690 0.3464 0.3993 0.3048 0.3466 0.3338 0.3575 0.2076 0.2868 0.2208 0.3947 0.3119 0.3914 0.3239 0.2041 0.3172 0.2679 0.4053 0.4295 0.3409 0.3567 0.4172 0.3178 0.3357 0.3803 0.3845 0.3190 0.2060 0.3269 0.3387 0.2987 0.3206 0.3688 0.3700 0.3507 -0.2340 0.3681 0.3444 0.3605 0.2290 0.3807 0.2714 0.1960 0.3329 0.4805 0.2747 0.3605 0.4988 0.2644 0.3845 0.3559 0.2415 -0.1897 0.2758 0.3079 0.2740 0.3670 0.2133 -0.1852 0.4104 0.4547 0.2807 0.3893 0.2551 0.3362 0.5582 0.3208 0.3080 0.3555 0.4474 0.3011 0.3312 0.3097 0.3070 0.3380 0.2366 0.2586 0.3927 0.2512 0.3854 0.3367 0.3823 0.3637 0.3983 0.2857 0.3988 0.3262 0.2651 0.3710 0.3058 0.3384 0.3933 0.4042 0.2680 0.4016 0.4750 0.2890 0.4044 0.3411 0.4605 0.3966 0.3703 0.2637 0.4399 0.3236 0.2334 0.3146 0.3454 0.4132 0.4264 0.3645 0.3156 0.3633 0.3427 0.3590 0.4069 0.4178 0.3617 0.2662 0.4525 0.4151 0.3000 0.3085 0.3015 0.4021 0.3193 0.2482 0.2576 0.3636 0.4294 0.3679 0.3254 0.3045 0.4875 0.4112 0.3703 0.4140 0.2328 0.4203 0.2669 0.3016 0.3494 0.4183 0.3646 0.4277 0.3983 0.3420 0.2552 0.4094 0.3456 0.3965 0.2737 0.3385 0.3652 0.4221 0.2526 0.3777 0.3358 0.3471 0.2464 0.3970 0.3853 0.3823 0.3084 0.3761 0.2367 0.4113 0.3360 0.3841 0.4241 0.2720 0.2668 0.3793 0.3126 0.3889 0.2471 0.3023 0.3787 0.3370 0.3194 0.3254 0.3331 0.3970 0.2969 0.3712 0.3373 0.2535 0.4057 0.4366 0.3979 0.2986 0.3922 0.2959 0.3780 0.2935 0.3217 0.4298 0.4102 0.2808 0.3392 0.4615 -0.2485 0.3503 0.4108 0.3228 0.2831 0.3281 0.3009 0.3013 0.3364 0.3102 0.3846 0.2372 0.2466 0.3929 0.3194 0.4061 0.3054 0.4118 0.3519 0.2428 0.3594 0.3521 0.3428 0.3069 0.2871 0.4156 0.3660 0.3530 0.3454 0.3365 0.3374 0.3448 0.4089 0.3149 0.2759 0.2280 0.2666 0.2663 0.3607 0.3354 0.1963 0.3162 0.3653 0.2574 0.4046 0.2224 0.2721 0.4345 0.3930 0.3058 0.3716 0.3514 0.4013 0.3660 0.3848 0.2201 0.4381 0.3633 0.3887 0.2558 0.3535 0.4004 0.3345 0.4282 0.4396 0.3674 0.3928 0.4068 0.3411 0.3294 0.4386 0.3446 0.3651 0.3913 0.3101 0.2706 0.3994 0.3154 0.3311 0.4159 0.3248 0.3019 0.3299 0.2864 0.1961 0.3685 0.3473 0.2764 0.4042 0.3562 0.4497 0.3454 0.3257 0.3007 0.2859 0.4431 0.3611 0.3548 0.2975 0.3863 0.3125 0.4310 0.3825 0.3669 0.2987 0.3208 0.2890 0.4067 0.3381 0.2205 0.3757 0.4312 0.3302 0.2536 0.3479 0.4065 0.3566 0.3201 0.4284 0.4115 0.4258 0.2786 0.3803 0.4055 0.3713 0.4037 0.3533 0.4437 0.4414 0.3863 0.3292 0.3275 0.3966 0.4169 0.3856 0.3017 0.3200 0.3338 0.4079 0.4679 0.2445 0.3219 0.4166 0.2473 0.3386 0.3283 0.3582 0.2768 0.3587 0.3363 0.2351 0.3329 0.2631 0.3612 0.3287 0.3350 0.3246 0.3786 0.3505 0.3854 0.3222 0.2590 0.3315 0.3395 0.2630 0.3016 0.2453 0.3143 0.4229 0.3963 0.3278 0.3026 0.2115 0.3897 0.3844 -0.2666 0.3170 0.2586 0.3599 0.3406 0.4174 0.4333 0.4341 0.4017 0.3582 0.3145 0.4023 0.3337 0.3494 0.4207 0.3062 0.2088 0.3687 0.2664 0.3555 0.3103 0.1989 0.3482 0.3871 0.2840 0.3578 0.4278 0.3028 0.2644 0.2964 0.3877 0.2509 0.3142 0.3228 0.2580 0.2583 0.3608 0.3697 0.3059 0.3572 0.2607 0.3332 0.2948 0.3653 0.2077 0.2155 0.1976 0.3135 0.2254 0.2958 0.4040 0.4550 0.4163 0.4320 0.4038 0.2644 0.3614 0.4443 0.3061 0.2903 0.2430 0.3217 0.3192 0.2989 0.2705 0.2782 0.3479 0.3814 0.3499 0.4116 0.3303 0.2894 0.2958 0.3489 0.3421 0.3810 0.3389 0.3578 0.5233 0.3105 0.3193 0.3083 0.4367 0.3376 0.2922 0.4579 0.3643 0.3405 0.2851 0.4129 0.3005 0.3194 0.4957 0.4113 0.4000 0.3378 0.3372 0.4183 0.4106 0.3088 0.3745 0.3539 0.3771 0.3531 0.2772 0.3478 0.2939 0.3355 0.4415 0.2919 0.3861 0.3694 0.3482 0.2232 0.3366 0.3329 0.4542 0.2439 0.2956 0.2823 0.2392 0.3971 0.3635 0.3693 0.3714 0.3970 0.2532 0.3730 0.3012 0.2677 0.4313 0.4119 0.3533 0.3152 0.4243 0.3892 0.3834 0.4045 0.3572 0.2260 0.3082 0.4714 0.3367 0.3859 0.2659 0.3953 0.2572 0.3127 0.3595 0.4621 0.3893 0.2619 0.3680 0.2176 0.2744 0.4172 0.2776 0.3615 0.4230 0.4134 0.3674 0.3946 0.3256 0.2602 0.3930 0.3222 0.3068 0.3956 0.3265 0.3940 0.2546 0.4304 0.3414 0.4405 0.2475 0.3572 0.3519 0.4379 0.2605 0.2639 0.3011 0.2480 0.3428 0.4218 0.3149 0.4212 0.2467 0.3906 0.4003 0.3923 0.4225 0.3906 0.3584 0.3706 0.4046 0.4125 0.2523 0.3889 0.3439 0.3833 0.3427 0.3804 0.2800 0.3093 0.3326 0.3741 0.4050 0.3295 0.3812 0.2592 0.2190 0.3855 0.4071 0.3866 0.3697 0.3742 0.4776 0.3541 0.4227 -0.1817 0.3668 0.4860 0.2785 0.3100 0.3726 0.2783 0.3214 0.3217 0.3162 0.3094 0.4136 0.2422 0.3378 0.2569 0.2129 0.2770 0.3053 0.3604 0.4275 0.2596 0.1886 0.3605 0.2334 0.4101 0.2230 0.4430 0.3321 0.3561 0.3927 0.2769 0.3552 0.3334 0.3585 0.4586 0.2263 0.1834 0.3739 0.2804 0.2858 0.3051 0.4574 0.3277 0.3199 0.4611 0.3902 0.3161 0.4428 0.2760 0.3018 0.3774 0.2574 0.2967 0.2743 0.2378 0.4207 0.3184 0.3296 0.3805 0.3200 0.3205 0.4084 0.2568 0.3505 0.2788 0.3412 0.3409 0.3297 0.4391 0.3970 0.4394 0.3812 0.3395 0.2149 0.3228 0.4198 0.3066 0.3667 0.4365 0.4577 0.2991 0.2661 0.3837 0.4517 0.3296 0.3012 0.3560 0.4464 0.4407 0.3139 0.3462 0.3687 0.4298 0.3183 0.3951 0.2712 0.3060 0.4039 0.4163 0.3458 0.2619 0.2556 0.3520 0.3066 0.3639 0.4222 0.2932 0.2664 0.3808 0.2393 0.3375 0.3465 0.4156 0.3296 0.3041 0.3604 0.2952 0.4740 0.2716 0.2336 0.3580 0.4051 0.3076 0.3975 0.4172 0.3005 0.2939 0.2980 0.3394 0.3343 0.3380 0.3832 0.2454 -0.2068 0.3278 0.3831 0.4216 0.2076 0.3228 0.3617 0.1751 0.3589 0.3722 0.3359 0.3359 0.2746 0.4384 0.3195 0.3225 0.3969 0.3825 0.2889 0.3881 0.2866 0.4137 0.3839 0.3067 0.3959 0.3682 0.2356 0.3743 0.2674 0.3804 0.2603 0.3083 0.4501 0.3464 0.2866 0.2965 0.4092 0.4286 0.3313 0.3041 0.3415 0.2832 0.3295 0.2197 0.4059 0.4223 0.2326 0.3008 0.4357 0.3901 0.4600 0.2921 0.4432 0.2595 0.4199 0.2715 0.4215 0.4078 0.2485 0.3392 0.2693 0.3496 0.3038 0.3122 0.2746 0.3046 0.2367 0.2580 0.4218 0.2844 0.2658 0.3784 0.3593 0.3422 0.3126 0.4089 0.4302 0.4089 0.3137 0.2917 0.3709 0.3649 0.2292 0.2924 0.3851 0.4183 0.4267 0.2919 0.3126 0.3633 0.3860 0.3295 0.2519 0.4095 0.3793 0.3718 0.4492 0.2740 0.4263 0.2222 0.3980 0.3084 0.3525 0.3679 0.3838 0.3579 0.3640 0.3261 0.3557 0.3293 0.4166 0.3948 0.4202 0.4568 0.3057 0.3181 0.3428 0.3066 0.5004 0.2626 0.2925 0.4228 0.3910 0.3349 0.3748 0.3255 0.3062" HIT_INDICES="223 3161 3849 3857 3869 4238 6093 7458 7549 7857 7875 8315 8569 8600 8872 8893 8971 9085 9482 9527 9588 9592 9607 9929 10080 10251 10592 10867 10886 11461 11663 12549 12873 13122 13209 13404 13883 14058 14123 14455 14584 14593 14625 15180 15229 15468 15768 15854 16723 16770 16817 16849 16947 17462 17471 17665 17673 17687 17722 18043 18184 18380 19343 19685 20123 20222 20332 20422 20527 20543 20554" ES_PROFILE="0.0633 -0.0483 -0.0536 -0.0257 0.0019 0.0105 -0.0592 -0.1087 -0.0964 -0.0954 -0.0802 -0.0868 -0.0848 -0.0721 -0.0717 -0.0592 -0.0496 -0.0420 -0.0489 -0.0389 -0.0298 -0.0179 -0.0065 -0.0108 -0.0071 -0.0047 -0.0113 -0.0151 -0.0066 -0.0263 -0.0282 -0.0652 -0.0755 -0.0826 -0.0820 -0.0870 -0.1069 -0.1123 -0.1126 -0.1265 -0.1309 -0.1295 -0.1292 -0.1557 -0.1576 -0.1690 -0.1826 -0.1856 -0.2242 -0.2228 -0.2212 -0.2188 -0.2193 -0.2383 -0.2327 -0.2354 -0.2290 -0.2229 -0.2177 -0.2251 -0.2233 -0.2233 -0.2547 -0.2531 -0.2498 -0.2274 -0.2017 -0.1700 -0.1222 -0.0622 0.0025" RANK_AT_ES="20122.0000" RANK_SCORE_AT_ES="-0.1597"/>
  <DTG RANKED_LIST="gsea_treatment_collapsed.rnk" TEMPLATE="na_as_pre_ranked" GENESET="gene_sets.gmt#SCHURINGA_STAT5A_UP" ES="-0.3216" NES="-1.2906" NP="0.1296" FDR="0.2634" FWER="1.0000" CHIP="ftp.broad.mit.edu://pub/gsea/annotations/HG_U133_Plus_2.chip" RND_ES="0.4319 -0.2255 0.2569 0.4292 0.3513 0.5954 0.3662 0.3209 0.4866 0.2094 -0.3177 0.4580 0.2667 0.3438 -0.2249 0.5061 0.4857 0.2653 0.4747 0.2994 0.4734 0.2941 -0.1815 0.2955 0.2938 0.3918 0.4634 0.4256 0.4238 0.5741 0.2880 0.3043 0.4809 0.4522 0.4839 0.3521 0.3324 0.3239 0.4091 0.5283 0.4234 0.3134 0.4423 0.3673 0.4621 0.3928 0.1983 0.4437 0.3028 0.4823 0.4816 0.2000 0.3409 0.3333 -0.2236 0.3400 0.3519 0.2089 0.1479 0.3601 0.5409 0.4037 0.2010 -0.2134 0.3040 0.3300 0.3435 0.3029 0.4235 0.3975 0.1848 0.3238 0.3719 0.5140 0.3848 0.2686 0.4970 0.4537 0.4188 0.5235 0.3870 0.3106 -0.2015 0.2806 0.2995 0.3205 0.2321 0.4548 0.3186 0.3231 0.4588 0.2976 0.3420 0.4254 0.3254 0.2953 -0.2554 0.2252 0.2752 0.5066 0.2948 -0.2112 0.5360 0.3375 0.4402 0.1758 0.3350 0.2518 0.4224 0.4020 0.3530 0.2853 0.5030 0.6130 0.4406 0.2749 0.3662 0.2361 0.4392 0.3390 0.2628 0.3811 0.3107 0.5431 0.5576 0.5176 0.3477 0.3979 0.4679 0.3322 0.4113 -0.2262 0.3316 0.4500 0.2070 0.3728 0.4903 0.2886 0.5223 0.4840 0.2675 -0.2434 0.3647 0.2164 0.4936 0.3462 0.4030 0.4039 0.3320 -0.1851 0.2058 0.2310 0.6297 0.3068 0.4231 0.5801 -0.2353 0.2613 0.3981 0.3585 0.3677 0.1846 0.4304 0.4719 0.3284 0.3416 0.3786 0.3105 0.3499 0.4867 0.5625 -0.1677 0.4099 0.3224 0.5061 -0.2441 0.2669 0.4379 0.4489 -0.3484 0.3174 0.1732 0.4658 0.4003 0.3202 0.2805 0.4668 0.4082 0.4720 0.3564 0.2711 0.3935 0.2774 0.5857 0.1839 0.3946 0.4883 0.3899 0.3322 0.2278 0.4434 0.3272 0.2208 0.6232 0.3681 0.5238 0.3137 0.4340 0.5939 0.3071 0.3650 0.4902 0.2927 -0.2435 0.3270 0.3187 0.5346 0.3877 0.3762 0.5453 0.3686 0.1873 0.2303 -0.2351 0.3338 0.4368 0.3869 0.4075 0.5761 0.3251 0.3855 0.4313 0.3049 0.3938 0.2045 0.3627 0.4068 0.4356 0.3554 0.3350 0.3999 0.3619 0.3709 0.5060 0.2924 -0.1867 0.3210 0.3756 0.2455 0.4822 0.4964 0.3955 0.4747 0.3485 0.3527 0.3422 0.3990 0.4012 0.5075 0.4689 0.4772 0.3839 0.4880 0.2851 -0.2107 0.5049 0.3859 0.3729 0.2680 0.3571 0.5365 0.3584 0.5491 0.3083 0.3231 0.4664 0.3910 0.2403 0.2678 0.4397 0.3860 0.4343 0.4032 0.5141 0.4340 0.4921 0.3916 0.4598 0.3682 0.3059 0.4198 0.4818 0.3647 -0.2674 0.3228 0.3745 0.4375 0.4175 0.3311 0.3107 0.3321 0.3370 0.4346 0.4701 0.4216 0.5579 0.3763 0.4775 0.2322 0.4561 0.2229 0.5603 0.6258 0.2822 0.3834 0.2652 0.4779 0.3312 0.3394 0.4210 0.4546 0.3533 0.3364 0.3711 0.4213 0.2619 0.2385 0.3207 0.4023 0.4745 0.5320 0.3638 0.3465 0.3706 0.5110 0.2993 -0.2281 -0.1951 0.1647 0.3801 0.4002 0.4133 0.4442 0.3185 0.4200 0.3702 0.3436 0.4954 0.4247 0.5401 0.4473 0.4696 0.4621 0.2805 0.4102 0.4560 0.3225 -0.2178 0.4053 0.4083 -0.3200 0.3416 0.3347 0.3246 0.3094 0.4392 0.6103 0.4731 0.5242 0.5073 0.3300 0.5298 -0.2166 0.4307 0.3962 0.3212 0.5628 0.2237 0.5076 0.2712 0.3933 0.2981 0.4464 0.4896 0.4904 0.4107 0.3233 0.4043 0.4090 0.2158 0.2780 0.4924 0.5147 0.3801 0.5061 0.2994 0.4202 0.4058 0.3717 0.2595 0.4052 0.2118 0.4526 0.3137 0.3722 0.4739 0.4337 0.3670 0.5376 0.3927 0.4491 0.3671 0.3419 0.5164 0.5673 0.4944 0.3240 0.3316 0.5973 0.3649 -0.3229 0.5563 0.3448 0.2504 0.4091 0.3165 0.3659 0.4559 0.4641 0.3746 0.5191 0.4747 0.4295 0.4266 0.5208 0.4762 0.3549 0.4500 0.4336 0.3794 0.2801 0.3750 0.3816 0.2792 0.1895 0.4259 0.2930 0.3175 0.6044 0.3243 0.4220 0.4598 0.2792 0.4146 0.3603 0.4376 0.2118 0.5642 0.3644 0.3844 0.3581 0.3761 0.3699 0.3544 0.3056 0.2579 0.2998 0.4274 0.3123 0.2570 0.2898 0.4937 0.3264 0.2819 0.4757 -0.2034 0.4024 0.3994 0.2955 0.2520 0.2758 0.3781 0.4405 0.2260 0.4119 0.4008 0.5364 0.4395 0.3955 0.4301 0.3940 0.3096 0.3962 0.3070 -0.2542 0.2940 0.3347 0.4653 0.3200 0.3477 0.5878 0.4184 0.3074 0.2807 -0.1685 0.3353 0.2964 0.4134 0.4583 0.3358 0.2374 0.4755 0.3076 0.2991 0.5494 -0.2164 0.5681 0.4333 0.4394 0.4962 0.3628 0.4819 0.3983 0.3453 0.3659 0.4214 0.3341 0.4381 0.3511 0.3103 0.3957 0.5940 0.5578 0.2790 0.2320 0.5198 -0.3407 0.3547 0.4125 0.3275 0.4516 0.3545 0.4824 0.3211 0.3592 0.3053 0.2556 0.4343 0.4059 0.4729 0.4707 0.3862 0.2683 0.2844 0.4656 0.3770 0.3610 0.4645 0.3191 0.3940 0.4094 0.5828 0.3844 0.5203 0.4877 0.3705 0.4985 0.5230 0.4415 0.3097 0.2895 0.2648 0.2807 0.5194 0.5279 0.2529 0.3523 0.3373 0.4370 0.5679 0.4125 0.3173 0.3574 0.4601 0.4237 -0.2554 0.4670 0.2376 0.4569 0.5244 0.3109 0.3215 0.1712 0.4402 0.4117 0.2992 0.3574 0.4584 0.4626 0.3652 0.4411 0.1943 0.3616 0.4000 0.6622 0.4135 0.5282 0.3876 0.4638 0.4762 0.3154 0.3749 0.5568 0.4247 0.3430 0.5210 0.4625 0.3705 0.4489 0.3894 0.4758 0.4085 0.4886 0.5625 -0.3345 0.3949 0.3572 0.3845 0.3035 0.3495 0.4411 0.4360 0.4317 0.3443 0.4126 -0.2890 0.4736 0.4115 0.4268 0.3912 0.4969 0.1972 0.1874 0.4469 0.3084 0.3821 0.5420 0.3258 0.3970 0.4901 0.3644 0.2188 0.2964 0.4387 -0.2322 0.3751 0.3136 0.5687 -0.2738 0.3852 0.5048 0.3753 0.2526 0.4637 0.3718 0.4937 0.3640 0.5060 0.3806 0.2312 0.4753 0.3930 0.2869 0.4543 0.2570 0.5746 0.3712 0.2230 0.2983 0.4106 0.3543 0.3236 0.4286 0.5673 0.3660 0.3222 0.5043 0.3512 0.3247 0.3418 0.2900 0.3604 0.3197 0.3487 0.3552 0.1939 0.2921 0.3639 0.4259 0.4218 -0.3198 0.3833 0.5448 0.5136 0.5103 0.5144 0.3323 0.4949 0.4065 0.3185 0.5403 0.3300 0.4766 0.3947 0.4964 0.2592 0.3043 0.4672 0.5259 0.6204 0.3696 0.5443 0.4812 0.2847 0.3492 0.3316 0.4451 0.2940 0.2096 0.3673 0.2530 0.3117 0.4863 0.3027 0.3236 0.4684 0.3210 0.3349 0.5821 0.3629 0.3778 0.4776 0.4399 0.4618 0.6296 0.5690 0.3294 0.3625 0.4765 0.4168 -0.1770 0.3572 0.4050 -0.2298 0.2240 0.4896 0.3391 0.4053 0.2745 0.3907 0.2953 0.5102 0.3403 0.4445 0.2985 0.5203 0.4174 0.4304 0.2686 0.4841 0.3958 0.4639 0.3008 0.2319 0.4101 0.3132 0.4133 0.4905 0.3614 0.4291 0.3706 0.3301 0.4836 0.4419 0.3754 0.2474 0.4464 0.3253 0.3458 0.4114 0.4947 0.3400 0.3148 0.4667 0.5516 0.4505 0.4262 0.5455 0.4377 0.4890 0.4351 0.5091 0.3826 0.4234 0.4717 0.2617 0.3854 0.4756 0.2872 0.3943 0.3663 0.5378 0.2424 0.5490 0.4223 0.2614 0.3798 0.2160 0.5668 -0.2943 0.2346 0.3622 0.4890 0.3877 0.4189 0.4543 0.5056 0.3960 0.4791 0.3523 -0.1832 0.3772 0.3547 0.5449 0.3659 0.2983 0.4722 0.3852 0.4183 0.5583 0.4309 0.4611 0.4188 0.5034 -0.1875 0.5877 0.3685 0.2287 0.3472 0.4829 0.1617 0.3490 0.2337 0.5576 0.3668 0.4126 0.3536 0.4593 0.2685 0.2963 0.3114 0.4230 0.3838 -0.2420 0.3748 0.3213 0.4046 0.4124 0.2422 0.5335 0.3729 0.4335 0.5698 0.3827 0.3688 0.3552 0.1824 0.4895 0.5371 0.2393 0.4697 0.4971 0.4666 0.3440 0.4895 0.3497 0.4182 0.3033 0.2908 0.3382 0.4631 0.1608 0.5116 0.3984 0.4367 0.3073 -0.2126 0.4749 0.4079 0.2623 0.4319 0.5229 0.1984 0.4321 0.4474 0.3710 -0.3163 0.3236 0.2923 0.5120 0.2406 0.3802 0.2582 0.4453 0.5461 0.3969 0.4261 0.3443 0.3104 0.3919 0.2976 0.3486 0.4648 0.2953 0.2501 0.5200 0.4148 0.5272 0.4092 0.5434 0.5088 0.2699 0.4313 0.6098 0.5298 0.3890 0.2539 0.4079 -0.3149 0.3729 -0.3408 -0.3735 0.2385 0.2770 0.3617 -0.2300 0.3901 0.3639 0.3505 0.5501 0.5682 0.2230 0.5878 0.4543 0.5384 0.3576 0.3647 0.3612 0.4737 0.3335 0.3847 -0.2716 0.3881 -0.3668 0.4541 0.3866 0.4216 0.3671 0.3521 0.4017 0.5315 0.4199 -0.2253 0.2988 0.4661 0.2929 -0.2524 0.2907 0.4137 0.4334 0.2501 0.5546 0.2902 0.2767 0.2734 0.6252 0.2964 0.4997 0.3379 0.1851 0.3309 0.5370 0.4917 0.4484 0.4694 0.5109 0.4856 0.4853 0.5228 0.3787" HIT_INDICES="305 1190 2072 2211 3137 6034 6189 6826 7231 7688 12917 13283 15095 15357 17137 17567 18670 18910 19019 20358 20367 20507 20572" ES_PROFILE="0.1076 0.1494 0.1751 0.2349 0.2458 0.1417 0.1700 0.1720 0.1834 0.1903 -0.0542 -0.0637 -0.1505 -0.1632 -0.2411 -0.2507 -0.2849 -0.2744 -0.2566 -0.2650 -0.2080 -0.1302 0.0016" RANK_AT_ES="20357.0000" RANK_SCORE_AT_ES="-0.2082"/>
  <DTG RANKED_LIST="gsea_treatment_collapsed.rnk" TEMPLATE="na_as_pre_ranked" GENESET="gene_sets.gmt#UVC_HIGH_D1_DN" ES="-0.3734" NES="-1.2759" NP="0.1712" FDR="0.2731" FWER="1.0000" CHIP="ftp.broad.mit.edu://pub/gsea/annotations/HG_U133_Plus_2.chip" RND_ES="0.3946 0.3842 -0.2668 0.4349 0.3155 0.3573 0.4603 0.5087 0.4842 0.4075 0.2683 0.5202 -0.3472 -0.1618 0.3477 0.4127 0.3165 -0.2150 0.5405 0.5778 0.2261 0.5827 0.2984 0.2942 0.3163 0.5156 0.6029 0.4206 0.4908 0.4670 0.2512 0.4377 0.3870 -0.1986 -0.2231 -0.4013 -0.3183 0.2488 0.4919 0.5111 0.4170 0.4498 0.4907 0.4401 0.3960 0.3347 0.2525 0.5276 0.3932 0.2826 0.3852 0.3852 0.3421 0.5090 0.3799 0.5624 0.3926 0.4441 0.5120 0.5900 0.4098 0.3856 -0.3290 0.4627 0.5005 -0.2171 0.2506 0.5563 0.5850 0.3657 0.3055 0.4379 0.5067 -0.4604 0.4348 0.4732 0.3496 0.3012 0.5627 0.2827 -0.3886 0.4789 0.4900 0.2011 0.3347 0.2858 0.4658 0.5566 0.4998 0.1641 0.4015 0.2274 0.7186 0.5103 0.3463 0.3270 0.4408 0.3888 0.4892 0.3556 0.5903 0.3942 0.5375 0.3828 -0.2819 0.5433 -0.2496 0.5148 0.4759 0.2821 0.3867 0.4935 0.5407 0.3301 0.3498 0.6735 0.4774 0.4844 0.3925 0.5819 0.4978 -0.3173 0.3831 -0.2595 0.3994 0.4919 0.3957 0.5143 0.5231 0.3983 0.3331 0.2658 0.3427 0.2851 -0.4139 0.3396 0.2363 0.3908 0.2703 0.6403 0.4437 0.3949 -0.3672 0.4571 0.4649 0.4748 0.5263 0.4118 0.2699 -0.3026 0.2853 0.4627 0.3623 0.2451 0.3397 0.6388 0.3524 0.4049 0.2763 0.5324 0.3893 -0.1730 0.4528 0.3093 0.5265 0.5736 -0.2425 0.3507 0.5586 0.3024 0.4836 0.5215 0.5299 0.3264 0.6831 0.5178 0.4968 0.3748 0.4147 0.4778 0.6160 0.2363 0.3312 0.4489 0.4792 0.2387 0.5239 0.5379 0.3275 0.2801 0.4383 0.4636 0.4468 0.2470 0.3848 0.4194 0.3694 -0.2853 0.4176 0.5614 0.2959 0.4559 0.3876 0.4717 -0.2672 0.3400 0.5911 0.5500 0.4016 0.6436 0.3104 0.5688 0.4103 0.4736 0.4116 0.4845 0.4025 0.5309 0.5434 -0.1848 0.3340 0.4013 0.4963 -0.2937 0.5248 0.6688 0.4045 0.3491 0.2655 0.2306 0.2768 -0.3934 0.5226 0.5608 0.3580 0.4631 0.2751 0.3223 0.2619 0.5493 0.3450 0.4268 0.3354 0.4146 0.2763 0.4607 0.3653 0.3135 0.4963 0.3517 0.4423 0.2389 0.3674 0.3513 0.5267 0.4414 0.2536 0.5943 0.2238 0.5572 0.2890 0.2506 0.3919 0.4882 0.4572 0.5089 0.3533 0.3773 0.5729 0.3455 0.3458 0.4419 0.5181 0.4550 0.5308 -0.4495 0.4880 0.4562 0.3590 0.4043 0.2234 0.3189 0.4157 0.6002 0.5132 0.5891 0.4453 0.2192 -0.3406 0.3757 0.4730 0.4912 0.3391 0.5790 0.2829 0.4390 0.4424 -0.2973 0.6259 0.4695 0.4414 0.3603 -0.2564 0.4763 0.5995 0.3444 0.4968 0.3292 0.4353 -0.1970 0.2909 0.3587 0.3394 0.4790 0.6491 0.3700 0.4827 0.5363 0.4024 0.3791 0.3216 0.4688 0.4769 0.4272 0.4967 0.4897 -0.2251 0.5422 0.2751 -0.1986 -0.2246 0.3226 -0.2515 0.4540 0.4929 0.3890 0.4337 -0.2138 0.4731 -0.2970 0.2799 -0.1936 0.3292 -0.1814 0.4793 0.4217 0.5095 0.3806 0.3776 0.4018 0.3302 0.4189 0.3770 0.5400 0.4625 0.5344 0.2851 0.4860 0.5212 0.3641 0.7474 0.5490 0.2870 0.2654 0.3721 -0.2394 0.4527 0.2782 0.5783 0.4996 0.2367 0.3915 0.5652 0.4955 0.4592 0.5690 0.2689 0.5363 0.5615 0.4093 0.5504 0.4945 0.4476 0.3990 0.4579 0.2355 -0.3595 0.3805 0.4882 0.3139 0.3228 0.3049 0.3343 0.3213 0.5242 0.4979 -0.2218 0.5485 0.3734 0.4536 -0.2092 -0.2403 0.2948 0.3834 0.2731 0.3998 0.2824 0.4642 0.5355 0.4796 0.4143 0.3678 0.7163 0.4786 0.2435 0.4324 0.5172 0.4085 0.4788 -0.2506 -0.2280 0.4114 0.2596 0.4046 0.5514 0.2679 0.2999 0.5325 0.3615 0.2882 0.4914 0.3663 0.5231 0.3355 0.2092 -0.2156 0.6348 0.4572 0.4680 0.6097 0.4632 0.3780 0.3252 0.2818 0.3482 0.3616 0.2937 0.3861 0.3829 0.4584 0.5199 0.5440 0.4329 0.5135 0.4049 0.4635 0.4007 0.5006 0.6527 0.4035 0.3190 0.3936 0.4517 0.3223 0.3042 0.3504 0.3793 0.4983 0.6015 0.3603 0.3435 0.4677 0.3873 0.4138 0.4080 0.5618 0.2361 0.3961 0.4316 0.3953 0.4491 0.3753 0.3456 0.4703 0.2485 0.6116 0.2870 -0.2227 0.2751 -0.3315 0.4004 0.2167 0.4529 0.5128 0.3319 0.5198 0.3521 0.5152 -0.1972 0.4468 0.3300 0.3333 0.6598 0.2366 0.5095 0.2343 0.4094 0.4236 0.2820 0.5002 0.2423 0.3530 0.4584 -0.2192 0.2750 0.4916 0.2452 0.3871 -0.2473 0.4640 0.5097 0.4106 0.3189 0.3941 0.3786 0.4986 0.5203 0.3637 0.2785 0.4017 0.4785 0.2529 -0.3611 0.6499 0.5553 0.3986 0.2230 0.2939 0.3787 0.4584 0.2727 0.6214 -0.2805 0.2340 0.5747 0.5290 0.3946 0.3876 0.5536 0.4737 0.3630 0.2850 0.3896 0.3113 0.6590 0.3728 0.2244 0.5685 0.4787 0.3678 0.3410 0.3722 0.3576 0.3588 -0.3815 0.3421 -0.2309 0.4247 0.4848 0.2769 0.3452 0.2459 0.4057 0.5164 0.3785 -0.1666 0.4639 0.1988 0.4216 0.2851 -0.2730 -0.5388 0.4917 0.4541 0.4026 0.4089 0.5362 0.2211 0.4542 0.4636 0.3093 0.4611 0.5443 0.4599 0.3943 0.5409 -0.2997 0.4083 -0.3124 0.5448 0.6163 0.4707 -0.2223 0.5086 0.4270 0.4503 0.3849 -0.3145 0.2818 0.4197 0.5677 0.4681 0.5454 -0.4242 0.4254 0.6111 0.4727 0.3111 0.5231 0.4602 0.4056 0.3571 0.4678 0.2683 0.3737 0.4197 0.2127 0.5684 0.5075 0.3524 0.6262 -0.2405 0.2009 0.2972 -0.3734 0.3853 0.5688 0.3753 0.3580 0.4271 -0.3694 0.4687 0.4082 0.3490 0.4760 0.7026 0.3799 0.4655 0.3536 0.6451 -0.3055 0.2020 0.2670 0.2299 0.3698 0.3379 0.3552 0.3299 0.4311 0.5161 0.2331 0.3152 0.4274 0.5473 0.4133 0.3989 0.2786 -0.1861 0.4511 0.3929 0.4302 0.4448 0.4781 0.5122 -0.2535 0.5810 0.6756 0.6189 0.3415 0.4247 0.4567 0.6016 0.3419 -0.1782 -0.4022 0.3851 0.5368 0.3251 0.4338 0.5033 0.3089 0.5263 0.4505 0.2066 0.4242 0.3567 0.5764 0.4404 0.3626 0.4342 -0.2635 0.3624 -0.3989 0.4503 0.5190 0.2136 0.3695 0.3633 0.3038 -0.3622 0.5518 0.3942 0.5948 0.4183 0.2623 0.2088 0.5141 0.3286 0.3948 0.3011 0.3315 0.3727 0.4207 0.5839 0.3792 0.2473 0.4707 0.2428 0.3376 0.3975 0.4402 0.3915 0.3069 0.4706 0.4324 0.5300 0.5125 0.5408 -0.2571 0.4668 0.2093 0.4730 0.3741 0.5791 0.2800 0.3132 0.4778 0.1863 0.4080 0.4275 0.5371 0.5283 0.3360 0.2469 0.6900 0.4455 -0.2928 0.3572 0.5217 -0.2726 0.5393 0.3089 0.2650 0.3240 0.4188 -0.3533 0.3417 0.3957 0.2845 0.4193 -0.2096 0.2917 0.5226 0.6397 0.3278 -0.2873 0.3158 0.3185 0.2796 0.3051 -0.4241 0.6166 0.5034 0.4372 0.3503 0.2706 0.3418 0.2997 0.5267 0.3265 0.4669 0.2090 0.3391 0.2929 0.2798 0.4225 -0.6286 0.3628 0.4805 0.5313 0.4315 0.3551 0.2765 -0.3123 0.5370 0.5838 -0.3905 -0.2921 0.4480 0.1657 0.4361 0.6018 0.4112 0.2802 0.4189 0.5606 -0.5037 0.5593 0.4340 0.6155 0.4564 0.3202 0.4170 0.3358 -0.2964 0.4154 0.3298 0.4071 0.4104 0.4826 0.3234 0.2829 0.2637 0.4167 0.1708 0.4949 0.5041 0.3059 0.3113 0.3468 -0.2223 0.3481 0.5045 0.4780 0.2336 0.4601 0.3223 0.3530 0.6094 0.4113 0.4318 0.4268 0.4828 -0.1939 0.2217 0.5198 0.3969 0.5598 0.5408 0.6050 -0.2582 0.4266 0.2859 0.5385 0.5350 0.4124 0.3927 -0.2755 -0.2414 0.5542 0.4401 0.3789 -0.3840 0.4668 0.4969 0.4000 -0.2025 0.4085 0.4087 0.4790 0.3488 -0.2633 0.3460 0.3351 -0.3230 0.4878 0.4367 -0.2471 0.2372 0.3530 0.4523 -0.2756 0.3261 0.4588 0.2885 0.5673 0.2779 0.2606 0.4100 0.5071 0.4112 0.4816 0.5897 0.5502 0.3914 0.4802 0.4840 -0.2963 0.4809 0.2321 0.3874 -0.5001 0.2975 0.3468 -0.3119 0.3644 0.5331 0.4278 0.4576 0.5063 0.2284 0.4136 0.3630 0.4219 0.4322 0.5328 0.3771 0.3579 0.3011 0.4656 0.1929 0.3770 0.4702 0.3512 0.2891 -0.2100 0.4166 0.4739 0.4376 0.5764 0.4315 -0.2885 0.6063 0.3038 0.1984 0.1795 0.4568 0.5259 0.4168 0.5449 0.3785 -0.3885 -0.2847 0.5450 0.2480 0.3805 0.2801 0.1984 0.2919 0.2992 0.4722 0.1969 0.4287 -0.3290 0.4260 0.3051 0.5230 0.3099 0.3158 0.3269 0.4508 0.7024 0.4302 0.6530 0.3472 0.3227 0.3824 0.4028 -0.2387 -0.2243 0.4891 0.5153 -0.5806 0.6765 0.4747 0.3936 0.6152 0.2530 0.2354 0.3457 0.4832 0.3999 0.3321 0.1757 -0.2212 0.3420 0.4079 0.3658 0.4110 0.3667" HIT_INDICES="1480 1568 2845 3536 4250 4923 7277 10583 11199 11746 12095 16808 18808 20264 20600" ES_PROFILE="0.0289 0.1234 0.1373 0.1714 0.1972 0.2197 0.1452 0.0074 -0.0024 -0.0114 -0.0123 -0.2325 -0.3028 -0.3082 0.0002" RANK_AT_ES="20263.0000" RANK_SCORE_AT_ES="-0.1861"/>
  <DTG RANKED_LIST="gsea_treatment_collapsed.rnk" TEMPLATE="na_as_pre_ranked" GENESET="gene_sets.gmt#MYOD_BRG1_UP" ES="-0.3359" NES="-1.2704" NP="0.1077" FDR="0.2709" FWER="1.0000" CHIP="ftp.broad.mit.edu://pub/gsea/annotations/HG_U133_Plus_2.chip" RND_ES="0.5405 0.4703 0.4490 0.3213 0.2923 0.2882 0.4492 0.4775 0.2112 0.2522 0.3545 0.3620 0.4276 0.2316 0.3577 0.4791 0.4135 0.3906 0.2901 0.2282 0.3432 0.3154 -0.3179 0.5122 0.5623 0.3826 0.4762 0.2542 0.2772 0.4334 0.3708 0.3973 0.3931 0.3910 0.2535 0.4374 0.4520 0.4271 0.5188 0.4235 0.1782 0.3217 0.5387 0.3954 0.5255 0.5982 0.3262 0.1952 0.4187 0.3713 0.4363 0.2561 0.4573 0.5762 0.5051 0.2532 0.4196 0.3619 0.3724 0.4508 0.3474 0.3063 0.3213 0.4770 0.4023 0.4603 0.3536 0.2977 0.4996 0.4267 0.3888 0.4210 0.4412 0.4702 0.4191 0.4256 0.4255 -0.2332 0.3170 0.4663 0.3697 0.3338 0.4717 0.3925 0.4471 0.3661 0.3309 0.3873 0.3716 0.3409 -0.2628 0.4080 0.3621 0.4708 0.3885 0.4932 0.5023 -0.2439 0.4580 0.2338 0.2626 0.3781 -0.2171 0.5233 -0.3761 0.2459 0.3684 0.4421 0.5422 0.2512 0.4253 0.3540 -0.4773 0.2739 0.4208 -0.3035 -0.3623 -0.1854 0.3728 0.3551 0.2204 0.2209 0.3344 0.3146 -0.2716 0.3068 0.4546 0.3384 0.4305 0.3048 0.3420 0.3965 0.3735 0.3434 0.4332 0.3831 0.3574 0.3603 0.2167 0.3931 0.5285 0.5189 0.3848 0.3264 -0.2201 0.4524 0.2992 0.3207 0.3161 0.3223 0.4595 0.3309 0.4902 0.3194 0.4201 0.3069 0.3850 0.3741 0.4164 0.3204 0.3567 0.3642 0.4675 0.4711 0.4489 0.2893 0.3039 0.3615 0.3817 0.3088 0.4769 0.5008 0.3420 0.2371 0.4801 0.4342 -0.2391 0.3667 0.5351 0.3949 0.5149 0.4622 0.5087 0.2120 0.4380 0.2814 0.3213 0.2814 0.3248 0.4504 0.5088 0.3567 -0.2486 0.4209 0.3117 0.2991 0.2923 -0.1515 0.4324 0.4115 0.2207 0.3564 0.2579 0.3698 0.3574 0.3646 0.4687 0.3251 0.5120 -0.2084 0.1803 0.3469 0.2542 0.4215 0.3795 0.4105 0.2925 0.5080 0.5331 0.4085 0.3807 0.3710 0.2469 0.5056 0.3647 -0.2942 0.5004 0.3663 0.2882 -0.2204 0.3710 0.3411 0.4971 0.1916 0.4488 0.2407 0.4011 0.4828 0.4758 0.4955 0.2021 0.4911 0.5622 0.3193 0.4831 0.5416 0.4285 0.3021 0.5021 0.5288 0.3936 0.3048 0.4500 0.2835 0.2285 0.4042 0.5891 0.2545 0.3475 0.3831 0.2010 0.3450 0.2652 0.4367 0.3457 0.2634 0.3907 0.5082 0.4769 0.2231 0.3521 0.2408 0.2208 0.4221 0.4817 0.4603 0.2910 0.3898 -0.3133 0.3037 0.5107 0.3428 0.4929 0.4711 0.3852 0.2711 0.2395 0.5025 0.4083 0.4741 0.4907 0.2876 0.2476 0.3693 0.3586 0.5424 0.3660 0.2080 0.2462 0.3427 0.3668 0.4497 0.5029 0.4627 0.4930 0.4937 0.4535 0.1984 -0.1997 0.4071 0.2394 0.3712 0.2911 0.2896 0.2208 0.4056 0.2737 0.2070 -0.1466 0.4771 0.4080 0.4582 0.4340 0.1739 0.4169 0.2753 0.1792 0.3788 0.4303 0.5718 0.2510 0.4753 0.2264 0.5615 0.3379 0.3082 0.6139 0.3053 0.2767 0.4465 0.3301 0.2889 0.5326 0.3525 0.2986 0.3327 0.3092 0.3930 0.3794 0.2670 0.3906 0.3108 0.4500 0.2160 0.4226 0.4465 0.3582 0.4571 0.3531 0.3818 -0.1855 -0.3091 0.2051 0.4823 0.4881 0.3650 -0.2058 0.3262 0.3637 0.1613 0.5795 0.4488 0.2153 0.5169 0.4534 0.3836 0.4168 0.3806 0.3615 0.3495 0.3177 0.4335 0.3816 0.3498 0.1820 0.4534 0.4752 0.2984 0.4625 -0.2867 0.4574 0.3176 0.4284 0.4104 0.2906 0.3662 0.4095 0.3846 0.3263 0.4540 -0.2837 0.5548 0.5174 0.2785 0.4976 0.3991 0.1962 -0.2779 0.2591 0.3752 0.4177 0.3116 0.3799 0.5014 0.3255 0.4100 0.3917 -0.4258 0.3253 0.3612 0.4594 0.2764 0.4150 0.4032 0.3052 0.3844 0.3534 0.3111 0.4061 0.4504 0.2333 0.3697 0.3262 0.4144 0.3219 0.2985 0.5214 0.3936 0.3888 0.3265 0.4546 0.2464 -0.2811 0.3102 0.4612 0.5000 0.4640 -0.2483 0.2885 0.6269 0.3131 0.2559 -0.2222 0.3733 0.3233 0.4988 0.4879 -0.2693 0.3948 0.5140 0.4877 0.4372 0.5047 0.2441 0.3305 0.4713 0.2344 0.4104 0.2364 0.4193 -0.3053 0.3515 0.3503 0.5086 0.2990 0.3361 0.3651 0.3156 0.3924 0.4556 0.3637 0.3873 0.3600 0.4601 0.3821 0.4228 0.2401 -0.1939 0.5698 -0.1816 0.3656 0.5234 0.4613 0.3940 0.4494 0.3966 0.4817 0.2738 0.2324 0.4165 0.3645 0.3247 0.4718 0.4961 0.3940 0.3301 0.2808 0.4377 0.3016 0.4740 0.4129 0.3737 0.3510 0.4109 0.4847 0.2892 0.3973 0.2548 0.3193 0.2388 0.3252 0.3907 0.4040 0.4705 0.2169 0.2212 0.4025 0.3702 0.4697 0.2049 0.4528 0.2797 0.4982 0.5066 0.3852 0.3460 0.4289 0.3609 0.4979 0.2986 0.3632 0.3180 0.4067 -0.2766 0.3464 0.3678 0.2943 0.4604 0.4151 -0.1958 -0.3302 0.3541 0.2988 0.4048 0.4575 0.4048 0.4642 0.4768 0.3720 0.3107 0.3133 0.4040 0.4709 0.5470 0.4666 0.3218 0.3719 0.2848 0.4568 0.2790 0.2371 0.4624 0.3868 0.2625 0.5678 0.3325 0.2630 -0.2624 0.4194 0.4293 0.3040 0.3595 0.2819 0.5348 0.3484 0.3797 0.4107 0.3499 0.3787 0.2918 0.4407 0.2234 -0.2188 0.3999 0.3991 0.3743 0.4014 -0.2778 0.2641 0.4191 0.3964 0.4836 0.3915 0.3218 0.3961 0.3903 0.2233 0.2461 0.4481 0.4683 0.3975 0.2830 0.2737 0.3530 0.4398 0.4888 0.4683 0.3127 0.4487 0.3406 0.3667 0.2356 0.3801 -0.2026 0.3109 -0.2486 0.3793 0.3140 0.4687 0.4150 0.3696 0.3029 0.2401 0.3012 0.4033 0.4212 0.4262 0.2861 0.3035 0.4099 0.2238 0.2125 0.3701 0.3787 0.4762 0.4117 0.3409 0.4716 0.1603 0.3858 0.3872 0.2981 0.2985 0.4746 0.1727 0.1904 -0.2670 0.3608 0.5674 0.3748 0.3917 0.2644 0.2643 0.4742 0.3497 0.2365 0.4285 0.4470 0.3565 0.4182 0.3341 0.4164 0.4590 0.3747 0.2251 0.4500 0.2374 0.2476 0.3500 0.3094 0.3080 0.4188 0.4522 0.3096 0.4054 0.3271 -0.3944 -0.3165 -0.1712 0.5170 0.3010 0.4032 0.3669 0.3717 0.3568 -0.2786 0.2644 0.4314 0.3738 0.4426 0.4700 0.3730 0.3517 0.2234 0.5119 0.3962 0.3897 0.3421 0.2965 0.4384 -0.2124 0.4597 0.4491 0.2968 0.2003 -0.2839 0.4378 0.4066 -0.2857 -0.3619 0.3655 0.3050 0.4244 0.3211 0.3078 0.2890 0.2786 0.3324 0.4183 0.3279 0.3569 0.4999 0.3941 0.3399 0.2350 0.4230 0.4841 0.3913 0.2615 0.3434 0.4230 0.2573 0.3850 0.5114 0.2707 0.3542 0.3604 0.3469 0.4229 0.3836 0.4280 0.3387 0.2394 0.5145 0.2344 0.4004 0.2738 0.4533 0.3856 0.2924 0.3283 0.3876 0.2969 0.2863 0.4013 0.4074 0.3912 0.3820 0.3975 0.2690 0.3856 0.5105 0.3851 0.2996 0.2058 0.3309 0.2963 0.3608 0.2630 0.2181 0.4988 0.3233 0.2915 0.3612 0.5465 0.4772 0.3671 0.3424 0.3771 0.3848 0.1916 0.3575 -0.1772 0.3960 0.2095 0.3153 0.4302 0.3518 0.3013 0.5038 0.4643 0.3561 0.3902 0.3675 0.2503 0.2848 0.4987 0.3698 0.4685 0.2368 0.3632 0.2283 0.2907 0.4350 0.2370 0.3407 0.3878 -0.2597 0.2787 0.4897 0.4937 0.4663 0.4575 0.3076 0.3122 0.5366 0.4300 0.3438 0.3354 0.4590 0.2957 0.4864 0.2827 0.3487 0.3919 0.3849 0.5038 0.4141 0.2338 0.3757 0.4086 0.3381 0.3146 0.3150 0.2919 0.4630 -0.3502 0.4210 0.3758 0.4462 0.3147 0.4845 0.2619 0.5098 0.4497 0.3405 0.4094 0.2993 0.2768 0.3448 0.4410 0.4321 0.4846 0.4361 0.1731 0.3003 0.2021 0.2541 0.2913 0.2005 0.2915 0.4404 0.3774 0.3845 0.3329 0.3009 0.3202 0.3210 0.3867 0.4768 0.5375 -0.2453 0.2887 0.4681 0.2764 -0.2218 0.3304 0.5227 0.3162 0.3267 0.4949 0.4510 0.3810 0.4692 0.6358 -0.1572 0.1872 0.3930 0.4032 0.4303 -0.2843 0.3482 0.2547 0.5640 0.3847 -0.3219 0.4872 0.3215 0.4621 0.3655 0.3846 0.2647 0.4066 0.5528 0.4536 0.4597 0.2043 0.4714 0.4324 0.2046 0.3702 0.4467 0.3562 0.5105 0.5936 0.4358 0.3897 0.5633 0.1543 0.5977 0.4882 0.3565 0.1494 0.4055 0.2287 0.3951 0.4488 0.3709 0.2637 0.4680 0.2172 0.3154 -0.1979 0.4644 0.4972 0.3418 0.3519 0.4399 0.3505 0.3820 -0.3072 0.3758 0.4212 0.2729 0.4127 0.2115 0.4668 -0.2712 0.4433 0.3665 0.4616 0.2728 0.4517 0.4258 0.3952 0.3337 0.4293 0.3453 0.4618 0.3677 0.4425 -0.3238 -0.3173 0.3817 0.4207 0.2840 0.4465 0.5131 0.4694 0.3632 0.2644 0.2865 0.2179 0.3563 0.2340 0.4793 0.3697 0.3877 0.4374 0.4473 0.4203 0.5607 0.4497 0.4264 0.3040 0.4524 0.4726 0.3119 0.3558 0.4221" HIT_INDICES="26 941 1594 3857 5217 6046 7557 7568 8971 9051 9149 9205 9592 10251 10444 11475 13404 15349 16723 17462 17673 18380 18920 20484 20543 20554 20555" ES_PROFILE="0.1678 0.1986 0.2293 0.1604 0.1280 0.1177 0.0686 0.0922 0.0435 0.0589 0.0731 0.0892 0.0879 0.0715 0.0771 0.0391 -0.0482 -0.1425 -0.2040 -0.2311 -0.2316 -0.2520 -0.2600 -0.2726 -0.1872 -0.0929 0.0024" RANK_AT_ES="20483.0000" RANK_SCORE_AT_ES="-0.2832"/>
  <DTG RANKED_LIST="gsea_treatment_collapsed.rnk" TEMPLATE="na_as_pre_ranked" GENESET="gene_sets.gmt#BUT_TSA_UP" ES="-0.3414" NES="-1.2645" NP="0.1867" FDR="0.2686" FWER="1.0000" CHIP="ftp.broad.mit.edu://pub/gsea/annotations/HG_U133_Plus_2.chip" RND_ES="0.4413 0.2665 0.3213 0.4923 0.3896 0.3965 -0.1981 0.4941 0.4939 0.4615 0.3998 0.5720 -0.2620 0.2395 0.4014 0.4784 0.3133 -0.5120 0.4696 0.4076 -0.3181 0.4106 0.4665 0.4804 0.5091 0.4224 0.3791 0.2904 0.3195 0.4544 0.3065 0.3939 0.3628 0.4068 0.3902 0.3613 0.5341 0.4506 0.4846 0.3411 -0.2416 0.3797 0.5235 0.4850 0.3830 -0.3163 0.3496 0.5283 0.3705 0.4972 0.2574 0.5372 0.3302 0.4158 0.5778 0.3464 0.4042 -0.2399 0.6081 0.3152 0.2737 0.3738 -0.2831 0.6251 0.5676 0.4764 -0.2179 0.3775 0.4918 0.4878 0.2341 0.3841 0.5248 0.6444 0.3528 0.4432 0.2827 0.4242 -0.3303 0.2452 0.1955 -0.2805 0.2987 0.4788 0.2953 0.3107 0.4614 0.5622 0.3201 0.4426 0.4607 0.3527 0.4908 0.4463 0.5294 0.3529 0.4398 0.4194 0.2655 0.5393 0.2044 0.4326 0.4170 0.5253 0.4793 -0.3657 0.5801 0.3347 0.4279 0.4154 0.3317 0.4985 0.3882 0.4731 0.3379 0.4336 0.3935 0.5391 0.4832 0.3642 0.4395 0.3029 0.4538 0.3766 0.3963 0.5280 0.3486 0.4800 0.4436 -0.2330 0.3742 0.4233 0.3735 0.3528 0.5157 0.4361 0.2900 0.4664 0.2848 0.2337 0.4852 0.3398 0.2582 0.4487 0.3850 0.3414 0.5630 0.4928 0.3661 0.4718 0.4965 0.2372 -0.2335 0.5485 0.3499 0.4404 0.5047 0.4869 0.6457 0.4970 0.5271 -0.3911 0.2382 0.3853 0.3213 0.6235 0.2650 -0.3167 0.5415 0.4508 0.4651 0.4653 0.2964 0.4225 0.3933 0.5785 0.5012 0.3669 0.3244 0.4106 0.3716 0.3522 0.5258 0.3076 0.5538 0.6584 0.3317 0.5421 -0.2737 0.1903 0.3813 0.4229 0.5547 0.4193 0.5577 0.2895 0.4644 0.4170 0.2802 0.3629 0.5071 0.2361 0.3621 -0.2345 0.4010 0.5291 0.3744 0.3980 0.3174 0.3943 0.2876 0.3168 0.3996 0.4987 0.4904 -0.3147 0.1902 0.3158 0.5705 0.5709 0.3204 0.3721 0.4300 0.6165 0.6360 0.2333 0.3713 0.4532 0.4471 0.4496 0.3870 0.6424 0.4223 0.4871 0.2520 0.4211 0.4126 0.4229 0.5510 0.4902 0.2833 0.5339 0.2482 -0.1650 0.6080 0.4103 0.3389 0.5312 0.4441 0.3649 0.2580 0.3288 0.3048 0.3112 -0.1909 0.4014 0.3691 0.5252 0.4298 0.3754 0.4405 0.4398 0.3548 0.2771 0.5381 0.2760 0.2857 0.3170 0.4824 0.4080 -0.2683 0.3323 0.2852 0.3455 0.4374 0.4926 0.4530 0.4683 0.3340 0.3450 0.4008 0.5462 0.2652 0.4572 0.5459 0.4279 0.4274 0.4331 0.4588 -0.2828 0.4151 0.4396 0.6069 0.3383 0.2300 0.2672 0.3108 0.2099 0.4387 0.4624 0.4907 -0.2121 0.4756 -0.2684 -0.2602 0.3243 0.4584 0.4207 0.2841 0.1621 0.4163 0.3895 -0.1839 0.3825 0.5227 0.3129 0.3460 -0.2064 0.3728 0.4571 0.3036 -0.2871 0.4965 0.4792 0.3109 0.4251 -0.1404 0.3821 0.2491 0.5032 0.2763 0.5268 0.4170 0.3231 0.2861 -0.3184 0.2724 -0.3497 0.5050 0.4036 0.4779 0.3392 0.4254 0.4886 0.5112 0.5497 0.6254 0.2153 0.2996 0.6092 0.3670 0.2394 0.2839 0.3031 0.5756 0.3345 0.5626 0.2599 0.4520 0.6008 0.4564 0.3820 0.5032 0.5075 0.1994 0.3514 0.2903 -0.1616 0.4276 0.2917 0.3951 0.4091 0.4231 0.3098 -0.1923 0.5289 0.2478 0.4282 0.5074 0.2950 0.6518 0.3629 0.3785 0.4425 0.2413 0.5200 0.4557 0.3697 0.5002 0.2663 0.3629 0.4624 0.5262 0.5106 0.2800 0.3571 0.4271 0.3453 0.5258 0.3437 -0.2209 0.4788 0.3061 0.5160 0.2741 -0.1839 0.3857 0.4241 0.2086 0.3789 0.2755 0.2921 0.3797 0.3063 0.3202 0.4489 0.2739 0.3915 0.5648 0.4580 0.5386 0.2920 0.4976 0.4897 0.4167 0.4436 0.5212 0.4682 -0.3107 0.3334 0.5698 0.3787 0.4250 0.4566 0.4711 0.2681 0.2578 0.3620 0.2885 0.5684 0.5053 0.2905 0.3256 0.6455 0.3533 0.3773 0.2902 0.4675 0.4640 0.5628 0.3094 0.2787 0.3792 0.3701 0.3258 0.4815 0.2777 0.3646 0.2371 0.3559 0.4040 0.4572 0.4641 0.3840 0.4594 0.4292 0.5020 0.5353 0.3122 0.4401 0.4292 0.3895 -0.1897 0.3664 0.4474 0.3681 0.3704 0.4810 0.3138 0.4386 0.3673 -0.1799 0.5204 0.5553 0.3971 0.5621 0.5382 0.3698 0.4781 0.2909 0.3450 0.4093 0.3910 0.4952 0.5142 0.4086 -0.1585 0.5680 0.5850 0.4264 0.5446 0.4616 0.5193 0.2810 0.2445 -0.2681 -0.2594 -0.3679 0.2211 0.4799 0.4700 0.4314 0.3321 0.3279 0.4512 0.4279 0.3224 0.4895 0.5090 0.4292 0.4737 0.5117 0.2822 0.3780 0.3901 0.3434 0.4419 -0.1773 0.2614 0.3154 0.5139 0.3308 0.3722 0.4618 0.4529 0.4634 0.4843 0.3082 0.4303 0.5270 0.3871 0.4171 0.6319 0.3344 0.4335 0.3198 0.3825 0.3154 0.6384 -0.3526 0.1482 0.5487 0.5341 0.4987 0.3173 0.3388 0.3590 0.4440 0.3828 0.3536 0.4983 0.4338 -0.3081 0.4223 0.3139 0.3643 0.5160 0.3018 0.2137 0.4009 0.5018 0.4172 0.2660 -0.1895 0.4281 0.5206 -0.3503 -0.2078 0.3070 0.5017 0.1863 0.3304 0.4361 0.4801 0.3317 0.6100 0.2774 0.3715 0.3791 0.4092 0.5302 0.2601 0.3798 0.4102 0.5856 0.3974 0.3939 0.5050 0.4160 0.3014 0.5855 0.3118 0.2264 0.5510 0.5277 0.2467 0.2991 0.3158 0.4000 0.5945 0.4146 0.5064 0.4242 0.4256 0.3397 0.4031 0.4381 0.3930 0.4375 0.4086 -0.1962 0.5923 0.2442 0.1891 0.4446 0.5334 0.2483 0.2548 0.3870 0.3080 0.2739 0.3818 0.3168 0.2984 0.4169 0.4381 0.2931 0.2609 0.4273 0.3655 0.3015 0.3339 0.2774 -0.4677 0.3231 0.4188 0.4376 0.3129 0.1819 0.3763 0.3817 0.5379 0.4697 0.4286 0.3459 0.4268 0.4514 0.4913 0.3157 0.5337 0.4507 0.2528 0.4233 0.4023 0.3776 0.5071 0.4904 0.3725 0.3815 0.5334 0.4097 -0.2602 0.5762 0.3857 0.4095 0.4322 0.4775 0.4495 0.6031 -0.2411 0.2524 0.4655 0.5208 0.4171 0.4092 0.4405 0.4656 0.3876 0.6441 0.3511 0.5230 0.4517 0.3022 0.3771 0.5346 0.2148 -0.2747 -0.4072 0.5509 0.4844 0.5023 0.4516 -0.2128 0.5334 0.3343 0.3319 0.5113 0.5671 0.6159 0.3703 0.2912 0.5322 -0.3621 0.3079 0.1748 0.4332 0.2308 0.3768 0.4465 0.4081 0.6109 0.4584 0.4220 0.4115 0.4583 0.3796 0.4399 0.3227 0.5535 0.4442 0.6200 0.4601 0.3228 0.4806 0.3134 0.6316 0.4759 0.4615 0.3376 0.4570 0.2992 0.2681 0.4883 0.3439 0.4124 0.4237 0.3104 0.2407 0.5292 0.5651 0.4797 0.4186 0.5546 0.5439 0.4519 0.4825 0.3021 0.2780 0.4937 0.4211 0.5107 0.4185 0.2519 0.3395 0.4013 -0.2323 0.2561 0.4423 0.4055 0.3204 0.3741 0.4387 0.3937 -0.1831 0.5233 0.4744 0.4662 0.3301 0.2789 0.4504 0.3421 0.4216 0.4439 -0.2716 0.2814 0.3915 0.4120 -0.2640 -0.4397 0.3175 0.4934 0.3992 -0.1891 0.3744 0.3520 0.3791 0.3516 0.4161 0.5644 0.4789 0.4501 0.4716 0.3458 0.3129 0.5669 0.4373 0.2972 0.2864 0.4868 0.3893 0.3549 0.4427 0.2955 0.4210 0.5019 0.2573 0.5704 0.4675 0.3931 0.3536 0.4572 0.4443 0.3162 0.3465 0.3733 0.3635 0.4501 0.5225 0.5635 0.1767 0.4080 -0.1732 0.3586 0.5796 0.4425 0.4886 0.3624 -0.2257 0.4745 0.5021 0.2565 0.5733 0.4628 0.3808 0.4517 0.5284 0.2548 0.3532 -0.3397 0.5048 0.4824 0.2359 0.4084 0.3796 0.3162 0.3101 0.5366 0.5067 -0.4612 0.5735 0.4101 0.4897 0.4759 0.3991 0.3482 0.4419 0.3291 0.2947 0.5306 0.4831 0.4901 0.3218 0.2554 0.4103 0.5212 0.2735 0.2843 0.2527 0.3253 0.2980 0.5080 0.3834 0.5280 -0.3061 0.4207 0.5531 0.3748 0.5072 0.2757 0.2594 0.3544 0.2679 0.3688 0.3918 -0.2719 0.4031 0.3945 0.3199 0.4063 0.3417 0.5164 0.6420 0.4750 0.4483 0.4999 0.2528 0.5051 0.2573 0.5692 0.3508 0.3148 -0.2535 0.5591 0.3012 0.3061 0.2376 0.5155 0.5233 0.5756 0.4630 0.3402 0.2803 -0.3463 0.3493 -0.2836 0.3922 0.3217 0.3922 0.4037 -0.2342 0.4544 0.4034 0.4670 0.3985 0.5289 0.3305 0.3722 0.3223 0.2660 0.2904 0.4527 0.4174 0.2277 0.5571 0.2232 0.3562 0.4847 0.4100 0.4614 0.3494 0.2993 0.5185 0.3844 0.4614 0.4625 0.5480 0.5873 0.5573 0.3727 0.2748 0.2699 0.4891 0.5467 0.3737 0.4562 -0.2136 0.3955 0.5839 0.5478 0.3831 0.3394 0.3347 0.5762 0.2322 0.2657 0.3969 0.5060 0.4199 0.4788 0.2114 0.4727 0.3880 0.4676 0.2494 0.2572 0.4575 0.5178 0.5223 0.6415 0.4908 0.3326 0.3012 0.5462 0.3257 0.3679 0.1824 0.4894 0.4243 -0.3659 0.2612" HIT_INDICES="408 1428 1691 3108 3518 4320 7746 10541 12958 13049 14667 14848 16349 19077 20076 20356 20478 20567" ES_PROFILE="0.1196 0.1661 0.2434 0.2426 0.2865 0.3040 0.1725 0.0585 -0.0475 -0.0409 -0.1158 -0.1219 -0.1893 -0.2930 -0.2915 -0.2365 -0.1511 0.0018" RANK_AT_ES="20075.0000" RANK_SCORE_AT_ES="-0.1515"/>
  <DTG RANKED_LIST="gsea_treatment_collapsed.rnk" TEMPLATE="na_as_pre_ranked" GENESET="gene_sets.gmt#AMINOACYL_TRNA_BIOSYNTHESIS" ES="-0.3160" NES="-1.2533" NP="0.1803" FDR="0.2752" FWER="1.0000" CHIP="ftp.broad.mit.edu://pub/gsea/annotations/HG_U133_Plus_2.chip" RND_ES="-0.2557 0.3830 0.4525 0.4493 0.2834 0.3757 0.3690 0.4261 0.2504 0.5032 -0.1904 0.3863 0.4170 0.3521 0.1769 0.4389 0.2783 0.2890 0.4716 0.3057 0.4023 0.3193 0.2804 0.3403 0.4997 0.3318 0.2234 0.1791 0.4000 0.3048 0.4542 0.2489 -0.2009 0.4023 -0.3115 0.4493 0.3732 0.3823 0.4762 0.5844 0.3087 0.4123 0.4081 0.3170 0.4188 0.3462 0.4731 0.4280 0.3948 0.4000 0.3426 0.3857 0.2757 0.3887 0.3009 0.3042 0.1914 0.4386 0.2373 0.3970 0.4571 -0.2337 0.4345 0.3869 0.3625 0.3425 0.4766 0.4959 0.2745 0.4016 0.3059 0.4363 0.3491 0.3589 0.4528 0.3501 0.4981 0.4912 0.4162 -0.3359 0.3510 0.2973 0.3361 -0.2343 0.3299 0.3717 0.4958 0.4270 0.4005 0.2676 -0.1638 0.3426 0.3563 -0.3213 -0.1526 0.4779 -0.3158 0.3639 0.3433 0.3616 0.2742 0.5387 0.4605 0.1836 0.3883 0.2799 0.3755 0.2605 0.3911 -0.2189 0.2215 0.3484 0.4021 0.3826 0.3972 0.4768 0.2932 0.5725 0.4706 0.6029 0.3725 0.3448 0.5980 0.2464 0.3488 0.4049 -0.2130 0.4384 0.5389 0.3629 -0.2691 0.3552 0.3795 0.4722 0.4000 0.4315 0.3673 0.2539 0.3799 0.4315 0.4515 -0.1603 0.3573 0.4938 0.3716 0.3933 0.4960 0.4606 -0.1816 0.4421 0.4052 0.5690 0.5565 0.2834 0.3919 0.3766 0.3399 0.4473 0.5219 0.5374 0.3492 0.4023 0.3091 0.3983 0.4978 0.4000 0.3910 0.4488 0.3551 0.2958 0.4282 0.4297 0.5071 0.2525 -0.2802 -0.2778 0.4620 0.2965 0.4252 0.4126 0.5388 0.1982 0.3192 0.3284 0.4348 0.3709 0.5749 0.3094 0.4344 0.5194 0.3124 0.4241 -0.4058 0.2648 -0.2326 0.3954 0.4376 0.2427 0.3065 0.2000 0.3677 0.4824 0.2350 0.3751 0.3955 0.3885 0.4183 0.5652 0.2620 0.3901 0.3949 0.4176 -0.3314 0.3852 0.3588 0.5359 0.4053 0.4176 0.5004 0.4753 0.3634 0.4223 0.3375 0.2768 0.4522 -0.1798 0.4548 0.2929 0.3594 0.4283 0.2498 0.3126 0.2975 0.3071 0.4189 0.4462 0.4346 0.3363 0.2504 0.4829 0.4740 0.3539 0.4531 0.4958 0.3098 0.5041 0.1369 0.3350 0.5461 0.3016 0.4171 0.2414 0.2336 0.4379 0.4284 0.3776 -0.3412 0.3449 0.4446 0.3543 0.2194 0.2773 0.2569 0.3051 0.3730 0.4475 0.2441 0.3753 0.3689 0.2494 0.2952 -0.2420 0.4153 0.2559 0.4708 0.3431 0.4457 0.3091 0.5099 0.3586 0.5846 0.2147 0.4007 0.3825 0.3506 0.3907 0.3622 0.5403 0.3660 0.4102 0.6263 0.3509 0.4056 0.5375 0.5549 0.5451 0.5994 0.4365 0.3904 0.4475 0.3762 0.5427 0.2997 0.4979 0.3929 0.3070 0.2501 0.3721 0.4905 0.4553 0.4028 0.2636 0.3277 0.3887 0.2610 0.3145 0.4265 0.4288 0.4085 0.2828 0.4745 0.5982 0.2641 0.4572 0.6209 0.3570 0.2620 0.4601 0.4475 0.2991 0.5009 0.3931 0.2888 0.3406 0.4684 0.1885 0.3527 0.3151 0.4497 0.4081 0.3796 0.4065 0.2157 0.5728 0.4915 0.5047 0.3802 0.6498 0.2656 0.4424 -0.2596 0.3039 0.2235 0.3669 0.4212 0.4622 0.3970 0.3484 -0.1401 0.5039 0.5376 -0.1959 0.4123 0.4152 0.5889 0.3292 0.3645 0.4416 0.2586 0.3214 0.4902 0.3853 0.5606 0.4063 0.4546 0.4280 0.5800 0.3701 0.4010 0.1999 0.4523 0.2786 0.4913 0.3498 0.2434 0.2702 0.5134 0.4710 -0.3459 0.2244 0.2827 0.5195 0.2317 0.3883 0.3961 0.2801 0.3074 0.4768 0.2562 0.3809 0.3020 0.4784 0.2807 0.4528 0.4546 0.2688 0.3679 0.2910 0.4579 0.4462 0.4546 0.4216 0.1820 0.4969 0.4843 0.4395 0.4532 0.3517 0.2966 0.3516 0.4034 0.2642 0.5001 0.3455 0.4023 0.3731 0.3978 0.3028 0.3416 0.4679 0.4613 0.3090 0.4174 0.5075 0.5083 0.3646 -0.2184 0.2152 0.3317 0.3898 0.5187 0.2403 0.2706 0.5218 0.4862 0.3550 -0.2301 0.3983 -0.2661 0.3854 0.2441 0.4575 0.4051 0.4021 0.3646 0.5621 0.2504 0.3888 0.2661 0.2491 0.1762 0.4322 0.4619 0.1633 0.3885 0.4424 0.4606 0.4061 0.2595 0.3977 0.3450 0.4405 0.4267 0.3272 0.4565 0.4553 0.4779 0.4051 0.5681 0.4573 0.5925 0.3863 0.4269 0.3532 0.4678 0.4291 0.3946 0.2915 0.5288 0.3545 0.2331 0.4507 0.5110 0.3694 0.4376 0.4731 0.3895 0.3933 0.3113 0.4362 0.3633 0.3072 0.4019 0.4266 0.4025 0.2278 0.4451 0.4393 0.3654 0.2273 0.3924 0.2711 0.3959 0.3726 -0.2067 0.2744 0.4244 0.4810 0.3055 0.5032 0.4826 0.4054 0.3581 0.3754 0.3969 0.4503 0.1721 0.4821 0.3482 0.3854 0.2304 0.5760 0.3344 0.3665 0.2691 0.2407 0.3667 0.5028 0.5415 0.2025 0.5242 0.4575 0.3638 -0.2853 -0.2355 0.4844 0.3830 0.2487 0.2854 0.6414 0.2958 0.3267 0.4329 0.4846 0.3959 -0.2968 0.3565 -0.1933 0.5494 0.4918 0.3942 0.3516 -0.1599 0.3023 0.2408 0.4104 0.2516 0.3711 0.3984 0.5035 0.4183 0.4060 0.5277 0.3194 0.4515 -0.2360 0.4788 0.2858 0.2697 0.3618 0.3512 0.3760 0.3953 0.4965 0.5578 0.2845 0.3507 0.3627 0.3445 0.4377 0.3407 0.4193 0.4074 0.5313 0.2004 0.3159 0.4237 0.3154 0.4753 0.3285 0.1958 0.4768 0.2580 0.2751 0.5765 -0.3333 0.4883 0.3750 -0.1802 0.4435 0.4198 0.3399 0.4804 0.3867 0.4087 0.4006 0.3871 0.3163 0.4560 0.4884 0.4394 0.4914 0.4817 0.4925 0.5524 0.3611 -0.3481 0.2594 0.5056 0.2758 0.2283 0.4767 0.3193 0.4227 0.4368 0.4373 0.1852 -0.2791 0.5371 -0.3059 0.5826 0.5815 0.4030 -0.2220 0.2913 0.4094 -0.2279 0.4359 0.4596 0.4460 0.3379 0.2884 0.5020 -0.2541 0.4715 0.5697 0.5595 0.5165 0.5205 0.3072 0.3916 0.2446 0.2491 0.2375 0.4552 0.3388 0.2602 0.3809 0.3533 0.4799 0.2781 0.4563 0.3162 0.4709 0.3075 0.2400 0.4149 0.5246 0.3943 0.3361 0.4814 0.2999 0.4322 0.2696 0.3081 0.2032 0.2392 0.3731 0.4806 0.3565 0.4981 0.4495 0.3572 0.3732 0.2821 0.3347 0.3905 0.4607 0.4040 0.3876 0.4449 0.4086 0.5493 0.3278 0.3263 0.4733 0.4489 0.3483 0.4651 0.4223 0.3139 0.2512 0.3814 0.3819 0.2359 0.4239 0.3492 0.3389 0.4923 0.2795 0.5614 -0.2184 0.2765 -0.3242 0.2694 0.4362 0.3154 0.2748 0.4983 0.3883 0.3230 -0.1895 0.2968 0.4602 0.4687 0.4023 0.4925 0.3311 0.3868 0.4147 0.4018 0.3196 0.4215 0.5128 0.4950 0.3439 -0.3109 0.5065 0.3826 0.3987 0.2861 0.2814 0.3837 0.4665 0.5277 0.3653 0.3193 0.6072 0.4501 0.4053 0.3606 0.4504 0.2696 0.3623 0.5297 0.4926 0.4762 0.6639 0.5147 0.2001 0.3634 0.5289 0.3562 0.2792 0.3367 0.6744 0.4904 0.3580 0.2743 0.4679 0.3663 0.3891 0.4433 0.4454 0.5312 0.4142 0.3444 0.5356 0.4092 0.3453 0.5120 0.3646 0.4710 0.4477 0.4609 0.3486 0.4603 0.4079 0.2906 0.3473 0.3936 0.4837 0.3219 0.2863 0.3293 0.3531 0.4137 0.3612 0.1699 0.2708 0.4903 0.4070 0.2875 0.3127 0.2769 0.3020 0.3812 0.4512 0.2786 0.5038 0.3152 0.3769 -0.2604 0.4255 0.3341 0.4059 0.3540 0.4814 0.2420 0.5681 0.4395 -0.3504 0.2030 0.4444 0.3298 0.3608 0.3650 -0.4160 0.2582 0.5780 0.3706 -0.2679 0.3129 0.4351 0.3307 0.3091 0.4831 -0.2088 0.4654 0.3403 0.3453 0.4520 0.2424 0.5898 0.3267 0.4311 0.4344 0.4846 0.2747 0.4609 0.3547 0.3338 0.2901 0.2811 0.3649 0.4812 0.2571 0.4306 0.5759 0.5658 0.5231 0.4509 0.3723 0.4095 0.3039 0.3561 0.4375 0.4986 0.3465 0.3999 0.3760 0.4832 0.4601 0.3522 0.3926 0.4748 0.2217 0.5007 0.5284 0.3640 0.4305 0.5208 0.4157 0.1853 0.3911 0.4822 0.5302 0.3182 0.4359 0.2668 0.2938 0.3845 0.4887 0.6463 0.2558 0.3748 0.4163 0.4200 0.3919 0.3154 0.2292 0.2732 0.4438 0.4966 0.3248 0.5412 0.3430 0.5193 0.4579 0.4446 0.3278 0.4502 0.3628 0.4558 0.2649 0.4996 0.2846 0.4472 0.4118 0.4995 0.5050 0.5198 0.3405 0.3112 0.4341 0.4475 0.3715 -0.2427 0.4503 0.3693 0.4958 0.4940 0.4555 0.4073 0.5418 0.4629 0.3632 0.3309 0.2111 0.2798 -0.2209 -0.1950 0.3058 0.4613 0.3820 0.4702 0.3969 0.3774 0.3761 0.3137 0.5443 0.4106 0.3436 0.4240 0.2205 0.4676 0.5115 0.4247 0.3704 0.4709 0.3221 0.2669 0.3935 -0.2334 0.3917 0.4137 0.3457 0.2749 0.4181 0.3279 0.4044 0.3726 -0.1848 0.4189 0.4244 -0.2872 0.4131 0.4373 0.5903 0.4499 0.3566 0.3834 0.4138 0.3181 0.3417 0.3953 0.4324 0.5318 0.4517 0.4001" HIT_INDICES="240 1276 1985 3171 4395 4991 5106 7245 10372 10805 12393 14246 15535 16413 17477 17621 18660 19453 19872 19912 20386 20451 20560" ES_PROFILE="0.1239 0.1608 0.1998 0.2007 0.1898 0.2056 0.2439 0.1728 0.0403 0.0371 -0.0280 -0.1130 -0.1749 -0.2125 -0.2528 -0.2475 -0.2775 -0.2857 -0.2678 -0.2305 -0.1906 -0.1207 0.0022" RANK_AT_ES="19452.0000" RANK_SCORE_AT_ES="-0.1058"/>
  <DTG RANKED_LIST="gsea_treatment_collapsed.rnk" TEMPLATE="na_as_pre_ranked" GENESET="gene_sets.gmt#PYRUVATE_METABOLISM" ES="-0.2875" NES="-1.2443" NP="0.0789" FDR="0.2803" FWER="1.0000" CHIP="ftp.broad.mit.edu://pub/gsea/annotations/HG_U133_Plus_2.chip" RND_ES="0.3106 0.3823 0.4987 0.2707 0.4020 0.4950 0.2557 0.2648 0.4647 0.3364 0.2981 0.4117 0.4578 0.3396 0.2425 0.3851 0.4104 0.4264 0.3734 0.2501 0.3401 0.2873 0.2522 0.2558 0.4015 0.4978 0.4493 0.4619 0.2653 0.3408 0.1673 0.3102 0.3277 0.3617 0.3386 0.4029 0.4786 0.4231 0.3815 0.2362 0.5278 0.3400 0.4281 0.3054 0.4069 0.3833 0.3335 0.3261 0.2896 0.5486 0.2757 0.4981 0.3362 0.1905 0.3252 0.3887 0.2908 0.2314 0.2936 0.3466 0.3226 0.3314 0.4761 0.3962 0.3765 0.3924 0.2975 0.3935 0.3613 0.4276 0.4344 0.4069 0.4238 0.3869 0.3657 0.3871 0.2965 0.4567 0.5088 0.3249 0.2879 0.1848 0.2736 0.3452 0.5161 0.4146 0.3124 0.3634 0.2839 0.2888 0.2986 0.4902 0.4448 0.3939 0.3190 0.4299 0.3430 0.3079 0.3075 0.3470 0.3438 0.3789 0.2463 0.2615 0.4741 0.4719 0.4746 0.3846 0.5438 0.2673 0.5039 0.2773 0.4222 0.4225 0.4118 0.3954 0.4160 0.3919 0.4391 0.4381 -0.2414 0.3838 0.4427 0.4433 0.5137 0.4740 0.2369 0.2108 0.3188 0.5617 0.3619 0.2946 0.2650 0.4256 0.4120 0.4636 0.2894 -0.2019 0.3741 0.2619 0.3109 0.4331 0.3547 0.3045 0.4285 -0.2197 0.4154 0.5290 0.2492 0.4471 -0.2595 0.4213 0.3642 0.3086 -0.2088 0.3612 0.4268 0.5319 0.3587 0.4474 0.3617 0.3446 0.3883 0.3345 0.4848 0.3511 0.4574 0.4235 0.3253 0.1940 0.5032 0.4792 0.3539 0.3792 0.2982 0.3790 0.4023 0.4109 0.2622 0.5243 0.1539 0.4309 0.5028 0.4182 0.3271 0.1750 0.3815 0.3557 0.4663 0.3360 0.4658 0.4008 0.3616 -0.2694 0.4098 0.4767 0.2749 0.4010 0.2785 0.4175 0.3912 0.3750 0.4295 0.4288 0.3530 -0.2130 0.4522 0.4866 0.1883 -0.1579 0.3866 0.3502 0.3224 0.4769 0.3938 0.2214 0.2166 0.4202 0.3894 0.3595 0.3413 0.2391 0.3247 0.2437 0.4207 0.4039 0.3959 0.4001 0.4278 0.2329 0.3189 0.4044 0.4261 -0.2104 0.5268 0.3509 0.3101 0.2628 0.4161 0.2587 0.3040 -0.1986 0.3603 0.4365 0.2961 -0.2629 0.4671 0.3641 0.4447 0.3829 0.3477 0.2861 0.3403 0.3363 -0.3306 0.3639 0.3824 0.2987 0.3482 0.3541 0.4094 0.3881 0.3216 0.3098 0.4618 0.3021 0.3075 -0.3356 0.3094 0.4244 0.4781 0.4381 0.3649 0.3940 0.2050 0.4210 0.4462 0.2987 0.3148 0.2991 0.3904 0.2888 0.3497 0.3399 -0.1653 0.4676 0.2680 0.5149 0.2778 0.4087 0.3305 0.3211 0.2273 0.4742 0.3341 0.4386 0.2835 0.3533 0.4598 0.3370 0.4254 0.2475 0.2601 0.3540 0.2282 0.3597 0.2718 0.2805 0.3121 0.3641 0.3769 0.3251 0.3898 0.4396 0.3833 0.4420 0.4518 0.3404 0.3477 0.3534 0.2657 0.3683 0.3529 0.2287 0.4312 0.2722 0.3522 0.3705 0.5053 0.3044 0.4106 0.3533 0.3380 0.2270 0.3311 0.4051 0.4190 0.3452 0.2819 0.2572 0.2258 0.3731 0.3662 0.3436 -0.2065 0.2939 0.3358 0.4150 0.3554 0.2875 0.4888 0.2848 0.3992 0.3039 0.3184 0.3783 0.4351 0.3594 0.4467 0.3009 0.3585 0.2691 0.4268 0.3073 0.3166 0.3192 0.3678 0.3604 0.4187 0.3871 0.2233 0.3138 0.3908 0.4058 0.3134 0.3793 0.2854 0.2018 0.2979 0.3510 0.5459 0.3096 0.5109 0.3526 0.2956 0.2588 0.3237 0.4350 0.3281 0.4996 0.2802 -0.2828 0.3319 0.4312 0.3879 0.3254 0.4434 0.4848 0.4126 0.4183 0.3046 0.4817 0.4868 0.3806 0.4671 0.5074 0.2601 0.2902 0.3280 0.2579 0.3344 0.3216 0.3891 0.3993 0.3025 0.3539 -0.1804 -0.2359 0.4352 0.4158 0.3444 0.2621 0.4659 0.4341 0.3029 0.3097 0.4239 0.3245 0.3654 0.3151 0.2813 0.4458 0.4171 0.4315 0.3554 0.4868 0.2841 0.3477 0.2807 0.3351 0.4005 0.2839 0.3692 0.3237 0.5230 0.5296 0.5087 0.3007 0.3832 0.3024 0.3516 0.3628 -0.2512 0.3949 0.2966 0.4003 0.4131 0.3310 0.4478 0.2717 0.2739 0.3074 0.4810 0.3287 0.4282 0.4758 0.3245 0.4111 0.4672 0.5152 0.2633 0.4199 0.4855 0.2445 0.2631 0.3577 0.4660 0.3138 0.3450 0.5447 0.3161 0.4153 0.3740 0.4917 0.2139 0.4016 0.2629 0.4339 0.2991 0.3013 0.2544 0.3883 0.4928 0.2395 0.1967 0.3997 0.3730 0.4775 0.2470 0.3105 0.3632 0.4483 0.3565 0.3538 0.2725 0.3154 0.3270 0.1950 -0.3281 0.3678 0.3258 0.3298 0.3780 0.3545 0.1995 -0.2334 0.4261 0.4743 0.2637 0.2556 0.2637 0.3423 0.3366 0.3858 0.3313 0.3847 0.4958 0.1787 0.3096 0.4694 0.2917 0.3448 0.4264 0.4902 0.3218 0.3437 0.1940 0.3980 -0.2267 0.4525 -0.2445 0.2848 0.4171 0.4837 0.3912 0.5017 0.3583 0.3747 0.4523 0.3519 0.2313 0.3407 0.3313 0.4360 0.4108 0.3806 0.3876 0.4348 0.3203 -0.2711 0.3912 0.2413 0.3502 0.2349 0.2575 0.3447 0.3682 0.2863 0.4134 0.3870 0.3411 0.3522 0.4533 0.4435 0.4768 0.2906 0.4200 0.3711 0.3513 0.4937 0.3369 0.5471 0.2501 0.1879 0.2718 0.4646 0.3721 0.4954 0.4711 0.3849 0.3995 0.3358 0.5154 0.1990 0.2054 0.3746 0.3398 0.3257 0.3226 0.3129 0.2678 0.3479 0.4547 0.4754 0.4833 0.3838 0.3968 0.5281 0.2992 0.3665 -0.1448 0.3498 0.2913 0.2690 0.5479 0.2238 0.2341 0.3137 0.4255 0.3196 0.3755 0.3147 0.4843 0.3830 0.2760 0.4901 0.3715 0.4076 0.2504 0.3121 0.2643 0.3279 0.2670 -0.1802 0.4792 0.2589 0.3504 0.4747 0.4156 0.3044 0.4404 0.3676 0.3056 0.3551 0.3312 0.3304 0.4669 0.3719 0.2289 0.4410 0.4638 0.2093 0.2942 0.3168 0.4264 0.4008 0.2894 0.3481 0.3090 0.2825 0.4714 0.3953 0.4017 0.4297 0.2588 0.4034 0.4437 0.2537 0.2764 0.4217 0.4456 0.3449 0.3215 0.4333 0.3989 0.2895 0.2747 0.2131 0.3894 0.4307 0.4113 0.3625 0.2262 0.4521 0.3526 0.4123 0.4110 0.3699 0.5523 0.3588 0.3132 0.4584 0.3705 0.4067 0.2469 0.2665 0.3028 0.3799 0.4315 0.4475 0.3571 0.4076 0.3944 0.3447 0.3985 0.4302 0.3928 0.5606 0.3455 0.4033 0.3485 0.2755 0.2824 0.4957 0.1947 0.5505 0.3948 0.2657 0.2826 0.1999 0.2495 0.3378 0.4157 0.3552 0.3759 0.3550 0.3331 0.4071 0.1819 0.3402 0.4037 0.3209 0.3523 0.3196 0.4424 0.3682 0.4388 0.4032 0.2343 0.3696 0.4141 0.3005 0.2887 0.3920 0.4280 0.3585 0.3928 0.4501 0.2234 0.2856 0.5017 0.4441 0.4061 0.2297 0.4971 0.3540 0.3643 0.3128 0.3562 -0.2777 0.3727 0.3399 0.2831 0.3817 0.4180 0.4837 0.3750 0.4569 0.3783 0.4282 0.3230 0.3748 0.3964 0.3423 0.4876 0.2243 -0.2130 0.2756 0.2954 0.4090 0.3429 0.4334 0.3691 0.2475 0.4158 0.3676 0.3566 0.1766 0.3476 0.3067 0.4055 0.3355 0.3203 0.2828 0.3827 0.4286 0.3923 0.2632 0.1963 0.3410 0.4554 0.3172 0.2780 0.4724 0.3776 0.3267 0.3643 0.4751 0.2303 0.4210 0.3127 0.3355 0.3191 0.3591 0.3078 -0.2632 0.3109 0.2993 0.4302 0.3127 0.4851 0.3990 0.3102 0.3141 0.5056 0.3621 0.2729 0.3934 0.3405 0.4349 0.4132 0.4947 0.3074 0.3783 0.3249 0.3871 0.3454 0.3723 0.3974 0.5384 0.4222 0.2796 0.3088 0.2855 0.4571 0.2476 0.4352 0.3031 0.3717 0.3786 0.3637 0.3442 -0.1877 0.3262 0.3450 -0.2487 0.3084 0.5424 0.4666 0.3312 0.3381 0.5565 0.3200 0.5004 0.2239 0.2806 0.4319 0.4246 0.4604 0.3130 0.4813 0.3819 0.3532 0.3475 0.2775 0.2361 0.4460 0.3540 0.3954 0.2717 0.4565 0.3413 0.4389 0.2486 0.4189 0.3456 0.3603 0.2308 0.3821 0.4287 0.4709 0.4033 0.4782 0.4430 0.5826 -0.2227 0.3525 0.4196 0.2972 0.3830 0.2948 0.1905 0.2693 0.3223 0.5480 0.4299 0.3274 -0.2161 0.4468 0.3070 0.3552 0.2264 0.3732 -0.2614 0.3093 0.4438 0.2555 0.2651 -0.2151 0.3903 0.4443 0.5122 0.4254 0.3989 0.4306 0.4121 0.3538 0.2057 0.4844 0.3494 0.3775 0.3328 -0.1762 0.3823 0.5862 0.3425 0.3655 0.2907 0.3344 0.4338 0.3331 0.3385 0.1987 0.3749 0.3894 0.3473 0.2756 0.4402 0.4389 0.2285 0.5112 0.4715 0.2529 0.4137 0.4139 0.3100 0.2221 0.4933 0.3436 0.4414 0.4132 0.2972 0.4002 0.3213 0.2780 0.4179 0.4114 0.3437 0.4073 0.3984 0.4224 0.3302 0.2317 0.4494 0.4285 0.2002 0.3603 0.4181 0.2484 0.2780 0.3742 0.2665 0.2922 -0.2325 0.3502 0.3456 0.1756 0.2666 0.3368 0.4554 0.2334 0.2098 0.3982 0.4019 0.4243 -0.2055 0.3952 0.3661 0.3890 0.2645" HIT_INDICES="201 1224 1708 1897 2181 2386 2557 2906 3289 3527 5730 5864 5920 7385 7881 8636 8667 10308 10784 10948 11189 12761 13233 14035 14914 15028 15655 15884 16233 16867 17187 18290 19554 19559 20530 20577 20594" ES_PROFILE="0.0736 0.0763 0.0990 0.1341 0.1621 0.1922 0.2225 0.2419 0.2573 0.2785 0.1952 0.2120 0.2325 0.1803 0.1738 0.1527 0.1667 0.0987 0.0862 0.0885 0.0865 0.0164 -0.0012 -0.0367 -0.0781 -0.0827 -0.1124 -0.1221 -0.1367 -0.1631 -0.1731 -0.2166 -0.2591 -0.2403 -0.2284 -0.1440 0.0005" RANK_AT_ES="20529.0000" RANK_SCORE_AT_ES="-0.3458"/>
  <DTG RANKED_LIST="gsea_treatment_collapsed.rnk" TEMPLATE="na_as_pre_ranked" GENESET="gene_sets.gmt#FERRANDO_TAL1_NEIGHBORS" ES="-0.3609" NES="-1.2411" NP="0.2035" FDR="0.2759" FWER="1.0000" CHIP="ftp.broad.mit.edu://pub/gsea/annotations/HG_U133_Plus_2.chip" RND_ES="0.4104 0.4626 0.6343 0.3904 0.4497 0.4297 0.5056 0.3453 0.2566 0.4150 0.5709 0.3841 0.2490 0.2570 0.5100 0.3115 0.2388 0.4614 -0.3671 0.2622 0.3944 0.4446 0.2051 0.4422 0.6354 0.3167 0.3904 0.4191 -0.2900 -0.2790 0.4730 0.3209 0.5899 0.6288 0.4972 0.6504 0.3183 0.1504 0.2220 0.6121 0.2246 0.3045 0.5439 0.3414 -0.1869 0.4298 0.4975 0.4486 0.3198 0.5311 0.3383 0.7048 -0.3367 0.4012 0.2791 0.5328 -0.3007 0.2648 0.2349 0.4039 0.3638 0.3685 -0.5422 0.4748 -0.3772 -0.2554 0.2507 0.4448 -0.3877 0.4446 0.4521 0.3220 0.5075 0.3669 0.5415 0.3497 0.4782 0.2451 0.2899 0.3626 0.4499 0.3044 -0.3694 -0.2648 0.5849 0.4625 0.3081 0.5546 0.4599 -0.3543 0.4780 -0.2424 0.2853 0.1999 0.3658 0.3274 0.4054 0.4413 0.4810 0.5210 0.4110 0.3935 0.6245 -0.1568 0.3908 0.6323 0.4186 0.4028 0.5584 0.2791 0.6113 0.4194 0.3505 0.4009 0.4034 -0.1399 0.2230 0.3251 0.4828 0.6434 0.4879 0.2959 0.1728 -0.3230 0.4062 0.5061 0.2185 0.4246 0.2797 0.3431 0.4501 -0.1987 0.4215 0.3760 0.2068 0.3264 0.4025 0.4202 0.3748 0.3734 0.5053 0.2570 0.4627 0.2847 0.2730 0.4381 0.3760 0.3098 0.3978 0.4756 0.2968 0.4957 0.5315 0.4337 0.2646 0.5656 0.4057 0.4756 0.3283 0.3716 0.6399 -0.2711 -0.2057 0.5734 0.4525 0.5592 0.3086 0.3622 0.3528 0.3942 0.4732 0.5498 0.2973 -0.4185 -0.3088 0.1903 0.3376 -0.2375 0.3170 0.4928 0.3784 0.4576 0.5611 0.5170 0.4594 0.4112 0.5205 0.4510 0.4691 0.2802 0.3128 0.3187 0.5071 0.2659 0.3100 0.4670 0.4183 0.3215 0.3105 0.4473 -0.3038 -0.1900 0.2919 0.4079 0.3328 -0.3878 0.4509 0.5449 0.3318 0.3967 0.6504 0.3557 0.5429 0.4859 0.2570 0.4265 0.5604 -0.1813 0.4973 0.3612 0.5026 0.3389 -0.4047 0.5370 0.3655 0.2404 0.2591 0.3284 0.3467 0.4179 0.5654 0.4638 0.3272 0.4009 0.6367 0.6969 0.4584 0.5820 0.4406 0.3898 0.2967 -0.2147 0.2628 0.3281 0.3472 0.3964 0.3348 0.3554 0.3124 0.3820 0.3535 0.5497 0.3845 0.5688 0.3656 -0.2253 -0.1797 0.2424 0.4210 0.5007 0.4602 0.4308 -0.2542 0.6226 -0.4679 0.4613 0.5034 0.4539 0.6973 0.3873 0.5083 0.4374 0.3636 0.4729 0.4705 0.5726 0.3074 0.4147 0.2929 0.3912 0.2826 0.4007 0.2854 0.4521 0.2929 0.7446 0.1851 0.5319 0.6107 0.3608 -0.3104 0.4473 0.3613 0.5457 -0.2973 0.3969 -0.3525 0.4250 0.2651 0.2780 0.3539 0.6764 -0.2864 0.4271 0.4966 0.3946 0.5139 0.4964 0.4505 0.4324 0.2395 0.6386 0.3318 0.6396 0.3455 0.4382 0.4957 0.2464 0.4016 0.4374 0.3951 0.4154 0.3545 0.3773 0.3985 0.3095 0.5574 0.4290 0.4568 0.3499 0.3505 0.5013 -0.3934 0.3562 -0.2136 0.4246 0.4553 -0.2817 0.5151 0.3941 0.4505 0.4772 0.4778 0.3999 0.4660 0.2604 0.4050 0.3149 0.4489 0.3745 0.2638 0.3752 0.1575 0.3776 0.4056 0.3887 0.5804 0.3928 0.3394 0.4905 0.3733 0.3969 0.4142 0.4215 0.5391 0.5828 0.4759 -0.3533 0.3590 0.2579 0.6368 0.4792 -0.1926 0.5128 0.4191 0.6400 0.4236 0.2894 0.5641 0.5199 0.4498 0.3983 0.5562 0.5852 0.3077 0.3916 -0.2489 0.3868 0.3784 0.4493 -0.2792 -0.3010 0.3785 0.4570 0.3414 0.4981 -0.2305 0.3370 0.4770 -0.3470 0.4168 0.4597 0.4555 0.5607 0.5419 0.5789 0.3470 0.5239 0.3783 0.3374 0.3359 -0.2516 0.3174 0.4424 -0.1702 0.3581 -0.3451 0.3503 0.3593 0.4587 0.4900 0.4038 0.5209 0.4810 0.2270 0.4411 0.4651 -0.4434 0.1873 0.4796 0.3618 0.5507 0.4618 0.4112 0.5321 0.4584 0.4337 0.4487 0.3326 -0.3782 0.6256 0.4549 0.3878 0.4976 0.4889 0.4609 0.4099 0.4266 0.4637 0.3890 0.3656 0.3031 0.3215 0.4638 0.4607 0.5678 0.2421 0.3528 0.5011 0.4871 0.5608 0.3666 0.4240 0.3753 0.3840 0.2425 0.5303 0.5749 0.3970 0.3488 0.3438 0.3873 0.4226 0.5472 0.2276 0.2694 0.4019 0.5865 0.4376 0.4414 -0.2620 0.4011 0.2446 0.4240 0.3516 0.4266 0.3885 0.5221 0.4287 0.3570 0.3575 0.4097 0.4212 0.6253 0.4018 0.3621 0.5734 0.3784 0.3070 0.4624 0.5640 0.4363 0.4720 0.3247 -0.2565 0.4160 0.6004 0.3926 0.2525 0.5246 0.4348 0.3560 0.5241 -0.2992 0.4758 0.5438 -0.2192 0.4900 0.2771 0.4716 0.5269 0.4958 0.3448 -0.2611 0.5315 -0.3278 0.5036 0.2581 0.3279 0.2757 0.4699 0.4976 0.5490 0.2420 0.5816 0.6039 0.2229 0.3537 0.2676 0.3584 0.5104 -0.1738 0.4065 0.4488 0.2372 0.4798 0.4552 0.3557 0.4620 0.4604 0.3770 0.4337 -0.3458 -0.3939 0.4693 0.4740 0.4349 0.3891 0.2235 0.4758 0.5277 -0.2245 0.2870 -0.2732 0.4474 0.2880 0.3768 0.3850 0.4235 0.4898 -0.3284 0.3530 0.5709 0.4545 0.2637 0.4197 -0.3596 0.4645 0.3278 0.5045 0.3865 0.3526 0.4032 0.2074 0.4818 0.4634 0.5485 0.4702 0.3794 0.4371 0.3674 -0.3083 0.6727 -0.2052 0.2863 0.3828 0.6360 0.4390 -0.2690 0.3970 0.5490 0.4029 0.3612 0.4356 0.3841 -0.2407 0.4766 -0.1945 0.3260 0.2169 -0.3903 0.4519 0.5468 0.1757 0.4800 0.4211 0.2804 0.3430 0.4395 0.4980 0.4289 -0.2106 0.3333 0.3613 0.4075 0.4148 0.2890 0.3175 0.3979 0.4499 0.3935 0.3936 0.2912 0.4282 0.5859 -0.2301 0.5971 0.3644 0.4798 0.2085 0.4540 0.3827 -0.3098 0.5134 0.5882 0.4637 0.4395 0.4548 0.3604 0.5158 -0.2508 0.4286 0.4813 0.3061 0.5063 0.3829 0.4598 0.4583 0.3997 0.6229 0.5525 0.3699 0.2696 0.5318 0.5003 0.4397 0.4617 0.3010 0.6048 0.2376 0.2465 0.2150 0.3796 0.3607 0.5513 0.4521 -0.1882 0.4424 0.3818 0.3976 0.4260 0.2730 0.3506 0.5485 0.4179 0.3844 0.3573 0.3500 0.3079 0.3155 0.3569 0.2632 0.4368 0.2867 0.4785 0.5044 0.3883 0.2307 0.3027 0.3827 0.4341 -0.4978 0.4213 0.4488 0.4481 0.6278 0.4544 0.1906 0.4314 0.3994 0.4021 0.4207 0.3354 0.4057 0.3913 0.2817 0.4603 0.4381 -0.2892 0.3915 0.4372 -0.2086 0.4559 0.3319 -0.3979 0.3963 -0.4327 0.5395 0.6165 0.6271 0.5883 0.5388 0.4828 0.4332 0.3116 0.4398 0.5052 0.3955 0.4748 -0.1929 0.3230 0.4051 0.2909 0.4454 0.1905 0.6713 0.5791 0.4726 0.4882 0.3956 0.4833 0.5478 0.4941 0.5497 0.3093 0.3508 0.5053 0.4117 0.5734 0.5085 0.5966 0.4540 0.4727 -0.2681 0.3880 0.3774 0.3753 -0.3438 0.4620 0.2549 0.5271 0.5640 0.4163 -0.2830 0.2802 0.4818 0.4895 0.3945 0.3557 0.3838 0.3049 0.4764 -0.3833 0.5267 0.2800 0.3487 0.3085 0.5204 0.5315 0.4088 0.4844 0.4823 0.3128 0.4692 0.6676 0.4022 0.5264 0.6069 0.4570 -0.3172 0.2919 0.3781 0.4651 0.3425 0.3785 0.4093 0.3633 0.4845 -0.3150 0.5259 0.5892 0.4265 0.3875 0.5189 0.5284 0.3671 0.5366 0.1990 0.4176 0.4218 0.2446 0.3995 0.3309 0.3957 0.3979 0.5089 0.4146 0.5120 -0.2372 0.2687 0.5535 0.4021 0.4595 0.4112 0.3821 -0.2459 0.3119 0.5921 0.5429 0.4016 0.3668 0.5529 0.2870 0.5525 0.4757 0.3367 0.5377 0.5353 0.5579 -0.2189 -0.4261 0.6478 -0.1885 0.5837 0.5344 0.6382 0.3845 0.2686 0.4478 -0.2132 0.3899 0.3009 0.2020 0.2931 0.5679 -0.3174 0.4997 0.2939 0.3238 0.4533 -0.2348 0.5090 0.4780 0.2777 0.5032 0.5219 0.3613 0.3253 0.4044 -0.4747 0.4270 0.4551 -0.3465 0.4583 0.4268 0.4073 0.5785 0.2395 0.3266 0.5243 0.5746 0.5285 -0.3727 -0.1873 0.2782 0.2312 0.4348 0.5738 0.5799 0.4648 0.3980 0.4897 0.4382 0.5237 0.2929 0.3318 -0.2692 0.3382 0.4560 0.5380 0.3043 0.5616 0.2962 0.2833 0.3000 0.5236 -0.3654 0.4685 0.5689 0.3442 0.3412 0.4019 0.4911 0.3522 0.2723 0.5078 0.3779 0.4841 0.2635 0.5338 0.5254 -0.2332 0.4069 0.2996 0.3572 0.2931 0.3536 0.3176 0.4073 -0.3240 0.2908 0.3642 0.1606 0.2875 0.5189 0.5345 0.5164 0.1997 0.2354 0.4522 0.4436 0.3514 0.3062 0.3777 0.3684 0.2892 -0.3386 0.3667 0.4781 0.3783 0.4360 -0.2549 0.4476 0.4417 0.4785 0.3797 -0.1929 0.4286 0.3841 0.2943 -0.3865 0.2649 0.5314 0.5214 0.3027 0.4548 0.2354 0.3595 -0.3043 0.4488 0.5298 0.4333 0.3731 0.4481 0.4357 0.4326 0.5433 0.4978 0.4729 -0.2671 0.4584 -0.2643 0.3187 0.6903 -0.2120 0.3255 0.2747 0.3860 0.6681 -0.2357" HIT_INDICES="520 2545 3338 4721 5948 9041 10950 11670 12103 14236 16237 18317 20410 20450 20538" ES_PROFILE="0.1477 0.1479 0.1952 0.1977 0.1969 0.0839 0.0172 0.0043 0.0028 -0.0932 -0.1843 -0.2593 -0.2614 -0.1541 0.0033" RANK_AT_ES="20409.0000" RANK_SCORE_AT_ES="-0.2299"/>
  <DTG RANKED_LIST="gsea_treatment_collapsed.rnk" TEMPLATE="na_as_pre_ranked" GENESET="gene_sets.gmt#CMV_UV-CMV_COMMON_HCMV_6HRS_DN" ES="-0.3131" NES="-1.2336" NP="0.2105" FDR="0.2782" FWER="1.0000" CHIP="ftp.broad.mit.edu://pub/gsea/annotations/HG_U133_Plus_2.chip" RND_ES="0.2756 0.5177 0.2541 0.2893 0.5358 0.3041 0.3976 0.2731 0.3675 0.3797 0.3752 0.1843 0.3940 0.3245 0.4267 0.4314 0.3384 0.2995 0.3820 -0.2129 -0.2240 0.3533 0.2530 0.4857 0.2898 -0.2775 0.3111 0.3916 0.3494 0.3005 0.4130 0.3833 -0.2448 0.3982 0.4961 0.5020 0.5538 0.5078 0.4468 0.4876 0.4423 0.4329 0.5597 0.5386 0.3061 0.3941 0.4465 0.4851 0.2659 0.5436 0.3239 0.4214 0.3381 0.3029 -0.2877 0.3080 0.4630 0.2371 0.3853 0.5235 0.4421 -0.2544 -0.3142 0.2452 0.5523 0.4272 0.3680 0.5603 -0.2481 -0.3750 0.3953 0.4538 0.3751 0.4212 0.4531 0.3066 0.2041 0.2758 0.3947 0.5266 0.4190 0.3040 0.3692 0.3662 0.4656 0.4719 0.4123 0.2933 0.3463 0.4489 0.3839 0.3788 0.3491 0.4049 0.4165 0.3526 0.3653 0.2307 -0.1981 0.3809 0.5058 -0.2008 0.4715 0.3126 0.1902 0.2644 0.2990 0.2556 0.5087 0.3485 0.3662 0.4086 0.4665 0.5119 0.3343 0.4615 0.3457 0.3300 0.4558 0.3156 0.4395 0.3147 0.4130 0.2608 0.5343 0.5580 0.2990 0.4751 0.4008 0.4744 0.3606 0.4099 0.3499 0.3792 0.3748 -0.2410 0.3996 0.3662 0.5258 -0.3206 0.2891 0.3425 0.3490 0.4735 0.4604 -0.1511 0.3606 0.3725 0.3851 0.2634 0.4660 0.3808 0.3293 0.3781 -0.3236 0.3724 0.3238 0.4689 0.3829 0.4732 0.3838 0.3903 0.4048 0.2929 0.2289 0.3476 0.3970 0.3462 0.3748 0.2291 -0.2668 0.4154 0.2538 0.3578 0.2652 0.3668 0.3479 0.4533 0.3609 -0.2698 0.3129 0.4133 -0.1798 0.3953 0.3613 0.4404 0.3876 0.3388 0.2571 -0.2280 0.4292 0.4221 0.5873 0.4604 0.4185 0.3296 0.4823 0.3088 0.2678 0.1978 0.3323 0.3006 0.3216 -0.2259 0.4320 0.4795 0.3197 -0.1915 0.3394 0.4485 0.3992 -0.2271 0.5223 0.3711 0.3359 -0.2484 0.2980 0.4023 0.3045 0.5024 0.3538 0.2874 0.4035 0.2192 0.3078 0.4388 0.3421 0.2459 0.3783 0.5103 0.4574 0.3645 0.3682 0.3954 0.4682 0.2270 0.3059 0.1505 0.5474 0.3532 0.3568 0.3565 0.3323 0.2597 0.3109 0.4976 0.4483 0.2920 0.2208 0.2926 0.3844 0.2968 0.3415 0.3587 -0.2837 0.3943 0.4553 0.3741 0.4732 0.4230 0.3472 0.3532 0.4186 0.3768 0.1641 0.4817 0.4111 0.3602 0.3512 0.3725 0.3341 0.5473 0.2660 0.4050 -0.2396 0.3493 0.4776 -0.2072 0.5396 0.4468 0.4225 0.3992 0.4161 0.2446 0.4954 0.2954 0.3955 -0.2945 0.4156 0.3604 0.5035 0.4460 0.2755 0.4657 0.5541 0.4686 0.4836 0.2944 0.2240 0.5055 0.4275 0.2574 0.3146 0.5695 0.3566 -0.3125 0.3796 0.2320 0.3034 0.3786 0.4709 0.2750 0.2853 0.3877 0.4159 0.3500 0.4070 0.3083 0.4208 0.5124 0.2514 0.4833 0.3321 0.4186 0.4512 0.2682 0.4862 -0.2345 0.3691 0.4503 0.4092 0.3345 0.4273 0.3586 0.4549 0.3634 0.2735 0.4159 0.4050 0.3707 0.3995 0.2438 0.5038 0.4782 0.3531 0.2890 0.4141 0.3403 0.3956 0.4051 0.3764 0.3359 0.3338 0.3401 0.3746 0.3435 0.2418 0.3995 0.4787 0.3605 0.4095 0.4156 0.5699 0.4983 0.2754 0.4316 0.4247 0.5253 0.4341 0.4242 0.4704 0.4191 0.3250 0.3598 0.3744 0.4926 0.4180 0.3366 0.2735 0.3107 0.2531 0.5232 -0.2902 0.3811 0.3360 0.5277 0.2359 0.3802 0.3542 0.3717 0.3793 0.4389 0.3643 0.3707 0.4029 0.4496 0.3720 0.2065 0.3502 0.3405 0.2781 0.2295 0.4418 0.4831 0.4433 0.2801 0.4430 0.4345 0.4149 0.3652 0.4324 0.3070 0.5130 0.5518 0.4092 0.4184 0.4194 0.4302 0.4266 0.5200 0.3945 0.2966 0.5195 0.5676 0.4248 0.2663 0.3926 0.4391 0.6006 0.4722 0.3213 0.2397 0.3841 0.2718 0.2519 0.4805 0.3692 0.3962 0.3705 0.3711 0.3509 0.3776 0.4160 0.3382 0.6184 0.4221 0.2618 0.4178 0.3703 0.4440 0.2953 0.4767 0.4762 0.3963 0.2681 0.3469 -0.2523 0.3936 0.4883 0.4215 0.4991 0.3988 0.3666 0.3830 0.4110 0.4029 0.2651 0.4098 0.3277 0.2583 0.2752 0.4130 0.3839 0.5448 0.2634 0.3099 0.3037 0.2880 0.5064 0.2435 0.3247 0.4153 0.3754 0.5018 0.5146 0.3097 0.4239 0.4311 0.1904 0.4918 0.3887 0.4093 0.4531 0.3914 0.3135 0.4096 0.4349 0.2443 0.3252 0.4762 0.4452 0.4089 0.3152 0.4131 0.4982 0.3618 0.4488 0.4446 0.4258 0.3316 0.4027 -0.2821 0.4195 0.2937 0.3290 0.2451 0.4098 0.4681 0.3771 0.4161 0.2666 0.3856 0.3406 0.5842 0.2893 0.4842 0.3182 0.5020 0.3567 0.3251 0.3577 -0.3635 -0.3503 0.3128 0.3637 0.3461 0.2893 0.4038 0.3121 0.2670 0.4079 0.4149 0.4324 0.4120 0.2214 0.4939 0.2221 0.3207 0.4983 0.4997 0.3880 0.3337 0.3781 0.3416 0.5212 0.3525 0.2789 0.4462 0.2103 0.4446 0.5293 0.5864 0.3516 0.4039 0.4280 0.3901 0.3493 0.4428 0.2644 0.3132 0.2803 0.3638 0.1655 0.3845 -0.1953 0.3603 0.4184 0.4259 0.3813 0.2981 0.3650 0.4100 -0.2427 0.4072 0.2290 0.4284 0.5195 0.4920 0.2993 0.3004 0.2567 0.5211 0.2391 0.3314 0.3815 0.2523 0.3456 0.5277 0.5118 0.2932 0.2544 0.2034 0.3008 0.4003 0.2506 0.4684 0.3853 0.2867 0.2873 0.2678 0.3039 0.3875 0.4538 0.3578 0.3514 0.3626 0.3283 0.4982 0.4591 0.3243 0.3739 0.3611 0.3015 0.3792 0.3901 0.3778 0.4570 0.2791 0.5412 0.4113 0.2821 0.2624 0.4030 0.1581 0.3773 0.4197 0.2988 0.3008 0.4471 -0.3368 0.3384 0.2556 -0.1653 0.4417 0.3994 -0.1720 0.4905 0.3270 0.2816 0.4658 0.2737 -0.2747 0.4685 0.4323 0.3749 0.4715 0.2847 0.2646 0.4915 0.3655 0.4557 0.3851 0.3307 0.3754 0.5380 0.4960 0.4508 0.2449 0.5189 0.2090 0.4100 0.5236 0.4449 0.4128 0.3696 0.3307 0.3622 0.3090 0.2298 0.3753 0.2836 0.2537 0.3081 0.5011 0.4082 0.3225 0.4142 0.3773 0.4754 0.3322 0.4049 0.2768 0.2320 0.3308 0.5629 0.4456 0.4579 0.3371 -0.2900 0.3320 0.2568 0.4126 0.3780 0.2066 0.4233 0.3371 0.2321 0.2561 0.5087 0.4335 0.3633 0.3777 0.2524 0.4017 0.2726 0.6196 0.5025 0.3628 0.2480 0.4901 0.4413 0.4252 0.2553 0.3201 0.4539 0.3667 0.4712 0.4220 0.2841 0.3425 0.3263 0.4111 0.3957 0.5160 0.3840 0.2324 0.3844 0.2634 0.5229 0.4037 0.4535 0.5541 0.4000 0.4020 -0.3567 0.4160 0.4144 0.2365 0.3971 0.3876 0.4124 0.2308 0.5013 0.5302 0.4193 0.2859 0.3443 0.2592 -0.3189 0.3377 0.5140 0.2690 0.4649 0.4174 0.4894 0.5226 0.3719 0.3002 0.4601 0.2665 0.3715 0.3718 0.4701 0.4604 0.4028 0.4654 0.3004 0.3251 0.4303 0.2754 0.1973 0.5165 0.3131 0.3393 0.3263 -0.4377 0.3845 0.3481 0.6024 0.5735 0.3065 0.4199 0.3098 0.3937 0.3790 0.2318 0.3653 0.4511 0.4000 0.3821 0.4451 0.2902 0.3991 0.3936 0.3413 0.2532 0.4219 -0.1764 0.4467 0.3136 0.2274 0.3635 0.3901 0.4386 0.4506 0.3085 0.2327 0.4991 0.3214 0.3375 0.3754 0.4272 0.3587 0.2843 0.4804 0.3869 0.5058 0.3763 0.3577 0.2556 0.2635 0.3671 0.5053 0.3457 0.2335 0.2412 0.3560 0.3772 0.5665 0.3135 0.2285 0.3191 0.3275 0.4226 0.2820 0.3781 0.3287 0.3511 0.3694 0.4514 0.4555 0.3194 0.2981 0.4829 0.4027 -0.3409 0.3031 0.2534 -0.2269 0.4691 0.4028 0.3715 0.2439 0.4841 0.3331 0.3346 0.4213 0.3520 0.2604 0.4968 0.4279 0.3582 0.4360 0.4036 0.4896 0.1847 0.4928 0.2798 0.2673 0.5136 0.5052 0.3777 0.2416 0.2183 0.3008 0.2601 0.1934 0.3243 0.4244 0.2022 0.5612 0.3134 0.4379 0.4883 0.4759 0.3178 0.2693 0.3914 0.2345 0.2914 0.3375 -0.1751 0.3431 0.3332 0.3822 0.3104 0.5444 0.3740 0.1567 0.2380 0.3197 0.4190 0.5096 -0.1610 0.4096 0.4251 0.1693 0.4080 0.4874 0.4718 0.2795 0.5501 0.4117 0.4141 0.2240 0.4278 0.3182 0.4240 -0.1651 0.2734 0.2678 0.5034 0.3753 0.3989 0.3008 0.4019 0.3515 0.2268 -0.2405 0.4318 0.4940 0.3171 0.4861 0.4833 0.4529 0.3566 -0.2487 0.4953 0.4077 0.3670 0.4650 0.2626 0.2956 0.4087 0.2350 0.1891 -0.1845 0.2656 -0.1639 -0.2000 0.3786 0.4422 0.4107 0.4145 0.3508 0.2920 0.5192 0.2524 0.3605 0.2768 0.4392 0.3556 0.4441 0.2902 0.3472 0.3626 0.3382 -0.3472 0.3953 0.3696 0.3265 0.4288 0.4983 0.3653 0.4391 0.4924 0.4194 0.2709 0.3170 0.4096 0.4075 0.5360 0.3732 0.2723 -0.2255 0.2999 0.5061 0.3882 0.4969 0.5586" HIT_INDICES="616 1672 1998 2010 2845 3009 3228 3762 4891 5818 6968 9041 10527 10698 11059 11199 11504 11601 11897 12086 14002 14390 15550 15567 19844 20571 20600" ES_PROFILE="0.0546 0.0639 0.1046 0.1603 0.1677 0.2063 0.2404 0.2557 0.2358 0.2213 0.1917 0.1101 0.0525 0.0583 0.0538 0.0597 0.0567 0.0635 0.0598 0.0608 -0.0277 -0.0432 -0.0989 -0.0990 -0.2778 -0.2035 0.0002" RANK_AT_ES="20570.0000" RANK_SCORE_AT_ES="-0.4900"/>
  <DTG RANKED_LIST="gsea_treatment_collapsed.rnk" TEMPLATE="na_as_pre_ranked" GENESET="gene_sets.gmt#NEMETH_TNF_DN" ES="-0.3021" NES="-1.2276" NP="0.1224" FDR="0.2780" FWER="1.0000" CHIP="ftp.broad.mit.edu://pub/gsea/annotations/HG_U133_Plus_2.chip" RND_ES="0.2916 0.3991 0.2565 0.4106 0.3785 0.4384 0.3962 0.4904 0.4546 0.3102 0.2038 0.2578 0.3968 0.4380 0.3314 0.3344 0.4609 0.4104 0.3275 0.3554 -0.2834 0.4146 -0.2401 0.3322 0.4103 0.2047 0.2833 0.4905 0.3434 0.4162 0.4015 0.4030 -0.2026 0.3788 0.2719 0.4762 0.4362 0.3321 0.3196 0.2545 0.3047 0.4542 0.3399 -0.2216 0.4940 0.4518 0.4683 0.2658 0.4775 0.4340 0.4425 0.3180 0.4031 0.3675 0.3797 0.1866 -0.3013 0.2855 0.4189 0.4084 0.3641 0.3114 0.3021 0.4184 0.4412 -0.1836 0.2224 0.2634 0.4128 0.4252 0.3908 0.2650 0.4288 0.3873 0.4217 0.2545 0.3789 0.2692 0.4128 0.4562 0.4333 0.3807 0.3708 0.2622 0.2644 0.3905 0.3179 0.3775 0.4215 0.2198 0.3144 -0.3624 0.4787 0.2678 0.5310 0.3854 0.4330 0.3586 0.4631 0.3545 0.4646 0.4129 0.4120 0.3455 0.3123 0.4480 0.3397 0.3589 0.2862 0.4155 0.3833 0.3859 0.2682 0.3845 0.4916 0.2922 0.2302 0.3039 0.3220 0.3145 0.2255 0.1822 0.3746 -0.3521 -0.2833 0.4098 0.3037 0.4835 0.4287 0.4171 0.2836 0.3940 0.3395 0.4888 0.3127 0.3731 0.3740 0.4692 0.3943 0.5024 0.3915 0.3505 0.4335 0.2104 0.4505 0.3646 0.4543 0.3505 0.3278 -0.1868 0.3886 0.2711 0.3324 0.2221 0.2442 0.5066 0.4415 0.2845 0.4644 -0.2461 0.3294 0.5329 0.4340 0.4502 0.1968 0.4733 0.3442 0.5011 0.4300 0.2571 0.3782 0.4158 0.4238 0.4234 0.3952 0.3112 0.4391 0.4381 0.3125 0.4189 -0.2775 0.3433 0.4149 0.1850 0.4858 0.5481 0.4928 0.3503 0.5458 0.5661 0.3076 -0.2255 -0.2499 0.4698 0.4617 0.2876 0.3746 0.4850 0.4464 0.3658 -0.1734 0.3237 0.3982 0.3137 0.4065 0.3025 0.3278 0.2766 0.3958 0.3190 0.3510 0.3351 0.3555 0.3790 0.3991 0.2431 0.4233 0.5188 0.3002 0.3496 0.3807 0.4825 0.2212 0.4574 0.3113 0.2827 0.4204 0.3452 0.3203 0.4690 0.4308 0.5299 0.3978 0.4603 0.3255 0.3445 0.2441 0.1783 0.3463 0.3000 0.3549 0.3244 0.4341 0.3251 0.5063 0.4033 0.2070 -0.2982 0.5101 0.4497 0.3556 0.2504 0.4405 0.3066 0.4758 0.4563 0.4946 0.3856 0.3277 0.3091 0.4055 0.3486 0.2585 0.3200 0.3641 0.1784 0.3466 0.3064 0.2205 0.3476 0.4195 0.5329 0.3581 0.4698 0.4453 0.3566 0.4394 0.4147 0.3741 0.3680 0.2619 0.2931 0.4097 0.2447 0.3246 0.4684 0.4241 0.5092 0.3656 0.3666 0.5333 0.3368 0.5540 0.5149 -0.1819 0.2700 0.5142 0.2869 0.4335 0.3020 0.4424 0.3427 0.3987 0.2812 0.4013 0.3699 0.4462 0.3165 -0.1896 0.5296 0.3537 0.2836 0.2832 0.4276 0.3750 0.3396 0.3540 0.3241 0.2822 0.5090 0.4067 0.4382 0.4500 0.4939 0.4225 0.3772 0.5566 0.4618 0.2124 0.3359 -0.1969 0.3041 0.3922 0.3915 0.3088 0.3774 0.4000 0.2929 0.2958 0.3858 0.4076 0.2909 0.4083 0.3710 0.4939 0.4845 0.3699 0.3451 0.3739 0.2807 0.3560 0.3100 0.3189 0.4030 0.3775 0.2890 0.3789 0.3665 0.4255 0.2789 0.4089 0.2085 0.2719 0.1667 0.2977 0.3928 0.3268 0.5558 0.2496 0.5142 0.4708 0.3266 0.4471 0.4442 0.4498 0.4212 0.4109 0.3607 0.4689 0.3841 0.3404 0.3441 0.4190 0.4720 0.4224 0.2416 0.3428 0.3691 0.3927 0.3783 0.3758 0.2747 0.3217 0.5285 0.2926 0.3115 0.2998 0.3573 0.2445 0.4729 0.4228 0.4197 0.4564 0.3273 0.3069 0.2708 0.2614 0.4435 0.4666 0.2395 0.3702 0.4002 0.4519 0.4522 0.3183 0.3777 0.3469 0.4064 0.4645 0.3635 -0.2456 0.4045 0.3012 0.4238 0.3197 0.3259 0.4361 0.2920 0.2988 0.3496 0.3316 0.3358 0.2319 0.2677 0.4514 0.3751 0.4654 0.3369 0.3142 0.2159 0.3506 0.2704 0.3686 0.2629 0.3474 0.2922 0.2931 0.4407 0.1564 0.5290 0.3675 0.4875 0.4191 0.4098 0.4336 0.3780 0.4393 0.3443 0.4709 0.5498 0.3931 0.4051 -0.2103 0.4056 0.5187 0.3832 0.4180 0.3893 0.3008 0.4338 0.4900 0.3335 0.2748 0.4182 0.4593 0.3534 0.2753 0.3374 0.4508 0.5735 0.4862 0.3754 -0.1823 0.5974 0.3592 0.4367 0.4998 -0.2293 -0.1826 0.2750 0.4049 0.3539 0.2941 0.4163 0.3723 0.4639 0.4527 0.3132 0.3712 0.4327 0.4096 0.3063 -0.2300 0.3505 0.4119 0.3884 0.5147 0.3369 0.3088 -0.2148 0.2671 0.5879 0.3585 0.3510 0.3211 0.4094 0.3542 0.4177 0.3409 0.3807 0.3965 0.5092 0.3872 0.3921 0.3936 0.3321 0.3245 0.4255 0.4325 0.4517 0.3362 0.3190 0.2608 0.3744 0.3476 0.4211 0.3776 0.3526 0.3972 0.4058 -0.2325 0.3886 0.2535 0.3378 0.3553 0.4395 0.4856 0.4034 0.2339 0.4545 0.3833 0.5158 0.2071 0.3320 0.4292 0.2977 0.5287 0.4048 0.3539 0.4190 0.4595 0.3879 0.3459 0.3840 0.2453 0.3993 0.3462 0.2907 0.3657 0.2838 0.3550 0.5296 0.3431 -0.3254 0.4308 0.4376 0.3864 0.3223 0.4459 0.3501 0.3943 0.3010 0.4498 0.4865 -0.1773 0.4309 0.3406 0.4972 0.4004 0.3039 0.2889 0.3979 0.4361 0.3499 0.3216 0.3614 0.4314 0.4402 0.2735 0.4392 0.4690 0.2843 0.4672 0.3778 0.2842 0.3843 0.2568 0.2272 0.2973 0.3852 0.3802 0.4548 0.3697 0.2863 0.3877 0.3921 0.2665 0.4251 0.4174 0.5000 0.4823 0.4031 0.3973 0.3434 0.3456 0.2641 0.2343 0.4998 0.4138 0.5231 0.5202 0.2925 0.3787 0.4429 0.5766 0.4584 0.3594 0.2739 0.4455 0.3829 0.2803 0.3726 0.4084 0.3467 -0.2990 0.5415 0.1924 0.3866 0.2634 -0.3436 0.4394 0.3363 0.4077 0.5106 0.2316 0.3659 0.2921 0.3145 0.3809 0.3267 0.2303 0.3235 0.4308 0.4919 0.3512 0.3641 0.3342 -0.2522 0.3823 0.3557 0.3811 0.2668 0.2492 0.3824 0.5535 0.2169 0.3618 0.2136 0.2174 0.1651 -0.2383 0.5024 0.1705 0.3786 0.3991 0.4406 0.3964 0.5196 0.4288 0.3846 0.3641 0.3346 0.4211 0.3160 0.4227 0.3308 0.3769 0.3178 0.3475 0.4537 0.3670 -0.2006 0.3121 0.3710 0.2025 0.4031 0.4386 0.3465 0.2667 0.5153 0.4257 0.4249 0.4844 0.4303 0.2400 0.3565 0.3718 0.3937 0.4119 0.3944 0.3407 0.2387 0.4516 0.4281 0.4958 0.3124 0.3991 0.3256 0.3816 0.5138 0.3465 0.3391 0.2879 0.3309 0.4621 0.3936 0.3983 0.4579 0.3012 0.5450 0.4214 0.4309 -0.2301 0.3799 0.5834 0.3617 0.4981 0.3081 0.3696 0.2350 0.4807 0.4147 0.5711 0.5214 0.4559 0.3428 0.2556 0.2660 0.2314 0.2942 0.5254 0.2098 0.5104 0.4065 0.4110 0.3033 0.3133 0.3632 0.4554 0.3055 0.3513 0.3719 0.2962 0.4048 0.4945 0.4443 0.4633 0.3328 0.4412 0.4213 0.3255 0.3910 0.3796 0.3710 0.3396 0.3224 0.3006 0.4912 0.3848 0.4196 0.5960 0.4642 0.3713 0.4651 0.3394 0.4403 0.3085 0.3315 0.4555 -0.3021 0.4307 -0.2987 0.3242 0.3811 0.3987 0.3750 0.2090 0.2747 0.4543 0.3357 0.3085 0.1769 0.4649 0.4201 0.3360 0.3462 0.4004 0.1530 0.5127 0.4320 0.3933 0.5253 0.2447 0.2582 0.3822 0.1870 0.3572 0.3068 0.4186 -0.2919 0.3667 0.5327 0.3466 0.3437 0.4347 0.2351 0.2973 0.4466 -0.2378 0.3432 0.4474 0.4607 0.4632 0.1817 0.2325 0.2674 0.3937 -0.2885 0.4027 0.3074 0.2777 0.3353 0.4048 0.3669 0.3392 0.3816 0.3662 0.4953 0.3779 0.3809 0.3498 0.3088 -0.2808 -0.2743 0.3889 0.3769 0.4407 0.5311 0.2231 0.5806 0.6022 0.3908 0.3137 0.2370 -0.2430 0.3330 0.3037 0.2883 0.4739 0.3202 0.4986 0.4916 0.2935 0.3720 0.3572 0.4324 0.3264 0.4132 -0.4132 0.4654 0.5505 0.2855 0.3066 0.3450 0.2713 0.3641 0.2942 0.5106 0.3147 0.2703 0.3288 0.3553 0.4515 0.4865 0.1716 0.4332 0.4684 -0.2708 0.2091 0.1481 0.3788 0.4326 0.3696 0.4728 0.3841 0.3958 0.3746 0.4303 0.4655 0.3826 0.5054 0.2272 0.2859 0.3561 0.2127 0.1959 0.4314 0.4518 0.2157 0.3578 0.3327 -0.1869 0.3637 0.3803 0.4454 -0.2015 0.2122 0.4824 0.5029 0.3084 0.3099 0.2823 0.2805 0.4995 0.3733 0.4822 0.1808 0.4105 0.4626 0.4694 0.3946 0.3033 0.3167 0.4272 0.3139 0.2669 0.4289 0.3939 0.2661 0.4287 0.4393 0.5703 0.3110 0.3587 0.2859 -0.1856 0.5078 0.4559 0.3659 0.4380 0.3552 0.3450 0.2637 0.3795 0.3063 0.3435 0.3852 0.3314 0.2202 0.2676 0.3416 0.3388 0.3215 0.3998 0.4040 0.3902 0.4078 0.4234 0.4211 0.3052 0.2634 0.3920 -0.1322 0.2912 0.4496 0.4775 0.3743 0.3234 0.2550 0.4470" HIT_INDICES="1078 1111 1536 1617 2128 4096 4552 4730 5424 5516 6085 6948 8272 9374 9412 9905 11022 11704 12539 13678 14844 15848 17689 18659 18799 19736 20334 20473 20496 20592" ES_PROFILE="0.0138 0.0780 0.1157 0.1688 0.1951 0.1357 0.1475 0.1719 0.1682 0.1933 0.1931 0.1756 0.1313 0.0945 0.1094 0.1008 0.0586 0.0359 0.0035 -0.0466 -0.1015 -0.1487 -0.2290 -0.2615 -0.2526 -0.2731 -0.2606 -0.2121 -0.1528 0.0006" RANK_AT_ES="20333.0000" RANK_SCORE_AT_ES="-0.2020"/>
  <DTG RANKED_LIST="gsea_treatment_collapsed.rnk" TEMPLATE="na_as_pre_ranked" GENESET="gene_sets.gmt#GLYCOLYSIS_AND_GLUCONEOGENESIS" ES="-0.2947" NES="-1.2121" NP="0.1250" FDR="0.2919" FWER="1.0000" CHIP="ftp.broad.mit.edu://pub/gsea/annotations/HG_U133_Plus_2.chip" RND_ES="0.2250 0.2850 0.2797 0.3149 0.2074 0.2486 0.4420 0.3182 0.3130 0.2984 0.3010 0.4333 0.4069 0.3431 0.3351 0.3519 0.4112 0.2080 0.4660 0.4468 0.4069 0.4077 0.4742 0.3923 0.3736 0.3699 0.4074 0.3411 0.4062 0.4320 0.5453 0.2633 0.4280 -0.2256 0.2367 0.3268 0.3399 0.4767 0.2260 0.2421 0.4946 0.3187 0.4136 0.3498 0.3461 0.4168 0.4531 0.4399 0.3828 0.4058 0.2822 0.3970 0.2040 0.3438 0.2820 0.2628 0.2956 0.3900 0.4729 0.4216 0.3868 0.5078 0.4617 0.3836 0.2923 0.3652 -0.2229 0.3603 0.2245 0.4637 0.3461 0.4025 0.3623 0.3583 0.3519 0.2538 0.2823 0.3370 0.3278 0.4076 0.3617 0.4462 0.4287 0.3573 0.3735 0.2996 -0.2111 0.4170 0.4305 0.3709 0.3961 0.2265 0.3331 0.3545 0.4604 0.2357 0.4177 0.3214 0.2116 0.3004 0.3689 0.2831 0.4513 0.2605 0.1752 0.3073 0.2337 0.2588 0.4596 0.3773 0.3686 0.2386 0.3742 0.3776 0.1954 0.4057 0.3373 0.4484 0.4127 0.3535 0.4145 0.1516 0.4079 0.2958 0.3706 0.3559 0.4094 0.2771 -0.2331 0.3614 0.3205 0.3797 0.3019 0.2505 0.4175 -0.2273 0.3441 0.2918 0.3412 0.4219 -0.2257 0.3674 0.4285 0.3641 0.3236 0.4890 0.1991 0.2876 0.3207 0.3197 0.5110 0.4286 0.3996 0.4622 0.3721 0.2933 0.3263 0.3677 0.4391 -0.1674 0.2818 0.4093 0.3479 0.3346 0.2312 0.2978 0.2625 0.3253 0.3900 0.4186 0.2661 0.4037 0.3435 0.2262 0.4111 0.2702 0.3910 0.3240 0.1885 0.3222 0.4511 0.3608 0.3866 0.3692 0.2811 0.2979 0.3909 0.4566 0.4017 0.4187 0.4013 0.2376 0.3974 0.3636 0.3875 0.4650 0.3609 0.3802 0.2769 0.4223 0.3428 0.3087 0.2953 0.3611 0.4806 0.2613 0.3866 0.5227 0.4154 0.3751 0.3918 0.2579 0.3166 0.3393 0.3246 0.3862 0.4506 0.3591 0.4079 0.4005 0.4226 0.2703 0.4306 0.2614 0.4089 0.5087 0.2874 0.3357 0.3495 0.5003 -0.3026 0.3949 0.4375 0.3735 0.3702 0.3131 0.4051 0.3795 0.3454 0.2514 0.3835 0.3399 0.3500 0.2212 0.3813 0.2709 0.2832 0.3370 0.3553 0.3982 0.3520 0.2291 0.4743 0.3407 0.3473 0.3916 0.3339 0.3480 0.4676 0.4564 0.3036 0.4143 0.4132 0.2690 -0.2668 0.4441 -0.2696 0.3506 0.3887 0.1745 0.3737 0.4036 0.4348 0.4086 0.3744 0.3221 0.2631 0.1972 0.3614 0.2389 0.3655 0.3013 0.3153 0.3144 0.3857 0.3933 0.4157 0.4636 0.3724 0.3523 0.4097 0.3995 0.3520 0.3319 0.2999 0.4000 -0.2377 0.3086 0.3767 0.4071 0.3266 0.3892 0.4549 0.4470 0.4433 0.3119 0.3664 0.2905 0.4788 0.3082 0.4088 -0.2807 0.3778 0.4482 0.3832 0.2943 0.3842 0.4179 0.2523 0.5240 0.4892 0.4951 0.3185 0.4638 0.4448 0.3164 0.4276 0.4369 0.2947 0.4094 0.2739 0.2644 0.4546 0.3015 0.4216 0.4230 0.4649 0.4575 0.4100 0.4767 0.3260 0.3335 0.3620 0.3001 0.3239 0.4015 0.3413 0.3283 0.4984 0.4088 0.3899 0.2618 0.3985 0.3481 -0.2048 0.2195 0.2531 0.3415 0.3623 0.4045 0.5137 0.4274 0.3703 0.2464 0.3919 0.3442 0.4559 0.3108 0.4823 0.3767 0.2906 -0.2044 0.3965 0.3236 0.2585 0.3743 0.4348 0.2913 0.3968 0.2735 0.3138 0.4396 0.2854 0.3520 0.3553 0.5181 0.2981 0.3233 0.3182 0.4513 0.3446 0.5125 0.3144 0.3716 0.2064 0.3575 0.3784 0.3187 0.3569 0.4543 0.3249 0.2404 0.3322 0.3743 0.3301 0.4223 0.5195 0.4482 0.2978 0.3959 0.3935 0.3658 0.3871 0.4627 0.4261 0.4255 0.3183 0.3698 0.3864 0.3846 0.3132 0.3596 0.4009 0.4527 0.3634 -0.2397 0.3234 0.4196 0.4116 0.2905 0.2970 0.2444 0.4336 0.3414 0.3324 0.2418 0.3144 0.3715 0.3837 0.4136 0.3295 0.4540 0.3754 0.3159 0.3408 0.2249 0.3276 0.4622 0.4069 0.3975 0.2966 0.2822 0.3611 0.4356 0.4698 0.3600 0.2182 -0.2670 0.3317 0.4491 0.3703 0.2339 0.3216 0.3782 0.4950 0.2527 0.2121 0.3958 0.3135 0.2422 0.3204 0.3126 0.3282 0.4373 0.4449 0.3156 0.3963 0.2575 0.4142 0.3284 0.2636 0.2239 0.2787 0.3638 0.4993 0.5031 0.2487 0.3608 -0.2522 0.3268 0.3353 0.3807 0.5002 0.1941 0.4213 0.1922 0.3216 0.3696 0.4036 0.3484 0.2143 0.4106 0.3279 0.4719 0.4486 0.3543 0.1720 0.4438 0.3529 0.3679 0.4286 0.3356 0.2541 0.3338 0.3771 0.2333 0.4259 0.4661 0.3955 0.2990 0.2764 0.2906 0.4218 0.3252 0.3731 0.4592 0.4195 0.4652 0.2420 0.2754 0.3178 0.4363 0.4051 0.3003 0.2775 0.4117 0.2635 0.3703 0.3007 0.4634 0.3491 0.3821 0.3715 0.3996 0.2870 0.3635 0.4174 0.4106 0.2113 0.2727 0.3709 0.3344 0.4178 0.2775 0.3866 0.3565 0.4163 0.2703 0.4020 0.3957 0.3712 0.3498 0.5147 0.5258 0.3516 0.4881 0.2689 0.3589 0.4323 0.2851 0.4821 0.3678 0.2954 0.4389 0.4057 0.3182 0.3656 0.3661 0.2935 0.4659 0.2843 0.3075 0.3025 0.3708 0.3368 0.3912 0.3961 0.3137 0.3602 0.2791 0.4116 0.3164 0.4235 0.4349 0.3667 0.4470 0.3704 0.2727 0.2755 0.3919 0.5270 0.2488 0.4356 0.3104 0.4205 0.4181 0.3292 0.3432 0.1633 0.3358 0.3687 0.3879 0.4815 0.3688 0.4233 0.2460 0.3456 0.4762 0.5377 0.3412 0.4446 0.4264 0.2292 0.4519 0.3998 -0.2323 0.1646 0.2972 0.5033 0.4041 0.1994 0.4703 0.3037 0.3993 0.3451 0.3470 0.2330 0.3345 0.4511 0.4087 0.3886 0.3649 0.1745 0.2504 0.3834 0.4016 0.3551 0.4297 0.2383 0.2914 0.2063 0.3709 0.3219 0.3387 0.2744 0.4673 0.3423 0.4729 0.3573 0.3964 0.2981 0.4544 0.4458 0.3887 0.3649 0.3409 0.3567 0.4661 0.4252 0.3779 0.4468 0.4270 0.3550 0.3945 0.2782 0.4319 0.3396 0.4450 0.4582 0.3072 0.4398 0.3983 0.3060 0.3608 0.3507 0.3812 0.3880 0.4311 0.3596 0.4214 0.3560 0.4258 0.4176 0.3888 0.2663 0.4842 0.4213 0.3438 0.3792 0.3058 0.3173 -0.2186 0.4278 0.3457 0.4192 0.3547 0.2775 0.4412 0.3125 0.4328 0.2818 0.3731 0.3614 0.3521 0.3572 0.2085 0.2341 0.3617 0.3933 0.3506 -0.2408 0.2194 0.4036 0.2404 0.4709 0.4315 0.3637 0.4558 0.3912 0.3239 0.3484 0.4353 0.3529 0.2960 0.3747 0.4115 0.3486 0.4436 0.4818 0.2773 0.5122 0.4889 0.3859 0.3656 0.5119 0.3161 0.4279 0.2873 0.3452 0.3557 0.3391 0.3175 0.2892 0.2537 0.3547 0.2707 0.4183 -0.2562 -0.2213 0.2554 0.3533 0.3190 0.4147 0.4476 0.3143 0.4731 0.3424 0.2953 0.4145 -0.2479 0.4292 -0.3339 0.3983 -0.2308 0.2964 0.3978 0.3498 0.4426 0.3884 0.2669 0.3223 0.3201 0.3920 0.3393 0.2437 0.1638 0.4151 0.3345 0.2496 0.2721 0.3785 0.4057 0.5736 0.3978 0.3377 0.4718 0.3494 0.4926 0.3377 0.2651 0.1770 0.4032 0.3405 0.3317 -0.2441 0.3148 0.3797 0.2095 0.3503 0.2695 0.1858 0.3299 0.4301 0.3832 0.3493 0.3698 0.3426 0.2600 0.2155 0.4624 0.4066 0.2798 0.2695 0.3421 0.4127 0.3856 0.3398 0.3157 0.3932 0.3768 0.2737 0.2404 0.2939 0.4081 0.3434 0.3278 0.5426 0.4107 0.3471 0.2553 0.3652 0.4066 0.3734 0.3733 0.3018 0.3872 0.2498 0.2580 0.4287 0.3101 0.3513 0.3310 0.4648 0.3392 0.3880 0.2695 0.3631 0.3256 0.3952 0.2851 0.3338 0.3820 0.4047 0.3274 0.4136 0.3534 0.3895 0.3346 0.2907 0.2162 0.3332 0.4758 0.3588 0.2947 0.3827 0.2524 -0.2136 0.4093 0.2921 0.3750 0.3230 0.2542 0.4252 0.4236 0.3515 0.3421 0.3207 0.2380 0.3232 0.3201 -0.2335 0.3505 0.4831 0.5114 0.3751 -0.3014 0.5328 0.2898 0.2519 0.3859 0.1690 0.2653 0.4015 0.4098 0.4252 0.4234 0.3064 0.4964 0.2352 0.2720 0.3229 0.5852 0.4505 0.3607 0.3627 0.3715 0.2757 0.3855 0.3683 0.3733 0.3509 0.3951 0.2965 0.4076 0.3676 0.3226 0.3752 0.3103 0.3863 0.1944 0.3309 0.5695 0.4750 0.4875 0.4283 0.3757 0.4720 0.4339 0.3825 0.2868 0.3793 0.4051 0.2688 0.4439 0.5482 0.2691 0.2744 0.3688 0.4032 -0.2029 0.4117 0.4600 0.3409 0.3493 0.3407 0.3792 0.4598 0.3107 0.3365 0.3828 0.3228 0.3698 0.1846 0.3029 -0.2460 0.3371 0.4757 0.4698 0.2637 0.2918 0.3246 0.1894 0.3850 0.2779 0.3462 0.4195 0.3496 0.4125 0.3828 0.2775 0.3319 0.3093 0.4327 0.3652 0.4262 0.2716 0.2767 0.3774 0.3209 0.3776 0.3867 0.3842 0.3818 0.4232 0.2461 0.1919 0.3198 0.2160 -0.3172 0.3567" HIT_INDICES="532 1423 2181 2386 2557 2660 5864 5920 6203 6774 7845 8667 9051 9691 9705 9957 10308 11189 12047 12932 13233 14035 14703 14914 15589 15594 15655 15673 16166 16283 16603 17414 17497 18684 19286 19554 19647 19685 19989 20079 20160 20594" ES_PROFILE="0.0552 0.0713 0.0846 0.1227 0.1607 0.2015 0.0736 0.0987 0.1118 0.1090 0.0782 0.0569 0.0557 0.0403 0.0554 0.0581 0.0551 0.0240 -0.0083 -0.0442 -0.0525 -0.0873 -0.1176 -0.1263 -0.1584 -0.1579 -0.1600 -0.1598 -0.1811 -0.1837 -0.1949 -0.2266 -0.2224 -0.2654 -0.2749 -0.2652 -0.2460 -0.2237 -0.2092 -0.1825 -0.1526 0.0005" RANK_AT_ES="19285.0000" RANK_SCORE_AT_ES="-0.0971"/>
  <DTG RANKED_LIST="gsea_treatment_collapsed.rnk" TEMPLATE="na_as_pre_ranked" GENESET="gene_sets.gmt#4NQO_UNIQUE_FIBRO_UP" ES="-0.3142" NES="-1.1932" NP="0.1940" FDR="0.3089" FWER="1.0000" CHIP="ftp.broad.mit.edu://pub/gsea/annotations/HG_U133_Plus_2.chip" RND_ES="0.3317 0.3927 0.2055 0.4264 0.2481 0.4991 0.3929 0.4547 0.4086 0.4749 0.3380 0.4487 0.4615 0.3564 0.3363 0.2404 0.2610 0.4058 0.4970 0.5421 -0.2924 0.5142 -0.2877 0.4461 0.2260 0.4095 0.4887 0.5327 0.4749 0.4582 0.3712 0.3840 0.3794 0.3676 0.3044 0.5295 0.3288 0.2132 0.3152 0.3364 0.5621 0.3174 0.2828 0.3143 0.3973 0.3624 0.4870 0.2425 -0.1690 0.3394 0.5625 0.3663 0.4776 0.2115 0.4165 0.4173 0.2418 -0.2001 0.3250 0.5017 0.2480 0.4610 0.4121 0.4756 0.4820 0.3473 0.5255 0.5063 0.3773 0.5730 0.5369 0.2874 0.3999 0.3731 -0.2782 0.5563 0.3888 0.4034 0.3058 0.3214 0.3197 0.4038 0.2450 0.4042 -0.2967 -0.2530 -0.1979 0.4619 0.3372 0.2534 0.2067 0.4468 0.4022 0.4464 0.3387 0.5327 0.4983 0.4810 0.5022 0.5114 0.3028 0.4053 0.2900 0.5479 0.2443 0.3113 0.3995 0.2984 0.5649 0.4101 0.3751 0.2519 0.3653 0.2204 0.3465 0.3221 0.3035 0.2206 0.3198 0.2959 0.2694 0.3211 0.3896 0.3018 0.4910 0.2569 0.2875 0.3264 -0.2698 0.2661 0.4604 0.3958 0.2416 0.4441 0.2676 0.3073 0.3558 0.4263 0.3202 0.3730 0.4214 0.3487 0.4445 0.4219 0.4321 0.4487 0.3655 0.3873 0.2771 0.4251 0.4459 0.3364 0.3452 0.4020 0.4493 0.4092 -0.2697 0.4971 0.5277 0.5543 0.3680 0.3415 0.4127 0.3790 0.3793 0.2426 0.3945 -0.2702 0.3511 0.2890 0.4138 0.2776 0.3959 0.4582 0.4345 0.4861 0.4390 0.3290 0.5234 0.3630 0.4949 0.3829 0.2644 0.4785 0.3708 0.3068 0.5714 0.5910 0.2429 0.3617 0.5036 0.4867 0.2615 0.4515 0.4401 0.3888 0.3824 0.3208 0.4177 0.2532 0.3136 -0.2493 0.5408 0.2982 0.3541 -0.2005 0.3151 0.2379 0.4161 0.2860 0.5077 0.5056 0.3724 0.3535 0.3698 0.5152 0.4575 0.4108 0.2991 0.5275 -0.3015 -0.3621 0.3102 0.3929 0.3651 -0.2269 0.3954 0.4262 0.5124 0.3585 0.3610 0.4283 0.4778 0.3665 0.5240 0.4371 0.4373 0.3011 0.4808 -0.2396 0.3941 0.4024 0.4932 0.2821 0.3265 0.3647 0.4945 0.3363 0.3068 0.4486 0.4397 0.2772 0.4662 0.4463 0.4930 0.4290 0.3714 0.2726 0.4589 0.4323 0.3608 0.3279 0.4115 0.3189 0.5243 0.3712 0.3021 0.3674 0.4597 0.4538 0.4420 0.3166 -0.2124 0.2869 0.4100 0.3738 0.4296 0.5134 0.3375 0.2838 0.5134 0.3491 0.2221 0.1788 0.4090 0.4790 0.4775 0.4414 0.4484 0.5826 0.3786 0.4666 0.6041 0.4021 0.3552 0.3665 0.3229 0.4790 0.4688 0.5142 0.4418 0.2948 0.4712 0.3762 0.5407 0.5332 0.4578 0.3807 0.3420 -0.1819 0.2258 0.4306 0.5205 0.4010 0.4554 0.3199 -0.2728 0.3752 0.2571 0.4073 0.2956 0.4496 0.4284 0.2769 0.5823 0.2327 0.2791 0.3965 0.4150 0.4796 0.4083 0.2790 -0.2516 0.4251 0.3938 0.2606 0.5182 0.4189 -0.1899 0.3764 0.5403 0.2607 0.4928 0.2296 0.5486 0.2841 0.2743 0.4948 0.3840 0.3876 0.4442 0.2965 0.2695 0.4582 0.5513 0.4935 0.4557 0.4067 0.3431 -0.3590 0.4980 0.5781 0.4600 0.6151 0.4732 -0.2970 0.2191 0.3646 0.3982 0.3835 0.3792 0.2508 0.2354 0.5793 0.3536 0.4258 0.4410 0.5151 0.4661 0.3445 -0.2990 0.4573 0.4719 0.4841 0.3717 0.5715 0.4916 0.4818 0.5135 0.2915 0.3408 0.3601 0.3665 0.4190 -0.3581 0.2062 0.4043 0.4050 0.3968 0.2478 0.3148 0.2443 0.3571 0.2629 0.4190 -0.3287 -0.3135 0.4800 0.4136 0.4202 0.4926 0.2703 0.6069 0.5529 0.2637 0.3907 0.5154 0.5397 0.6571 0.5083 0.2221 0.2932 0.1720 0.4554 0.3021 0.2851 -0.1817 0.3252 0.4992 0.4855 0.4808 0.5491 0.3688 0.4442 0.3324 0.4456 0.4323 0.3148 0.2360 0.3726 0.5831 0.2551 0.3994 0.3757 0.3839 -0.2127 0.4574 0.4817 0.2475 0.5566 0.3879 0.3025 0.3280 0.3512 0.4137 0.5024 0.5215 0.2491 0.5072 0.6155 0.4246 0.2020 0.3028 0.4287 0.2826 0.5024 0.4661 0.6069 0.3037 0.3697 0.3194 -0.2788 0.3118 0.2951 -0.3319 0.3183 0.4122 0.4393 0.4032 0.4243 0.3525 0.4013 0.5364 0.4230 0.2646 0.4176 0.3499 0.4831 0.3416 0.4989 0.4703 0.4240 0.3547 -0.1903 0.1769 0.4546 0.5094 0.3643 0.2990 0.5513 0.3998 0.3128 0.5411 0.3300 0.3504 0.3663 0.3071 0.4120 0.2410 0.4804 0.3361 0.4049 0.4248 0.4403 0.4505 0.4105 0.2469 0.3400 0.3202 0.3737 0.4650 0.3022 0.4643 0.3595 0.5114 0.5436 0.3244 0.2563 0.5415 0.3406 0.3704 0.5639 0.2639 0.4171 0.3689 0.3231 0.3537 0.4385 0.4718 0.4254 0.3508 0.2493 0.3854 0.2600 0.5064 -0.1871 -0.3305 0.4747 0.4534 0.5113 0.1913 0.3993 0.2858 -0.2665 0.3696 0.2899 0.2514 0.4440 0.6081 0.4136 0.4235 0.4088 0.4715 0.3155 0.5790 0.4885 0.2802 0.5394 0.3641 -0.3469 0.3975 0.3753 0.4057 0.4937 0.3602 0.3599 0.4682 0.2374 0.4620 0.4425 0.3938 0.4996 0.2724 0.4816 0.4785 0.2841 0.2514 0.4394 -0.2619 0.4314 0.3957 0.4020 0.4451 0.4341 0.4418 0.2239 0.5673 -0.2416 0.4000 0.2215 0.2325 0.4596 0.5544 0.4516 0.4049 0.3481 0.4398 0.4413 0.6012 0.3480 0.3183 0.3733 0.4270 0.4108 0.2484 0.4591 0.2853 0.2939 0.5135 -0.2506 0.2650 0.5218 0.4143 0.4284 0.2724 0.3166 0.1988 0.2817 0.3358 0.4051 0.2909 0.5076 0.3931 0.2508 0.3410 0.4052 0.3881 0.5042 0.4630 0.3993 0.3992 0.4224 0.3364 0.3166 0.4108 0.4836 0.3577 0.2515 0.5120 0.4055 0.3259 -0.2281 0.2646 0.4747 0.1836 0.4344 0.3344 0.4248 0.4635 0.3819 0.3932 0.4441 0.3660 0.3793 0.3307 0.5243 0.2864 0.3464 0.4417 0.6121 0.4298 0.4050 0.3743 0.2867 0.4446 0.5128 0.3247 0.3389 0.5509 0.5528 0.3551 0.2890 0.4129 0.4222 0.4671 0.6223 0.3521 0.4552 -0.2147 0.4483 0.3719 0.3129 0.3698 -0.3596 0.3611 -0.2910 0.4437 -0.2547 0.5089 -0.1927 0.3426 0.3301 0.2508 0.4538 0.4994 -0.3394 0.3443 0.3742 0.4221 0.3215 0.3348 0.4698 -0.2225 0.3557 0.3104 0.3763 0.2465 0.3492 0.3360 0.4617 0.3363 0.2422 0.3430 0.4096 0.4647 -0.2824 -0.2156 0.1863 0.2671 0.4237 0.3495 0.2127 0.3888 0.3534 0.4297 0.3272 0.3184 0.4826 0.2138 0.2284 0.4335 0.2455 0.2242 0.4185 -0.2929 0.3136 0.5212 0.4409 0.3017 0.4743 0.4335 0.3474 0.2999 0.2177 0.5175 0.1770 0.5291 0.4787 0.4063 0.2545 -0.3359 0.3759 0.3503 0.4831 0.4173 -0.3405 0.3274 0.3807 0.4472 0.2315 0.2978 0.3581 0.5082 -0.2246 0.3460 0.5564 0.3636 0.4202 -0.3119 0.3960 0.4244 0.3112 0.2112 0.4965 0.4375 0.3226 0.2929 0.3095 0.3958 0.2901 0.3669 0.2962 0.3704 0.5185 0.4463 -0.2059 0.5093 0.5201 0.4771 0.4162 0.4042 0.3892 0.3680 0.5716 0.4538 0.2030 0.5247 0.3913 0.4906 0.3478 0.5206 0.2341 0.3298 0.3448 0.3846 0.4725 0.2800 0.3583 0.2446 0.3184 0.3387 0.3390 0.5270 0.1718 0.3691 0.2596 0.2496 0.3983 0.3313 0.2850 0.5471 0.3376 0.4784 0.3674 0.3437 0.3778 0.3888 0.5614 0.5596 0.5510 0.3225 0.3779 0.2780 0.2549 0.2483 0.3975 0.4416 -0.2278 0.4251 0.2045 0.4082 0.3649 0.3196 -0.2396 0.4408 0.3895 0.3107 -0.2051 0.4392 0.2289 0.4201 0.2500 0.4098 0.1949 0.5563 0.2321 0.2067 0.4013 0.4516 0.3075 0.3286 0.4123 -0.3211 0.4117 0.2728 0.3333 0.3823 0.3816 0.5063 0.4357 0.4412 0.4543 0.4161 0.6033 0.4540 0.2948 0.3752 0.3137 0.3857 0.2661 0.4834 0.4613 0.4571 0.5885 0.3085 0.2895 0.3283 0.3842 0.2948 0.4736 0.3726 0.5832 0.4490 0.5106 0.4513 0.4877 0.3573 0.3131 0.2552 -0.2347 0.3157 0.4205 -0.2213 0.5469 0.3570 0.4514 0.4124 -0.2334 0.6105 0.5079 0.3710 0.3509 0.5162 0.3623 0.3298 0.5137 0.4678 0.3055 0.4462 0.2516 0.5348 0.4712 0.5456 0.2112 0.3507 0.4513 0.4332 0.3702 0.2618 0.4773 0.3513 -0.1782 0.2370 0.1484 0.4624 0.3822 0.3490 0.3608 0.4405 0.3403 0.2175 0.2083 0.3252 0.2934 0.1787 0.3788 0.1672 0.2001 0.2959 -0.3869 0.3528 0.3629 0.4371 0.4378 -0.2917 0.3948 0.2670 0.2799 0.2567 0.3339 0.3525 0.5402 0.6154 0.3458 0.5623 0.4843 0.4054 0.2050 0.3387 0.3992 0.4370 0.3537 0.4873 0.3881 0.3264 0.5215 0.4393 0.4559 0.5459 0.4275 0.4278 0.1781 0.6036 -0.2808 0.5427 0.5167 0.3143 0.2328 0.3897 0.4631" HIT_INDICES="1080 1158 1428 3335 3445 3910 4807 5533 9532 10922 10941 12407 12917 14685 15924 16284 19079 19123 19675 20288 20531 20574" ES_PROFILE="0.0408 0.1279 0.1989 0.1636 0.2148 0.2449 0.2473 0.2535 0.0822 0.0322 0.0488 -0.0104 -0.0250 -0.1078 -0.1653 -0.1785 -0.2889 -0.2651 -0.2577 -0.2322 -0.1419 0.0015" RANK_AT_ES="19078.0000" RANK_SCORE_AT_ES="-0.0875"/>
  <DTG RANKED_LIST="gsea_treatment_collapsed.rnk" TEMPLATE="na_as_pre_ranked" GENESET="gene_sets.gmt#HSP27PATHWAY" ES="-0.3385" NES="-1.1115" NP="0.3279" FDR="0.4358" FWER="1.0000" CHIP="ftp.broad.mit.edu://pub/gsea/annotations/HG_U133_Plus_2.chip" RND_ES="0.4350 0.4816 0.2923 0.4411 -0.4881 0.2436 -0.2002 0.4353 0.4503 0.3059 0.4250 0.5547 0.4405 -0.3402 0.3664 0.3852 0.5212 0.2761 0.4757 0.4005 0.5521 0.4335 -0.2795 -0.3423 0.4294 0.5446 0.4180 0.3593 0.5751 0.4227 0.6547 0.4299 0.3285 0.4028 0.2675 0.5107 0.2794 0.5566 0.3501 0.3882 -0.2676 0.4805 0.3335 0.3637 0.4222 -0.2375 0.4056 0.6271 0.5365 0.4477 0.4768 0.2720 0.5460 0.4446 0.5880 0.3753 0.3339 0.6043 0.4712 0.2145 0.3353 0.3256 0.3765 0.3825 0.5497 0.4377 0.4603 0.5238 0.2002 0.2472 0.4931 0.2364 0.4373 -0.4864 0.6015 0.4612 -0.2615 0.3571 0.3533 0.4723 0.5186 -0.2873 0.5811 0.2308 0.4836 -0.2562 0.3729 0.5317 0.3541 0.4609 0.2765 0.4218 0.2383 0.5028 0.3302 0.5957 0.3976 0.4005 0.3751 0.3600 0.4230 0.4285 0.6067 0.6930 0.2299 0.4474 -0.2997 0.2789 -0.3746 0.2345 0.3046 0.3837 0.2624 0.2228 0.6169 0.5132 0.3649 0.4680 0.3208 0.3249 0.4917 0.4589 0.4944 0.4950 0.4108 0.5081 0.2684 -0.2670 0.5459 0.4238 0.3200 0.5156 -0.1955 0.3650 0.5310 0.4205 0.5169 0.4500 0.5172 0.3912 0.4290 0.4116 0.6489 0.3824 0.5603 -0.3233 0.2220 0.3160 0.5000 0.2340 0.4692 0.2912 0.3500 0.5214 0.5104 0.5794 -0.3855 0.2204 0.3144 0.3551 -0.3675 0.3425 0.4373 -0.3707 0.3544 0.5085 0.5100 0.2017 0.5941 0.3606 0.3043 -0.3346 0.5244 0.4692 0.5019 -0.2938 0.4837 0.3540 0.2438 0.4197 0.4215 0.4027 0.5280 0.5967 -0.2178 0.3726 0.3481 0.2739 0.5798 0.5511 0.4048 0.4252 0.3584 0.3306 0.3456 0.4183 0.2162 0.3478 0.4767 0.4725 0.5793 0.3365 0.3477 0.4317 0.3568 0.4497 0.4666 0.3373 0.3987 0.5614 0.2902 0.6137 0.4403 0.4839 -0.4493 0.5682 0.6427 0.4466 0.4589 -0.2855 0.4862 0.3795 -0.2275 0.5304 0.4563 0.2618 0.6931 0.3025 0.3458 0.4538 0.6330 0.3035 0.4932 0.2519 0.3786 0.4842 0.3861 0.4256 -0.2373 0.4133 0.4852 0.4951 0.2204 0.3670 0.3570 0.5626 0.2245 0.5233 0.4200 0.4074 -0.4321 0.4295 0.3229 -0.3480 0.3868 0.3920 0.2237 0.4884 0.5726 -0.2973 0.4089 0.3594 0.5735 0.5234 0.4617 0.2688 0.3579 0.4298 0.3382 0.6392 0.3886 0.2985 0.4962 0.4323 0.3289 0.4091 -0.3561 0.4565 0.3084 0.2506 0.5037 0.3274 0.2296 0.4282 0.3452 0.4256 0.4426 0.3077 0.3927 0.3009 0.5189 0.4193 0.4953 0.5026 0.4521 0.3652 0.5977 0.4346 0.4592 -0.2533 0.2591 0.4483 0.3334 0.2993 0.5198 0.2725 0.2578 0.4679 -0.1728 0.5548 0.4423 0.6143 0.3276 -0.3721 -0.4158 0.4263 0.4686 0.3461 0.4954 0.4767 0.4987 0.2465 0.7225 0.3037 0.4797 0.3051 0.2210 0.4077 0.5735 0.6390 0.3291 0.4241 0.4558 0.4758 0.2476 0.3820 0.3529 0.2830 0.2124 0.4442 0.4663 0.5235 0.2448 0.4550 0.2792 0.5056 -0.3795 0.4063 0.4131 -0.3870 0.3889 0.4887 0.6063 0.5215 0.5587 0.3307 0.3920 0.1900 0.3376 0.5467 0.5850 0.4838 0.2641 0.4195 0.3048 -0.2331 0.4995 0.2760 -0.4213 0.5444 0.5957 0.3188 0.3670 -0.3055 0.4619 0.5523 0.4100 0.5594 0.3408 0.2882 0.2556 0.3281 0.3140 0.6230 0.3648 0.4337 0.5436 0.2627 0.4644 0.3537 0.5581 0.2872 0.4080 -0.2988 -0.3259 -0.1959 0.4113 0.3321 0.4061 0.5455 0.4381 0.3874 -0.3703 0.5881 0.3433 0.3598 0.3460 0.3027 0.5445 -0.1923 0.3936 0.4879 -0.1912 0.6430 0.4776 -0.3972 -0.3567 0.4368 0.3378 0.4980 0.4348 0.5130 0.3461 0.4082 0.5897 0.5271 0.4470 0.2838 0.2196 -0.2140 0.4713 0.5462 0.3313 -0.3867 0.3677 0.3105 0.4713 -0.5128 0.4086 0.4939 0.4878 0.3433 0.4870 0.2867 0.3154 -0.4501 0.3787 0.3082 0.3367 0.6510 0.5557 0.3126 0.5796 0.4789 0.3039 0.5292 0.3310 0.4316 0.4741 0.3737 0.4216 0.2723 0.2710 0.3464 0.4624 0.2254 -0.3044 0.6598 0.4678 0.2702 0.5629 0.5869 -0.2567 0.3567 0.3479 0.3768 0.3819 0.5117 0.2706 0.4047 0.3800 0.3499 0.3804 0.4712 0.4374 -0.1764 0.3282 -0.2726 0.2822 0.3614 0.4386 0.3201 0.3819 0.4744 0.3989 0.4668 0.3241 0.4894 0.2858 0.4463 0.6619 0.6239 0.4712 0.3072 0.5574 0.5499 0.3393 0.6349 -0.2273 0.4228 -0.2481 0.2783 0.2044 0.4702 0.3826 -0.2651 0.3340 0.4645 -0.1947 0.3252 0.4550 -0.2091 -0.2902 0.5833 0.3749 0.4978 -0.1888 0.4330 0.6050 0.2772 0.5004 0.5637 0.6536 0.3719 -0.2036 0.4050 0.3635 0.6207 0.4657 0.6286 0.4353 0.5165 0.3850 0.2704 0.4139 0.4710 0.3793 0.4550 0.3219 0.3472 0.4085 0.3817 0.5725 0.5025 0.4979 -0.3141 0.2950 0.3821 0.3292 0.2443 0.4437 0.4559 0.3367 0.1852 0.2469 0.5318 0.4256 0.4672 0.4751 0.4978 0.4078 0.5575 -0.2340 0.4406 -0.3679 0.6776 0.4138 0.3608 0.2807 0.4119 0.3852 0.4920 0.3178 -0.2243 0.6602 0.2667 0.5972 0.5661 0.3857 0.3004 0.3962 0.4685 0.4222 0.5410 0.4634 0.5108 0.4480 0.6353 0.7146 0.5907 0.3655 0.4868 0.5284 -0.2801 0.5941 -0.1605 0.5541 0.4342 0.3933 0.2179 0.5030 -0.2082 0.5105 0.3098 -0.2663 -0.2625 0.3560 0.3353 0.4000 0.4560 0.4479 0.4797 0.2630 0.3976 0.5004 0.4559 0.4487 0.4312 -0.4524 0.4654 0.3199 0.4622 -0.3187 0.3469 0.4944 0.2984 0.3694 0.4385 0.4024 0.4410 0.3242 0.4728 0.4931 0.6072 0.6153 0.3400 0.2444 0.3887 -0.2821 0.1948 0.3398 0.3088 0.3810 0.5819 0.4234 0.3930 0.4652 0.3166 0.4180 0.4033 -0.5219 0.5757 0.4162 0.6299 0.1631 0.6261 0.5603 0.4451 0.3863 0.4792 0.4680 -0.2956 0.3565 0.5568 0.6207 0.3830 0.4710 0.4693 0.3212 -0.2449 0.3835 0.6174 -0.4801 0.4168 -0.3845 0.4237 0.4315 -0.1893 0.4252 0.4397 0.5100 0.3169 -0.3550 0.3357 0.5022 0.4061 0.5911 -0.2088 0.4782 0.3747 0.4553 0.4463 0.2295 0.4670 0.3847 0.4463 0.5391 0.4023 0.2464 0.3761 0.4393 0.3865 0.3735 0.3777 0.5814 0.3541 0.5280 0.5416 0.4625 0.4236 0.5071 -0.2869 0.4764 0.5496 0.3533 0.3231 0.5749 0.4649 0.4384 0.3608 0.3496 0.3282 0.5406 -0.1983 0.3963 0.4263 0.2940 0.5292 -0.2835 -0.4569 0.4724 -0.2693 0.4278 0.4040 0.4550 0.4066 0.3079 0.3675 0.4707 0.4954 0.5114 0.5894 0.4098 0.1960 0.4092 0.5475 -0.3558 0.4762 0.4844 0.4707 0.4153 0.5330 0.5616 0.3321 0.3975 -0.2684 0.4511 0.5121 0.3017 0.3604 0.5142 0.3851 0.2815 0.6088 0.4458 0.3838 0.5273 0.4747 0.4323 0.4391 0.4641 -0.4248 -0.5106 0.4787 0.4008 0.6827 0.2098 0.3895 -0.2424 0.4266 0.4423 0.2946 0.4394 0.3365 -0.2473 0.3842 0.4786 0.5294 -0.2428 -0.3645 0.2639 0.3939 0.2471 -0.2084 0.4064 0.4216 0.4985 0.3588 0.4196 0.5049 0.5303 0.4274 -0.4038 0.5934 -0.2699 0.4934 -0.1571 0.4781 0.3559 0.3554 0.4201 0.3725 0.2389 0.4220 0.3910 0.3206 -0.1985 0.3874 0.5567 -0.3713 0.5107 0.3093 0.5002 0.3539 0.5304 0.2981 0.4218 0.6421 0.3099 0.5688 0.5257 0.3678 0.4184 0.2540 0.3528 0.4271 0.5022 0.5642 0.3964 0.4478 0.4250 -0.3024 0.4137 0.3476 0.4148 0.2506 0.2535 0.5492 -0.2851 0.4539 0.4570 0.4408 -0.2636 0.5432 0.4787 0.4273 0.6242 0.3985 0.2942 0.2931 0.4282 0.3183 0.5848 -0.2954 -0.2676 0.2855 0.3326 0.4954 0.5868 0.3801 0.5539 0.2863 0.5929 -0.2471 0.4049 0.2572 0.3263 0.4302 0.4449 0.3969 -0.3158 -0.2696 0.4606 0.3214 0.6276 0.2470 0.4618 0.4010 0.5234 0.5179 0.4082 0.3010 0.2714 0.2698 0.3359 0.5307 0.3778 0.2933 0.1957 0.4309 0.1945 0.3506 0.6289 0.3151 -0.2802 0.3157 -0.2307 0.3900 0.5216 0.3146 0.4851 -0.3109 0.5316 -0.3035 0.3565 -0.3630 0.5468 0.4095 0.5025 -0.2866 0.2750 0.4545 0.2934 0.3491 0.3215 0.2636 0.5140 0.3962 0.5925 0.4869 0.4605 -0.4506 0.2558 0.3201 0.3568 0.2973 0.4191 0.2333 0.3505 0.3651 0.2641 0.3066 -0.4506 0.4248 0.3167 0.5334 0.4677 0.2748 0.4353 0.3992 0.5278 0.3616 0.5317 0.5328 0.5054 0.4688 0.3819 0.5966 0.2100 0.3031 0.2956 0.2517 0.5586 0.3200 0.4302 -0.2265 0.3110 0.4932 0.4322 0.4794 0.6295 0.3176 0.3472 0.3383 -0.2767 -0.4232 0.4549 0.2933 0.4989 0.2663 0.2691 0.3170 0.3075 0.3803 0.4246 -0.3148 0.6179 0.2939 0.4114 0.3556" HIT_INDICES="1758 2298 2626 3145 3778 5688 7277 8111 8872 10305 11413 16465 17407 20555 20567" ES_PROFILE="0.0160 0.0805 0.1496 0.2019 0.2412 0.2016 0.1673 0.1645 0.1610 0.1174 0.0843 -0.1541 -0.1857 -0.1775 0.0018" RANK_AT_ES="20554.0000" RANK_SCORE_AT_ES="-0.4246"/>
  <DTG RANKED_LIST="gsea_treatment_collapsed.rnk" TEMPLATE="na_as_pre_ranked" GENESET="gene_sets.gmt#WANG_HOXA9_VS_MEIS1_UP" ES="-0.2767" NES="-1.0924" NP="0.4000" FDR="0.4605" FWER="1.0000" CHIP="ftp.broad.mit.edu://pub/gsea/annotations/HG_U133_Plus_2.chip" RND_ES="0.3508 0.4274 0.4234 0.5058 0.4989 0.4712 0.4364 0.5468 0.3719 0.4355 0.2720 0.3150 0.5127 0.2853 0.3515 0.2542 0.4689 0.3103 0.5628 0.4214 0.3820 0.2159 0.5524 0.5056 0.3825 0.1809 0.2809 0.3383 0.3291 0.4323 0.4473 0.3744 0.4469 0.4755 0.3083 0.4200 -0.2779 0.4393 0.2912 0.2770 -0.3441 0.5139 0.4008 -0.2488 0.2371 -0.1388 0.4055 0.4331 0.5555 0.4562 0.3104 0.3112 0.2702 0.3088 0.2254 0.4610 0.3542 0.1567 0.4350 0.3763 0.4420 -0.1591 0.4039 0.4338 0.2042 0.2574 0.4544 0.2927 0.2796 0.2888 0.4486 0.3354 0.4570 -0.1959 0.3823 -0.2060 0.3677 0.2942 0.3724 0.2189 0.3461 0.3636 0.4199 0.4330 0.2210 0.4197 0.3223 0.4944 0.4718 0.2709 0.4248 0.5389 -0.3445 0.3361 0.2039 0.2581 0.3725 0.4137 0.4011 0.4037 0.3563 0.3985 0.4536 0.2674 0.2738 0.4309 0.5278 0.4780 0.4227 0.4105 0.3352 0.4891 0.5555 0.2788 0.5254 0.5369 0.4974 0.2890 0.4537 0.2390 0.4178 0.4651 0.2332 0.5140 0.1559 0.4297 0.4602 0.5202 0.3791 0.4342 0.3366 0.4415 0.2556 0.3107 0.3090 0.2585 0.3647 0.4520 0.4407 0.4050 -0.2307 -0.2550 0.4046 -0.1858 0.3048 0.4683 0.3326 0.3751 0.4364 0.2887 0.4703 0.1548 0.2564 0.4002 0.4983 0.1868 0.3764 0.5874 0.3919 0.5195 0.5283 0.4641 0.1932 0.4214 0.4082 0.3730 0.2280 0.3142 0.2992 0.3179 0.3492 0.3433 0.4494 0.5850 0.3754 0.2840 0.3247 0.7366 0.2906 0.5359 0.2639 0.5500 0.3639 0.2589 0.5848 0.3690 0.4640 0.3414 0.2846 0.4066 0.4785 0.2446 0.3519 0.3529 0.4905 0.2604 0.2580 0.2346 0.4458 0.1899 0.3858 0.3218 0.3217 0.2883 0.4235 0.4867 0.5580 0.3195 0.4039 -0.1712 0.4563 -0.3264 0.3678 0.4149 0.2998 0.3994 0.3815 0.2623 0.1846 0.2186 0.3411 0.3056 0.3709 0.3791 0.2063 0.4245 0.5542 0.4839 0.3136 0.5002 0.3977 0.3252 0.4850 -0.3564 0.3209 0.4588 0.3922 0.3541 0.4307 0.3355 0.3981 0.4197 0.4901 0.5018 0.5892 0.3615 0.3753 0.3925 0.4717 0.3938 0.3152 -0.2739 0.5025 0.2211 0.3740 0.4651 0.3735 0.3284 0.3944 0.4164 0.3899 0.4481 0.3921 0.2905 0.3618 0.3810 0.2098 0.2532 0.2326 0.5170 0.3699 0.4955 0.4324 0.3681 0.4072 0.3010 0.3007 0.4177 0.2649 0.3099 0.4364 0.4140 0.5077 0.4466 0.2131 0.3959 0.4471 0.4023 0.4532 0.5758 0.2393 0.3081 0.4543 0.3103 0.3378 -0.2909 -0.2382 0.4102 0.4449 0.4298 0.4319 0.3668 0.3509 0.4265 0.5383 0.2633 0.2720 0.4349 0.3679 0.4522 -0.2920 0.3530 0.3530 0.5731 0.3978 -0.3573 -0.3014 0.2999 0.4428 0.2711 0.4063 0.5646 0.3580 0.4006 0.4822 0.3293 0.3248 0.2502 0.3672 0.2848 0.4846 0.4054 0.2782 0.3561 0.3247 0.1576 0.3452 0.5009 0.5151 0.3519 0.5207 0.4321 0.4290 0.5201 0.4042 0.5101 0.3760 0.2704 0.3564 0.3402 0.3978 0.5661 0.3699 0.5083 0.3441 0.2712 0.2081 0.3327 0.4328 0.3020 0.4556 0.1884 0.3546 0.3503 0.5015 0.3562 0.4938 0.4261 0.3822 0.2215 0.1651 0.4470 0.4579 0.4831 0.5107 0.3690 0.3331 0.4525 0.4257 0.3804 0.3392 0.4819 0.3711 0.2873 -0.2090 0.5032 0.3781 0.4888 -0.2292 0.3351 0.4106 0.4152 0.2374 0.4027 0.2938 0.2917 0.5042 0.3879 0.5207 -0.2223 0.4220 0.4624 0.5050 0.3999 0.3620 0.3649 0.4060 0.4268 0.4833 0.3778 0.4985 0.5427 0.2468 0.3927 0.2388 0.4272 0.4451 0.4687 0.2848 0.1994 0.3311 0.3927 0.2936 0.4448 0.4940 0.2585 0.3451 0.3307 0.4342 0.3485 0.3647 0.3977 0.3863 0.3159 0.4857 0.4624 0.2088 0.3356 0.3328 0.5242 0.3937 0.5236 0.5824 0.4817 0.3724 0.3881 0.2693 0.3618 0.5542 0.3211 0.4397 0.3239 0.4094 0.5462 0.4092 0.3349 0.4234 0.3302 0.4976 0.3660 0.4509 0.2433 0.4443 0.4657 -0.1896 0.3970 0.3918 0.3770 0.3005 0.5399 0.4078 0.3768 0.5195 0.2216 0.4857 -0.2948 0.3946 0.3602 0.3882 0.4711 0.2628 0.1932 0.4409 0.3322 0.3469 0.4087 0.4235 0.5091 0.2604 0.3318 0.2483 -0.2531 0.2014 0.2119 0.3737 0.3500 0.3885 0.2825 0.3905 -0.2572 0.5046 0.2415 0.4420 -0.2430 0.3074 0.2570 0.3886 0.3542 0.2148 0.3734 0.1637 0.4646 0.4168 0.3564 0.2539 -0.2585 0.4210 0.3415 0.4005 0.3904 0.3923 0.3894 0.3130 0.2328 0.3916 0.3616 0.4701 0.4095 0.3699 0.3055 0.2655 0.3077 0.3452 0.4569 0.2336 0.3379 0.3412 0.2721 0.4180 0.4289 0.2744 -0.1696 0.3817 0.3845 0.4147 0.3331 0.4662 0.5382 0.5302 0.2590 0.4489 0.2620 0.3660 0.5605 0.2952 0.3773 0.4366 0.3892 0.3787 0.3070 0.3992 0.4230 0.4880 0.3508 0.4255 0.4219 0.4260 0.3687 0.2985 0.4345 0.3524 0.3178 0.3555 0.4195 0.3763 0.4874 0.5299 0.3410 0.4889 0.4083 0.3203 0.4487 0.3442 0.4249 0.4561 0.3859 -0.3246 0.4534 0.4331 0.3652 0.2574 0.3573 0.3829 0.4975 0.2843 0.3449 0.2087 0.3827 0.4187 0.1710 0.2959 0.5013 0.2966 0.3322 0.2316 0.3176 0.3337 0.3394 0.2825 0.3873 0.4474 0.3061 0.1774 -0.1741 0.4012 0.4118 0.5130 0.4220 0.3861 0.2690 0.4468 0.5215 0.5031 0.3547 0.4512 0.3022 0.4438 0.5087 0.3049 0.4882 0.2666 0.4275 0.4162 0.3544 0.2869 0.3309 0.5477 0.4734 0.3760 0.4441 0.5028 0.3194 0.5272 0.4078 0.4212 0.2072 0.2686 -0.3279 0.3080 0.4547 0.2623 -0.2253 0.3587 0.3679 0.4150 0.4798 0.3893 0.6015 -0.2948 0.4430 0.3136 0.3069 0.3784 0.1816 0.3948 0.4135 0.3109 0.1769 0.3562 0.5284 0.2926 0.1853 0.3369 0.3673 0.2598 0.2521 0.4031 0.3955 0.3032 0.3892 0.3218 0.3366 0.5223 0.3558 0.1872 0.4073 0.3382 0.4832 0.3864 0.2937 0.3949 0.2676 0.2602 -0.2450 0.1912 -0.3376 -0.1877 0.3056 0.3526 0.4156 0.3358 -0.3111 0.4659 0.2657 -0.2139 0.4264 0.5093 0.3974 0.3806 0.4571 0.2125 0.5267 0.3923 -0.3130 0.3543 0.3076 0.5084 0.3811 0.2677 -0.2741 0.3429 -0.2228 0.3278 0.3039 0.3192 0.3722 0.3538 0.3331 0.4325 0.3420 0.3812 0.3942 0.3419 0.3553 0.3490 -0.1750 0.3551 0.4266 0.3405 0.3764 0.4514 0.4533 0.4761 0.3960 0.3787 0.3779 0.5012 0.2954 0.4457 0.3926 0.5697 0.3531 0.6160 0.3423 0.3328 0.3264 0.4632 0.5147 0.4229 0.2997 0.4644 0.2076 0.3033 0.3411 0.4527 0.3437 0.3574 0.3269 0.3718 0.3900 0.5429 0.4822 0.3098 0.4280 0.3969 0.3539 0.3772 0.4027 0.2787 0.4764 0.4303 0.3794 0.3414 0.3564 -0.3387 0.1678 0.3754 0.4849 0.3954 0.3642 0.2222 0.3027 0.3801 -0.2897 0.2388 0.1528 0.4280 0.4551 0.5161 0.3808 0.4305 0.4255 0.3608 0.3791 0.2746 0.3775 0.4466 0.3639 0.3658 0.5634 0.4018 0.4957 0.5038 0.3957 0.4754 0.2702 0.3585 0.2806 0.4471 0.4272 0.2148 0.5050 0.2555 0.4179 0.2669 0.5049 0.4717 0.3025 0.3223 0.4467 0.2552 0.4070 0.3389 0.4137 0.3472 0.4125 0.2547 0.5111 0.4877 0.4004 0.5010 0.4379 0.4578 -0.2094 0.3497 0.3294 -0.1592 0.4355 0.5143 0.4845 0.4868 0.2832 0.4019 0.3968 0.4223 0.4009 0.3167 0.3644 0.3411 0.4378 0.2687 0.5000 0.4419 0.4019 0.2672 0.3429 0.4401 0.4871 0.2422 0.3700 0.3053 0.4674 0.3943 0.3228 0.4197 0.3641 0.4618 0.4978 0.2420 0.3865 0.3241 0.3591 0.4528 0.4361 0.4947 0.3312 0.4107 0.4179 0.4021 0.3622 0.3674 0.2410 0.3157 0.3142 0.2919 0.4109 0.3658 0.3273 0.2757 0.2584 0.3615 0.4659 0.2521 0.4268 0.3338 0.4514 0.3989 0.3399 0.4086 0.4126 0.2868 -0.2904 0.1876 0.3663 0.4116 0.4744 0.3072 0.3545 0.5143 0.5344 0.3362 -0.2939 0.2401 0.4515 0.4769 0.4534 0.3545 0.3469 0.3680 0.4248 0.3522 0.3654 0.4961 0.4227 -0.2776 0.3980 0.4684 0.3765 0.3810 -0.1891 0.3346 0.3591 0.2228 0.3724 0.5430 0.3492 0.3562 0.4882 0.4672 0.2059 0.4559 -0.2607 0.3198 0.2512 0.3056 0.4163 0.5183 0.3892 0.4413 0.4498 0.2603 0.4789 0.2956 0.5224 0.3700 0.2072 0.4564 0.3387 0.4646 0.3351 0.4839 0.4418 0.4500 0.3487 0.3320 0.3802 0.3619 0.4707 0.3747 0.5586 0.4218 0.4809 0.2552 0.3569 0.4377 0.4704 -0.2919 0.4502 0.3134 0.3065 0.5269 0.3580 0.3300 0.2736 0.3519 0.2539 0.4916 0.4283 -0.1806 0.3118" HIT_INDICES="1813 2263 2924 3114 3791 7236 8226 8473 8627 9060 9166 10623 10975 11972 12160 13895 13947 15579 15866 16149 17121 17509 17685 18270 18550 18591 20596" ES_PROFILE="-0.0037 0.0513 0.0871 0.1435 0.1696 0.0385 0.0216 0.0396 0.0615 0.0679 0.0897 0.0394 0.0415 0.0081 0.0132 -0.0641 -0.0598 -0.1380 -0.1494 -0.1592 -0.1964 -0.2025 -0.1970 -0.2067 -0.1990 -0.1793 0.0004" RANK_AT_ES="20595.0000" RANK_SCORE_AT_ES="-0.8627"/>
  <DTG RANKED_LIST="gsea_treatment_collapsed.rnk" TEMPLATE="na_as_pre_ranked" GENESET="gene_sets.gmt#GLUCONEOGENESIS" ES="-0.2270" NES="-1.0902" NP="0.2609" FDR="0.4541" FWER="1.0000" CHIP="ftp.broad.mit.edu://pub/gsea/annotations/HG_U133_Plus_2.chip" RND_ES="0.2631 0.4063 0.4089 0.3653 0.3341 0.4635 0.3520 0.2847 0.4133 0.4103 0.3978 0.3818 0.4435 0.3088 0.2923 0.4305 0.3421 0.2746 0.2428 0.2948 0.2953 0.3378 0.4807 0.4286 0.3290 0.2670 0.2565 0.2771 0.3910 0.1866 0.3332 0.2306 0.4111 0.3317 0.4478 0.3724 0.3269 0.2501 0.3976 0.3985 0.2318 0.3622 0.2944 0.2672 0.3743 -0.2008 0.3855 0.3931 0.3123 0.3715 0.4068 0.3170 0.4343 0.2586 0.4193 0.3472 0.2165 0.3421 0.3127 0.2841 0.4284 0.3346 0.3161 0.3395 0.2058 0.3700 0.2506 0.3029 0.2755 0.3775 0.3340 0.3547 0.3102 0.2278 0.2267 0.2730 0.4568 0.2699 0.3609 0.3198 0.3329 0.3724 0.3274 0.4316 0.4332 0.2832 0.3782 0.2725 0.2678 0.4371 0.3856 0.2984 0.3500 0.4009 0.3793 0.2952 0.3537 0.4074 0.3733 0.3472 0.2960 0.3086 0.3524 0.4712 0.4178 0.2481 0.2942 0.2876 0.4047 0.2168 0.3939 0.4209 0.4850 0.3155 0.3216 0.3121 0.2750 0.2887 0.4308 0.3319 0.4773 0.3123 0.3826 0.3152 0.2609 0.2698 0.3390 0.3940 0.3983 0.3991 0.3585 0.4023 0.3701 0.3750 0.2661 0.4139 0.3306 0.2063 0.4823 0.2975 0.4819 0.3400 0.4780 -0.2915 -0.1909 0.4565 0.3389 0.3891 0.3570 0.4046 0.3239 0.4222 0.3305 0.3045 0.3487 0.3095 0.3710 0.2928 0.3595 0.3965 0.3323 0.3648 0.3807 0.4003 0.2921 0.2921 0.3772 0.2877 0.3538 0.4030 0.2752 0.3262 0.4799 0.3387 0.4524 0.3016 0.3368 0.2253 0.3172 0.3776 0.3930 0.3163 0.2920 0.2522 0.4029 0.3766 0.3427 0.3324 0.3443 0.2261 0.3006 0.2804 0.3683 0.3118 0.3634 0.3564 0.2794 0.2019 0.3590 0.4423 0.4187 0.3458 0.3103 0.3870 0.3116 0.4096 0.2121 0.3744 0.3661 0.4200 0.3692 0.3888 0.4483 0.3342 0.4750 0.3159 0.3302 0.2726 0.2236 0.5054 0.4038 0.3820 0.4385 0.3560 0.3799 0.4835 0.3733 0.4247 0.3551 0.4211 0.3641 0.3287 0.3628 0.4779 0.3423 0.3583 0.3105 0.2229 0.3340 0.2046 0.2926 0.3563 0.3761 0.3200 0.3360 0.4300 0.2658 0.3184 0.2252 0.3212 -0.1960 0.2310 0.3016 0.4792 0.1426 0.3469 -0.2119 0.3510 0.2109 0.3017 0.4032 0.3141 0.3843 0.4420 -0.1612 0.3376 0.3296 0.4230 0.2914 0.2439 0.3274 0.2346 0.3632 0.4535 0.3807 0.2707 0.3506 0.3430 0.3076 0.2774 0.3032 0.4011 0.2828 0.4402 0.4290 0.3798 0.1973 0.3086 0.2506 0.3054 0.3099 0.2548 0.2324 0.1961 0.2394 0.3191 0.3802 0.2356 0.4368 0.2634 0.3696 0.5052 0.5063 0.2932 0.4408 0.3809 0.3405 0.3388 0.2534 0.3802 0.3401 0.3839 0.4577 0.4272 0.2374 0.3413 0.3995 0.3463 0.3679 0.3047 0.5260 0.3174 0.4191 0.3676 0.3563 0.2447 0.3578 0.2304 0.3587 0.2485 -0.2541 0.4048 0.3825 0.4590 0.2807 0.3564 0.3056 0.3862 0.2833 0.3042 0.4134 0.3765 0.3551 0.4074 0.3005 0.2682 0.2927 0.4296 0.4537 0.4306 0.2846 0.2306 0.2664 0.2532 0.3811 0.3342 0.2277 0.3567 0.2701 0.3672 -0.2108 0.3128 0.2823 0.4247 0.3583 0.4141 0.3653 0.3808 0.3214 0.2524 0.3394 0.4409 0.3861 0.2622 0.3966 0.2554 0.2048 0.2908 0.4194 0.3435 0.3451 0.4480 0.3182 0.4400 0.2802 0.3638 0.2725 0.3558 0.3902 0.3990 0.3160 0.3574 0.3271 0.3361 0.2946 0.2134 0.2595 0.5055 0.3662 0.3705 0.2136 0.3955 0.4089 0.4318 0.3918 0.4636 0.3422 0.3926 0.3745 0.3098 0.3252 0.3840 0.3250 0.3971 0.5544 0.2860 0.3680 0.2752 0.3195 0.2546 0.2377 0.2624 0.3468 0.3615 0.2891 0.4414 0.2264 0.2627 0.4485 0.2893 0.3453 0.3335 0.2766 0.3888 0.4334 0.3709 0.3826 -0.2117 0.2742 0.3476 0.3605 0.3758 0.4349 0.3326 0.2954 0.3695 0.4026 0.4729 0.2932 0.2461 0.2401 0.3831 0.4169 0.4010 0.3235 0.3860 0.3636 0.1831 0.3283 0.3170 0.3528 0.3478 0.3953 0.3610 0.3857 0.3578 0.2995 0.4985 0.4196 0.3444 0.3887 0.3412 0.3513 0.3795 0.3865 0.2778 0.3711 0.3352 0.3491 0.2499 0.4381 0.2102 0.4203 0.2154 0.3468 0.3727 0.2407 0.3689 0.2463 0.2516 0.3633 0.3717 0.3413 0.3518 0.4121 0.4317 0.3352 0.4097 0.4111 0.4446 0.3291 0.2327 0.3441 0.2851 0.3626 0.2847 0.3266 0.1985 0.2396 0.3869 -0.1828 0.3269 0.4117 0.3181 0.4043 0.3357 -0.2074 0.2935 0.3472 0.2859 0.2833 0.3809 0.4163 0.3077 -0.1577 0.4114 0.3515 -0.1532 0.3640 0.4243 0.3093 0.3491 0.3824 0.5055 0.3023 0.3210 0.2895 0.3179 0.4281 0.3495 0.3595 0.4709 0.1900 0.4355 0.4529 0.3770 0.4226 0.3002 0.3800 0.4665 0.2830 0.3575 0.4485 0.3431 0.3455 0.3283 0.2880 0.4343 0.3495 0.4860 0.3365 0.3449 0.3137 0.3856 0.3886 0.2153 0.4780 0.3548 0.3526 0.4000 0.3429 0.2359 0.3923 0.3174 0.3641 0.3433 0.2971 0.2839 0.3652 0.3558 -0.2172 0.3091 0.3244 0.4122 0.2653 0.4174 0.2869 0.4045 0.3175 0.3385 0.3247 0.3807 0.3964 0.3632 0.3442 0.3510 0.3413 0.3991 0.4646 0.3196 0.4660 0.4163 0.2096 0.4009 0.3798 0.2002 0.3085 0.2741 0.3522 0.2547 0.3570 0.4584 0.3796 0.2964 0.3823 0.4032 0.2680 0.2771 0.3131 0.3471 0.3087 0.4304 0.3600 0.4790 0.4297 0.3293 0.2942 0.4316 0.2656 0.3857 0.3710 0.4767 0.5135 0.3405 0.3395 0.4097 0.3449 0.3071 0.3477 0.3501 0.3715 0.3585 0.3551 0.2825 0.3561 0.3632 0.3457 0.3653 0.3144 0.3646 0.3976 0.4197 0.3986 0.1968 0.4562 0.4190 0.3992 0.4462 0.3699 0.3439 0.3556 0.3127 0.2573 0.3367 0.3598 0.3592 0.3042 0.3800 0.3697 0.2756 0.4299 -0.1542 0.4638 0.4724 0.3788 0.4522 0.3566 0.3274 0.4031 0.3763 0.3779 0.4088 0.3226 0.3236 0.3870 0.2345 0.4549 0.3200 0.3159 0.3532 0.3679 0.3660 0.3409 0.3917 0.3590 0.3099 0.2140 0.3208 0.2941 0.4131 0.2936 0.3280 0.2263 0.4211 0.3267 0.3019 0.4328 0.3495 0.3289 0.2226 0.3180 0.4585 -0.2282 0.4091 0.4427 0.4109 0.2995 0.4121 0.3442 0.3941 0.3768 0.4669 0.4529 0.4180 0.5093 0.2469 0.3975 0.3717 0.3399 0.4496 0.4137 0.3449 0.3281 0.5017 0.3021 -0.2060 0.4251 0.3245 0.2908 0.3302 0.3062 0.2297 0.4360 0.4063 0.4141 0.2442 0.5083 -0.2386 0.2411 0.3410 0.3557 0.2549 -0.2624 0.2828 0.3183 0.4912 0.2022 0.3068 0.3968 0.2560 0.3314 0.3305 0.4098 0.3513 0.4012 0.2919 0.3679 0.3847 0.3986 0.4737 0.2753 0.3595 0.2973 0.4349 0.4817 0.3954 0.3783 0.4747 0.4257 0.2898 0.2833 0.3315 0.3136 0.4108 0.3863 0.2649 0.4543 0.4270 0.3114 0.3715 0.4963 0.4182 0.2763 0.3545 0.2152 0.3128 0.2911 0.3612 0.3087 0.4343 0.2712 0.2707 0.2821 0.4209 0.4438 0.3525 0.3743 0.3316 0.3086 0.4088 0.3514 0.2797 0.3706 0.2385 0.4587 0.2315 0.3851 0.3231 0.3870 0.3434 0.3237 0.3529 0.4766 0.2518 0.4346 0.4009 0.1326 0.4975 0.3980 0.4634 0.4541 0.3301 0.3171 0.4269 0.2920 0.3825 0.3486 0.1954 0.3352 0.4575 0.3461 0.4297 0.3630 0.3698 0.2912 0.2074 0.4280 0.4039 0.4235 -0.2195 0.3657 0.3397 0.4142 0.3277 0.3292 0.2176 0.3959 0.1555 0.4398 0.4133 0.4040 0.2675 0.3943 0.3515 0.2563 0.2313 0.3766 0.2816 0.4035 0.2472 0.4187 0.3044 0.1915 0.3463 -0.2415 0.1591 0.3232 0.2710 0.2127 0.2992 0.3502 0.4085 0.2655 0.4068 0.3410 0.2830 0.3362 0.3975 0.3321 0.4961 0.3245 0.4281 0.3325 0.2908 0.3197 0.2251 0.3136 0.3688 0.2744 0.3692 0.3098 0.3048 0.3149 0.3616 0.3254 0.4107 0.3637 0.3918 0.3454 0.2983 0.3619 0.3559 0.3314 0.3518 0.3466 0.3124 0.4661 0.3183 0.3879 0.1870 0.3780 0.2855 0.3250 0.3495 0.4224 0.2109 0.4025 0.4014 0.3429 0.2703 0.2545 0.2895 0.3973 0.4482 0.4493 0.4145 0.3403 0.2178 0.4304 0.3913 0.3870 0.3509 0.2841 0.4059 -0.2001 0.3776 0.3611 0.3396 0.4275 0.3486 0.3975 0.2237 0.3193 0.3135 0.4004 0.4633 0.3025 0.4550 0.2354 0.4386 0.3194 0.4093 0.2662 0.3689 0.3532 0.3759 0.3767 0.4044 0.2992 0.4042 0.2984 0.4012 0.2498 0.4191 0.3469 0.3353 0.1832 0.2887 0.3660 0.3971 0.3080 0.2691 0.3555 0.3073 0.3689 0.2959 0.3005 0.2793 0.3260 0.4257 -0.1924 0.4184 0.4971 0.3115 0.3326 0.3833 0.2991 0.2264 0.2929 0.3544" HIT_INDICES="201 1423 1708 1897 2267 2557 2660 5730 5864 6056 6203 6774 7193 7491 8667 9051 9691 9957 10093 10308 11189 11934 12047 12242 12761 12932 13233 14035 14143 14215 14218 14703 14914 15589 15673 15884 16166 16233 16283 16603 16604 16867 17414 17433 18290 18684 19286 19554 19647 20063 20530 20594" ES_PROFILE="0.0754 0.0666 0.0999 0.1360 0.1599 0.1853 0.2193 0.0942 0.1115 0.1255 0.1412 0.1346 0.1341 0.1387 0.0973 0.0936 0.0759 0.0757 0.0816 0.0831 0.0502 0.0223 0.0248 0.0230 0.0042 0.0019 -0.0073 -0.0427 -0.0447 -0.0451 -0.0421 -0.0638 -0.0728 -0.1050 -0.1082 -0.1170 -0.1284 -0.1292 -0.1290 -0.1408 -0.1372 -0.1455 -0.1655 -0.1598 -0.1912 -0.1978 -0.2102 -0.2039 -0.1882 -0.1824 -0.1448 0.0005" RANK_AT_ES="19285.0000" RANK_SCORE_AT_ES="-0.0971"/>
  <DTG RANKED_LIST="gsea_treatment_collapsed.rnk" TEMPLATE="na_as_pre_ranked" GENESET="gene_sets.gmt#GLYCINE_SERINE_AND_THREONINE_METABOLISM" ES="-0.2332" NES="-0.9753" NP="0.5476" FDR="0.6139" FWER="1.0000" CHIP="ftp.broad.mit.edu://pub/gsea/annotations/HG_U133_Plus_2.chip" RND_ES="0.3978 0.3745 0.4231 0.3032 0.5160 0.4824 0.3433 0.4176 0.4396 0.4660 0.3186 0.3102 0.4540 0.3705 0.2422 0.4917 0.3893 0.3038 0.3896 0.2789 0.4573 0.3214 0.3741 0.2967 0.3256 0.3645 0.3224 0.3494 0.4146 0.4072 0.3751 0.3270 0.4135 0.3978 0.2851 0.3016 0.3314 0.4468 0.3605 0.4653 0.3590 0.2494 0.4128 0.3637 0.3829 0.3090 0.2818 0.2776 0.3633 0.3248 -0.1983 0.2900 0.2441 0.2132 0.4240 0.2176 0.3323 0.3634 0.4825 0.4408 0.4050 0.3810 0.3938 0.2744 0.4299 0.2597 0.2971 0.3563 0.3034 -0.1802 0.3321 0.2739 0.4120 0.2012 0.2468 0.3199 0.2569 0.2810 0.4041 0.3732 0.3800 0.3486 0.3897 0.5226 0.3873 0.2451 0.3753 0.2495 0.4332 0.3829 0.4371 0.2877 0.2364 0.4573 0.3346 0.2763 0.3664 0.3401 0.4646 0.3946 0.2951 0.3105 0.3653 0.4079 0.4178 0.3146 0.4745 0.2258 0.4142 0.3041 0.2985 0.2976 0.2121 0.2909 0.4269 0.1977 0.2983 0.3941 0.3490 0.2285 0.2888 0.2525 0.3411 0.3636 0.2827 0.2133 0.4077 0.2391 0.4490 0.4054 0.4190 0.4258 0.4976 0.4321 0.4257 -0.2110 0.2799 0.4063 -0.1518 0.3440 0.4114 0.3312 0.3727 0.4170 0.3834 0.4563 0.4823 -0.2782 0.2839 0.2036 0.4078 0.4463 0.5058 0.2882 0.3867 0.4667 0.3433 0.4375 0.4087 0.3338 0.3339 0.3652 0.4250 0.3498 0.4154 0.2847 -0.2400 0.2951 0.4188 0.4811 0.3514 0.4083 0.4184 0.4550 0.3751 0.3793 0.2971 0.3112 0.5101 0.3958 0.2776 0.2269 0.3779 0.4786 0.4394 0.1658 0.3869 0.3619 0.3906 0.2983 0.5346 0.4394 0.4537 0.2647 0.2336 0.2017 -0.2236 0.3522 0.5141 0.4342 0.4114 -0.1882 0.3440 0.3505 0.2685 0.4683 0.4894 0.3080 0.2539 0.3078 0.4491 0.4293 0.2768 0.2348 0.4857 0.2543 0.5569 0.2617 0.4409 0.3347 0.2826 0.4881 0.2540 0.4326 0.4421 0.3533 0.3954 0.4489 0.2679 0.3960 0.4368 0.2181 0.3337 0.4119 0.2240 0.3874 0.4152 0.4565 0.3011 0.4205 0.2987 0.3571 0.3654 0.3928 0.3967 0.2520 0.5453 0.4871 0.2995 0.2865 0.3834 0.2262 0.3332 0.5518 0.3866 0.3879 0.4113 0.3577 0.4138 0.5149 0.4080 0.3616 -0.1672 0.3325 0.2906 0.2039 0.2006 0.4706 0.2409 0.4051 0.3999 0.3886 0.2512 0.3140 0.4090 -0.1777 0.3353 0.3813 0.4260 0.3722 0.4715 0.4015 0.3380 0.4076 0.4868 0.4340 0.3958 0.3292 0.4505 0.4210 0.3165 0.3836 0.3830 0.3306 0.2673 0.3973 0.3401 0.4121 0.5263 0.3125 0.2866 0.4096 0.3367 0.2822 0.4487 0.4413 0.2114 0.4745 0.3980 0.3986 0.2717 0.3909 0.3188 0.2986 -0.2467 0.3369 0.4384 0.4146 0.3281 0.2935 0.3428 0.3883 0.4157 0.3923 0.3743 0.2355 0.2625 0.3441 0.3038 -0.2498 0.3988 0.2767 0.3488 0.4462 0.4817 0.3221 0.3663 0.3376 0.1542 0.2351 0.2504 0.4285 0.3842 0.1983 0.2606 0.4676 0.3277 0.3832 0.2674 0.3251 0.2707 -0.1935 0.3673 0.3891 0.2989 0.3487 0.2998 0.2258 0.2948 0.4350 0.4996 0.4749 0.4386 0.5000 0.4200 0.4911 0.3212 0.4331 0.3250 0.4586 0.3397 0.2725 0.4835 0.4264 0.3399 0.3979 0.3804 0.4061 0.2588 0.2880 0.3011 0.3658 0.2484 0.3629 0.3973 0.4103 0.4936 0.3263 0.3941 0.3273 0.3534 0.3712 -0.3097 0.3623 0.4245 0.2145 0.4008 0.4369 0.2153 0.2783 0.4318 0.4438 0.4318 0.4463 0.4177 0.4176 0.3998 0.1947 0.4278 0.3903 0.4532 0.3338 0.4045 0.4699 0.4273 0.3122 0.3325 0.4086 0.2932 0.1985 0.3340 0.4556 0.4246 -0.2794 0.4704 0.2728 0.2813 0.4261 0.3697 0.4223 0.3730 0.4246 0.2524 0.2135 0.2066 0.3755 0.4443 0.3914 0.4376 0.2343 0.3103 0.4483 0.3031 0.4768 0.5375 0.3738 0.3217 -0.2580 -0.2540 0.3766 0.3426 0.2292 0.4927 0.3628 0.4037 0.5188 0.4237 0.3236 -0.3521 0.4947 0.3165 0.4491 0.2465 0.3367 0.4432 0.4372 0.3752 0.3830 0.4682 0.4456 0.4352 0.3362 -0.1662 0.2631 0.3585 0.2760 0.4356 0.3553 0.3644 0.3412 0.3648 0.4911 0.3517 0.3845 0.4919 0.3305 0.3789 0.2817 0.3030 0.4190 0.4095 0.2990 0.4107 0.2230 0.1894 0.4006 -0.2166 0.3686 0.3799 0.2652 0.4491 0.4564 0.4573 0.2619 0.2330 0.3680 0.3615 0.2264 0.4638 0.3071 0.3475 0.4828 0.3816 0.2357 0.4456 0.4207 0.3609 0.4169 0.4607 0.4037 0.4185 0.4199 0.3621 0.3566 0.2347 0.4357 0.4421 0.3997 0.3125 0.4764 0.4555 0.3948 0.3204 0.5006 0.4603 0.4194 0.5190 0.5175 0.3323 0.4693 0.2793 0.3869 0.3083 0.4455 0.4067 0.3461 0.5657 -0.2747 0.1967 0.4536 0.2860 0.3282 0.4169 0.1996 -0.2413 0.3628 0.1360 0.3142 0.3356 0.3217 0.2930 0.1844 0.4497 0.3615 0.3516 0.5336 0.3742 0.2958 0.3268 0.3751 0.3507 0.4331 0.5611 0.3753 0.3616 0.3590 0.4752 0.4665 0.4528 0.1734 0.2448 0.3321 0.3464 0.6104 0.2372 0.3952 0.4733 0.2843 0.2834 0.3023 0.2338 0.4191 0.4462 0.2033 0.3962 0.3160 0.2551 0.3856 0.3373 0.3025 0.3665 0.3350 0.3942 0.5126 0.4026 0.2921 0.3449 0.2110 0.3918 0.2268 0.3200 0.2216 0.3372 -0.1919 0.4293 0.4285 0.2902 0.3158 0.4232 0.3623 0.5153 0.4472 0.4067 0.2784 0.4216 0.4810 0.3203 0.3972 0.2211 0.3627 0.4368 0.3495 0.4493 0.4606 0.2754 0.3488 0.2407 0.2097 0.2720 0.4671 0.3189 0.2578 0.3933 -0.3092 0.2590 0.4718 0.4020 0.2153 0.4536 0.3862 0.4298 0.3960 0.4808 0.3244 0.2840 0.2852 0.3995 0.4199 0.2913 0.2917 0.2028 0.4492 0.3162 0.4152 0.2721 -0.2589 0.3423 0.3001 0.3479 0.2991 0.4597 0.3759 0.4677 0.3158 0.4663 0.2419 0.2760 0.4109 0.4585 0.3999 0.3796 0.2162 0.3631 0.2716 0.3482 0.2421 0.3312 0.4564 0.2907 0.4763 0.3127 0.3224 0.3833 0.3954 0.3110 0.4476 0.3717 0.3578 0.3505 0.3670 0.4010 0.2745 0.2833 0.3374 0.2906 0.5510 0.4285 0.3403 0.4397 0.2936 0.3936 0.3304 0.3614 0.3531 -0.2100 0.3943 0.3682 0.2818 -0.3028 0.2003 0.2867 0.5221 0.4052 0.2365 0.3368 0.4744 0.4961 0.4435 0.4738 0.3529 0.2937 0.4642 0.5234 0.2540 0.3906 0.1655 0.4764 0.3759 0.4561 0.2074 0.2835 0.4832 0.2493 -0.1896 0.3035 0.2359 -0.2573 0.3326 0.4401 0.3484 0.3109 0.2633 0.4328 0.5163 0.2423 0.4750 0.3814 0.2884 0.2274 0.3734 0.3429 0.5000 0.4680 0.4475 0.5182 0.4904 0.2164 0.4135 0.4512 0.2996 0.4405 0.2722 0.4019 0.2363 0.3137 0.4385 0.3308 0.1972 -0.3127 0.3592 0.3283 0.5912 0.3858 0.4602 0.3009 0.4133 0.4057 0.4359 0.3290 0.3053 0.4404 0.3478 0.2892 0.5787 0.2911 0.2325 0.3715 0.3226 0.3280 0.5363 0.3442 0.5448 0.3783 0.3189 0.3064 0.2891 0.4473 0.2825 0.3571 0.3667 0.2713 0.1886 0.3848 0.4782 0.3987 0.5359 0.3099 0.3068 0.4081 -0.2118 0.2658 0.3562 0.3537 0.3943 0.4396 0.3878 0.3778 0.4762 0.4122 0.3935 0.4628 0.1986 0.4667 -0.2036 0.5185 0.4284 -0.3061 -0.2633 0.3241 0.3585 0.4414 0.4542 0.4517 0.5241 0.2536 0.4917 0.3133 0.2247 0.4643 0.3972 0.2991 0.1974 0.3670 0.4398 0.4310 0.3833 0.3804 0.3266 0.4180 0.4704 0.3939 0.3382 0.4151 0.2195 0.4336 0.2754 0.2378 0.3959 0.3701 0.3249 0.4022 0.5038 0.2388 0.3999 0.2857 0.4598 0.2568 0.4033 0.2111 0.3715 0.4127 0.4186 0.2605 0.5729 0.2945 0.3927 0.4368 0.3797 0.2736 0.4129 0.4723 0.3896 0.3324 0.3496 0.4766 0.2651 0.4396 0.3097 0.3666 0.4300 0.5437 0.4037 0.5000 0.2376 0.4760 0.3139 0.3390 0.4128 0.2713 0.3295 0.5000 0.4572 0.4157 0.4778 0.4294 0.2399 0.3736 0.3022 0.4072 0.3805 0.2155 0.3447 0.4652 0.5804 0.3427 0.5206 0.3726 0.3991 0.3799 0.2304 0.4226 0.4811 -0.3950 0.4890 0.3793 0.5023 0.3370 0.3368 0.2702 0.4863 0.3261 0.4986 0.3955 0.2023 0.2737 0.4045 0.3887 0.4295 -0.1963 0.2488 0.4180 0.4843 0.3518 -0.1489 0.4245 0.3768 0.2592 0.3131 0.2457 0.2122 0.4388 0.2157 -0.2957 0.3682 -0.2415 0.3619 0.2776 0.3565 0.4775 0.3983 0.4619 0.3092 0.2838 0.4204 0.4243 0.3918 0.2642 0.3987 0.3404 0.3975 0.2883 -0.2653 0.2664 0.2265 0.2770 0.3601 0.4396 0.4407 0.3347 0.4226 -0.1710 0.4124 0.4901 -0.2544 0.3278 0.3919 0.3611 0.2957 0.3832 0.3276" HIT_INDICES="305 1149 1759 2924 3269 4239 4867 5864 6809 7929 8134 8506 9267 9929 10510 11001 11276 11280 11499 13671 14617 14735 14851 15007 15717 16261 17199 18957 18965 18992 19872 19912 20110 20303 20560" ES_PROFILE="0.0920 0.1259 0.1600 0.1540 0.1849 0.1789 0.1859 0.1700 0.1529 0.1229 0.1366 0.1408 0.1236 0.1090 0.0964 0.0867 0.0867 0.0999 0.1020 0.0024 -0.0408 -0.0441 -0.0478 -0.0539 -0.0872 -0.1101 -0.1478 -0.2136 -0.1944 -0.1757 -0.1868 -0.1564 -0.1284 -0.0913 0.0022" RANK_AT_ES="18956.0000" RANK_SCORE_AT_ES="-0.0827"/>
  <DTG RANKED_LIST="gsea_treatment_collapsed.rnk" TEMPLATE="na_as_pre_ranked" GENESET="gene_sets.gmt#POD1_KO_MOST_DN" ES="-0.2640" NES="-0.9463" NP="0.5938" FDR="0.6614" FWER="1.0000" CHIP="ftp.broad.mit.edu://pub/gsea/annotations/HG_U133_Plus_2.chip" RND_ES="0.2759 0.4211 0.3715 0.3294 0.4246 0.3322 0.3370 0.2491 0.4045 0.4358 0.3416 0.2707 0.3751 -0.3352 0.2915 0.3173 -0.1792 0.3436 0.3626 0.3647 0.1831 0.4291 0.3067 -0.2744 0.4564 0.4961 0.3087 0.5191 0.1962 0.3065 0.2117 0.4682 0.3781 -0.2900 0.2926 0.2875 0.3549 0.2076 0.4416 0.4335 0.5866 -0.2314 0.2176 0.3186 0.4024 0.3153 0.2145 0.2745 0.3364 0.3825 0.4008 0.3391 0.4168 0.4663 0.4414 -0.3449 0.5141 0.2562 0.3849 0.3878 0.2216 0.2989 0.4912 0.2810 0.5105 0.1949 0.3508 0.2585 0.2450 0.4515 0.3813 0.4419 -0.1775 0.2330 0.4401 0.4142 0.3167 0.4992 0.3111 0.4692 0.4804 0.3789 0.5157 0.2406 0.3610 0.4663 0.5118 0.3636 0.3403 0.3930 0.3931 0.3602 0.5183 0.2558 0.2738 0.4071 0.3885 0.3051 -0.3081 0.4560 0.4510 0.3401 0.3311 0.4678 0.3878 0.3427 0.3197 -0.3188 0.3978 0.3399 0.4902 0.3560 0.3931 0.3326 0.3667 0.3733 0.3671 0.3107 0.2858 0.4943 0.4349 0.3824 0.4818 0.4910 0.4521 0.4304 0.4782 0.4515 -0.2573 0.2879 0.5293 0.2827 0.3884 0.2792 -0.2176 0.4601 0.3488 0.3438 0.2811 0.4260 0.2757 0.4733 -0.2933 0.1703 0.4980 0.3419 0.3264 0.1474 0.2064 0.3065 0.3751 0.2865 0.4277 0.3182 0.4189 0.3001 0.2754 0.6556 0.5777 0.5052 0.2364 0.2969 0.3428 -0.3447 -0.3651 0.4626 0.3619 0.4261 0.4571 0.4357 0.5376 0.4328 0.2966 0.3616 0.4056 0.3522 0.3745 0.3842 0.3967 0.2879 0.3031 0.5039 0.4063 0.4258 0.4642 0.4184 0.2553 0.2153 -0.3125 0.3279 0.2947 0.4310 0.2189 0.2565 0.3309 0.3516 0.3026 0.1925 0.4010 0.3984 -0.2674 0.3463 0.4209 0.2918 0.4947 0.4016 0.4558 0.3991 0.4133 0.1878 0.2478 0.4336 0.4747 0.2593 0.4517 0.4939 0.4915 0.3868 0.4222 0.3662 0.2977 0.2432 0.4060 0.3319 0.4296 0.3458 0.3274 0.4141 0.3403 0.3887 0.2248 0.1859 0.3708 0.3933 0.4725 0.2353 0.3452 0.2660 0.4063 0.4081 0.1995 0.4038 0.3299 0.2843 0.2994 0.2692 0.4445 0.4012 0.5540 0.1720 0.4135 0.5602 0.4535 0.5386 0.5231 0.3590 0.2932 0.4033 0.4530 0.2929 0.2396 0.4738 0.4798 0.3310 0.3442 0.3314 0.4846 -0.3083 0.5170 0.3823 0.6103 0.3399 0.4349 0.5113 -0.2597 0.3057 0.2417 0.3370 0.2349 0.4852 0.2923 0.5745 -0.2982 0.4261 0.2781 0.4190 0.2673 0.4360 0.4845 0.2810 0.4136 0.2549 0.3802 0.2270 0.3064 0.4374 0.3588 0.3387 0.3644 0.4475 0.5464 0.4259 0.4679 0.2878 0.2359 0.2164 0.3728 0.3485 0.3783 -0.2294 0.3081 0.3481 0.4637 0.4147 -0.3459 0.2491 0.3837 0.2409 0.2913 0.4903 0.4538 0.4508 0.5728 0.3000 0.3754 0.4127 0.2533 0.3830 0.4147 0.2329 0.4976 0.4611 0.2565 0.5728 0.3419 0.3312 0.4402 0.4134 0.4251 0.4478 0.4160 0.3193 0.5001 -0.3325 0.6089 0.4145 0.2712 0.4056 0.3791 0.3959 0.4502 0.4230 0.5080 0.4152 0.3109 -0.2015 0.4540 0.2620 0.4744 0.5329 -0.4077 0.4651 0.5576 0.4629 0.3896 0.5425 0.5963 0.3975 0.3041 -0.2277 0.4918 0.4513 0.3613 0.3329 0.1759 0.6263 0.1844 0.3943 0.4104 0.4518 0.2481 0.4441 0.4289 0.3729 0.3935 0.4785 0.2807 0.3973 0.3507 0.3933 -0.4125 0.3126 0.4421 0.3453 0.3048 0.2043 0.2257 0.5210 0.3811 -0.2919 0.2506 0.2760 0.3369 0.3405 0.5448 0.2500 0.4122 0.2160 0.4291 0.2420 0.3096 0.3700 0.3395 0.5381 -0.2317 0.2475 0.4526 0.4116 0.3697 0.4198 0.4144 0.3944 0.6146 0.4636 0.4645 0.3910 0.3396 0.5206 0.4224 0.4513 0.3635 0.3398 0.2696 0.3098 0.5097 0.3323 0.3316 0.3988 0.3465 0.3168 0.4549 0.3416 0.3179 -0.2283 0.2935 0.3633 -0.2183 0.2658 0.4319 0.4300 0.3295 0.4107 0.3691 0.4589 0.3490 0.2914 -0.2782 0.3679 0.3697 0.4380 0.2923 0.3267 0.4623 0.2011 0.4045 0.4219 0.3790 0.2402 0.2440 0.4863 0.1946 0.2533 0.1917 0.3120 0.2193 0.2341 0.4076 0.4969 -0.5194 0.4089 0.2853 0.4367 0.5544 0.4910 0.3993 0.3135 -0.2686 0.4411 0.5741 0.1934 0.2927 0.4474 0.4378 0.5433 0.4191 0.3857 0.3793 0.3164 0.3410 0.2600 0.5034 0.3172 0.4336 0.2695 0.4387 0.5524 0.3558 -0.2108 0.1551 0.3815 0.3986 0.3153 0.3991 0.3824 0.3234 0.4289 0.4004 0.3426 0.5083 -0.2081 0.2747 0.3715 0.3280 -0.2851 0.4602 0.3179 0.4574 0.2060 0.4442 0.4610 0.4512 0.4492 0.3102 0.3842 0.4496 0.5228 0.2461 0.1696 0.3182 0.3445 0.3636 0.4078 -0.2285 0.5655 0.4137 0.4463 0.4689 0.4694 0.2158 0.5131 0.2765 0.3740 0.5189 0.3735 0.4452 0.3862 0.3599 0.2470 -0.1801 0.2534 0.3861 0.2478 0.4326 0.3751 0.4727 0.3141 0.5643 0.4246 0.4852 0.3955 0.3685 0.3738 0.4246 0.5782 0.4147 0.3482 0.4714 0.3951 0.2796 0.2992 0.5279 0.2482 0.3644 0.2947 0.2893 -0.2556 0.3402 0.4899 0.3480 0.4030 0.2656 0.2024 0.3456 0.3080 0.3270 0.3472 0.3533 0.4740 0.5292 0.3848 0.4537 0.3543 0.3707 0.4553 0.3041 0.3237 0.4070 0.3798 0.2406 -0.2692 0.2575 0.4091 0.3036 0.2824 0.2726 0.3471 0.3801 0.4311 0.4080 0.2967 0.3683 0.4790 0.5158 0.4184 0.2237 0.3776 0.2013 0.3020 0.4361 0.5000 0.5355 -0.2041 0.2692 0.3688 0.3583 0.3820 0.4088 -0.2496 0.3757 0.4128 0.3948 -0.2712 0.4900 0.3214 0.4736 0.3436 0.2232 0.4122 0.5144 0.4364 0.3030 0.4720 0.2572 -0.3554 0.3122 0.4978 0.4420 0.3045 0.3788 0.4934 0.4598 0.2577 0.4424 0.4333 0.4518 0.2200 0.2592 0.4583 0.3955 0.3269 0.5534 0.4498 -0.3516 0.6006 0.4667 0.4404 0.3700 0.4529 0.3295 -0.1935 0.4008 0.4231 0.3318 0.2493 0.4603 0.2862 0.3237 0.3646 0.4853 0.3802 0.3538 0.4735 0.5837 0.4046 0.4054 0.4445 0.4607 0.3651 0.3845 0.2972 0.4526 0.5089 0.2091 0.4899 -0.3019 0.4979 0.4583 0.3794 0.3976 0.3690 0.3629 0.3772 0.3274 -0.2899 0.2780 0.2345 0.2827 0.4701 0.4438 0.3515 0.3173 0.3368 0.5566 0.3789 -0.2332 0.4493 0.5017 0.4575 0.4250 0.3580 0.3969 0.1825 0.4189 0.4618 0.2818 0.4240 0.3717 0.3804 0.4082 0.2849 0.3566 0.4011 0.3033 0.3084 0.3381 0.3431 -0.2703 0.5216 0.4013 0.4611 0.3330 0.2539 0.4438 0.3837 -0.2848 0.4704 0.2590 0.3370 0.3085 0.3696 0.2695 0.4573 0.3391 0.3053 0.2362 0.3095 0.4007 0.4142 0.5858 0.2996 0.3738 0.4630 0.4347 0.1965 0.2821 0.4783 0.4060 0.4521 0.4758 0.2217 0.4418 0.4620 0.3891 0.3981 0.2433 0.2128 0.4830 0.2982 0.4799 0.3373 0.4344 0.4315 0.3297 0.4466 -0.3006 0.4411 0.4281 0.3565 0.3149 0.4230 0.3953 0.3448 0.3319 0.4124 0.3544 0.1964 0.4086 0.5124 0.4096 0.4806 0.4278 0.5836 0.4783 0.3558 0.4112 0.2979 0.4901 0.4108 0.3986 0.5144 -0.1937 0.3874 0.3447 0.3150 0.2745 0.4585 0.5481 0.4772 0.2502 0.4734 0.3491 0.3603 0.3722 0.5110 -0.4459 0.3917 0.4351 0.2635 0.5088 0.3502 0.1757 0.4669 0.3885 0.4336 0.3113 0.4676 0.3767 0.3641 0.4523 0.5697 0.3785 0.4735 0.4568 0.4893 -0.2516 -0.3555 0.4548 0.4033 0.3342 0.3111 0.5079 0.5593 0.3841 0.4143 0.2549 0.3175 0.4306 0.3458 -0.3046 0.3733 0.3677 0.5191 0.3597 0.2651 0.3948 -0.3227 0.5019 0.3127 0.3586 0.4558 0.2875 0.3257 0.3949 0.4131 0.3550 0.2239 0.3568 0.3713 0.4146 0.2905 0.3305 0.3475 0.3794 0.3243 0.3784 0.3447 0.4301 0.3232 0.3565 0.5129 0.4030 0.4641 0.3427 0.4351 0.5845 0.2989 0.2969 0.4355 0.2631 0.2958 0.3458 0.4972 0.3997 0.4916 0.4944 0.4468 0.3235 0.3212 0.5490 0.4212 0.1293 0.4239 0.3248 0.4131 0.1997 0.3073 0.4420 0.5897 0.4478 0.4412 0.5006 0.4430 0.3977 0.4403 0.4088 0.4385 0.5311 0.3515 0.2661 0.3576 0.4899 0.4920 -0.2364 0.3835 -0.3203 0.4067 0.3809 0.3283 0.4933 0.5033 -0.2644 0.2329 0.3945 0.1738 0.4764 0.5162 0.4460 0.4326 0.3101 0.4875 0.3249 0.5942 0.1601 0.3684 0.4093 0.2935 0.4417 0.4621 0.2517 0.4508 0.3484 0.4974 0.3802 0.3915 0.3538 0.5293 0.5748 0.5314 0.3148 0.4613 0.4365 0.3697 0.2578 0.3659 -0.1281 0.2543 0.3155 0.4629 0.2257 -0.1940 0.3833 0.3555 0.5419 0.3131 0.4322 0.3990 0.3504 0.4116 -0.3162 0.4240" HIT_INDICES="449 2069 3404 3482 4036 4211 5024 5045 7213 7621 7819 9078 9382 12305 12522 12665 12923 13895 14677 15241 18352 19106 19205 20565 20571" ES_PROFILE="0.0929 0.0842 0.0739 0.1241 0.1467 0.1865 0.1900 0.2319 0.1582 0.1683 0.1878 0.1504 0.1584 0.0283 0.0289 0.0326 0.0299 -0.0112 -0.0462 -0.0730 -0.2072 -0.2191 -0.1979 -0.1355 0.0017" RANK_AT_ES="20564.0000" RANK_SCORE_AT_ES="-0.4617"/>
  <DTG RANKED_LIST="gsea_treatment_collapsed.rnk" TEMPLATE="na_as_pre_ranked" GENESET="gene_sets.gmt#CTLA4PATHWAY" ES="-0.2640" NES="-0.9319" NP="0.5914" FDR="0.6784" FWER="1.0000" CHIP="ftp.broad.mit.edu://pub/gsea/annotations/HG_U133_Plus_2.chip" RND_ES="0.5455 0.3168 0.4974 0.4165 0.3009 0.5145 0.2837 0.2728 -0.4496 0.3887 0.5004 0.3451 0.2072 0.4296 0.5913 0.4704 0.4342 0.2581 0.3350 -0.2576 0.5159 0.3410 0.3941 0.4217 0.3676 0.4628 0.3678 0.3040 0.3807 0.3400 0.4569 0.5451 0.3779 0.3313 0.3681 0.2987 0.4124 -0.3208 0.3104 0.2733 0.3978 0.3578 0.3096 0.4287 0.4176 0.2714 0.4026 0.3133 0.3620 0.3011 0.5086 0.4336 0.4401 0.4508 0.3947 0.4141 0.4701 0.1613 0.2563 0.4625 0.4079 0.4180 0.3332 0.3013 0.2629 0.5131 -0.2750 0.3411 0.5411 0.2225 0.4755 0.2882 0.4487 0.3494 0.5331 0.4390 0.3820 -0.2566 0.2689 0.2957 0.4509 0.2572 0.3378 0.3854 0.4325 0.5269 0.4585 0.3717 0.4489 0.3961 0.5498 0.4711 0.2777 0.3831 -0.2845 0.4929 0.5001 0.4513 0.3178 -0.2290 0.3399 0.4294 0.3196 0.3629 0.3479 0.3499 0.5854 -0.2949 -0.1835 0.3190 0.2115 0.5449 -0.2323 0.2932 0.4932 0.4040 0.4905 0.3818 0.4581 0.3942 0.3022 0.5308 0.3072 -0.3160 -0.5535 0.3146 0.3932 -0.4175 0.3490 0.4760 0.3774 0.3021 0.3716 0.3800 0.3552 0.3145 0.2920 0.3764 0.5095 0.5936 0.5198 0.4081 -0.3536 0.3704 0.3639 0.4919 0.3063 0.3076 0.4141 0.4314 0.4849 0.5391 0.5487 0.3791 0.3468 0.3887 0.5947 0.5833 0.3495 0.3396 0.4074 -0.3220 0.4733 0.3441 0.4319 0.2434 -0.2304 0.3512 0.5449 0.5303 0.4610 0.1760 0.3241 0.3176 0.4259 0.3019 0.4217 0.4324 0.4203 0.5001 0.3927 0.3296 0.3452 0.4731 0.3610 0.4704 0.4273 -0.2766 0.4622 0.4174 0.5777 -0.2721 0.1942 0.2333 0.3034 0.3510 0.4499 0.3498 0.2001 0.4446 0.2759 0.5302 -0.1771 0.3800 0.3268 -0.1873 -0.2089 0.2769 0.4473 0.3917 0.4036 0.3266 0.4353 0.2383 -0.3016 0.2874 -0.2043 0.2706 0.2625 0.2832 0.4373 0.4355 0.4059 0.5230 -0.3416 0.4161 0.5041 0.3689 0.4717 0.5135 0.2906 0.6052 0.3801 0.3891 0.5624 0.3880 0.4767 0.5588 0.2752 0.4397 0.3355 0.2767 0.2758 -0.2877 0.2206 0.4478 0.3519 0.4293 0.4871 0.4493 0.4734 0.4324 0.2766 0.2575 0.5524 0.3289 0.4413 0.3676 0.3855 0.4385 0.3600 0.5571 -0.4105 0.5027 0.3930 0.4155 0.3213 -0.2422 0.3250 0.3439 0.5909 0.3000 0.3037 0.4221 0.3312 0.3280 0.4336 0.2847 0.3007 0.3185 0.3926 0.3856 0.5150 0.4122 0.5034 0.5687 0.3863 0.5390 0.3237 0.2451 0.2138 0.4892 -0.1444 0.3449 0.5408 0.3795 0.5546 0.3286 0.4304 0.2443 -0.1817 0.3350 0.5375 0.6311 0.3163 0.4078 -0.3402 0.6109 0.5591 0.3622 0.4946 0.5000 0.4460 0.4022 0.5255 0.3129 -0.3445 0.5446 0.3933 0.3188 0.3257 0.3279 -0.2407 0.5879 0.3800 0.4438 -0.1583 0.3536 0.5282 0.3854 0.3399 0.2745 0.2380 0.3968 0.5010 0.3696 0.4108 0.3336 -0.2118 0.2820 0.3459 0.4388 0.3815 0.4871 -0.3217 0.2504 0.4134 -0.2073 0.4413 0.4660 0.4088 0.2850 0.4428 0.3808 0.2590 0.2850 0.4225 0.2730 0.4214 0.3110 0.2894 0.3403 -0.2826 0.2251 0.2795 0.5604 0.3277 0.4551 -0.2339 0.3110 0.2334 0.3983 0.4338 0.2777 0.3641 -0.2772 0.4415 -0.2199 0.2520 0.5053 0.3933 0.2030 -0.3690 0.4323 0.5072 0.3402 0.5466 0.4235 0.2913 0.5582 0.2790 0.4206 0.4061 0.6068 0.4364 0.4845 -0.2832 0.3908 0.3938 0.4273 0.2957 0.2638 0.3369 0.3432 0.4499 0.3281 0.6014 0.3958 0.3197 0.3232 0.6451 0.5483 0.5506 0.4353 0.3082 0.4307 -0.2247 0.5639 0.4625 0.3631 0.2577 0.3649 0.4857 0.3846 0.1670 -0.2286 0.2750 0.3904 0.4548 0.3425 0.3876 0.4968 0.4277 0.5892 0.3113 0.3301 0.5426 0.4584 0.3474 0.4472 0.4125 0.5361 0.3232 0.5509 0.5473 0.3453 0.6009 0.5115 0.3203 0.3396 0.5390 0.3149 -0.3735 0.5813 0.4179 0.5775 0.5589 0.2820 0.3491 0.2364 0.3470 -0.3232 0.5236 0.4834 0.6463 0.4479 0.4622 0.3924 0.3733 0.4816 0.5248 0.3796 0.4645 0.3270 0.2824 0.3889 -0.2230 0.4401 0.4374 -0.2148 0.6359 0.2262 0.5275 0.5457 0.6018 0.3758 0.2173 -0.2761 0.2882 0.3493 0.4127 0.2327 0.4790 0.4258 0.3781 0.3951 0.3658 0.1976 0.3040 0.3427 0.2780 0.3977 -0.2759 -0.3646 0.2645 0.4088 -0.2099 0.4176 0.4211 0.3152 0.3650 0.2549 0.6376 0.5677 0.5991 0.3099 0.4576 0.5208 0.7339 0.5238 -0.2224 0.3700 0.6181 0.4521 0.3962 0.3508 0.4769 -0.2726 0.4011 0.3697 0.3176 -0.2947 0.5060 0.5210 0.4893 0.4160 0.3467 -0.3489 0.4873 0.3741 0.4756 -0.2891 0.2510 0.2318 0.2844 0.2061 -0.2632 0.5506 0.4199 0.4247 0.5386 0.3541 0.3686 0.2678 0.3207 0.5001 0.4859 0.4575 0.3094 0.5809 0.4178 -0.2156 0.3493 0.3918 0.4751 0.3402 0.2788 0.5591 0.2775 0.3752 0.4577 0.2735 0.2042 0.4837 0.1662 0.3857 -0.3382 0.2855 0.2116 -0.2545 0.3200 -0.2096 0.2276 0.3355 0.2848 0.5136 0.4106 0.4177 0.4337 0.1871 0.2803 0.3293 0.5470 0.3378 0.3916 0.3759 0.2435 0.2523 -0.3054 -0.2653 0.3106 -0.3601 0.3874 0.4388 0.5174 0.3587 -0.2483 0.3531 0.2860 0.4988 0.4644 0.5440 0.3803 0.6105 0.4231 0.3180 0.2868 0.5207 0.3901 0.6808 0.4893 0.3921 0.5084 0.4359 0.5198 0.4208 0.2928 0.4031 0.5052 0.2635 0.2618 0.3965 0.2754 -0.2465 0.2835 0.4172 0.4197 0.2553 0.4745 0.2280 0.4631 0.4123 0.4390 -0.2771 0.5011 0.3713 -0.2968 0.5215 0.4473 0.3694 0.3660 0.3512 0.4329 -0.4614 0.4354 0.5613 -0.3430 0.3559 0.5922 0.3845 0.3751 0.5202 0.5766 0.4826 0.5085 0.2376 0.3121 0.3376 0.4963 0.5181 0.3081 0.4312 0.5135 0.4960 0.3343 0.3602 0.2363 0.2778 0.2383 0.4067 0.3174 0.5075 0.5671 0.4055 0.3276 0.7585 0.3163 0.3341 0.4861 0.3833 0.4346 0.3999 0.5328 0.5108 0.2559 0.3232 0.3552 0.5809 0.4163 0.3037 0.3364 0.4470 0.3474 0.2550 0.4988 0.2070 0.2971 0.3933 0.3539 0.5229 0.4729 0.5103 0.4099 0.5322 0.6134 0.4241 0.2654 0.5099 0.4306 0.3365 0.3277 0.3025 0.1877 0.4330 0.3242 0.4763 0.5487 0.3705 0.4776 0.3924 0.4222 0.2767 0.2845 0.3195 0.4283 0.3447 0.4716 0.4076 0.4811 0.2126 0.3414 0.3185 0.5448 0.4611 0.5969 -0.1771 0.2158 0.4138 0.3798 0.2851 -0.3199 0.5351 0.5026 0.4518 0.4162 0.4491 0.2400 -0.3008 0.5514 0.4856 0.4684 0.5732 0.3829 0.6403 0.3421 0.5213 0.3840 0.5726 0.4105 0.4158 0.4007 0.3907 0.4687 0.4427 0.4941 0.4736 0.1895 0.2995 0.4112 0.3714 0.3995 0.3445 0.3539 0.2328 0.4072 0.2511 0.4697 0.5864 0.3294 0.4263 0.2985 0.4532 0.4689 0.4960 0.2705 0.4359 0.3466 0.5724 0.4198 0.2963 0.6421 -0.1994 0.4075 0.4149 0.2707 0.4066 0.5000 0.5144 0.4737 0.3204 0.3123 0.3404 -0.2215 0.2602 0.3493 0.2933 0.5326 0.2964 0.3212 -0.4118 0.4249 0.4612 0.4349 0.3965 0.5396 0.3071 0.5636 0.4709 0.4956 0.4430 0.2614 0.4235 0.4175 0.3777 0.6003 0.5117 0.4636 0.2663 0.4139 0.1884 0.2263 0.4047 0.3728 0.4422 0.5396 0.3812 -0.3027 0.4465 0.3541 0.3766 0.3467 0.4046 0.3022 -0.2068 0.4629 0.3527 0.3640 0.3779 0.4616 0.2032 0.5287 0.3924 0.4863 0.5706 0.3960 0.3797 0.3009 0.4486 0.4897 0.3202 -0.2915 0.2806 -0.2662 0.5495 0.3732 0.3979 0.4993 0.4591 0.2510 0.4859 0.1704 0.3721 0.3417 0.3572 0.5098 0.3492 0.3343 0.3188 0.4805 0.2397 0.4118 0.4515 0.2546 0.3840 0.5824 0.3609 0.3538 0.3169 0.3701 0.4325 0.5253 0.4065 0.4402 0.3675 0.4595 0.5616 -0.2079 0.2180 0.4361 -0.2945 0.5297 0.3633 0.3295 0.3534 0.6972 0.4337 0.5595 0.6653 0.2646 0.4586 0.4543 0.5019 0.3816 0.2734 0.5509 0.4042 0.2785 0.4139 -0.3329 0.3614 0.2782 0.4583 0.4475 -0.3492 0.3758 -0.2786 0.5996 0.3344 0.3529 0.2561 -0.4265 0.3285 0.5787 0.5996 0.4746 0.3582 -0.3201 0.3699 0.6621 0.3511 0.5508 0.4301 0.4845 0.2846 0.5217 -0.1836 0.3929 0.4355 0.3398 0.3547 0.5225 0.3276 0.3911 0.4685 0.3695 0.4444 0.4863 0.4709 0.2875 0.4079 0.3248 0.3534 0.2399 0.3211 -0.4884 0.4485 -0.3528 0.3250 0.3088 0.3261 0.4756 0.3807 0.4380 0.2125 0.5410 0.3960 0.3132 0.4085 -0.1592 -0.3224 0.4619 0.2771 0.3319 0.3772 0.5889 0.6495 0.4455 0.3063 0.5236 0.4369" HIT_INDICES="4173 4319 8005 9226 9802 9918 10056 12673 12896 13167 14227 14533 14620 17931 18276 18514 19706 20492" ES_PROFILE="-0.0849 0.0234 -0.0870 -0.0899 -0.0667 -0.0224 0.0195 -0.0820 -0.0692 -0.0609 -0.1007 -0.1068 -0.1032 -0.2303 -0.2075 -0.1747 -0.1519 0.0055" RANK_AT_ES="17930.0000" RANK_SCORE_AT_ES="-0.0500"/>
  <DTG RANKED_LIST="gsea_treatment_collapsed.rnk" TEMPLATE="na_as_pre_ranked" GENESET="gene_sets.gmt#STOSSI_ER_UP" ES="-0.2150" NES="-0.9263" NP="0.5556" FDR="0.6746" FWER="1.0000" CHIP="ftp.broad.mit.edu://pub/gsea/annotations/HG_U133_Plus_2.chip" RND_ES="0.3764 0.3047 0.3582 0.3027 0.3041 0.3796 0.3964 0.3727 0.3345 0.4497 0.3328 0.3504 0.3717 0.2580 0.3765 0.3658 0.3654 0.4548 0.3472 0.3249 0.4165 0.3600 0.3726 0.3154 0.4828 0.3302 0.4415 0.3572 0.3771 0.3369 0.4088 0.3335 0.3212 0.4211 0.3103 0.2458 0.4308 0.3603 0.2496 0.2671 0.3230 -0.1868 0.3968 0.2500 0.3942 0.3963 0.3955 0.4410 0.3741 0.4321 0.2619 0.4304 0.5064 0.3334 0.2784 -0.1974 0.2846 0.3527 0.4253 0.2579 0.3392 0.3228 0.2762 0.2870 0.2977 0.4012 0.3910 0.4146 0.2505 0.3887 0.3768 0.5054 0.2249 0.2753 -0.2957 0.3717 0.3553 0.2685 0.3970 0.3105 0.3353 0.2829 0.3068 0.4152 0.2601 0.3726 0.4338 0.4582 0.2895 0.2366 -0.3346 0.4691 0.3921 -0.2755 0.4146 0.2307 0.5561 0.2779 0.3435 0.3978 0.2706 0.3694 0.3074 0.4501 0.3212 0.3145 0.3002 0.4380 0.2658 0.3779 0.4271 0.2577 0.2809 0.3671 0.3329 0.2644 0.3314 0.2848 0.4188 0.4800 0.3457 0.3030 0.4167 0.4041 0.3450 0.3478 0.2848 0.3158 0.3097 0.3686 0.4064 0.4506 0.3167 0.2297 0.4435 0.2632 0.4051 0.3832 0.5190 0.3656 0.5213 0.2744 0.2498 0.3759 0.2704 0.4261 0.3585 0.3849 0.2923 0.2668 0.4028 -0.1660 0.2134 0.4831 0.2805 0.3033 0.2211 0.2065 0.3553 0.4161 0.4273 0.5024 0.2445 0.4942 -0.1909 0.2530 0.4304 0.2622 0.4058 0.2912 0.3923 0.3867 0.2361 0.2239 0.4390 0.2940 0.2949 0.3880 0.3588 0.3489 0.3819 0.3514 0.2818 0.2240 0.5258 0.3045 0.3830 0.3873 0.4166 0.4546 0.4486 0.3528 0.3287 -0.1950 0.2716 0.4363 0.3982 0.2952 0.2602 0.4160 0.3473 0.4224 0.2847 0.4661 0.4251 0.3757 0.5579 0.4250 0.3590 0.3731 0.2485 0.4629 0.4498 0.3286 0.3221 0.5418 0.3439 0.3644 0.4697 0.2604 0.4368 0.3502 0.4391 0.2633 0.2941 0.4209 0.3573 0.3146 0.3303 0.4509 0.2579 0.4089 0.2631 0.3069 0.4168 0.4150 0.3849 0.4066 0.3444 0.4703 0.4045 0.2654 0.3367 0.4337 0.3388 0.4068 0.4560 0.2811 0.2865 0.3985 -0.1936 0.1931 0.4624 0.3290 0.4704 0.4018 0.2933 0.2597 0.3168 0.3565 0.4649 0.3581 0.4558 0.3421 0.4221 0.4496 0.2079 0.2447 0.3804 0.2175 0.3259 0.4454 0.3154 0.4531 0.4562 0.4927 0.3015 0.2493 0.3984 0.3800 0.3753 0.1924 0.3349 0.3037 0.3987 0.4443 0.3727 -0.2241 0.4200 0.5219 0.2538 0.2465 0.3863 0.2508 0.2103 0.3788 0.4424 0.3961 0.3744 0.3442 0.4123 0.2724 0.2841 0.2875 0.3156 0.3656 0.3936 0.3085 0.3954 0.2967 0.3131 0.3349 0.3284 0.4661 0.4386 0.4231 0.3511 0.3126 0.3644 0.4018 0.4051 0.2692 0.3566 0.2717 0.4559 0.3636 0.3303 0.4592 0.4717 0.3572 0.4270 0.3336 0.3645 0.5007 0.4413 0.2050 0.3381 0.2714 0.2898 0.3403 0.3440 0.4016 0.4143 0.3471 0.3267 0.3856 0.4496 0.4062 0.2633 0.4226 0.4431 0.4446 0.2569 0.2433 0.3486 0.1788 0.4531 0.4862 0.3428 0.3562 0.3733 0.3769 0.3954 0.2766 0.3538 0.4748 0.3478 0.3854 0.3814 0.3678 0.4007 0.2366 0.3937 0.3580 -0.2052 0.4174 0.4494 0.4487 0.3332 0.4015 0.3992 0.3207 0.4068 0.3360 0.2836 0.3147 0.2693 0.4921 0.3301 0.4542 0.3303 0.3224 0.2652 -0.2527 0.3108 0.2989 0.4169 0.2530 0.5137 0.3731 0.3278 0.3944 0.4487 0.3516 0.2241 0.2857 0.3010 0.2204 0.3061 0.3129 0.4371 0.3509 0.3395 0.3984 0.3644 0.3027 0.4358 0.4280 0.3550 0.2371 0.4298 0.4268 0.3897 0.3043 0.4126 0.3516 0.3152 0.3202 0.2895 0.3576 0.4048 0.3096 0.2917 0.2878 0.2761 0.2639 0.2083 0.5160 0.4046 0.4538 0.4143 0.2931 0.3383 0.3774 0.3849 0.3445 0.4205 0.4594 0.3838 0.4256 0.3790 -0.2039 0.2847 0.3576 0.3371 0.3986 0.3404 0.4462 0.4229 0.2614 0.3624 0.2869 0.2557 0.3608 0.3251 0.3703 0.4063 0.1871 0.3792 0.2132 0.2502 0.4967 0.2288 0.4006 0.3563 0.3757 0.2286 0.2799 0.3024 0.4234 0.3350 0.2979 0.3694 0.3502 -0.3234 0.3564 0.3561 0.2318 0.4070 0.3572 0.3968 0.5079 0.3958 0.4294 0.3678 0.2837 0.3675 0.3349 0.4840 0.4042 0.3250 0.2107 0.2435 0.3098 0.1851 0.4563 0.3565 0.3354 0.2882 0.3782 0.3651 0.3498 0.3093 0.2819 0.3876 0.2162 0.3378 0.3036 0.3097 0.1786 0.3539 0.3931 0.4081 0.2873 0.2977 0.2265 0.1923 0.3634 0.4568 0.3559 0.3232 0.3544 0.3246 0.1593 0.3173 0.4399 0.3862 0.3105 0.3905 -0.1787 0.4060 0.3120 0.3923 0.2620 0.4409 0.3104 0.4072 0.4309 0.2758 0.4448 0.3960 0.3492 0.3025 0.4329 0.4427 0.2779 0.3247 0.3318 0.4648 0.2922 0.3330 0.3177 -0.2342 0.2878 0.2384 -0.2338 0.4588 0.2131 0.4546 0.3638 -0.2291 -0.2839 0.3448 0.3700 0.3554 0.3139 0.3090 0.2676 0.3768 0.3188 0.4519 0.3512 0.5051 0.3767 0.2444 0.3295 0.4447 0.4354 -0.2531 0.2695 0.3564 0.2124 0.3509 0.3580 0.2777 0.4703 0.3592 0.4436 0.4000 0.4087 0.3835 0.1817 0.3056 0.3781 0.3833 0.2910 0.3278 0.3616 0.3512 0.4111 0.3287 0.3172 0.3009 0.2181 0.2176 0.5134 0.4552 0.4096 0.4040 0.3213 0.3709 0.4094 0.2176 0.2977 0.4348 0.3835 0.2178 0.3956 0.3795 0.4089 0.3886 0.3871 0.1834 0.1861 0.4772 0.2128 0.3357 0.2474 0.2001 0.2573 0.3426 0.4704 0.4076 0.2383 0.2787 0.4439 0.3511 0.3814 0.3711 0.3426 0.3340 0.2507 0.3441 0.3976 0.2716 0.2842 0.2793 0.3371 0.5372 0.2926 0.2100 0.3448 0.3016 0.2958 0.3075 0.4828 0.4245 0.3908 0.2999 0.4085 0.4474 0.3762 0.3809 0.4181 -0.2700 0.4129 0.5900 0.3901 0.4049 0.3665 0.3120 0.4129 0.4099 0.4081 0.4072 0.4270 0.5332 0.4289 0.3407 0.1842 0.4939 0.3953 0.2970 0.4157 0.3477 0.2203 0.3214 0.2033 0.2056 0.3519 0.4596 0.3764 0.3950 0.3489 0.2730 0.4542 0.3018 0.3535 0.2548 0.3694 0.3992 0.3316 0.2642 0.2314 0.4471 0.2987 0.3065 0.3678 0.2928 0.3160 0.2854 0.3660 0.2659 0.3186 0.3857 0.2098 0.3731 0.4620 0.4596 0.3450 0.3923 0.4108 0.2897 0.3240 0.3269 0.2937 0.4037 0.2892 0.2391 0.3948 0.3600 0.3547 0.3629 0.3684 0.2728 0.5050 0.2022 0.2783 0.5216 0.4675 0.4623 0.3718 0.2631 0.3658 0.3288 0.3391 0.3561 0.4309 0.3374 -0.1598 0.4344 0.4149 0.2239 0.2829 0.4122 0.4335 0.4120 0.4335 0.4263 0.3411 0.3430 0.3648 0.3541 0.3184 0.4531 0.4028 0.3677 0.3061 0.4132 0.3387 0.3690 0.4360 0.3366 0.4527 0.2771 -0.2268 0.4115 0.4024 0.3609 0.3375 0.4951 0.4685 0.4693 0.3172 0.3929 0.2455 0.2040 0.3722 0.3046 0.2709 0.3250 0.4850 0.3767 0.2703 0.3447 0.5273 0.2378 0.2588 0.2651 0.2351 0.4063 0.4144 0.2575 0.3515 0.3407 0.3335 0.2998 0.2298 0.3613 0.2502 0.2670 0.3772 0.4068 0.3241 0.4333 0.3870 0.2374 0.2498 0.4103 0.3977 0.4630 0.4597 -0.2094 0.3177 0.3540 0.3198 0.2724 0.3716 0.3299 0.3434 0.4049 0.3664 0.4092 0.4606 0.4086 0.4001 0.4330 0.2302 0.3246 0.3363 0.4131 0.4676 0.3483 0.2864 0.3658 0.3851 0.3937 0.3636 0.3458 0.2283 0.4407 0.3770 0.3069 0.3340 0.4245 0.5276 0.2527 0.4631 0.3294 0.3893 0.4262 0.3336 0.3113 0.3397 0.4985 0.5153 0.3750 0.4218 0.4325 0.3322 0.2211 0.3934 0.3552 0.3804 0.2872 0.3595 0.4120 0.4268 0.3454 0.3557 0.4053 0.2933 0.3503 0.3099 0.4136 0.2731 0.3089 0.3684 0.4218 0.4913 0.4821 0.2784 0.3705 0.4466 0.3386 0.3089 0.3075 -0.2855 0.4398 0.4372 0.3677 0.2145 0.3077 0.4412 0.3785 0.2437 0.2917 0.4278 0.4168 0.3253 0.4154 0.3368 0.3714 0.3588 0.3438 0.3483 0.4402 0.4092 0.2316 0.1447 0.3042 0.3630 0.4554 0.3214 0.3566 0.1927 0.4770 0.4198 0.5209 0.3061 0.4863 0.3410 0.2340 0.3394 0.4584 -0.1826 0.2975 0.1600 0.2391 0.4474 0.3243 0.3940 0.2970 0.2503 0.3223 0.3240 0.2442 0.3656 0.2054 0.2947 0.4147 0.4321 0.3921 0.3620 0.3976 0.3928 0.2148 0.3417 -0.2737 0.4224 0.2234 0.2473 0.2821 0.2863 0.4183 0.4407 0.2737 0.2361 0.3388 0.3305 0.1817 0.4344 0.2479 0.3295 0.4005 0.3483 0.4459 0.4302 0.5080 0.4121 0.3795 0.3721 0.3207 0.2813 0.2863 0.3083 0.4327 0.2529 0.3727 0.5272" HIT_INDICES="76 85 2126 2304 3648 4264 4336 4923 6177 6864 6940 6972 8204 8583 8900 9450 10270 10344 12062 12530 12536 12867 13970 14332 14662 14685 14771 15493 16374 17320 17572 17814 17915 17959 18420 18499 18562 19262 19310 19437 19470 19783 20153 20162 20316 20417 20482" ES_PROFILE="0.1050 0.2118 0.1569 0.1910 0.1594 0.1601 0.1870 0.1865 0.1491 0.1372 0.1547 0.1742 0.1319 0.1300 0.1303 0.1179 0.0904 0.0990 0.0236 0.0080 0.0148 0.0051 -0.0447 -0.0595 -0.0735 -0.0727 -0.0751 -0.1098 -0.1496 -0.1893 -0.1941 -0.1975 -0.1935 -0.1866 -0.1977 -0.1899 -0.1810 -0.1979 -0.1826 -0.1700 -0.1526 -0.1455 -0.1342 -0.1051 -0.0773 -0.0409 0.0060" RANK_AT_ES="19261.0000" RANK_SCORE_AT_ES="-0.0962"/>
  <DTG RANKED_LIST="gsea_treatment_collapsed.rnk" TEMPLATE="na_as_pre_ranked" GENESET="gene_sets.gmt#PEPTIDE_GPCRS" ES="-0.1964" NES="-0.9021" NP="0.6667" FDR="0.7095" FWER="1.0000" CHIP="ftp.broad.mit.edu://pub/gsea/annotations/HG_U133_Plus_2.chip" RND_ES="0.4143 0.3219 0.3849 0.1822 0.3433 0.3638 0.3489 0.3803 0.1508 0.3674 0.3980 0.3951 0.3050 0.3934 0.3412 0.3716 0.4360 0.3911 0.4238 0.3305 0.3002 0.2605 0.3825 0.3291 0.3390 0.4148 0.3348 0.3541 0.2432 0.3413 0.3937 0.3109 0.2876 0.3047 0.2373 0.3408 0.3470 0.3650 0.2877 0.3447 0.3418 0.3435 0.3011 0.3213 0.3544 0.3708 0.4501 0.2984 0.2568 0.3190 0.3252 0.3472 0.3361 0.1859 0.2798 0.3471 0.3698 0.4081 0.3234 0.3791 0.2709 0.2902 0.4445 0.3182 0.3219 0.2630 0.3955 0.3801 0.4120 0.3375 0.3856 0.3731 0.3681 0.4085 0.3822 0.2818 0.4158 0.2497 0.2997 0.3634 0.3710 0.4251 0.3237 0.3656 0.2405 0.3048 0.3463 0.2931 0.3011 0.3202 0.3753 0.3277 0.4661 0.1672 0.3466 0.2431 0.3815 0.3846 0.3400 0.3369 0.2796 0.3700 0.2597 0.4353 0.3466 0.3010 0.3727 0.2969 0.3441 0.2207 0.3499 0.3399 0.3865 0.1919 0.2887 0.2913 0.3588 0.3928 0.3074 0.3644 0.3907 0.3091 0.3717 0.3595 0.3467 0.3067 0.2230 0.3161 0.3148 0.3552 0.4532 0.3093 0.2956 0.2278 0.4197 0.2383 0.3812 0.3845 0.3810 0.2831 0.2478 0.2552 0.4192 0.4227 0.4024 0.2466 0.3227 0.2179 0.2942 0.2748 0.3740 0.2347 0.4721 0.3443 0.2266 0.3116 0.3492 0.3107 0.2600 0.3262 0.2697 0.4207 0.3166 0.3625 0.3127 0.3099 0.5062 0.3249 0.3566 0.3732 0.2743 0.2176 0.2816 0.3458 0.3551 0.3198 0.4396 0.4794 0.3626 0.4299 0.3552 0.3530 0.2716 0.3562 0.2970 0.3258 0.2833 0.3397 0.4016 0.3459 0.2968 0.3022 0.3310 0.2533 0.3768 0.3862 0.2021 0.3086 0.4193 0.3976 0.2314 0.3357 0.3405 0.3355 0.2768 0.4661 0.3688 0.3537 0.3594 0.3476 0.2940 0.3234 0.3551 0.3425 0.3112 0.3674 0.3064 0.4479 0.2720 0.3725 0.3271 0.4125 0.3995 0.3265 0.4174 0.3849 0.3515 0.3646 0.2129 0.4143 0.4038 0.3692 0.3588 0.4140 0.3480 0.3108 0.3353 0.4134 0.3212 0.3844 0.3879 0.3467 0.3561 0.3804 0.3480 0.4089 0.2083 0.3807 0.2608 0.4077 0.1612 0.2564 0.3505 0.3377 0.3268 0.4007 0.2923 0.3965 0.3492 0.3386 0.4062 0.3526 0.4067 0.3302 0.3716 0.2730 0.3904 0.3602 0.3963 0.2271 0.2681 0.3873 0.2508 0.3757 0.3522 0.3423 0.4078 0.2592 0.2855 0.4086 0.2165 0.3252 0.3582 0.4167 0.3409 0.2123 0.2786 0.3577 0.3096 0.3680 0.2202 0.4019 0.3262 0.3100 0.4049 0.3770 0.3010 0.3161 0.3496 0.3991 0.3702 0.3940 0.4029 0.3954 0.2657 0.4040 0.3841 0.2691 0.4179 0.4013 0.4352 0.2513 0.3990 0.4496 0.2134 0.3655 0.2769 0.3099 0.2931 0.3505 0.3064 0.2887 0.4136 0.4010 0.3908 0.3844 0.4203 0.1869 0.3525 0.4159 0.3705 0.4432 0.3714 0.3364 0.3575 0.4837 0.2704 0.2933 0.4002 0.2981 0.4662 0.3949 0.3559 0.2104 0.3185 0.3908 0.4403 0.3162 0.3530 0.2319 0.2870 0.2968 0.2835 0.3328 0.3848 0.3599 0.4071 0.3172 0.4721 0.3475 0.3896 0.2822 0.2033 0.2518 0.3589 0.3628 0.3612 0.4151 0.4319 0.2957 0.2860 0.4653 0.2878 0.3419 0.3681 0.3631 0.2872 0.3318 0.3240 0.3014 0.2284 0.3325 0.3161 0.3693 0.3193 0.3841 0.3629 0.3320 0.4176 0.2523 0.2636 0.2709 0.3063 0.3368 0.4164 0.3110 0.4539 0.3357 0.2301 0.3944 0.3212 0.1985 0.3054 0.4732 0.3671 0.3434 0.3209 0.3763 0.3976 0.3632 0.2971 0.3100 0.2930 0.3783 0.2664 0.3804 0.3700 0.4766 0.1651 0.3627 0.2101 0.3627 0.4216 0.3934 0.3103 0.3426 0.1659 0.2445 0.3396 -0.2362 0.3687 0.4383 0.3325 0.3581 0.4029 0.3934 0.3999 0.2578 0.2982 0.3422 0.3459 0.3102 0.2931 0.2628 0.4243 0.3349 0.4099 0.3139 0.3657 0.4056 0.3595 0.3065 0.3623 0.3431 0.3962 0.2398 0.3352 0.3403 0.3182 0.3891 0.3217 0.3873 0.4023 0.3082 0.3321 0.2252 0.3648 0.2618 0.3125 0.3528 0.3159 0.3750 0.2977 0.2608 0.4567 0.3672 0.4647 0.3186 0.4148 0.3174 0.3090 0.3436 0.2871 0.4653 0.3363 0.3994 0.2910 0.3763 0.4149 0.2838 0.3619 0.4105 0.3259 0.3452 0.3432 0.2978 0.3524 0.3213 0.2733 0.4164 0.3031 0.2855 0.4312 0.4203 0.3368 0.2695 0.3257 0.2628 0.3471 0.2110 0.3924 0.3230 0.2716 0.3430 0.3600 0.3246 0.1980 0.1714 0.4608 0.4195 0.1696 0.2808 0.2585 0.3559 0.3166 0.3575 0.2575 0.3247 0.2975 0.3711 0.2769 0.3653 0.3026 0.2496 0.3655 0.3177 0.2391 0.3299 0.4740 0.3363 0.3941 0.3903 0.3311 0.3997 0.3238 0.3133 0.2771 0.3910 0.3563 0.3130 0.2533 0.3689 0.3596 0.2678 0.3532 0.3613 0.3682 0.3763 0.2737 0.3156 0.3160 0.2919 0.2296 0.4281 0.2380 0.3258 0.3296 0.3933 0.3315 0.3580 0.3819 0.1510 0.3847 0.4832 0.2997 0.3416 0.3370 0.3845 0.2910 0.3410 0.3878 0.3654 0.3409 0.3727 0.2555 0.3270 0.3967 0.3213 0.4260 0.2787 0.3239 0.3281 0.2946 0.3723 0.3767 0.2782 0.4347 0.3950 0.2650 0.3026 0.2381 0.3722 0.3422 0.3314 0.4629 0.1954 0.4373 0.4127 0.3096 0.4356 0.3515 0.4219 0.3685 0.4081 0.2827 0.4459 0.3926 0.3421 0.2557 0.2818 0.3187 0.3434 0.3807 0.3407 0.2973 0.2690 0.3461 0.2720 0.2711 0.4184 0.3950 0.3434 0.3428 0.3658 0.3145 0.3257 0.3084 0.2917 0.3180 0.3214 0.3770 0.4295 0.3319 0.4114 0.2400 0.3164 0.2913 0.2469 -0.2237 0.3684 0.3110 0.4544 0.2427 0.4436 0.3542 0.3753 0.4167 0.3541 0.3250 0.3353 0.3044 0.3290 0.3866 0.2641 0.2992 0.4121 0.4043 0.3195 0.3375 0.3680 0.4013 0.2707 0.4289 0.2604 0.3742 0.2068 0.3683 0.4062 0.2838 0.2775 0.3913 0.2906 0.3161 0.3293 0.1808 0.3949 0.3999 0.3446 0.4470 0.3779 0.4162 0.3527 0.3430 0.2697 0.3064 0.3088 0.3614 0.3349 0.4630 0.4644 0.2632 0.3364 0.3106 0.3133 0.3785 0.3402 0.2616 0.4154 0.4823 0.2989 0.3910 0.3358 0.4769 0.2459 0.3791 0.4014 0.2513 0.3040 0.4193 0.3468 0.4679 0.2786 0.2349 0.3675 0.3815 0.3135 0.4465 0.3227 0.3475 0.2933 0.3265 0.2422 0.3756 0.3679 0.4569 0.3624 0.3305 0.4460 0.3500 0.3694 0.2778 0.3712 0.3282 0.3690 0.2641 0.3411 0.3756 0.3499 0.4270 0.3378 0.3895 0.2520 0.3217 0.3911 0.3229 0.3722 0.3400 0.3541 0.4459 0.3053 0.3344 0.3222 0.2867 0.4358 0.3000 0.4423 0.3345 0.2725 0.4121 0.2893 0.3211 0.2801 0.4038 0.3414 0.3430 0.2648 0.3810 0.2799 0.4176 0.3527 0.3772 0.4339 0.3189 0.2380 0.3520 0.3059 0.2995 0.2518 0.2513 0.4314 0.4794 0.4314 0.3419 0.2466 0.4281 0.4297 0.3603 0.2827 0.3857 0.2517 0.4107 0.3879 0.2232 0.3493 0.3168 0.4397 0.3122 0.2969 0.3264 0.3070 0.3361 0.3228 0.3451 0.3106 0.3529 0.2684 0.3200 0.2117 0.2806 0.4143 0.3298 0.4216 0.3216 0.2730 0.4026 0.3131 0.2359 0.4501 0.3849 0.4269 0.3440 0.3761 0.3870 0.4083 0.3941 0.3099 0.4548 0.3269 0.3865 0.3311 0.4187 0.3308 0.4080 0.3591 0.4683 0.3144 0.4033 0.3476 0.3373 0.4165 0.3530 0.3500 0.3196 0.2704 0.3278 0.3805 0.4511 0.3838 0.2759 0.3299 0.4287 0.3975 0.4468 0.3055 0.4420 0.4371 0.2682 0.3016 0.2856 0.3158 0.1323 0.3917 0.3712 0.3779 0.2451 0.2560 0.4420 0.4157 0.3190 0.3955 0.4053 0.3601 0.3650 0.2577 0.3919 0.2917 0.4237 0.4219 0.3199 0.4453 0.3912 0.3622 0.3885 0.3464 0.4533 0.3130 0.2228 0.4034 0.3714 0.3303 0.2064 0.4206 0.2209 0.3118 0.3551 0.5238 0.3605 0.3694 0.3101 0.2940 0.2776 0.4515 0.3624 0.3375 0.3502 0.4205 0.2920 0.2618 0.4527 0.2874 0.3250 0.3361 0.3463 0.3246 0.3062 0.3324 0.3575 0.2770 0.4510 0.4943 0.3857 0.3431 0.3384 0.1798 0.2932 0.3827 0.2047 0.4499 0.4116 0.3164 0.2667 0.4263 0.3019 0.3966 0.3163 0.3169 0.3246 0.3953 0.2339 0.4266 0.4005 0.4036 0.3840 0.4173 0.4033 0.3534 0.2420 0.3289 0.3059 0.4097 0.4672 0.2390 0.4472 0.2740 0.3173 0.3590 0.3629 0.2863 0.3938 0.4321 0.4398 0.2356 0.3518 0.3451 0.3385 0.2379 0.3655 0.4203 0.3535 0.2534 0.3035 0.3483 0.2936 0.3736 0.3410 0.4455 0.3870 0.4308 0.3824 0.3048 0.3489 0.3800 0.3242 0.4854 0.4148 0.3811 0.4395 -0.1931 0.3910 0.2568" HIT_INDICES="3771 4521 5083 6075 7124 7357 8229 8560 8644 8797 9054 9486 9630 9675 9859 10374 10620 10634 10916 10947 11006 11008 11258 11273 11283 11288 11324 11355 11448 11852 11979 12010 12230 12366 12640 13398 13529 14158 14177 14363 14390 14404 14413 14573 14667 14770 14783 14843 14882 14968 15236 15248 15438 15852 16090 16267 16892 17048 17077 17160 17573 17647 17655 17800 18220 19264 19384 19478 19739 20018 20168 20178" ES_PROFILE="-0.1398 -0.1373 -0.1285 -0.1452 -0.1690 -0.1539 -0.1733 -0.1674 -0.1498 -0.1360 -0.1282 -0.1303 -0.1189 -0.1029 -0.0940 -0.1031 -0.0998 -0.0853 -0.0847 -0.0720 -0.0608 -0.0468 -0.0457 -0.0332 -0.0204 -0.0073 0.0041 0.0157 0.0240 0.0158 0.0208 0.0303 0.0299 0.0333 0.0291 -0.0010 -0.0009 -0.0272 -0.0237 -0.0291 -0.0269 -0.0240 -0.0209 -0.0258 -0.0277 -0.0304 -0.0288 -0.0296 -0.0296 -0.0323 -0.0447 -0.0448 -0.0538 -0.0721 -0.0808 -0.0860 -0.1103 -0.1108 -0.1050 -0.1014 -0.1118 -0.1051 -0.0953 -0.0913 -0.0983 -0.1264 -0.1081 -0.0874 -0.0713 -0.0505 -0.0185 0.0208" RANK_AT_ES="8228.0000" RANK_SCORE_AT_ES="0.0981"/>
  <DTG RANKED_LIST="gsea_treatment_collapsed.rnk" TEMPLATE="na_as_pre_ranked" GENESET="gene_sets.gmt#MTA3PATHWAY" ES="-0.2309" NES="-0.8009" NP="0.7308" FDR="0.8806" FWER="1.0000" CHIP="ftp.broad.mit.edu://pub/gsea/annotations/HG_U133_Plus_2.chip" RND_ES="0.4249 0.5931 -0.4100 0.3853 0.2690 -0.2287 -0.3890 0.2736 0.5283 0.3507 0.4261 0.3828 0.5100 0.7129 0.3716 0.3644 0.4329 0.5434 0.4195 0.2917 0.4352 0.3006 0.3454 0.5758 0.2061 0.5082 0.3940 0.5302 0.4183 0.3114 -0.1875 -0.3463 0.3922 0.4924 0.4322 0.4231 0.3378 0.4925 0.4643 0.5571 0.5330 0.3299 0.3804 0.5352 0.2003 0.3469 0.5234 -0.3539 0.4115 0.4746 0.3216 0.5028 0.3472 0.5242 0.2384 0.3512 0.3930 -0.2217 0.4063 0.5472 -0.2187 0.6213 0.4321 0.3701 0.5812 0.5556 0.3528 0.4504 0.3975 0.4710 0.3969 -0.3591 0.3135 0.4723 -0.3052 0.4054 0.4508 0.2093 -0.4555 0.4649 0.3213 0.2891 0.4889 -0.1908 0.3454 0.4898 0.5702 0.2389 0.3134 0.4608 0.2571 -0.3742 0.2266 0.3541 0.5969 0.4247 0.4647 0.3671 -0.2556 0.3747 0.4475 0.4381 0.4231 0.4080 0.5560 0.4856 0.3448 0.6334 0.4508 0.5210 0.3571 0.3254 0.3701 0.4917 -0.2374 0.3400 0.3450 0.4686 0.3208 0.4039 0.5209 0.3350 0.2766 0.3155 0.4740 0.3515 0.4504 0.4299 0.3463 -0.2572 0.5070 0.4931 0.4750 0.4699 0.4621 0.3061 0.3507 0.1782 0.3418 -0.2162 0.3312 0.4283 0.2884 0.2003 0.4223 0.3524 0.6157 0.4454 0.6276 0.3261 0.4313 0.4891 0.4115 0.6031 -0.3261 0.2148 0.3276 0.6613 0.5944 0.4739 0.3203 0.5259 -0.2167 0.3045 -0.1648 0.5607 0.5586 0.4891 -0.1877 0.4071 -0.2688 0.2847 -0.1966 0.4790 0.3247 0.5359 0.4577 0.3204 0.2996 0.2887 0.3689 0.4431 0.3669 0.2428 0.3368 0.4815 0.4356 0.4773 0.6130 0.4656 0.4250 -0.2122 -0.2404 0.4836 0.3298 0.4483 0.3459 0.3910 0.4031 0.3379 0.4946 0.3667 0.3781 0.4481 0.4324 0.3375 0.1692 0.5190 0.3362 0.3847 -0.3689 0.3513 0.3850 -0.1765 0.3928 0.4081 0.5463 0.4864 0.5203 0.4812 0.3852 0.4211 0.3056 0.6169 0.2766 0.5046 0.3575 0.4671 0.4110 0.4952 0.4659 0.4380 0.2788 0.4149 0.3848 0.4002 0.3984 0.4109 0.3817 0.2910 0.2995 0.3945 0.4037 0.2723 0.4583 0.4548 0.4058 0.2981 0.5205 0.4215 0.4978 0.3444 0.2828 -0.2440 0.5806 -0.4041 0.3837 0.3676 0.4894 -0.3000 0.4565 0.2661 0.3788 0.3720 0.5539 0.5282 0.4197 0.4404 -0.2598 0.4794 0.3887 -0.2312 0.2904 0.4301 0.4845 0.3812 0.5480 0.3980 0.2858 0.3791 -0.3398 -0.4037 0.4935 0.3244 0.2601 0.3770 0.3083 0.4296 0.4847 0.3011 0.5082 0.4001 0.5573 0.4531 0.4259 0.5393 0.3518 0.4516 0.4411 0.4818 0.4621 0.4761 0.2657 0.5526 0.4601 0.4758 0.4950 0.5601 0.4777 0.4132 0.4647 0.5235 -0.2407 0.4719 0.4071 0.4916 0.4415 0.4617 0.7927 0.6140 0.4931 0.4976 0.4866 0.5504 0.2278 0.2961 0.4170 0.6603 0.6839 0.4880 0.3415 0.3232 0.4644 0.4156 0.3506 0.4303 0.4762 0.2665 0.5423 0.3345 -0.2495 -0.2805 -0.2262 0.5176 0.4978 0.4177 -0.2121 0.4528 0.4480 0.3810 0.5408 0.5717 0.5686 0.4751 0.3963 0.3211 -0.3486 -0.3557 0.4397 0.3779 0.5488 0.5150 0.6150 0.3418 0.3978 0.5710 0.6150 0.4970 0.3896 0.4509 0.4676 0.4060 0.2447 0.6015 0.4901 0.3998 0.4920 0.3972 0.3951 0.5427 0.4575 0.2884 0.4640 0.4778 0.4518 0.3073 0.4832 0.4580 0.5185 0.5241 0.3792 0.2942 0.4333 0.3783 0.4265 0.3319 0.4401 0.5455 -0.2742 0.5772 0.3266 -0.2467 0.4503 -0.3509 0.3231 0.2229 0.4142 0.3405 0.4044 0.3103 0.2686 0.5853 0.3614 0.3140 0.2460 0.3558 0.3637 0.3846 0.3230 0.2573 0.6638 0.5188 0.4809 0.4196 0.3268 0.2132 0.3887 0.3099 0.3847 0.3915 0.6258 0.3937 0.4342 0.4203 0.5543 0.5334 0.5377 0.2717 0.2683 0.2189 0.5813 0.4927 0.2388 0.3175 0.2869 0.2631 0.4341 0.3524 0.3978 -0.4707 0.4533 0.4323 0.3505 0.4617 -0.3268 0.5619 0.5512 0.2674 0.4587 0.2623 0.2714 0.5865 -0.3934 -0.3152 0.2841 0.3878 0.3831 0.4302 0.3708 0.4336 0.4674 0.2779 0.6181 0.2203 0.6049 0.4135 0.6376 0.3978 0.2103 0.2559 0.5076 0.3525 0.2433 0.4687 0.3637 0.4113 0.6230 0.2093 0.5254 -0.4094 0.4550 -0.3248 0.4008 0.4202 0.4351 0.4291 0.5361 0.2578 0.4667 0.5075 0.5000 0.4385 0.5073 0.3904 0.4191 0.2951 0.5295 0.3865 0.3436 0.4969 0.4130 0.4052 0.4220 0.2681 0.3713 -0.2719 0.5575 0.2034 0.4805 0.3865 0.4429 0.5259 0.4185 -0.4315 0.4671 0.3501 0.5278 0.5484 0.3968 -0.2026 0.4572 0.2250 0.3364 0.5355 0.5230 0.2480 0.5253 0.4879 0.5226 0.3985 0.2460 0.4350 0.5270 0.4729 -0.4351 -0.2362 0.6350 0.3625 0.4059 0.3772 0.4029 0.4796 0.4729 0.5055 0.4797 -0.2254 0.5984 0.4222 0.3216 0.5715 0.4165 0.5676 -0.5543 0.2891 0.4893 -0.5675 0.5074 0.4478 0.4244 -0.3008 0.3840 0.3244 0.6084 0.2896 0.4627 0.4564 -0.1848 0.5463 0.2939 -0.2350 0.4367 0.2132 0.4194 0.3693 0.4065 -0.4206 0.5888 0.2447 -0.1892 0.6145 -0.3602 0.3319 0.2636 0.4848 0.4877 -0.2327 0.5914 -0.2387 -0.3549 0.4394 0.2806 0.5334 0.2900 0.5756 0.3057 0.2916 -0.2595 0.4927 0.5644 0.3591 0.4797 0.4451 0.5650 0.2201 -0.4908 0.4674 0.4243 0.4165 0.3606 0.5907 0.4687 0.4582 0.4279 0.4989 0.4389 -0.2337 0.2334 0.3656 0.5643 0.6550 0.5852 0.3494 0.5625 0.4489 0.4756 0.1992 0.1516 0.6034 0.5564 0.4408 0.5110 0.3919 0.5870 0.4575 0.4485 0.3651 0.5264 0.3517 0.2410 0.2070 0.3243 -0.2768 -0.3069 0.5399 0.4876 0.3908 0.4175 0.4745 0.3864 0.4653 0.4567 0.3757 0.3500 0.5687 0.4202 0.4829 0.3645 -0.2822 0.4378 -0.3844 0.4709 0.4520 0.3372 0.2831 0.3533 0.3801 0.2187 -0.2114 0.5031 0.6251 0.3209 0.4231 0.5178 -0.2481 0.3916 0.4314 0.4757 0.3882 0.3606 0.3378 -0.2417 0.3451 0.4225 0.3018 0.2640 -0.2617 0.4918 0.3502 0.3506 0.5453 -0.2271 0.4291 0.4955 0.4533 0.4100 0.3552 0.3686 0.3718 0.3857 0.3943 0.5383 0.2337 0.3809 0.6428 0.3988 0.3692 0.2611 0.6017 0.3463 0.4034 0.4951 0.4248 0.2651 0.4025 0.4717 0.4605 0.4371 0.4030 0.5288 0.2772 0.5078 0.4167 0.5058 0.3639 0.4371 0.3871 0.6361 0.3200 0.4598 0.4478 0.5197 0.4544 0.5523 0.4902 0.1867 0.3636 0.3358 0.4422 -0.3357 0.3066 0.3717 0.6311 0.6455 0.3229 0.3559 0.5298 0.4313 -0.3201 0.5146 0.3930 0.3971 0.2856 -0.2689 0.3638 -0.3071 0.3624 0.4120 0.5773 -0.2244 0.5867 0.4997 0.5547 0.2748 -0.2507 0.3408 0.3235 0.3871 0.3747 0.4081 -0.2242 0.5334 0.6083 0.3046 0.4925 0.4579 0.4605 0.5242 0.4306 0.4188 0.4011 0.4941 0.3913 0.5684 0.5590 0.4148 0.4040 0.3880 -0.2531 0.4538 -0.2794 0.4353 0.4419 -0.2195 0.3579 0.3914 0.2704 0.4784 0.3147 0.2966 0.4046 -0.2214 0.2422 0.2522 0.3472 0.3302 0.5445 0.5838 0.4867 0.3799 0.5908 0.2064 0.4220 0.3583 0.4827 0.4360 0.3246 0.4157 0.5646 0.4962 -0.2980 0.2954 -0.3035 0.4542 0.3485 -0.3329 0.5040 0.3945 0.3308 0.4200 -0.2377 0.4539 0.3998 0.5986 0.2597 0.4243 0.4106 0.4889 0.2995 -0.3098 0.5545 0.4894 0.3596 0.3159 0.4699 0.4289 0.4614 0.4391 0.3556 0.2036 0.2882 -0.1684 0.3227 0.4434 0.4097 -0.2901 0.4833 0.1852 0.2368 0.5029 0.3599 0.3963 0.3829 0.3026 0.2528 0.3985 0.3678 0.4034 0.2517 0.3697 -0.2884 0.4507 0.2870 0.4730 0.5557 0.4334 0.2275 0.2311 0.4581 0.4420 0.3031 0.3038 0.4045 -0.2705 0.3016 0.4926 0.2693 0.5035 0.3416 0.3423 0.3719 0.5172 0.5273 0.4441 0.2647 0.2803 0.2532 0.4475 0.4587 0.3527 0.3699 0.3098 0.4635 0.3935 0.3204 0.4477 0.5098 0.5437 0.5171 0.5050 0.4174 0.2187 0.3301 0.4772 -0.1842 0.5675 0.4202 0.3792 0.3529 0.4968 0.5528 0.2147 0.5933 0.4275 0.3778 0.5172 0.2522 0.5408 0.4009 0.3930 0.3733 0.2992 0.3008 0.2765 0.4555 0.3414 0.4927 0.4092 0.4863 -0.1892 0.4083 0.5399 0.4839 0.4025 0.5339 0.2380 0.3315 0.3286 0.3975 0.5980 0.3641 0.3750 0.3959 0.5528 -0.3297 0.3985 0.5235 -0.2033 0.3457 0.4023 0.4721 0.5485 0.4803 0.4713 0.3337 0.2519 0.2458 0.5199 0.3777 0.3312 0.4873 0.3205 0.5120 0.4777 0.3614 0.4772 0.4421 0.2932 0.3032 0.4608 0.4575 0.3954 0.3294 0.4212 0.4782 0.4623 -0.2333 0.4008 0.2952 0.4194 0.6214" HIT_INDICES="897 1748 3435 5781 8674 8872 8900 8903 9957 10344 11808 13598 13873 17141 20567" ES_PROFILE="0.1233 0.2134 0.2270 0.1809 0.0850 0.1186 0.1603 0.2031 0.1879 0.2024 0.1553 0.0811 0.0788 -0.0646 0.0018" RANK_AT_ES="20566.0000" RANK_SCORE_AT_ES="-0.4641"/>
  <DTG RANKED_LIST="gsea_treatment_collapsed.rnk" TEMPLATE="na_as_pre_ranked" GENESET="gene_sets.gmt#GPCRS_CLASS_A_RHODOPSIN_LIKE" ES="-0.1500" NES="-0.7951" NP="1.0000" FDR="0.8748" FWER="1.0000" CHIP="ftp.broad.mit.edu://pub/gsea/annotations/HG_U133_Plus_2.chip" RND_ES="0.2884 0.3296 0.3603 0.2923 0.4012 0.3934 0.3665 0.3055 0.2703 0.3768 0.3339 0.3317 0.2256 0.2998 0.4464 0.4469 0.3653 0.2813 0.3210 0.3278 0.3025 0.3131 0.3147 0.3401 0.3479 0.3712 0.3667 0.3382 0.3005 0.3477 0.2535 0.3720 0.3380 0.3140 0.3085 0.2621 0.3794 0.3324 0.3326 0.3519 0.2483 0.3873 0.3020 0.2397 0.3253 0.3281 0.2851 0.3766 0.3544 0.3472 0.2907 0.3274 0.3858 0.3202 0.3079 0.4012 0.3055 0.2842 0.4329 0.3721 0.4052 0.3412 0.2990 0.3416 0.3805 0.3788 0.3151 0.3473 0.2711 0.3441 0.3784 0.2697 0.2659 0.2998 0.3204 0.3604 0.3627 0.2310 0.2996 0.2775 0.3407 0.2419 0.3170 0.3247 0.3609 0.2395 0.3833 0.3630 0.2891 0.2181 0.3542 0.3990 0.2978 0.3337 0.3317 0.3767 0.3346 0.3439 0.3286 0.3260 0.3256 0.3479 0.2946 0.3577 0.4061 0.3314 0.2989 0.2628 0.4415 0.3283 0.3207 0.3342 0.4196 0.4122 0.3388 0.3086 0.2944 0.3058 0.3949 0.3825 0.3302 0.3897 0.3960 0.3286 0.3111 0.2399 0.3610 0.3198 0.3285 0.3084 0.3728 0.2841 0.3601 0.3242 0.2622 0.3841 0.3936 0.3580 0.2751 0.2300 0.2652 0.3434 0.2819 0.3923 0.3408 0.3387 0.3164 0.2717 0.3875 0.3571 0.3076 0.2309 0.2801 0.3192 0.3368 0.3767 0.3337 0.3683 0.3267 0.3339 0.3128 0.3497 0.4313 0.3563 0.2659 0.2602 0.3623 0.4306 0.3745 0.2893 0.3301 0.2591 0.3334 0.3424 0.2736 0.3672 0.3141 0.3322 0.3768 0.3475 0.3981 0.3394 0.2346 0.3823 0.3626 0.3639 0.2817 0.3202 0.3374 0.3710 0.3086 0.3027 0.2689 0.3281 0.3937 0.3469 0.2484 0.3296 0.3330 0.2678 0.2264 0.2542 0.4191 0.2940 0.3273 0.3255 0.3267 0.1695 0.3766 0.3744 0.3333 0.3479 0.2449 0.4069 0.3200 0.3293 0.3478 0.2748 0.3015 0.2867 0.3128 0.3238 0.2971 0.3387 0.3879 0.3613 0.3371 0.3294 0.3001 0.2977 0.2816 0.3363 0.3185 0.3978 0.3208 0.3137 0.3329 0.3717 0.3869 0.2520 0.3657 0.3668 0.3181 0.3863 0.2946 0.3806 0.2993 0.2781 0.2954 0.2655 0.3431 0.4708 0.3828 0.3745 0.3389 0.3347 0.3199 0.3509 0.3137 0.2661 0.3014 0.2228 0.3870 0.3301 0.2979 0.3483 0.2043 0.3806 0.3520 0.3988 0.4194 0.2546 0.3909 0.3888 0.3315 0.3527 0.3547 0.3833 0.3632 0.3075 0.3638 0.3496 0.3430 0.3930 0.4202 0.2744 0.3590 0.3618 0.3547 0.3427 0.3444 0.4327 0.2631 0.3281 0.3053 0.3274 0.3509 0.2836 0.1998 0.3564 0.3731 -0.1887 0.2885 0.3321 0.3987 0.3162 0.3474 0.3413 0.3683 0.3784 0.3698 0.3781 0.3306 0.3383 0.3537 0.2806 0.3300 0.3255 0.3463 0.3463 0.2382 0.2659 0.3588 0.2863 0.3763 0.2683 0.4016 0.3275 0.3212 0.3806 0.3286 0.3506 0.3206 0.3261 0.3278 0.3471 0.3343 0.3440 0.2804 0.3338 0.3157 0.3698 0.3575 0.2681 0.3276 0.4159 0.3386 0.3400 0.2818 0.3385 0.2442 0.2949 0.3548 0.2698 0.3421 0.2845 0.3368 0.2979 0.3580 0.3600 0.3551 0.3065 0.3854 0.4577 0.3034 0.3572 0.2683 0.3349 0.2823 0.4012 0.2998 0.3534 0.3979 0.3831 0.3475 0.2755 0.3066 0.3497 0.3218 0.3504 0.3511 0.3208 0.2869 0.3073 0.2725 0.3559 0.3017 0.3227 0.3546 0.3052 0.3081 0.2458 0.3412 0.3730 0.3265 0.2915 0.3854 0.3057 0.3576 0.3257 0.3837 0.3852 0.3952 0.2242 0.3160 0.3686 0.2894 0.3287 0.3628 0.3164 0.3948 0.2290 0.3420 0.3140 0.3152 0.3874 0.2932 0.2997 0.3639 0.4066 0.4020 0.3705 0.3138 0.2967 0.2326 0.3601 0.3544 0.4285 0.3481 0.3164 0.3993 0.3338 0.3605 0.3418 0.2892 0.3394 0.3721 0.3328 0.3093 0.2541 0.3113 0.3015 0.2897 0.3324 0.3093 0.3277 0.3577 0.2977 0.2585 0.3808 0.3014 0.3665 0.3141 0.3422 0.3675 0.3452 0.3111 0.3887 0.3604 0.2013 0.3243 0.2823 0.3291 0.2755 0.3688 0.3217 0.3959 0.3424 0.2964 0.2452 0.3066 0.3879 0.4056 0.3165 0.4516 0.3341 0.3336 0.2973 0.3719 0.3430 0.3277 0.2725 0.4438 0.4095 0.3259 0.2392 0.3114 0.2903 0.3222 0.2785 0.3584 0.3316 0.3608 0.3249 0.3828 0.3904 0.2991 0.3563 0.3647 0.2168 0.3285 0.3044 0.2957 0.3627 0.3488 0.2629 0.3376 0.2032 0.3342 0.3558 0.2810 0.3501 0.3532 0.3453 0.3844 0.2792 0.2877 0.3714 0.3225 0.3190 0.2991 0.2309 0.3241 0.3176 0.3244 0.3944 0.3435 0.4094 0.3572 0.3571 0.2789 0.3304 0.3674 0.3677 0.2332 0.3456 0.3445 0.3101 0.3265 0.3351 0.3371 0.3971 0.3635 0.4077 0.3095 0.2959 0.2800 0.3643 0.3167 0.3370 0.3755 0.3409 0.3150 0.2474 0.3707 0.3758 0.3450 0.3028 0.3836 0.3230 0.3670 0.3431 0.3713 0.3929 0.2937 0.3668 0.3604 0.3418 0.3856 0.3151 0.2826 0.2616 0.3038 0.2455 0.3315 0.3041 0.3746 0.2875 0.3072 0.3316 0.3151 0.3404 0.4016 0.2865 0.2862 0.3078 0.3879 0.3555 0.4028 0.4206 0.3206 0.3771 0.4020 0.3821 0.3681 0.3828 0.3097 0.3695 0.2948 0.3562 0.3910 0.3498 0.4060 0.3965 0.3833 0.2902 0.2656 0.2849 0.2924 0.3222 0.2312 0.3499 0.3775 0.3228 0.2611 0.3880 0.3831 0.3309 0.3302 0.4359 0.3831 0.4340 0.3345 0.3173 0.3828 0.3611 0.3102 0.3359 0.3946 0.3495 0.3154 0.3435 0.3194 0.3397 0.3274 0.2093 0.3534 0.3228 0.3564 0.3297 0.2891 0.3978 0.2435 0.3050 0.2850 0.3423 0.3304 0.3412 0.3512 0.3086 0.2926 0.4384 0.3711 0.3288 0.2841 0.3003 0.3420 0.3905 0.3507 0.3133 0.3687 0.3769 0.2833 0.3027 0.2028 0.3744 0.3103 0.3985 0.2689 0.3740 0.3125 0.3196 0.4311 0.2900 0.3758 0.3057 0.2089 0.3523 0.3177 0.2449 0.4333 0.3799 0.3694 0.3454 0.3044 0.3476 0.3432 0.2532 0.3995 0.2979 0.3363 0.3331 0.3512 0.3092 0.3115 0.3730 0.2926 0.3580 0.3232 0.3533 0.3401 0.3785 0.3366 0.3348 0.3211 0.4072 0.3472 0.2714 0.3638 0.3532 0.3930 0.2677 0.2861 0.3624 0.4027 0.2545 0.3723 0.3326 0.4061 0.3425 0.3330 0.3528 0.3879 0.3263 0.2543 0.4230 0.3024 0.3434 0.3990 0.2419 0.2903 0.2691 0.3239 0.3168 0.3165 0.3149 0.2893 0.3568 0.3013 0.3110 0.3379 0.2760 0.3490 0.4197 0.3364 0.3537 0.3652 0.3660 0.3795 0.3562 0.3243 0.2905 0.2765 0.3634 0.2917 0.4443 0.3884 0.3236 0.2862 0.3537 0.2469 0.3062 0.2644 0.3086 0.2300 0.3647 0.3434 0.3916 0.3835 0.3459 0.2839 0.3892 0.3465 0.3187 0.2018 0.2426 0.3626 0.2981 0.3596 0.3859 0.3539 0.3506 0.3785 0.3357 0.2912 0.4076 0.3454 0.3064 0.3799 0.2253 0.4078 0.3329 0.3671 0.3804 0.2354 0.3563 0.2687 0.3548 0.3900 0.3194 0.2948 0.2762 0.3346 0.3644 0.3507 0.3254 0.2958 0.3225 0.4218 0.2986 0.4181 0.3457 0.3548 0.3833 0.4121 0.2914 0.2921 0.3081 0.3416 0.2720 0.3577 0.2817 0.4129 0.3475 0.3004 0.2631 0.2904 0.2255 0.3005 0.3238 0.3091 0.2454 0.3689 0.4007 0.3469 0.4168 0.3332 0.2932 0.2184 0.3432 0.3009 0.3292 0.2992 0.4066 0.1952 0.3239 0.3145 0.4428 0.4228 0.3298 0.3044 0.3187 0.3212 0.2954 0.3451 0.3492 0.3479 0.2763 0.2954 0.3557 0.2747 0.3124 0.2514 0.3316 0.3931 0.3950 0.2447 0.1979 0.2963 0.2575 0.3224 0.3543 0.3017 0.3152 0.3505 0.3596 0.3235 0.2689 0.3039 0.3188 0.3171 0.3197 0.3049 0.3280 0.3947 0.3017 0.2999 0.3948 0.3790 0.4172 0.3129 0.3848 0.2875 0.3591 0.3443 0.3846 0.2081 0.3005 0.4242 0.3661 0.2529 0.3910 0.3459 0.2365 0.3695 0.3819 0.3657 0.3189 0.2474 0.2493 0.3425 0.2706 0.2562 0.3495 0.3699 0.4080 0.3318 0.3557 0.3059 0.3427 0.2962 0.3200 0.3438 0.3659 0.2747 0.3856 0.3333 0.2926 0.3962 0.3505 0.4008 0.2777 0.3685 0.3530 0.3602 0.3730 0.3279 0.2646 0.3662 0.4440 0.3399 0.3248 0.3807 0.3561 0.2868 0.2778 0.2839 0.3211 0.3312 0.4107 0.4102 0.3481 0.2663 0.2583 0.2468 0.2866 0.3111 0.3020 0.2870 0.3271 0.3730 0.2748 0.3272 0.3415 0.3065 0.3456 0.2874 0.3473 0.4065 0.3409 0.2449 0.3823 0.2672 0.3033 0.3833 0.2632 0.2955 0.2624 0.3708 0.2900 0.2486 0.3566 0.3340 0.2948 0.3120 0.3428 0.3597 0.4041 0.4004 0.3335 0.3087 0.4090 0.3866 0.3336 0.3196 0.3599 0.4337 0.3437 0.3213 0.3549" HIT_INDICES="172 2590 2728 3771 3807 4038 4369 4384 4521 4580 4594 4786 5224 5895 6075 6726 6954 7033 7124 7154 7333 7357 7819 7871 8011 8229 8236 8323 8520 8533 8644 8682 8797 8830 8912 9150 9630 9675 9859 10080 10374 10454 10916 11006 11049 11288 11324 11856 11865 11979 12010 12033 12230 12571 12640 12920 13099 13203 13224 13442 13529 13828 13833 13837 14064 14158 14177 14363 14366 14390 14404 14413 14484 14573 14631 14667 14750 14770 14783 14882 14968 15148 15248 15344 15438 15602 15835 15968 16023 16090 16234 16267 16468 16513 16633 16792 16863 16892 16964 17053 17077 17160 17189 17334 17389 17510 17573 17647 17693 17762 17800 17910 17982 18220 18368 18557 18776 18960 18991 19264 19308 19384 19427 19478 19676 19739 19883 19983 20018 20045 20081 20178 20304 20490" ES_PROFILE="0.0426 -0.0528 -0.0373 -0.0695 -0.0527 -0.0461 -0.0451 -0.0288 -0.0188 -0.0051 0.0107 0.0174 0.0111 -0.0079 -0.0032 -0.0226 -0.0218 -0.0139 -0.0067 0.0034 0.0060 0.0161 0.0041 0.0120 0.0154 0.0146 0.0241 0.0296 0.0294 0.0382 0.0420 0.0494 0.0528 0.0602 0.0650 0.0619 0.0463 0.0519 0.0506 0.0470 0.0395 0.0423 0.0259 0.0275 0.0314 0.0254 0.0292 0.0082 0.0126 0.0118 0.0151 0.0186 0.0134 0.0008 0.0013 -0.0088 -0.0142 -0.0161 -0.0140 -0.0218 -0.0232 -0.0355 -0.0333 -0.0312 -0.0403 -0.0430 -0.0420 -0.0495 -0.0481 -0.0477 -0.0469 -0.0458 -0.0478 -0.0509 -0.0526 -0.0532 -0.0562 -0.0562 -0.0558 -0.0598 -0.0633 -0.0717 -0.0763 -0.0809 -0.0854 -0.0930 -0.1036 -0.1090 -0.1106 -0.1126 -0.1182 -0.1183 -0.1263 -0.1265 -0.1302 -0.1354 -0.1363 -0.1351 -0.1357 -0.1370 -0.1351 -0.1359 -0.1340 -0.1374 -0.1363 -0.1382 -0.1371 -0.1363 -0.1341 -0.1328 -0.1300 -0.1303 -0.1287 -0.1345 -0.1356 -0.1380 -0.1411 -0.1417 -0.1348 -0.1384 -0.1307 -0.1241 -0.1157 -0.1074 -0.1051 -0.0959 -0.0895 -0.0801 -0.0671 -0.0535 -0.0399 -0.0277 -0.0141 0.0056" RANK_AT_ES="18959.0000" RANK_SCORE_AT_ES="-0.0827"/>
  <DTG RANKED_LIST="gsea_treatment_collapsed.rnk" TEMPLATE="na_as_pre_ranked" GENESET="gene_sets.gmt#FRASOR_ER_UP" ES="-0.1834" NES="-0.7550" NP="0.8478" FDR="0.9206" FWER="1.0000" CHIP="ftp.broad.mit.edu://pub/gsea/annotations/HG_U133_Plus_2.chip" RND_ES="0.3707 0.3530 0.3087 0.3469 0.3932 0.4061 0.4482 -0.2051 0.3328 0.3218 0.3641 0.4235 0.5285 0.2862 0.5297 0.2989 0.4877 0.2064 0.4096 0.3585 0.2940 0.3211 0.3574 0.3239 -0.1454 0.2421 0.2505 0.3640 0.3715 0.3310 0.4837 0.3595 0.3736 0.4526 0.3353 0.4173 0.5259 0.2625 0.3342 0.1841 0.3945 0.1955 0.4075 0.4369 0.3176 0.3970 0.3932 0.4285 0.4550 0.4108 0.3650 0.3969 0.3873 0.2262 0.3968 0.4204 0.4318 0.3729 0.3890 0.4693 0.3378 0.2702 0.5054 0.3101 0.4749 0.2243 0.3706 0.4117 0.4650 0.2958 0.3256 0.3519 0.4273 0.4456 0.3688 0.3831 0.2720 -0.1720 0.2613 0.4410 0.4389 0.2567 -0.2278 0.3466 0.3436 0.5502 0.3969 0.2016 0.2627 0.4024 0.5346 0.3652 0.3280 0.3054 0.4492 0.4743 0.4054 -0.1646 0.4609 0.3540 0.1963 0.3789 0.2547 0.3501 0.3695 0.4279 0.4154 0.3380 0.4280 0.4122 0.2701 0.4512 0.4229 0.4155 0.3037 0.5851 0.3316 0.2939 0.1977 0.3526 0.3271 0.3792 0.2715 0.4213 0.2778 -0.2846 0.3528 0.4131 0.2565 0.4200 0.2986 0.3737 0.4050 0.2202 0.4040 0.4651 0.4019 0.3232 -0.2092 0.4443 0.2807 0.4296 0.4473 0.5493 -0.3270 0.3388 0.3746 0.3010 0.4981 0.4121 0.4016 0.3760 0.4007 0.3542 0.3652 0.3785 0.4844 0.3010 0.2059 0.2855 0.4355 -0.2852 0.3192 0.4799 0.3690 0.2617 0.5440 0.2190 0.3609 0.4456 0.3575 0.4166 0.3922 0.4694 0.3696 0.4189 0.3776 0.3593 0.3291 -0.2464 0.3418 0.2549 0.2865 0.3065 0.2834 0.3213 0.5041 0.3591 0.5344 0.3448 0.3977 0.4020 0.4966 0.4520 0.2903 0.4977 0.2779 0.4400 0.3294 0.2439 0.3429 0.2968 0.3475 0.4808 0.4575 0.3331 0.4192 0.4092 0.2076 0.2454 0.3107 0.3608 0.4761 0.1950 0.2890 0.3843 0.3548 0.3825 0.3408 0.5000 0.3390 0.3007 0.3199 0.4938 0.4221 0.4070 0.2917 0.4238 0.3884 0.4846 -0.2358 0.3626 0.2395 0.2689 0.2518 0.4033 0.4824 0.3243 0.4251 0.5479 0.3582 0.2040 0.3091 0.3451 0.3885 0.3420 0.3717 0.3525 0.5050 0.4836 0.2921 0.2496 0.2844 0.5068 0.4898 0.4508 0.5725 0.4686 0.3733 0.2731 -0.2609 0.3479 0.1831 -0.1580 0.3263 0.3074 0.4070 0.3539 0.3344 0.3799 0.4143 0.3327 0.3435 0.3215 0.3129 0.3717 0.4038 0.3651 -0.2559 0.3348 0.2736 0.3414 0.2572 0.4600 0.4517 0.2742 0.5454 0.4582 0.4693 0.4427 0.2999 0.3685 0.4099 0.3889 0.3615 0.3988 0.4229 0.3061 0.4084 0.3849 0.3873 0.3963 0.3903 0.3604 0.3378 0.4903 0.5844 0.2257 0.3570 -0.2153 0.2710 0.4101 0.4109 0.3228 0.3733 0.2471 0.4497 0.5363 0.3136 -0.2698 0.3318 0.3826 0.4042 0.2690 -0.2972 0.2816 0.4710 0.4843 -0.2893 0.4043 0.2788 -0.2398 0.4413 0.4932 0.2867 0.4089 0.2628 0.3334 0.3614 0.2756 0.5295 0.5003 0.2732 0.3284 0.2448 0.5133 0.4314 0.3121 0.3416 0.3992 0.4083 0.4157 0.3895 0.3927 0.4483 0.3256 0.3082 0.3974 0.5649 0.4947 0.4788 0.3843 0.5288 -0.3347 0.3774 0.3792 0.3192 0.3361 0.3517 0.5365 0.3127 0.3958 0.4092 0.2666 0.3500 0.2748 0.4435 0.4189 0.4261 -0.1536 0.4575 0.3984 0.2704 0.4127 0.4335 0.4757 0.4064 0.2837 0.3570 0.4240 0.2900 0.3371 0.2560 0.4348 0.3297 0.2590 0.2743 0.4241 0.3157 0.3197 0.4089 0.4527 0.2777 0.2854 0.3560 0.4968 0.4126 0.2852 0.3202 0.4231 0.3321 0.4187 0.2464 0.4256 0.2606 0.2923 0.4400 0.3613 0.3282 0.2498 0.4659 0.5220 0.3342 0.3867 -0.2169 0.5245 0.4384 0.3681 0.4261 0.4702 0.4030 0.3685 0.3216 0.3525 0.2584 0.4736 0.2753 0.4575 0.4625 0.5183 0.5682 0.3533 0.3609 0.4419 0.4226 0.3853 0.3261 0.4133 0.3461 0.2861 0.3965 0.3437 -0.2815 0.4532 0.5208 0.3979 0.5694 0.3849 0.3454 0.2376 0.4610 0.4370 0.4538 0.3772 0.4479 0.3030 0.4397 0.4249 0.3383 0.2204 0.5097 0.3996 0.4099 0.4495 0.4997 0.3912 0.2708 0.2841 0.4192 0.3844 0.2922 0.3828 0.2342 0.3317 0.4607 0.3807 -0.1871 0.3225 0.4104 0.4139 0.3682 0.3067 0.3939 0.4455 0.3734 0.4414 0.3972 0.2559 0.6064 0.2902 0.3543 0.2854 0.2614 0.4122 0.4338 0.4835 0.4638 0.2475 0.3876 0.3740 -0.1697 -0.2123 0.3624 0.3253 0.4543 0.2160 0.3963 0.4234 0.2736 0.3727 0.3890 0.3469 0.4149 0.3367 0.3232 0.4610 0.3519 0.3703 0.3930 -0.2585 0.2038 0.3872 0.5429 0.3710 0.3010 0.2351 0.4774 0.2694 0.4075 0.4982 0.4146 0.5525 0.5739 0.4494 0.3000 0.2301 0.5156 0.5563 0.4472 0.3228 0.4482 0.3483 0.4548 0.3150 0.3369 0.4097 0.4017 0.2718 0.3006 0.4420 0.3542 0.2158 0.4153 0.4148 0.3506 0.3943 0.5182 0.3980 0.3831 0.3720 0.4922 0.4502 0.4249 0.4009 0.3325 0.3675 0.5676 0.3515 0.2119 0.4349 0.3919 0.3112 0.4164 0.3677 0.3910 0.3884 0.2869 0.3700 0.2798 0.2605 0.4296 0.4826 0.4270 0.4868 0.3800 0.2885 0.4482 0.2803 -0.3435 0.3177 0.4150 0.3369 0.3723 0.4493 0.2778 0.3896 0.5005 0.3237 0.3490 0.3574 0.5052 0.4814 0.2276 0.5219 0.3760 0.4582 0.5546 0.3478 0.4235 0.3482 0.2931 0.3855 0.4685 0.2970 0.4016 0.3913 0.3616 0.3614 0.4186 0.2980 0.5238 0.4937 0.2164 0.2977 0.3056 -0.2665 0.4461 -0.2709 0.3418 0.3612 0.2973 0.4355 0.3242 0.3895 0.4283 0.3716 0.3806 0.5307 0.1885 0.3319 0.3369 0.5794 0.3808 0.2542 0.4034 0.3734 0.4542 0.4778 0.2773 0.4010 0.3744 0.4231 0.3673 0.5141 0.2887 -0.2398 0.2782 0.3190 0.5413 0.4138 0.4222 0.3679 0.4236 0.4259 0.3347 0.3345 0.3155 0.4177 0.4090 0.4414 0.3569 0.2378 0.4770 0.4878 0.4507 0.2694 0.4565 0.4195 0.3587 0.3347 0.3349 0.4100 0.4951 0.3528 0.4813 -0.2016 0.2723 0.3140 0.4206 0.3798 0.4059 0.4960 0.4794 0.3764 0.4486 0.4031 0.4309 0.4388 0.4854 0.3348 0.2605 0.3919 0.3632 0.5321 0.3486 0.3091 0.4362 0.2481 0.4737 0.2857 0.2265 0.3966 0.3014 0.4486 0.2739 0.4430 0.2919 0.5017 0.4169 0.3597 0.4403 0.2694 0.4257 0.5204 0.2924 0.2994 0.3977 0.2991 0.3774 0.2458 0.2651 0.1798 -0.1830 0.3268 0.1803 0.5714 0.2714 0.2682 -0.1841 0.2469 0.4087 0.5126 0.4042 0.3191 0.3732 0.5159 0.2994 0.2850 0.4236 -0.2614 0.4868 -0.2015 0.4501 0.3579 0.4097 0.3155 0.4222 0.3741 0.4651 0.3632 0.3726 0.2616 0.3927 0.3533 0.5009 0.3327 0.2852 0.3432 0.4600 0.4299 0.3485 0.2993 0.3723 0.3874 0.4908 0.3570 0.3857 0.3701 0.3172 0.2947 0.4739 0.3571 0.4593 0.3572 0.3100 0.4109 0.3951 0.2335 0.3055 0.4063 0.1977 0.4011 0.4093 0.4229 0.3262 0.3578 0.2927 0.3716 0.2857 0.4369 0.4459 0.5417 0.3686 0.3668 0.4229 0.3662 0.5577 0.3210 0.3029 0.3285 0.3200 0.3642 0.3613 0.5502 0.5017 0.3293 -0.3300 0.2668 0.5115 0.3980 0.4203 0.4909 0.4059 -0.3007 0.3831 0.4471 0.5123 0.2858 0.3470 0.2730 0.4564 0.4059 0.3834 0.2481 0.3872 0.3885 0.4058 0.3952 0.3284 0.5150 0.4131 0.4210 0.2317 0.2833 0.4096 0.2572 0.3524 0.2370 0.3651 0.1717 0.3860 0.3607 0.3869 0.3212 0.3570 0.2347 0.4483 0.2682 0.4750 0.3018 0.2866 -0.2973 0.5370 0.3992 0.4139 0.4710 0.4912 0.3147 0.2751 -0.2276 0.2451 0.3129 0.3165 0.3470 0.3845 0.4776 0.2883 0.3802 -0.1976 0.5157 0.4368 0.3671 0.4012 0.3813 0.4117 0.3338 0.3956 0.3962 0.4644 0.2947 0.4561 0.3800 0.3654 0.4353 -0.3541 0.3756 0.3014 0.3165 0.3478 0.4744 0.4081 -0.2609 0.4197 0.2956 0.4310 0.4207 0.4915 0.4928 0.3995 0.2768 0.4268 -0.2652 0.5069 0.4317 0.3181 0.3207 0.3045 0.3327 0.3582 0.4572 0.3030 0.4801 0.2786 0.4567 0.2636 0.2581 0.1877 0.3711 0.3220 0.3873 0.2505 0.3598 0.3344 0.1958 0.3089 0.3506 0.5192 0.4770 0.1590 0.1858 0.4282 0.3813 0.3140 0.3894 0.4179 0.4385 0.2329 0.3612 0.2459 0.3543 0.2588 0.3396 0.3520 0.3033 0.3914 0.2414 0.5294 0.4986 0.5568 0.4417 -0.2329 0.3946 0.5325 0.4010 0.3580 0.3330 0.4281 0.5426 0.2299 0.5150 0.5292 0.4441 0.3951 0.3726 0.2499 0.4200 -0.2522 0.3887 0.2117 0.3797 0.4293 0.4458 0.4509 0.4710 0.3654 0.3105 0.2859 0.3185 0.3743 0.4714" HIT_INDICES="711 2873 3772 3943 4403 6142 6496 6943 7777 8204 8900 9052 10344 10691 10698 11018 11292 11759 12369 12665 12821 13831 14771 15493 15583 17365 19687 20162 20334 20407" ES_PROFILE="0.0821 0.0456 0.0612 0.1105 0.1419 0.0997 0.1228 0.1390 0.1321 0.1427 0.1370 0.1570 0.1160 0.1196 0.1395 0.1428 0.1473 0.1405 0.1244 0.1223 0.1263 0.0846 0.0420 0.0076 0.0043 -0.0706 -0.1456 -0.1158 -0.0597 0.0096" RANK_AT_ES="19686.0000" RANK_SCORE_AT_ES="-0.1188"/>
  <DTG RANKED_LIST="gsea_treatment_collapsed.rnk" TEMPLATE="na_as_pre_ranked" GENESET="gene_sets.gmt#KIM_TH_CELLS_DN" ES="-0.2130" NES="-0.7312" NP="0.8077" FDR="0.9345" FWER="1.0000" CHIP="ftp.broad.mit.edu://pub/gsea/annotations/HG_U133_Plus_2.chip" RND_ES="0.3871 0.4306 0.4672 0.3587 0.6067 0.4906 0.3826 0.5295 0.4892 -0.3276 0.4649 0.3451 0.5899 0.4564 0.4603 0.2650 0.4221 0.2926 0.4427 0.4737 0.4177 0.3922 0.5248 -0.4719 0.3947 0.4711 0.3158 0.2311 0.4460 0.4135 0.2203 0.4988 0.5722 0.4209 0.4583 0.5209 0.4044 -0.3856 0.4899 0.4777 0.5199 0.4666 0.2415 0.5736 0.2549 0.3202 0.5861 0.3833 0.3350 0.5584 0.5359 0.4392 0.4090 0.4861 0.5247 0.4266 0.5129 0.3717 0.5323 0.1819 -0.2248 0.4723 0.6720 0.3748 0.3674 0.3910 0.2631 0.2914 0.5521 0.3081 0.5418 0.5492 0.3829 0.3250 -0.3718 -0.2230 0.3051 0.5212 0.5113 0.3193 0.4416 0.3173 0.3639 0.3812 0.4327 0.2482 0.4415 0.3680 -0.2822 -0.2953 0.4426 -0.2716 0.5050 0.5574 0.4810 0.3028 0.6543 0.2927 0.3153 0.5839 -0.2280 0.4852 0.4412 0.5240 0.4189 0.2363 0.5044 0.4300 0.3578 0.5710 0.4651 -0.4764 0.4570 0.4617 0.2292 0.4776 0.4899 0.2418 0.4237 -0.3482 0.2944 0.5188 0.3963 0.2655 0.5225 0.5381 -0.1978 0.3045 0.2592 0.5254 0.2724 -0.2972 0.4725 0.4706 -0.2605 0.5501 0.4624 -0.1662 -0.1966 -0.3034 0.5235 0.4749 0.4620 0.4266 0.3269 0.4054 0.4335 0.4107 0.4273 0.4086 0.6376 0.4311 0.4053 0.2554 0.4306 0.2448 -0.3318 0.3379 0.5084 0.4582 0.3047 0.3091 0.4292 0.5002 0.4815 -0.2052 0.3767 0.3228 0.3554 0.3807 0.4093 0.2669 0.5594 0.4140 0.2500 0.5272 0.5123 0.5119 0.4339 0.3270 0.7364 0.2786 0.4938 0.2171 0.4357 0.1550 0.3972 0.5702 0.4051 0.4362 0.3477 0.3179 0.3699 0.3166 0.5167 0.1989 0.3105 -0.3390 0.4727 0.4506 0.4767 0.2999 0.3454 0.6241 0.4106 0.5222 -0.2032 0.4070 0.3352 0.3478 -0.2606 -0.1967 0.3452 0.3011 0.5131 0.4358 0.5281 0.4498 0.2364 0.3149 0.4348 0.4236 0.5985 0.4305 0.3754 0.3956 0.5130 -0.1789 0.4449 0.2558 0.4973 0.4192 0.5198 0.5768 0.3732 0.4693 0.3899 0.5116 0.4027 0.4785 0.5170 0.3931 -0.2625 0.2511 0.3616 0.3813 0.5094 0.5183 -0.2593 0.5842 0.4112 0.1776 0.3290 0.3718 -0.2370 0.3742 0.3380 0.5683 0.3333 0.2697 -0.2888 0.4549 0.4271 0.2711 0.4385 -0.2641 0.3118 0.2627 -0.3527 0.3743 0.4206 0.4818 0.3771 0.6127 0.5655 -0.2751 0.2815 0.2778 0.2525 0.3297 0.3559 0.4378 0.1892 0.3729 0.4908 0.3685 0.5829 0.3698 0.2976 0.3394 0.4317 0.3770 0.4323 0.4020 0.2623 0.3565 0.3276 0.5275 0.5156 0.2842 0.4765 0.5310 -0.1805 0.4028 0.3149 -0.2246 0.5911 0.3293 0.4715 0.4198 0.2276 0.3013 0.4748 0.3512 0.2243 0.4124 0.5069 0.4011 0.3090 0.3743 -0.2902 0.3321 0.5933 0.3541 0.3044 0.3980 0.7071 0.5758 0.4424 0.2686 0.3208 0.2924 0.5274 0.3335 0.3891 0.5383 0.4885 0.4277 0.6273 0.4807 0.4316 0.3354 0.3117 0.5557 0.6949 0.3640 -0.3713 0.3255 0.4380 0.4062 0.3905 0.1824 0.4318 0.3727 0.2348 0.2998 0.4533 0.4914 0.6306 -0.1963 0.4250 0.4131 -0.2844 0.3024 0.5312 0.4015 0.5222 0.3454 0.2554 0.6303 0.4040 0.6008 0.4222 0.3850 0.4326 0.5412 0.3394 0.6165 0.4650 0.5375 0.6317 0.3621 0.5604 0.3460 0.4619 0.4452 0.4522 0.5072 0.3445 0.5586 -0.2284 -0.1723 0.4847 0.4759 0.4796 0.4416 0.4205 0.5291 0.4630 0.3859 0.5048 0.4431 0.2387 0.3131 0.4089 0.6318 -0.2888 0.3982 0.4576 0.3926 0.3024 0.3003 0.5095 0.3443 0.5109 0.4090 0.3687 0.4713 0.5305 -0.5030 -0.2419 0.2861 0.2220 0.4266 0.4359 0.4658 0.6658 0.5633 0.4492 0.2847 0.4298 0.3453 0.4848 0.4561 0.4858 0.4835 0.4861 0.3321 0.4478 0.4528 0.4213 0.2280 0.2948 0.3124 0.4627 -0.2611 0.5178 0.2875 0.4349 0.4462 0.2954 0.6090 0.5250 -0.2740 0.5157 0.5865 -0.2809 0.3854 0.4945 0.2810 0.5620 0.4157 0.3112 0.4487 0.2907 0.5376 0.4200 -0.2986 0.5685 0.4387 0.3208 0.2784 0.3539 0.5438 0.5210 0.4280 0.4402 0.3473 0.4552 0.6533 0.4091 0.3787 0.4995 0.3274 0.4394 0.5132 0.4406 0.4740 0.2499 0.3164 0.5340 0.3245 -0.2370 0.6629 0.2630 0.4562 0.4346 0.3333 0.4173 0.6043 0.5066 0.4700 0.1855 -0.3264 0.3987 0.4477 -0.1815 0.4915 0.4870 0.3008 0.4862 0.2432 0.3643 0.2803 0.3260 0.3932 0.3060 0.3087 0.4672 0.5181 0.1664 0.4954 -0.2070 0.1817 0.5409 0.5313 0.3087 0.4875 0.3859 0.5338 0.3449 0.3829 -0.2938 0.5318 0.4389 -0.2971 0.4455 -0.2005 0.3349 0.5064 0.4966 0.4951 0.4106 0.2632 0.4104 0.5501 0.3415 0.3046 0.3671 0.5400 0.4966 0.3137 0.5418 0.4252 0.5033 0.5172 0.4827 0.4676 0.4699 0.4583 0.5740 -0.4094 0.4198 0.4155 0.4471 0.5552 0.3127 0.2434 0.4653 0.4161 0.5171 0.5094 -0.1948 0.5438 0.4228 0.2569 0.2352 -0.3945 -0.4063 0.2691 0.5051 0.5472 -0.2210 0.4467 0.4555 0.6325 0.2838 -0.2672 -0.1476 0.3771 0.5949 0.4033 0.3596 0.6522 0.5177 0.4195 0.4058 0.3043 0.4673 0.3382 0.5619 0.4993 0.6068 0.5074 0.6678 0.2944 0.3681 0.2488 0.2458 0.4541 -0.3531 0.6325 0.4744 0.5403 0.3199 0.2279 0.3081 0.5482 0.2503 0.4807 0.3533 0.2625 -0.2528 0.3817 0.4331 0.6489 0.2466 -0.1818 0.4069 0.5976 0.3596 -0.3004 0.3251 0.4789 0.4034 0.5619 0.4645 0.4662 0.4797 0.4232 -0.2551 -0.3435 -0.2847 0.6037 0.2608 0.4569 0.4851 0.6011 0.3153 0.3872 0.3379 0.5114 -0.2302 0.5508 0.2938 0.4311 0.2749 0.4991 0.5389 0.6034 0.5546 0.5716 0.4113 -0.4472 0.4968 0.3921 0.4852 0.4318 0.3190 0.4876 0.3778 0.3104 0.4241 0.2252 0.5136 0.2785 0.6038 -0.2643 0.3718 0.4225 -0.2103 0.3943 0.4792 0.5342 0.4250 0.4450 0.3207 0.3265 -0.3248 0.3580 0.4767 -0.2845 0.3210 0.1781 0.3068 0.3166 0.4053 0.4063 0.4340 -0.3135 0.3648 0.3180 0.4198 0.4319 0.3964 0.5989 -0.2055 0.4004 0.4199 0.3354 0.3303 0.4771 0.3366 -0.4142 0.3276 0.3131 0.4405 0.4859 0.3673 0.3441 -0.2250 -0.2265 0.5930 0.3517 0.5080 0.3079 0.3195 0.4694 0.4549 -0.3467 0.4571 0.4907 0.4034 0.4325 0.5364 0.5084 0.5040 0.3154 0.5301 -0.4371 0.4658 0.2919 0.4511 0.4158 0.2713 -0.2830 0.4090 0.6373 0.3932 0.3293 0.3934 0.4801 0.3349 0.4463 -0.2664 0.5519 0.3877 0.5737 0.6969 0.5900 0.4248 0.2434 0.4544 0.4774 0.3108 0.3122 0.4643 0.4653 -0.3549 0.4987 0.4199 0.5356 0.4198 0.3447 0.2687 0.6625 0.2899 0.4013 0.5148 0.2135 -0.4867 0.3126 0.4735 0.5738 0.3098 0.5654 0.5182 0.4043 0.3547 0.3615 0.5014 0.4626 0.4235 0.4510 0.3680 0.4004 0.3577 0.4062 0.6118 0.3747 0.3533 0.5595 0.4451 -0.2089 0.4323 0.3697 0.5303 0.3878 0.4095 -0.3752 0.4531 0.4007 0.3057 0.4202 0.2668 0.3721 0.5257 0.3986 0.5150 0.3233 0.3890 0.4737 0.3166 0.5195 0.6867 0.5787 0.3990 0.3368 0.3455 0.2775 0.3644 0.2778 0.4238 0.4804 0.4143 0.4936 0.5545 0.5616 0.3893 0.5048 0.4472 0.4008 0.4318 0.3856 -0.4826 0.2468 0.4253 0.4404 0.5205 0.2615 0.5066 0.4817 0.4593 0.4223 0.4112 0.5098 0.3548 0.4875 0.4427 0.4047 0.4775 0.6515 0.5747 0.5864 -0.2006 0.4400 0.5125 0.2691 0.4800 0.3988 0.5399 0.6029 0.5746 0.2755 -0.2572 0.2988 0.6774 0.5816 0.6455 -0.5135 0.4178 -0.2899 0.5165 0.4713 -0.2977 0.3615 0.5616 0.4037 0.5276 0.4867 0.3723 0.6145 0.3914 0.2714 0.5819 0.2968 -0.3285 -0.3826 0.4298 0.3415 0.4441 0.3988 0.5887 0.4716 0.5062 0.5799 0.4521 0.2235 0.3360 -0.3627 0.4528 0.3726 0.3851 0.2111 0.5122 0.5170 0.4060 0.5118 0.4607 0.3177 0.3150 0.5482 0.5179 0.5290 0.5701 0.4927 0.5527 -0.2828 0.4609 0.2834 0.4539 -0.2487 0.3478 0.4046 0.5605 0.5371 0.4810 0.4828 -0.5039 0.3595 0.6058 0.4192 0.3239 0.4768 0.3913 0.4005 -0.2841 0.5239 0.2054 0.3322 0.5209 0.2631 0.3596 0.4179 0.5344 0.3177 0.3072 0.4775 -0.2888 0.3998 0.3539 0.4599 0.3292 0.3768 0.4501 0.4388 0.4348 0.4173 0.4302 0.5233 -0.3294 0.3390 0.2448 0.4047 0.4455 0.3106 0.4658 0.3322 -0.2134 0.4204 0.3015 0.2750 0.2681 0.3408 0.3422 0.3026 0.4791 0.3098 0.4050 0.5209 0.3389 0.6187 0.5237 -0.2845 0.3252 0.4069 0.3965 0.4729 0.5702 0.4138" HIT_INDICES="3397 4713 6132 6140 9582 9810 12494 15962 16113 17124 17174 18699 19186 19634 19654" ES_PROFILE="-0.0136 0.0466 0.0797 0.1813 0.0747 0.1220 0.0228 -0.1382 -0.1363 -0.1613 -0.1390 -0.1572 -0.1095 -0.0423 0.0462" RANK_AT_ES="18698.0000" RANK_SCORE_AT_ES="-0.0726"/>
[truncated: 10,185,353 more chars]
