# Supplementary material for: The rapamycin-regulated gene expression signature determines prognosis for breast cancer
Source: Mol Cancer. 2009 Sep 24;8:75. doi: 10.1186/1476-4598-8-75 (PMC2761377; doi:10.1186/1476-4598-8-75)
Supplement: Additional file 3 — Gene set enrichment analysis of in vivo data, treatment series. The data provided represent the treatment series of GSEA. This compressed file contains "Treatment" shortcut file and "GSEA_treatment" folder. Clicking on "Treatment" shortcut opens the index file providing access to analysis files contained in the "GSEA_treatment" folder. [file 1476-4598-8-75-S3.zip › GSEA_treatment/ERM_KO_SERTOLI_DN.xls]

NAME	PROBE	GENE SYMBOL	GENE_TITLE	RANK IN GENE LIST	RANK METRIC SCORE	RUNNING ES	CORE ENRICHMENT
row_0	IL6	null	null	5899	0.1365751326084137	-0.21028452	No
row_1	GBF1	null	null	7547	0.1086830273270607	-0.22961143	No
row_2	KIAA1199	null	null	9059	0.08608080446720123	-0.25495	No
row_3	CLEC7A	null	null	9166	0.08463811129331589	-0.2128503	No
row_4	ELAVL2	null	null	10332	0.06828756630420685	-0.23131587	No
row_5	CXCL12	null	null	10698	0.06347858160734177	-0.2136084	No
row_6	THBD	null	null	10744	0.06299768388271332	-0.18062635	No
row_7	SEC24D	null	null	11169	0.05722690746188164	-0.16927455	No
row_8	IGFBP4	null	null	11759	0.050013426691293716	-0.16996399	No
row_9	ANGPTL2	null	null	12288	0.04328085109591484	-0.17144892	No
row_10	CD36	null	null	12917	0.03510557860136032	-0.18235481	No
row_11	CXCL5	null	null	14674	0.01057976670563221	-0.26174116	No
row_12	CD53	null	null	15773	-0.006251677870750427	-0.31158328	No
row_13	PLEK	null	null	17540	-0.0408763587474823	-0.3745426	No
row_14	GCG	null	null	18386	-0.06203588843345642	-0.38095507	Yes
row_15	CCL7	null	null	19223	-0.09425607323646545	-0.36894378	Yes
row_16	MMP12	null	null	19482	-0.10724033415317535	-0.3216096	Yes
row_17	GPNMB	null	null	20588	-0.6737385988235474	8.2576834E-4	Yes
