# Supplementary material for: The rapamycin-regulated gene expression signature determines prognosis for breast cancer
Source: Mol Cancer. 2009 Sep 24;8:75. doi: 10.1186/1476-4598-8-75 (PMC2761377; doi:10.1186/1476-4598-8-75)
Supplement: Additional file 3 — Gene set enrichment analysis of in vivo data, treatment series. The data provided represent the treatment series of GSEA. This compressed file contains "Treatment" shortcut file and "GSEA_treatment" folder. Clicking on "Treatment" shortcut opens the index file providing access to analysis files contained in the "GSEA_treatment" folder. [file 1476-4598-8-75-S3.zip › GSEA_treatment/FERRANDO_TAL1_NEIGHBORS.xls]

NAME	PROBE	GENE SYMBOL	GENE_TITLE	RANK IN GENE LIST	RANK METRIC SCORE	RUNNING ES	CORE ENRICHMENT
row_0	FOLR1	null	null	520	0.40058833360671997	0.1477473	No
row_1	ITGB2	null	null	2545	0.22794581949710846	0.1478943	No
row_2	TMSL8	null	null	3338	0.19861102104187012	0.19520451	No
row_3	MYBL2	null	null	4721	0.16110095381736755	0.19766207	No
row_4	TNFRSF1B	null	null	5948	0.13609422743320465	0.19689615	No
row_5	RUNX1	null	null	9041	0.08608080446720123	0.08390895	No
row_6	BCL2A1	null	null	10950	0.06011229380965233	0.017207649	No
row_7	FCGR3B	null	null	11670	0.05097522586584091	0.0043040193	No
row_8	DTYMK	null	null	12103	0.04520444571971893	0.0028463055	No
row_9	CD6	null	null	14236	0.017312342301011086	-0.09321744	No
row_10	TCF7	null	null	16237	-0.013946052640676498	-0.18432441	No
row_11	CSF1R	null	null	18317	-0.06011229380965233	-0.2593303	No
row_12	CRIP1	null	null	20410	-0.2303503006696701	-0.2614473	Yes
row_13	LGALS3 /// GALIG	null	null	20450	-0.25295254588127136	-0.15409938	Yes
row_14	CDA	null	null	20538	-0.3741389214992523	0.0032538758	Yes
