# Supplementary material for: The rapamycin-regulated gene expression signature determines prognosis for breast cancer
Source: Mol Cancer. 2009 Sep 24;8:75. doi: 10.1186/1476-4598-8-75 (PMC2761377; doi:10.1186/1476-4598-8-75)
Supplement: Additional file 3 — Gene set enrichment analysis of in vivo data, treatment series. The data provided represent the treatment series of GSEA. This compressed file contains "Treatment" shortcut file and "GSEA_treatment" folder. Clicking on "Treatment" shortcut opens the index file providing access to analysis files contained in the "GSEA_treatment" folder. [file 1476-4598-8-75-S3.zip › GSEA_treatment/FRASOR_ER_UP.xls]

NAME	PROBE	GENE SYMBOL	GENE_TITLE	RANK IN GENE LIST	RANK METRIC SCORE	RUNNING ES	CORE ENRICHMENT
row_0	PTGES	null	null	711	0.36644452810287476	0.08206592	Yes
row_1	SLC39A6	null	null	2873	0.2154424637556076	0.045605075	Yes
row_2	EGR3	null	null	3772	0.18610766530036926	0.061190642	Yes
row_3	GLRB	null	null	3943	0.18081778287887573	0.11047374	Yes
row_4	TOP2A	null	null	4403	0.16879531741142273	0.14188519	Yes
row_5	EPB41L3	null	null	6142	0.13272793591022491	0.09965844	Yes
row_6	SDC2	null	null	6496	0.12647627294063568	0.12275352	Yes
row_7	CALCR	null	null	6943	0.11926278471946716	0.1390331	Yes
row_8	SLC22A5	null	null	7777	0.10531673580408096	0.13206601	Yes
row_9	NRIP1	null	null	8204	0.09858416020870209	0.14273663	Yes
row_10	GREB1	null	null	8900	0.08800439536571503	0.13696675	Yes
row_11	RAB31	null	null	9052	0.08608080446720123	0.15702327	Yes
row_12	PDZK1	null	null	10344	0.06828756630420685	0.116012745	No
row_13	ADCY9	null	null	10691	0.06395947933197021	0.1195521	No
row_14	CXCL12	null	null	10698	0.06347858160734177	0.13946252	No
row_15	AP1G1	null	null	11018	0.05915049836039543	0.14278363	No
row_16	AREG	null	null	11292	0.055784210562705994	0.14726903	No
row_17	IGFBP4	null	null	11759	0.050013426691293716	0.14053802	No
row_18	MYBL1	null	null	12369	0.042319051921367645	0.12440845	No
row_19	MAPT	null	null	12665	0.03847186267375946	0.122315004	No
row_20	RASGRP1	null	null	12821	0.036067377775907516	0.12626037	No
row_21	RET	null	null	13831	0.023083120584487915	0.08456885	No
row_22	WISP2	null	null	14771	0.00961796659976244	0.04199407	No
row_23	CA12	null	null	15493	-0.0019235919462516904	0.0075654266	No
row_24	CDC6	null	null	15583	-0.0033662880305200815	0.0043113176	No
row_25	RFC4	null	null	17365	-0.036548275500535965	-0.070614375	No
row_26	SIAH2	null	null	19687	-0.11878189444541931	-0.14561343	No
row_27	TFF1	null	null	20162	-0.16590993106365204	-0.11584925	No
row_28	FOS	null	null	20334	-0.2024582028388977	-0.059727702	No
row_29	PEG10	null	null	20407	-0.22890761494636536	0.009622781	No
