# Supplementary material for: The rapamycin-regulated gene expression signature determines prognosis for breast cancer
Source: Mol Cancer. 2009 Sep 24;8:75. doi: 10.1186/1476-4598-8-75 (PMC2761377; doi:10.1186/1476-4598-8-75)
Supplement: Additional file 3 — Gene set enrichment analysis of in vivo data, treatment series. The data provided represent the treatment series of GSEA. This compressed file contains "Treatment" shortcut file and "GSEA_treatment" folder. Clicking on "Treatment" shortcut opens the index file providing access to analysis files contained in the "GSEA_treatment" folder. [file 1476-4598-8-75-S3.zip › GSEA_treatment/GALE_FLT3ANDAPL_DN.xls]

NAME	PROBE	GENE SYMBOL	GENE_TITLE	RANK IN GENE LIST	RANK METRIC SCORE	RUNNING ES	CORE ENRICHMENT
row_0	HLA-B	null	null	41	0.6953790187835693	0.12959468	Yes
row_1	HLA-C	null	null	57	0.6501745581626892	0.25189823	Yes
row_2	HLA-A /// HLA-H ///	null	null	88	0.5953521728515625	0.36309916	Yes
row_3	HLA-G	null	null	107	0.566979169845581	0.46951398	Yes
row_4	NDUFB7	null	null	656	0.3741389214992523	0.5136946	Yes
row_5	GPR137	null	null	668	0.37125352025032043	0.5834124	Yes
row_6	BAD	null	null	1497	0.28661540150642395	0.5974308	Yes
row_7	PQBP1	null	null	1649	0.2750738561153412	0.6421485	Yes
row_8	NDUFV1	null	null	2035	0.2534334361553192	0.6714054	Yes
row_9	RABAC1	null	null	2526	0.22890761494636536	0.6909211	Yes
row_10	DRAP1	null	null	3196	0.20293910801410675	0.6968285	Yes
row_11	P4HB	null	null	4307	0.17168070375919342	0.6754006	No
row_12	ARF1	null	null	5294	0.14907848834991455	0.6557187	No
row_13	DEGS1	null	null	6705	0.1235908716917038	0.6106192	No
row_14	ST3GAL5	null	null	11900	0.048089832067489624	0.36743635	No
row_15	OASL	null	null	12433	0.04135725647211075	0.34942204	No
row_16	NAPG	null	null	14073	0.019235936924815178	0.27345258	No
row_17	LOC641807	null	null	20415	-0.2313121110200882	0.009228671	No
