# Supplementary material for: The rapamycin-regulated gene expression signature determines prognosis for breast cancer
Source: Mol Cancer. 2009 Sep 24;8:75. doi: 10.1186/1476-4598-8-75 (PMC2761377; doi:10.1186/1476-4598-8-75)
Supplement: Additional file 3 — Gene set enrichment analysis of in vivo data, treatment series. The data provided represent the treatment series of GSEA. This compressed file contains "Treatment" shortcut file and "GSEA_treatment" folder. Clicking on "Treatment" shortcut opens the index file providing access to analysis files contained in the "GSEA_treatment" folder. [file 1476-4598-8-75-S3.zip › GSEA_treatment/GERY_CEBP_TARGETS.xls]

NAME	PROBE	GENE SYMBOL	GENE_TITLE	RANK IN GENE LIST	RANK METRIC SCORE	RUNNING ES	CORE ENRICHMENT
row_0	S100A8	null	null	42	0.6948981285095215	0.038199186	No
row_1	PLAT	null	null	132	0.5414915084838867	0.06521983	No
row_2	SAT1	null	null	137	0.5362016558647156	0.096081436	No
row_3	LCN2	null	null	262	0.4626242220401764	0.11682635	No
row_4	XDH	null	null	299	0.45300623774528503	0.14130792	No
row_5	CD47	null	null	481	0.40828269720077515	0.15612422	No
row_6	ACTA2	null	null	1058	0.3250872790813446	0.14684884	No
row_7	PPARG	null	null	1732	0.27074575424194336	0.12969315	No
row_8	NRP1	null	null	1838	0.2640132009983063	0.13986157	No
row_9	NR2F6	null	null	2138	0.24862444400787354	0.13967296	No
row_10	ABHD5	null	null	2337	0.23852558434009552	0.14382747	No
row_11	DNAJB9	null	null	2364	0.23708288371562958	0.1562907	No
row_12	TOM1L1	null	null	2556	0.22746491432189941	0.1601461	No
row_13	IER2	null	null	2613	0.22602221369743347	0.17050493	No
row_14	FOXF2	null	null	2781	0.2192896455526352	0.17505784	No
row_15	RRAD	null	null	2789	0.21880875527858734	0.18738969	No
row_16	WWC1	null	null	2931	0.21303796768188477	0.19284911	No
row_17	PIM1	null	null	3137	0.2053435891866684	0.19474016	No
row_18	JUNB	null	null	3199	0.20293910801410675	0.20351805	No
row_19	S100A3	null	null	3264	0.20101550221443176	0.21203814	No
row_20	DBP	null	null	3551	0.1923593431711197	0.20922497	No
row_21	TCTE3	null	null	3992	0.1793750822544098	0.19814572	No
row_22	PEA15	null	null	4528	0.16590993106365204	0.18165128	No
row_23	PER2	null	null	4648	0.16302454471588135	0.18528736	No
row_24	ABCA1	null	null	4833	0.15869645774364471	0.18550125	No
row_25	GIPC2	null	null	4885	0.15773466229438782	0.19214882	No
row_26	ECHS1	null	null	5287	0.14907848834991455	0.1812177	No
row_27	BCKDHB	null	null	5454	0.14571219682693481	0.1815578	No
row_28	HIST1H2BC	null	null	6053	0.13417063653469086	0.16015111	No
row_29	ANGPTL4	null	null	6598	0.12503357231616974	0.14085	No
row_30	SERPINB2	null	null	6688	0.1235908791422844	0.14366584	No
row_31	USP36	null	null	7006	0.11782009154558182	0.13502279	No
row_32	CYB5R1	null	null	7071	0.11637739837169647	0.13864064	No
row_33	C1QDC1	null	null	7103	0.11589650064706802	0.1438408	No
row_34	ADSSL1	null	null	7655	0.10724033415317535	0.12316755	No
row_35	CRABP2	null	null	7782	0.10531673580408096	0.12311965	No
row_36	MKNK2	null	null	8697	0.09088978916406631	0.08378774	No
row_37	PROCR	null	null	8873	0.08848529309034348	0.08037414	No
row_38	PLAUR	null	null	9123	0.08511900901794434	0.07315492	No
row_39	BAIAP2	null	null	9276	0.08319541066884995	0.070557155	No
row_40	HBEGF	null	null	9327	0.08223361521959305	0.0728805	No
row_41	KLF4	null	null	9867	0.07502014189958572	0.050926562	No
row_42	MAFK	null	null	10240	0.0697302594780922	0.03681457	No
row_43	CLU	null	null	10425	0.06732576340436935	0.031736273	No
row_44	RNH1	null	null	10541	0.06588307023048401	0.029941093	No
row_45	IGF2	null	null	10823	0.06203588843345642	0.019823547	No
row_46	EIF1AY	null	null	11242	0.05674600228667259	0.0027150547	No
row_47	HGF	null	null	11247	0.05674600228667259	0.005806611	No
row_48	GADD45B	null	null	11255	0.05626510828733444	0.008723937	No
row_49	ATF3	null	null	11262	0.05626510828733444	0.011690055	No
row_50	GREM2	null	null	11643	0.05145612359046936	-0.0038707168	No
row_51	HP	null	null	12079	0.04568534344434738	-0.022449313	No
row_52	FHL2	null	null	12328	0.04231905937194824	-0.032098707	No
row_53	HIPK1	null	null	12349	0.042319055646657944	-0.030623438	No
row_54	NGFB	null	null	12612	0.038952767848968506	-0.0411509	No
row_55	EREG	null	null	12711	0.03751007094979286	-0.043759976	No
row_56	ALDH3A1	null	null	12761	0.037029169499874115	-0.044006076	No
row_57	CXCL1	null	null	12797	0.036548271775245667	-0.043596935	No
row_58	HIST1H3F	null	null	12809	0.036067377775907516	-0.04204463	No
row_59	HTATIP2	null	null	12883	0.03510557860136032	-0.04357316	No
row_60	FGF7	null	null	12924	0.03510557860136032	-0.043491542	No
row_61	RBED1	null	null	12952	0.03462468087673187	-0.042803477	No
row_62	TNFAIP6	null	null	12970	0.03414378687739372	-0.04165534	No
row_63	APBB1IP	null	null	13353	0.029334798455238342	-0.058594964	No
row_64	SH3GL3	null	null	13575	0.026449410244822502	-0.067846134	No
row_65	SAA3P	null	null	13776	0.023564020171761513	-0.07623979	No
row_66	BAG3	null	null	13939	0.021640421822667122	-0.08289074	No
row_67	POSTN	null	null	14063	0.019716830924153328	-0.087750204	No
row_68	GLA	null	null	14270	0.016831442713737488	-0.09682656	No
row_69	RGS16	null	null	14583	0.012022458016872406	-0.11135345	No
row_70	CXCL5	null	null	14674	0.01057976670563221	-0.11513198	No
row_71	TGM3	null	null	14730	0.010098865255713463	-0.11723064	No
row_72	PTX3	null	null	14933	0.007213472854346037	-0.1266689	No
row_73	GLRX	null	null	15153	0.0033662898931652308	-0.13715945	No
row_74	RASL11B	null	null	15523	-0.0024044921156018972	-0.15502457	No
row_75	HMOX1	null	null	15526	-0.0024044921156018972	-0.1549829	No
row_76	ID2	null	null	15550	-0.0028853879775851965	-0.155938	No
row_77	IFRD1	null	null	15829	-0.007213477045297623	-0.16908447	No
row_78	RDH11	null	null	15894	-0.008175273425877094	-0.17173368	No
row_79	BTG2	null	null	16013	-0.010579762980341911	-0.17687841	No
row_80	KNG1	null	null	16629	-0.02164042554795742	-0.20563231	No
row_81	DCN	null	null	16689	-0.022602222859859467	-0.20720194	No
row_82	SERPINI1	null	null	17300	-0.03510558232665062	-0.23493199	No
row_83	NXPH2	null	null	17492	-0.0399145632982254	-0.24193949	No
row_84	CSPG2	null	null	17601	-0.042319055646657944	-0.24475794	No
row_85	LSS	null	null	17971	-0.05097522586584091	-0.25980985	No
row_86	ABCD2	null	null	18291	-0.05915049463510513	-0.27194864	No
row_87	PRNP	null	null	18358	-0.061074089258909225	-0.2716315	No
row_88	CD68	null	null	18754	-0.07453924417495728	-0.2865872	No
row_89	DUSP1	null	null	18808	-0.07646284252405167	-0.28474447	No
row_90	LPL	null	null	18964	-0.0827145203948021	-0.28751647	No
row_91	CHORDC1	null	null	19655	-0.11637739837169647	-0.31444266	Yes
row_92	ORM1	null	null	19733	-0.12214817851781845	-0.31112486	Yes
row_93	GADD45G	null	null	19781	-0.1255144625902176	-0.3061483	Yes
row_94	GCH1	null	null	20092	-0.15484926104545593	-0.3123051	Yes
row_95	ELOVL6	null	null	20205	-0.17408519983291626	-0.3076868	Yes
row_96	CRYAB	null	null	20259	-0.18514586985111237	-0.29954916	Yes
row_97	FOS	null	null	20334	-0.2024582028388977	-0.29143345	Yes
row_98	DDIT3	null	null	20445	-0.25199073553085327	-0.2822053	Yes
row_99	NSDHL	null	null	20464	-0.26257050037384033	-0.2678755	Yes
row_100	ID3	null	null	20467	-0.264974981546402	-0.25262576	Yes
row_101	HSPA1A	null	null	20495	-0.29382890462875366	-0.23692459	Yes
row_102	ZFAND2A	null	null	20519	-0.3250872790813446	-0.21921778	Yes
row_103	HMGCR	null	null	20532	-0.3577883541584015	-0.1990802	Yes
row_104	MVD	null	null	20536	-0.3717344105243683	-0.17769574	Yes
row_105	TRIB3	null	null	20539	-0.3741389214992523	-0.1561232	Yes
row_106	TMEM45A	null	null	20542	-0.39241304993629456	-0.13349225	Yes
row_107	DNAJB1	null	null	20548	-0.40924447774887085	-0.11003279	Yes
row_108	HSPA1B	null	null	20565	-0.46310511231422424	-0.08399045	Yes
row_109	ACSL1	null	null	20590	-0.7107677459716797	-0.043993827	Yes
row_110	RGS2	null	null	20592	-0.7713609337806702	6.345724E-4	Yes
