# Supplementary material for: The rapamycin-regulated gene expression signature determines prognosis for breast cancer
Source: Mol Cancer. 2009 Sep 24;8:75. doi: 10.1186/1476-4598-8-75 (PMC2761377; doi:10.1186/1476-4598-8-75)
Supplement: Additional file 3 — Gene set enrichment analysis of in vivo data, treatment series. The data provided represent the treatment series of GSEA. This compressed file contains "Treatment" shortcut file and "GSEA_treatment" folder. Clicking on "Treatment" shortcut opens the index file providing access to analysis files contained in the "GSEA_treatment" folder. [file 1476-4598-8-75-S3.zip › GSEA_treatment/GLUCONEOGENESIS.xls]

NAME	PROBE	GENE SYMBOL	GENE_TITLE	RANK IN GENE LIST	RANK METRIC SCORE	RUNNING ES	CORE ENRICHMENT
row_0	ALDH1A3	null	null	201	0.4914781153202057	0.075401746	Yes
row_1	FBP2	null	null	1423	0.2919052839279175	0.06658901	Yes
row_2	ACYP2	null	null	1708	0.2721884548664093	0.099946275	Yes
row_3	ALDH1A1	null	null	1897	0.26064690947532654	0.13597384	Yes
row_4	BPGM	null	null	2267	0.24189187586307526	0.15994479	Yes
row_5	PDHB	null	null	2557	0.22746491432189941	0.1853075	Yes
row_6	ENO1	null	null	2660	0.22457952797412872	0.21926811	Yes
row_7	ALDH1B1	null	null	5730	0.13994142413139343	0.09420815	No
row_8	DLD	null	null	5864	0.13705602288246155	0.11149135	No
row_9	ALDH3B1	null	null	6056	0.13417063653469086	0.12545264	No
row_10	ALDOB	null	null	6203	0.13176614046096802	0.14118652	No
row_11	PGK1	null	null	6774	0.12214817851781845	0.1346249	No
row_12	ALDH3B2	null	null	7193	0.11445380747318268	0.13412486	No
row_13	ADH7	null	null	7491	0.1096448227763176	0.13867828	No
row_14	PKM2	null	null	8667	0.09137068688869476	0.097347766	No
row_15	ENO3	null	null	9051	0.08608080446720123	0.09363308	No
row_16	GAPDH	null	null	9691	0.07694374024868011	0.0758798	No
row_17	ALDOA	null	null	9957	0.07357744872570038	0.075739056	No
row_18	ADH1B	null	null	10093	0.07165385037660599	0.08158973	No
row_19	DLAT	null	null	10308	0.0687684640288353	0.08309678	No
row_20	LDHC	null	null	11189	0.05722690373659134	0.050201047	No
row_21	AKR1A1	null	null	11934	0.047608934342861176	0.02225509	No
row_22	GCK	null	null	12047	0.04616624116897583	0.024807362	No
row_23	ADH4	null	null	12242	0.04376174882054329	0.022953406	No
row_24	ALDH3A1	null	null	12761	0.037029169499874115	0.0041692345	No
row_25	TPI1	null	null	12932	0.03462468460202217	0.0018993391	No
row_26	PDHA1	null	null	13233	0.031258389353752136	-0.007278791	No
row_27	PKLR	null	null	14035	0.020197730511426926	-0.042748727	No
row_28	ADH1A	null	null	14143	0.01875503547489643	-0.044703983	No
row_29	PGM3	null	null	14215	0.017793238162994385	-0.04507445	No
row_30	ADH6	null	null	14218	0.017793238162994385	-0.04208791	No
row_31	HK2	null	null	14703	0.010579762980341911	-0.063802	No
row_32	PDHA2	null	null	14914	0.007213477045297623	-0.07276878	No
row_33	ALDOC	null	null	15589	-0.0033662880305200815	-0.10497702	No
row_34	PFKM	null	null	15673	-0.004808981902897358	-0.10818169	No
row_35	ACYP1	null	null	15884	-0.008175271563231945	-0.116981775	No
row_36	G6PC	null	null	16166	-0.012984255328774452	-0.12840271	No
row_37	ALDH3A2	null	null	16233	-0.013946052640676498	-0.12919669	No
row_38	ENO2	null	null	16283	-0.014907848089933395	-0.1289969	No
row_39	FBP1	null	null	16603	-0.021159527823328972	-0.14084971	No
row_40	PGM1	null	null	16604	-0.021159527823328972	-0.13718243	No
row_41	ALDH9A1	null	null	16867	-0.025487612932920456	-0.14551194	No
row_42	GPI	null	null	17414	-0.03799096867442131	-0.16549169	No
row_43	ADH1C	null	null	17433	-0.03799097239971161	-0.15978299	No
row_44	ALDH1A2	null	null	18290	-0.05915049463510513	-0.19117768	No
row_45	HK1	null	null	18684	-0.07213475555181503	-0.19779596	No
row_46	HK3	null	null	19286	-0.09714146703481674	-0.21019988	No
row_47	LDHA	null	null	19554	-0.11156841367483139	-0.20385349	No
row_48	PFKP	null	null	19647	-0.11589650809764862	-0.18824282	No
row_49	ADHFE1	null	null	20063	-0.15004028379917145	-0.1824292	No
row_50	ALDH2	null	null	20530	-0.3481703996658325	-0.14475779	No
row_51	LDHB	null	null	20594	-0.8559990525245667	5.351691E-4	No
