# Supplementary material for: The rapamycin-regulated gene expression signature determines prognosis for breast cancer
Source: Mol Cancer. 2009 Sep 24;8:75. doi: 10.1186/1476-4598-8-75 (PMC2761377; doi:10.1186/1476-4598-8-75)
Supplement: Additional file 3 — Gene set enrichment analysis of in vivo data, treatment series. The data provided represent the treatment series of GSEA. This compressed file contains "Treatment" shortcut file and "GSEA_treatment" folder. Clicking on "Treatment" shortcut opens the index file providing access to analysis files contained in the "GSEA_treatment" folder. [file 1476-4598-8-75-S3.zip › GSEA_treatment/GLYCINE_SERINE_AND_THREONINE_METABOLISM.xls]

NAME	PROBE	GENE SYMBOL	GENE_TITLE	RANK IN GENE LIST	RANK METRIC SCORE	RUNNING ES	CORE ENRICHMENT
row_0	MAOA	null	null	305	0.4506017565727234	0.091978274	No
row_1	ABP1	null	null	1149	0.3159502148628235	0.12588711	No
row_2	PEMT	null	null	1759	0.26882216334342957	0.16000056	No
row_3	ALAS1	null	null	2924	0.21351885795593262	0.15402587	No
row_4	SHMT1	null	null	3269	0.20101550221443176	0.18494949	No
row_5	PISD	null	null	4239	0.17312340438365936	0.17887932	No
row_6	GAMT	null	null	4867	0.15821555256843567	0.18590096	No
row_7	DLD	null	null	5864	0.13705602288246155	0.1699693	No
row_8	CHKB /// CPT1B	null	null	6809	0.12166728079319	0.15291795	No
row_9	PLCG1	null	null	7929	0.10291224718093872	0.122914	No
row_10	BHMT	null	null	8134	0.09954595565795898	0.13659225	No
row_11	CHDH	null	null	8506	0.093775175511837	0.14078444	No
row_12	ALAS2	null	null	9267	0.08319541811943054	0.12355882	No
row_13	GATM	null	null	9929	0.07405834645032883	0.10898007	No
row_14	SARDH	null	null	10510	0.0658830776810646	0.096401125	No
row_15	AMT	null	null	11001	0.05963139608502388	0.08671547	No
row_16	PLCG2	null	null	11276	0.056265104562044144	0.08673211	No
row_17	GCAT	null	null	11280	0.056265104562044144	0.09992265	No
row_18	CHKA	null	null	11499	0.05337971821427345	0.10197766	No
row_19	PLCB2	null	null	13671	0.025006715208292007	0.0023680192	No
row_20	MAOB	null	null	14617	0.011541560292243958	-0.040834773	No
row_21	AOC3	null	null	14735	0.010098865255713463	-0.044128682	No
row_22	PSPH	null	null	14851	0.008175273425877094	-0.047781315	No
row_23	AGXT	null	null	15007	0.005770782008767128	-0.053948358	No
row_24	AOC2	null	null	15717	-0.005289881955832243	-0.087160505	No
row_25	CTH	null	null	16261	-0.014426952227950096	-0.110137306	No
row_26	DMGDH	null	null	17199	-0.03318198397755623	-0.14782183	No
row_27	CBS	null	null	18957	-0.0827145129442215	-0.21362773	Yes
row_28	AGXT2	null	null	18965	-0.0827145203948021	-0.1943624	Yes
row_29	DAO	null	null	18992	-0.08415720611810684	-0.17567874	Yes
row_30	SARS	null	null	19872	-0.13320884108543396	-0.18683466	Yes
row_31	TARS	null	null	19912	-0.1365751326084137	-0.15635848	Yes
row_32	GLDC	null	null	20110	-0.15821555256843567	-0.12843364	Yes
row_33	SHMT2	null	null	20303	-0.19620652496814728	-0.09126085	Yes
row_34	GARS	null	null	20560	-0.4467545747756958	0.0021875321	Yes
