# Supplementary material for: The rapamycin-regulated gene expression signature determines prognosis for breast cancer
Source: Mol Cancer. 2009 Sep 24;8:75. doi: 10.1186/1476-4598-8-75 (PMC2761377; doi:10.1186/1476-4598-8-75)
Supplement: Additional file 3 — Gene set enrichment analysis of in vivo data, treatment series. The data provided represent the treatment series of GSEA. This compressed file contains "Treatment" shortcut file and "GSEA_treatment" folder. Clicking on "Treatment" shortcut opens the index file providing access to analysis files contained in the "GSEA_treatment" folder. [file 1476-4598-8-75-S3.zip › GSEA_treatment/GLYCOLYSIS_AND_GLUCONEOGENESIS.xls]

NAME	PROBE	GENE SYMBOL	GENE_TITLE	RANK IN GENE LIST	RANK METRIC SCORE	RUNNING ES	CORE ENRICHMENT
row_0	PFKL	null	null	532	0.39818382263183594	0.055178862	No
row_1	FBP2	null	null	1423	0.2919052839279175	0.07131594	No
row_2	MDH1	null	null	2181	0.2462199479341507	0.08462148	No
row_3	PC	null	null	2386	0.23564018309116364	0.122665204	No
row_4	PDHB	null	null	2557	0.22746491432189941	0.16069824	No
row_5	ENO1	null	null	2660	0.22457952797412872	0.2014507	No
row_6	DLD	null	null	5864	0.13705602288246155	0.073590495	No
row_7	MDH2	null	null	5920	0.1365751326084137	0.09871544	No
row_8	ALDOB	null	null	6203	0.13176614046096802	0.11182282	No
row_9	PGK1	null	null	6774	0.12214817851781845	0.10896743	No
row_10	TNFAIP1	null	null	7845	0.10435494035482407	0.07817594	No
row_11	PKM2	null	null	8667	0.09137068688869476	0.05685008	No
row_12	ENO3	null	null	9051	0.08608080446720123	0.05574683	No
row_13	GAPDH	null	null	9691	0.07694374024868011	0.040334813	No
row_14	GAPDHS	null	null	9705	0.07694374024868011	0.055364348	No
row_15	ALDOA	null	null	9957	0.07357744872570038	0.058135055	No
row_16	DLAT	null	null	10308	0.0687684640288353	0.05511267	No
row_17	LDHC	null	null	11189	0.05722690373659134	0.023967832	No
row_18	GCK	null	null	12047	0.04616624116897583	-0.008309915	No
row_19	TPI1	null	null	12932	0.03462468460202217	-0.044249892	No
row_20	PDHA1	null	null	13233	0.031258389353752136	-0.052475926	No
row_21	PKLR	null	null	14035	0.020197730511426926	-0.08731629	No
row_22	HK2	null	null	14703	0.010579762980341911	-0.11759813	No
row_23	PDHA2	null	null	14914	0.007213477045297623	-0.12634186	No
row_24	ALDOC	null	null	15589	-0.0033662880305200815	-0.1584324	No
row_25	PDHX	null	null	15594	-0.0033662880305200815	-0.1579417	No
row_26	PCK1	null	null	15655	-0.004328086972236633	-0.15997845	No
row_27	PFKM	null	null	15673	-0.004808981902897358	-0.1598263	No
row_28	G6PC	null	null	16166	-0.012984255328774452	-0.18110868	No
row_29	ENO2	null	null	16283	-0.014907848089933395	-0.18371515	No
row_30	FBP1	null	null	16603	-0.021159527823328972	-0.19492073	No
row_31	GPI	null	null	17414	-0.03799096867442131	-0.22657698	No
row_32	GOT2	null	null	17497	-0.0399145632982254	-0.22244002	No
row_33	HK1	null	null	18684	-0.07213475555181503	-0.26543078	No
row_34	HK3	null	null	19286	-0.09714146703481674	-0.27488372	Yes
row_35	LDHA	null	null	19554	-0.11156841367483139	-0.2651581	Yes
row_36	PFKP	null	null	19647	-0.11589650809764862	-0.24604149	Yes
row_37	PGAM2	null	null	19685	-0.11878188699483871	-0.22366299	Yes
row_38	LDHAL6B	null	null	19989	-0.14330770075321198	-0.20922756	Yes
row_39	GOT1	null	null	20079	-0.1524447798728943	-0.18252575	Yes
row_40	PGK2	null	null	20160	-0.16590993106365204	-0.1526455	Yes
row_41	LDHB	null	null	20594	-0.8559990525245667	5.3474563E-4	Yes
