# Supplementary material for: The rapamycin-regulated gene expression signature determines prognosis for breast cancer
Source: Mol Cancer. 2009 Sep 24;8:75. doi: 10.1186/1476-4598-8-75 (PMC2761377; doi:10.1186/1476-4598-8-75)
Supplement: Additional file 3 — Gene set enrichment analysis of in vivo data, treatment series. The data provided represent the treatment series of GSEA. This compressed file contains "Treatment" shortcut file and "GSEA_treatment" folder. Clicking on "Treatment" shortcut opens the index file providing access to analysis files contained in the "GSEA_treatment" folder. [file 1476-4598-8-75-S3.zip › GSEA_treatment/GPCRS_CLASS_A_RHODOPSIN_LIKE.xls]

NAME	PROBE	GENE SYMBOL	GENE_TITLE	RANK IN GENE LIST	RANK METRIC SCORE	RUNNING ES	CORE ENRICHMENT
row_0	F2RL1	null	null	172	0.5092713236808777	0.04260493	No
row_1	BCL9L	null	null	2590	0.22650311887264252	-0.052773092	No
row_2	DRD3	null	null	2728	0.22169414162635803	-0.03726113	No
row_3	EDNRA	null	null	3771	0.18610766530036926	-0.06952009	No
row_4	OPN3	null	null	3807	0.18514586985111237	-0.05268625	No
row_5	TBXA2R	null	null	4038	0.1784132868051529	-0.046051923	No
row_6	CHRM1	null	null	4369	0.17023801803588867	-0.04512112	No
row_7	PTAFR	null	null	4384	0.16975711286067963	-0.02880276	No
row_8	AVPR1A	null	null	4521	0.16590993106365204	-0.018829083	No
row_9	PTGER3	null	null	4580	0.16494813561439514	-0.0051416517	No
row_10	GPR27	null	null	4594	0.1644672304391861	0.010695738	No
row_11	DRD4	null	null	4786	0.1596582531929016	0.017356675	No
row_12	ADRB2	null	null	5224	0.1505211889743805	0.011086067	No
row_13	PTGER1	null	null	5895	0.13705602288246155	-0.007914559	No
row_14	FPRL1	null	null	6075	0.13417063653469086	-0.0032201959	No
row_15	F2R	null	null	6726	0.12310997396707535	-0.02264066	No
row_16	VIPR1	null	null	6954	0.11878189444541931	-0.02183224	No
row_17	RGR	null	null	7033	0.11733920127153397	-0.013890081	No
row_18	OPRL1	null	null	7124	0.11541560292243958	-0.0067267483	No
row_19	HRH3	null	null	7154	0.11541560292243958	0.003416264	No
row_20	GPR44	null	null	7333	0.11253020912408829	0.005992052	No
row_21	AVPR2	null	null	7357	0.11204931139945984	0.016090993	No
row_22	PTGER4	null	null	7819	0.10483583807945251	0.004072384	No
row_23	HTR7	null	null	7871	0.10387404263019562	0.011984799	No
row_24	P2RY12	null	null	8011	0.10146955400705338	0.015357836	No
row_25	CX3CR1	null	null	8229	0.09810326248407364	0.014583637	No
row_26	DRD2	null	null	8236	0.09810326248407364	0.024116198	No
row_27	PTGFR	null	null	8323	0.0966605693101883	0.029596487	No
row_28	HTR2C	null	null	8520	0.093775175511837	0.029414594	No
row_29	PTGDR	null	null	8533	0.093775175511837	0.038220588	No
row_30	NPY5R	null	null	8644	0.09185158461332321	0.042046897	No
row_31	ADRA1D	null	null	8682	0.09137068688869476	0.049390886	No
row_32	PPYR1	null	null	8797	0.08992798626422882	0.052829143	No
row_33	GPR4	null	null	8830	0.08896619826555252	0.060176544	No
row_34	ADRA1A	null	null	8912	0.08800439536571503	0.0650341	No
row_35	ADRA1B	null	null	9150	0.08463811129331589	0.061934337	No
row_36	NPY6R	null	null	9630	0.07790553569793701	0.046339244	No
row_37	GALR2	null	null	9675	0.07742463052272797	0.05194452	No
row_38	MC1R	null	null	9859	0.07550103962421417	0.050567374	No
row_39	CNR1	null	null	10080	0.07165385782718658	0.046997562	No
row_40	CCKAR	null	null	10374	0.0678066685795784	0.039476585	No
row_41	FBXW2	null	null	10454	0.0668448656797409	0.042312577	No
row_42	NPY2R	null	null	10916	0.06059319153428078	0.025862796	No
row_43	CCKBR	null	null	11006	0.05963139235973358	0.027487844	No
row_44	GPR30	null	null	11049	0.05915049463510513	0.031360548	No
row_45	CXCR3	null	null	11288	0.056265104562044144	0.025370207	No
row_46	BLR1	null	null	11324	0.055784206837415695	0.029247686	No
row_47	GPR35	null	null	11856	0.04857073351740837	0.008174476	No
row_48	LTB4R	null	null	11865	0.04857073351740837	0.012648356	No
row_49	GALR3	null	null	11979	0.04712803661823273	0.011848783	No
row_50	TSHR	null	null	12010	0.04664713889360428	0.015055365	No
row_51	GPR17	null	null	12033	0.04616624116897583	0.018604558	No
row_52	CCR1	null	null	12230	0.04376174882054329	0.013413514	No
row_53	GPR50	null	null	12571	0.039433665573596954	7.549878E-4	No
row_54	EDNRB	null	null	12640	0.03847186639904976	0.0012865715	No
row_55	ADRB1	null	null	12920	0.03510557860136032	-0.00882576	No
row_56	HTR1D	null	null	13099	0.03270108625292778	-0.014245348	No
row_57	CHRM2	null	null	13203	0.031258393079042435	-0.01614589	No
row_58	HTR4	null	null	13224	0.031258393079042435	-0.013992115	No
row_59	GPR85	null	null	13442	0.028373001143336296	-0.021750228	No
row_60	CCR2	null	null	13529	0.02741120383143425	-0.023205688	No
row_61	ADRA2C	null	null	13828	0.023083120584487915	-0.03545024	No
row_62	DRD1	null	null	13833	0.023083118721842766	-0.03333371	No
row_63	ADORA3	null	null	13837	0.022602226585149765	-0.031216502	No
row_64	HCRTR1	null	null	14064	0.019716830924153328	-0.04028121	No
row_65	GRPR	null	null	14158	0.018274137750267982	-0.04299373	No
row_66	LHCGR	null	null	14177	0.018274137750267982	-0.042042714	No
row_67	OPRM1	null	null	14363	0.015388747677206993	-0.04953817	No
row_68	HTR2A	null	null	14366	0.015388746745884418	-0.048094586	No
row_69	BDKRB2	null	null	14390	0.014907849952578545	-0.04772496	No
row_70	AGTR1	null	null	14404	0.014907848089933395	-0.04686686	No
row_71	IL8RA	null	null	14413	0.01490784715861082	-0.045764524	No
row_72	CMKLR1	null	null	14484	0.0134651567786932	-0.047835212	No
row_73	OPRD1	null	null	14573	0.012022459879517555	-0.050929643	No
row_74	P2RY1	null	null	14631	0.011541558429598808	-0.052557975	No
row_75	CXCR4	null	null	14667	0.011060661636292934	-0.053159837	No
row_76	HTR5A	null	null	14750	0.009617970325052738	-0.05620201	No
row_77	CCR3	null	null	14770	0.00961796659976244	-0.056166805	No
row_78	GHSR	null	null	14783	0.00961796473711729	-0.055789676	No
row_79	IL8RB	null	null	14882	0.007694374769926071	-0.05980606	No
row_80	FPR1	null	null	14968	0.006251680199056864	-0.06333193	No
row_81	CCBP2	null	null	15148	0.003847185056656599	-0.07169026	No
row_82	FPRL2	null	null	15248	0.0019235929939895868	-0.07633348	No
row_83	CHRM5	null	null	15344	4.808979865629226E-4	-0.08092579	No
row_84	AVPR1B	null	null	15438	-9.617970208637416E-4	-0.085372254	No
row_85	PTGIR	null	null	15602	-0.0033662898931652308	-0.09299719	No
row_86	CCRL1	null	null	15835	-0.007694371975958347	-0.10355911	No
row_87	GPR23	null	null	15968	-0.00961796659976244	-0.10904364	No
row_88	CCR9	null	null	16023	-0.010579762980341911	-0.110621765	No
row_89	GALR1	null	null	16090	-0.012022457085549831	-0.11264156	No
row_90	MTNR1A	null	null	16234	-0.013946052640676498	-0.118229926	No
row_91	CCR7	null	null	16267	-0.01442695315927267	-0.118348084	No
row_92	ADRB3	null	null	16468	-0.018274137750267982	-0.12628727	No
row_93	ADORA2A	null	null	16513	-0.01923593319952488	-0.12650993	No
row_94	OR7C1	null	null	16633	-0.02164042741060257	-0.13015534	No
row_95	CHRM4	null	null	16792	-0.02452581375837326	-0.13541679	No
row_96	HTR1F	null	null	16863	-0.025487612932920456	-0.13628335	No
row_97	BDKRB1	null	null	16892	-0.025968512520194054	-0.13505016	No
row_98	GPR63	null	null	16964	-0.02789209969341755	-0.13572475	No
row_99	HRH1	null	null	17053	-0.02981569617986679	-0.13703708	No
row_100	TRHR	null	null	17077	-0.03029659576714039	-0.13512617	No
row_101	NMBR	null	null	17160	-0.03222018852829933	-0.1359046	No
row_102	GPR92	null	null	17189	-0.03270108625292778	-0.1339971	No
row_103	ADORA1	null	null	17334	-0.036067377775907516	-0.13741873	No
row_104	MTNR1B	null	null	17389	-0.03702917322516441	-0.13634779	No
row_105	HTR1A	null	null	17510	-0.0399145632982254	-0.13821176	No
row_106	AGTR2	null	null	17573	-0.04135726019740105	-0.1370981	No
row_107	NTSR1	null	null	17647	-0.04328085109591484	-0.1363291	No
row_108	P2RY5	null	null	17693	-0.04424264654517174	-0.13409606	No
row_109	P2RY6	null	null	17762	-0.04568534344434738	-0.132842	No
row_110	FSHR	null	null	17800	-0.04664713889360428	-0.12997735	No
row_111	HTR1E	null	null	17910	-0.04953252896666527	-0.13034071	No
row_112	F2RL2	null	null	17982	-0.05097522959113121	-0.12870337	No
row_113	OXTR	null	null	18220	-0.05722690373659134	-0.13454854	No
row_114	HCRTR2	null	null	18368	-0.061554986983537674	-0.13556397	No
row_115	ADORA2B	null	null	18557	-0.06732576340436935	-0.13800415	No
row_116	ADRA2A	null	null	18776	-0.07550103962421417	-0.14109094	No
row_117	HTR2B	null	null	18960	-0.0827145203948021	-0.14174563	Yes
row_118	HTR1B	null	null	18991	-0.08415720611810684	-0.13478218	Yes
row_119	C3AR1	null	null	19264	-0.09617967158555984	-0.13843563	Yes
row_120	MAS1	null	null	19308	-0.09858416020870209	-0.13066225	Yes
row_121	NPY1R	null	null	19384	-0.10243134945631027	-0.124066666	Yes
row_122	CNR2	null	null	19427	-0.10435494035482407	-0.115666464	Yes
row_123	OPRK1	null	null	19478	-0.10724032670259476	-0.107368045	Yes
row_124	GPR37	null	null	19676	-0.11830099672079086	-0.10514237	Yes
row_125	NTSR2	null	null	19739	-0.12214818596839905	-0.095937006	Yes
row_126	P2RY2	null	null	19883	-0.133689746260643	-0.08953231	Yes
row_127	PTGER2	null	null	19983	-0.14282681047916412	-0.0800632	Yes
row_128	CCR4	null	null	20018	-0.14571219682693481	-0.06713004	Yes
row_129	AGTRL1	null	null	20045	-0.1485975831747055	-0.053517103	Yes
row_130	RRH	null	null	20081	-0.15292567014694214	-0.03991031	Yes
row_131	CCR8	null	null	20178	-0.16879531741142273	-0.027693754	Yes
row_132	OR1F1	null	null	20304	-0.19668741524219513	-0.014100203	Yes
row_133	GPR87	null	null	20490	-0.2870963215827942	0.0056175236	Yes
