# Supplementary material for: The rapamycin-regulated gene expression signature determines prognosis for breast cancer
Source: Mol Cancer. 2009 Sep 24;8:75. doi: 10.1186/1476-4598-8-75 (PMC2761377; doi:10.1186/1476-4598-8-75)
Supplement: Additional file 3 — Gene set enrichment analysis of in vivo data, treatment series. The data provided represent the treatment series of GSEA. This compressed file contains "Treatment" shortcut file and "GSEA_treatment" folder. Clicking on "Treatment" shortcut opens the index file providing access to analysis files contained in the "GSEA_treatment" folder. [file 1476-4598-8-75-S3.zip › GSEA_treatment/GRANDVAUX_IFN_NOT_IRF3_UP.xls]

NAME	PROBE	GENE SYMBOL	GENE_TITLE	RANK IN GENE LIST	RANK METRIC SCORE	RUNNING ES	CORE ENRICHMENT
row_0	MX1	null	null	24	0.7728036642074585	0.16042319	Yes
row_1	IFITM1	null	null	79	0.6092982292175293	0.2852014	Yes
row_2	IRF1	null	null	551	0.39337486028671265	0.3445797	Yes
row_3	ISGF3G	null	null	612	0.3827950954437256	0.42170605	Yes
row_4	IRF7	null	null	639	0.37750521302223206	0.4993775	Yes
row_5	IFI6	null	null	726	0.36355915665626526	0.571219	Yes
row_6	IFI35	null	null	766	0.35730746388435364	0.6440359	Yes
row_7	ADAR	null	null	885	0.3438423275947571	0.71020067	Yes
row_8	STAT1	null	null	1401	0.2943097949028015	0.7467282	Yes
row_9	EIF2AK2	null	null	1990	0.255357027053833	0.7715657	Yes
row_10	ISG20	null	null	3782	0.18562676012516022	0.7233994	No
row_11	IFITM3	null	null	8420	0.09521787613630295	0.51811343	No
row_12	GBP2	null	null	19549	-0.11108751595020294	9.109099E-4	No
row_13	IRGM	null	null	19690	-0.11926278471946716	0.019048976	No
row_14	MX2	null	null	19725	-0.12118639051914215	0.042737138	No
