# Supplementary material for: The rapamycin-regulated gene expression signature determines prognosis for breast cancer
Source: Mol Cancer. 2009 Sep 24;8:75. doi: 10.1186/1476-4598-8-75 (PMC2761377; doi:10.1186/1476-4598-8-75)
Supplement: Additional file 3 — Gene set enrichment analysis of in vivo data, treatment series. The data provided represent the treatment series of GSEA. This compressed file contains "Treatment" shortcut file and "GSEA_treatment" folder. Clicking on "Treatment" shortcut opens the index file providing access to analysis files contained in the "GSEA_treatment" folder. [file 1476-4598-8-75-S3.zip › GSEA_treatment/gsea_report_for_na_neg_1197924317248.xls]

NAME	GS<br> follow link to MSigDB	GS DETAILS	SIZE	ES	NES	NOM p-val	FDR q-val	FWER p-val	RANK AT MAX	LEADING EDGE
CHOLESTEROL_BIOSYNTHESIS	CHOLESTEROL_BIOSYNTHESIS	Details ...	15	-0.8777282	-2.920087	0.0	0.0	0.0	399	tags=60%, list=2%, signal=61%
CPR_LOW_LIVER_UP	CPR_LOW_LIVER_UP	Details ...	17	-0.69775814	-2.461506	0.0	0.0	0.0	1333	tags=47%, list=6%, signal=50%
ZHAN_MM_MOLECULAR_CLASSI_UP	ZHAN_MM_MOLECULAR_CLASSI_UP	Details ...	62	-0.42109096	-2.2058208	0.0	0.004392888	0.011	1497	tags=34%, list=7%, signal=36%
5FU_RESIST_GASTRIC_DN	5FU_RESIST_GASTRIC_DN	Details ...	16	-0.6476669	-2.1987662	0.0	0.003294666	0.011	528	tags=31%, list=3%, signal=32%
HINATA_NFKB_DN	HINATA_NFKB_DN	Details ...	20	-0.6008895	-2.166713	0.0	0.0038487478	0.016	41	tags=15%, list=0%, signal=15%
CPR_NULL_LIVER_UP	CPR_NULL_LIVER_UP	Details ...	33	-0.52309644	-1.9772087	0.0	0.019471519	0.091	1643	tags=39%, list=8%, signal=43%
GERY_CEBP_TARGETS	GERY_CEBP_TARGETS	Details ...	111	-0.32127395	-1.956547	0.0	0.019847728	0.106	515	tags=15%, list=2%, signal=16%
ZHAN_MM_CD138_CD1_VS_REST	ZHAN_MM_CD138_CD1_VS_REST	Details ...	44	-0.44228056	-1.9382955	0.0	0.021609046	0.132	1886	tags=34%, list=9%, signal=37%
P53GENES_ALL	P53GENES_ALL	Details ...	17	-0.50912374	-1.7378845	0.010526316	0.07101882	0.405	449	tags=29%, list=2%, signal=30%
ADIP_DIFF_CLUSTER2	ADIP_DIFF_CLUSTER2	Details ...	40	-0.3936366	-1.6671265	0.025641026	0.10053706	0.558	826	tags=25%, list=4%, signal=26%
ERM_KO_SERTOLI_DN	ERM_KO_SERTOLI_DN	Details ...	18	-0.42156124	-1.583549	0.026666667	0.14089175	0.715	1384	tags=17%, list=7%, signal=18%
ADIP_VS_PREADIP_UP	ADIP_VS_PREADIP_UP	Details ...	35	-0.3551574	-1.5207856	0.027777778	0.18149398	0.824	162	tags=14%, list=1%, signal=14%
TSADAC_PANC50_UP	TSADAC_PANC50_UP	Details ...	42	-0.3561082	-1.5142332	0.0	0.1741627	0.836	314	tags=12%, list=2%, signal=12%
LEE_E2F1_DN	LEE_E2F1_DN	Details ...	62	-0.33406043	-1.5137354	0.0	0.16204031	0.837	1059	tags=19%, list=5%, signal=20%
BRCA1_MES_UP	BRCA1_MES_UP	Details ...	39	-0.3305077	-1.4940083	0.057142857	0.16821682	0.868	880	tags=21%, list=4%, signal=21%
NO1PATHWAY	NO1PATHWAY	Details ...	29	-0.35796675	-1.4508518	0.041666668	0.20268998	0.928	240	tags=14%, list=1%, signal=14%
ASTON_OLIGODENDROGLIA_MYELINATION_SUBSET	ASTON_OLIGODENDROGLIA_MYELINATION_SUBSET	Details ...	17	-0.41324267	-1.4457049	0.07446808	0.19582045	0.931	177	tags=12%, list=1%, signal=12%
HYPOXIA_REG_UP	HYPOXIA_REG_UP	Details ...	38	-0.33958682	-1.4183044	0.029411765	0.21480945	0.956	994	tags=26%, list=5%, signal=28%
NADLER_OBESITY_DN	NADLER_OBESITY_DN	Details ...	36	-0.3328053	-1.405237	0.033333335	0.21710946	0.964	1681	tags=22%, list=8%, signal=24%
ADIP_VS_FIBRO_UP	ADIP_VS_FIBRO_UP	Details ...	34	-0.35215107	-1.3997967	0.05263158	0.21200918	0.97	240	tags=15%, list=1%, signal=15%
UVB_NHEK3_C7	UVB_NHEK3_C7	Details ...	53	-0.3232341	-1.3988101	0.04	0.2030706	0.971	454	tags=13%, list=2%, signal=13%
NAKAJIMA_MCSMBP_EOS	NAKAJIMA_MCSMBP_EOS	Details ...	27	-0.34451312	-1.3793715	0.06122449	0.21307528	0.981	1233	tags=15%, list=6%, signal=16%
TRNA_SYNTHETASES	TRNA_SYNTHETASES	Details ...	19	-0.36577412	-1.3718283	0.12676056	0.21184234	0.982	1154	tags=32%, list=6%, signal=33%
IDX_TSA_DN_CLUSTER4	IDX_TSA_DN_CLUSTER4	Details ...	27	-0.35012835	-1.3236711	0.08928572	0.2608205	0.996	399	tags=19%, list=2%, signal=19%
LIZUKA_L0_GR_L1	LIZUKA_L0_GR_L1	Details ...	15	-0.40555286	-1.3086631	0.14851485	0.26934034	0.998	6	tags=7%, list=0%, signal=7%
STRIATED_MUSCLE_CONTRACTION	STRIATED_MUSCLE_CONTRACTION	Details ...	37	-0.31692436	-1.2961552	0.08510638	0.2758484	0.999	467	tags=14%, list=2%, signal=14%
IGF_VS_PDGF_UP	IGF_VS_PDGF_UP	Details ...	71	-0.27434698	-1.2915024	0.0	0.27215612	1.0	484	tags=10%, list=2%, signal=10%
SCHURINGA_STAT5A_UP	SCHURINGA_STAT5A_UP	Details ...	23	-0.32156613	-1.2905928	0.12962963	0.26342446	1.0	249	tags=17%, list=1%, signal=18%
UVC_HIGH_D1_DN	UVC_HIGH_D1_DN	Details ...	15	-0.37344405	-1.2759359	0.17117117	0.2731322	1.0	343	tags=13%, list=2%, signal=14%
MYOD_BRG1_UP	MYOD_BRG1_UP	Details ...	27	-0.33593625	-1.2703727	0.10769231	0.27085248	1.0	123	tags=15%, list=1%, signal=15%
BUT_TSA_UP	BUT_TSA_UP	Details ...	18	-0.34142944	-1.2644836	0.18666667	0.26860994	1.0	531	tags=22%, list=3%, signal=23%
AMINOACYL_TRNA_BIOSYNTHESIS	AMINOACYL_TRNA_BIOSYNTHESIS	Details ...	23	-0.31599855	-1.2532718	0.18032786	0.27520576	1.0	1154	tags=26%, list=6%, signal=28%
PYRUVATE_METABOLISM	PYRUVATE_METABOLISM	Details ...	37	-0.28750563	-1.244269	0.078947365	0.2802519	1.0	77	tags=8%, list=0%, signal=8%
FERRANDO_TAL1_NEIGHBORS	FERRANDO_TAL1_NEIGHBORS	Details ...	15	-0.3609281	-1.2410561	0.20353982	0.27588946	1.0	197	tags=20%, list=1%, signal=20%
CMV_UV-CMV_COMMON_HCMV_6HRS_DN	CMV_UV-CMV_COMMON_HCMV_6HRS_DN	Details ...	27	-0.31310478	-1.2335974	0.21052632	0.27821723	1.0	36	tags=7%, list=0%, signal=7%
NEMETH_TNF_DN	NEMETH_TNF_DN	Details ...	30	-0.3020747	-1.2275817	0.12244898	0.27804378	1.0	273	tags=13%, list=1%, signal=13%
GLYCOLYSIS_AND_GLUCONEOGENESIS	GLYCOLYSIS_AND_GLUCONEOGENESIS	Details ...	42	-0.2946566	-1.2120883	0.125	0.29186928	1.0	1321	tags=19%, list=6%, signal=20%
4NQO_UNIQUE_FIBRO_UP	4NQO_UNIQUE_FIBRO_UP	Details ...	22	-0.3142026	-1.1932431	0.19402985	0.30886513	1.0	1528	tags=27%, list=7%, signal=29%
HSP27PATHWAY	HSP27PATHWAY	Details ...	15	-0.33850884	-1.1115144	0.32786885	0.43584436	1.0	52	tags=13%, list=0%, signal=13%
WANG_HOXA9_VS_MEIS1_UP	WANG_HOXA9_VS_MEIS1_UP	Details ...	27	-0.27665263	-1.0924048	0.4	0.46054423	1.0	11	tags=4%, list=0%, signal=4%
GLUCONEOGENESIS	GLUCONEOGENESIS	Details ...	52	-0.22703601	-1.0901592	0.26086956	0.45408908	1.0	1321	tags=12%, list=6%, signal=12%
GLYCINE_SERINE_AND_THREONINE_METABOLISM	GLYCINE_SERINE_AND_THREONINE_METABOLISM	Details ...	35	-0.23323333	-0.9753374	0.54761904	0.61393327	1.0	1650	tags=23%, list=8%, signal=25%
POD1_KO_MOST_DN	POD1_KO_MOST_DN	Details ...	25	-0.2639802	-0.9462774	0.59375	0.66139996	1.0	42	tags=8%, list=0%, signal=8%
CTLA4PATHWAY	CTLA4PATHWAY	Details ...	18	-0.26396775	-0.9318647	0.5913978	0.67843086	1.0	2676	tags=28%, list=13%, signal=32%
STOSSI_ER_UP	STOSSI_ER_UP	Details ...	47	-0.21495277	-0.92630285	0.5555556	0.67463815	1.0	1345	tags=21%, list=7%, signal=23%
PEPTIDE_GPCRS	PEPTIDE_GPCRS	Details ...	72	-0.19635999	-0.90214264	0.6666667	0.709476	1.0	12378	tags=92%, list=60%, signal=229%
MTA3PATHWAY	MTA3PATHWAY	Details ...	15	-0.23090906	-0.80094445	0.7307692	0.8806453	1.0	40	tags=7%, list=0%, signal=7%
GPCRS_CLASS_A_RHODOPSIN_LIKE	GPCRS_CLASS_A_RHODOPSIN_LIKE	Details ...	134	-0.15002999	-0.79509026	1.0	0.8748029	1.0	1647	tags=13%, list=8%, signal=14%
FRASOR_ER_UP	FRASOR_ER_UP	Details ...	30	-0.1834157	-0.75504863	0.84782606	0.92058307	1.0	920	tags=13%, list=4%, signal=14%
KIM_TH_CELLS_DN	KIM_TH_CELLS_DN	Details ...	15	-0.21297239	-0.73121715	0.8076923	0.93445885	1.0	1908	tags=27%, list=9%, signal=29%
CHESLER_BRAIN_NEURAL_HIGH_GENES	CHESLER_BRAIN_NEURAL_HIGH_GENES		23	-0.1740757	-0.6993696	0.91549295	0.9547305	1.0	17024	tags=100%, list=83%, signal=575%
GAMMA_HEXACHLOROCYCLOHEXANE_DEGRADATION	GAMMA_HEXACHLOROCYCLOHEXANE_DEGRADATION		29	-0.15422338	-0.6471802	0.969697	0.9829787	1.0	1333	tags=10%, list=6%, signal=11%
HUMAN_TISSUE_LIVER	HUMAN_TISSUE_LIVER		37	-0.16862957	-0.6459414	0.88	0.96709013	1.0	2201	tags=22%, list=11%, signal=24%
GPCRDB_OTHER	GPCRDB_OTHER		58	-0.1148765	-0.55293244	1.0	0.99012077	1.0	16836	tags=98%, list=82%, signal=536%
GPCRDB_CLASS_A_RHODOPSIN_LIKE	GPCRDB_CLASS_A_RHODOPSIN_LIKE		174	-0.20738956			1.0	0.0	2960	tags=24%, list=14%, signal=27%
GLYCOLYSIS	GLYCOLYSIS		52	-0.22703601	-1.089963	0.29411766	0.44369057	1.0	1321	tags=12%, list=6%, signal=12%
DCPATHWAY	DCPATHWAY		21	-0.28635138	-1.0663414	0.36842105	0.47842336	1.0	11210	tags=95%, list=54%, signal=209%
PENG_GLUCOSE_UP	PENG_GLUCOSE_UP		34	-0.263227	-1.0550036	0.39473686	0.48948374	1.0	628	tags=18%, list=3%, signal=18%
FERRANDO_T_CELL_DIFFERENTIATION_PATHWAY	FERRANDO_T_CELL_DIFFERENTIATION_PATHWAY		18	-0.28667858	-1.0295035	0.3970588	0.5274307	1.0	1137	tags=22%, list=6%, signal=23%
HUMAN_TISSUE_THYMUS	HUMAN_TISSUE_THYMUS		16	-0.2829633	-1.0121243	0.3882353	0.54992896	1.0	2386	tags=31%, list=12%, signal=35%
