# Supplementary material for: The rapamycin-regulated gene expression signature determines prognosis for breast cancer
Source: Mol Cancer. 2009 Sep 24;8:75. doi: 10.1186/1476-4598-8-75 (PMC2761377; doi:10.1186/1476-4598-8-75)
Supplement: Additional file 3 — Gene set enrichment analysis of in vivo data, treatment series. The data provided represent the treatment series of GSEA. This compressed file contains "Treatment" shortcut file and "GSEA_treatment" folder. Clicking on "Treatment" shortcut opens the index file providing access to analysis files contained in the "GSEA_treatment" folder. [file 1476-4598-8-75-S3.zip › GSEA_treatment/gsea_report_for_na_pos_1197924317248.xls]

NAME	GS<br> follow link to MSigDB	GS DETAILS	SIZE	ES	NES	NOM p-val	FDR q-val	FWER p-val	RANK AT MAX	LEADING EDGE
BENNETT_SLE_UP	BENNETT_SLE_UP	Details ...	28	0.79718244	2.096661	0.0	0.0	0.0	1814	tags=54%, list=9%, signal=59%
IFNALPHA_NL_HCC_UP	IFNALPHA_NL_HCC_UP	Details ...	18	0.8475134	2.0776355	0.0	0.0	0.0	1401	tags=67%, list=7%, signal=71%
DAC_IFN_BLADDER_UP	DAC_IFN_BLADDER_UP	Details ...	16	0.84676	2.0430908	0.0	0.0	0.0	1814	tags=69%, list=9%, signal=75%
DER_IFNA_UP	DER_IFNA_UP	Details ...	66	0.70274675	2.042719	0.0	0.0	0.0	2719	tags=53%, list=13%, signal=61%
SANA_TNFA_ENDOTHELIAL_UP	SANA_TNFA_ENDOTHELIAL_UP	Details ...	80	0.69043696	2.0241473	0.0	0.0	0.0	3073	tags=55%, list=15%, signal=64%
RADAEVA_IFNA_UP	RADAEVA_IFNA_UP	Details ...	50	0.70738435	2.011078	0.0	1.6478646E-4	0.0010	3918	tags=66%, list=19%, signal=81%
SANA_IFNG_ENDOTHELIAL_UP	SANA_IFNG_ENDOTHELIAL_UP	Details ...	73	0.6812302	2.0078294	0.0	1.4124555E-4	0.0010	2349	tags=45%, list=11%, signal=51%
IFNALPHA_NL_UP	IFNALPHA_NL_UP	Details ...	27	0.75754046	1.9984746	0.0	1.2358985E-4	0.0010	1401	tags=56%, list=7%, signal=60%
IFNALPHA_HCC_UP	IFNALPHA_HCC_UP	Details ...	29	0.73801184	1.9670085	0.0	3.3029262E-4	0.0030	1757	tags=52%, list=9%, signal=56%
NF90_UP	NF90_UP	Details ...	25	0.7484567	1.9458092	0.0	4.9358385E-4	0.0050	1814	tags=48%, list=9%, signal=53%
DAC_BLADDER_UP	DAC_BLADDER_UP	Details ...	28	0.7361598	1.942238	0.0	4.487126E-4	0.0050	1814	tags=43%, list=9%, signal=47%
TAVOR_CEBP_DN	TAVOR_CEBP_DN	Details ...	31	0.72374254	1.9419627	0.0	4.1131987E-4	0.0050	1224	tags=35%, list=6%, signal=38%
OXSTRESS_RPETHREE_DN	OXSTRESS_RPETHREE_DN	Details ...	28	0.7291468	1.9270035	0.0	4.5591948E-4	0.0060	3398	tags=54%, list=16%, signal=64%
DER_IFNG_UP	DER_IFNG_UP	Details ...	62	0.66669244	1.9194344	0.0	4.944348E-4	0.0070	2719	tags=52%, list=13%, signal=59%
WIELAND_HEPATITIS_B_INDUCED	WIELAND_HEPATITIS_B_INDUCED	Details ...	106	0.6286084	1.8749474	0.0	0.0012555113	0.019	1129	tags=30%, list=5%, signal=32%
IFN_ALPHA_UP	IFN_ALPHA_UP	Details ...	40	0.6795792	1.867954	0.0	0.0013003831	0.021	2719	tags=50%, list=13%, signal=57%
RIBAVIRIN_RSV_UP	RIBAVIRIN_RSV_UP	Details ...	22	0.7293255	1.844149	0.0	0.0017485152	0.03	3757	tags=64%, list=18%, signal=78%
GRANDVAUX_IFN_NOT_IRF3_UP	GRANDVAUX_IFN_NOT_IRF3_UP	Details ...	15	0.7715657	1.843491	0.0011148272	0.0016513754	0.03	1990	tags=67%, list=10%, signal=74%
DSRNA_UP	DSRNA_UP	Details ...	38	0.6572171	1.8345282	0.0	0.0016167942	0.031	2614	tags=39%, list=13%, signal=45%
APPEL_IMATINIB_UP	APPEL_IMATINIB_UP	Details ...	31	0.67288375	1.8317794	0.0	0.0016349459	0.033	4275	tags=61%, list=21%, signal=77%
MRNA_PROCESSING	MRNA_PROCESSING	Details ...	42	0.65998596	1.8306223	0.0	0.0015570913	0.033	4607	tags=67%, list=22%, signal=86%
RESISTANCE_XENOGRAFTS_UP	RESISTANCE_XENOGRAFTS_UP	Details ...	28	0.69069046	1.8077762	0.0	0.0025666333	0.057	2547	tags=50%, list=12%, signal=57%
IFN_BETA_UP	IFN_BETA_UP	Details ...	65	0.62303126	1.798259	0.0	0.0028859098	0.065	2719	tags=45%, list=13%, signal=51%
TNFALPHA_ALL_UP	TNFALPHA_ALL_UP	Details ...	77	0.60324883	1.7840966	0.0	0.004043432	0.093	3199	tags=44%, list=16%, signal=52%
IFN_ANY_UP	IFN_ANY_UP	Details ...	81	0.6053267	1.7774847	0.0	0.0044765407	0.106	3795	tags=48%, list=18%, signal=59%
IFN_ALL_UP	IFN_ALL_UP	Details ...	18	0.7234134	1.7701024	0.002173913	0.004951242	0.119	2719	tags=61%, list=13%, signal=70%
CMV_HCMV_TIMECOURSE_12HRS_UP	CMV_HCMV_TIMECOURSE_12HRS_UP	Details ...	26	0.6657304	1.7649101	0.0	0.0054280083	0.135	3782	tags=50%, list=18%, signal=61%
UVB_SCC_UP	UVB_SCC_UP	Details ...	87	0.5915697	1.7541487	0.0	0.0064708777	0.169	4336	tags=52%, list=21%, signal=65%
BRCA1_OVEREXP_UP	BRCA1_OVEREXP_UP	Details ...	159	0.57034194	1.7396992	0.0	0.008465379	0.226	4587	tags=52%, list=22%, signal=67%
IFNA_HCMV_6HRS_UP	IFNA_HCMV_6HRS_UP	Details ...	53	0.61756986	1.7350956	0.0	0.009041482	0.247	2149	tags=36%, list=10%, signal=40%
CROONQUIST_RAS_STROMA_DN	CROONQUIST_RAS_STROMA_DN	Details ...	19	0.69440734	1.734266	0.0010822511	0.008909811	0.252	1676	tags=32%, list=8%, signal=34%
HDACI_COLON_SUL24HRS_DN	HDACI_COLON_SUL24HRS_DN	Details ...	127	0.5665155	1.7288872	0.0	0.009559602	0.275	4387	tags=48%, list=21%, signal=61%
GALE_FLT3ANDAPL_DN	GALE_FLT3ANDAPL_DN	Details ...	18	0.6968285	1.7271228	0.0	0.009720272	0.285	3196	tags=61%, list=16%, signal=72%
CROMER_HYPOPHARYNGEAL_MET_VS_NON_UP	CROMER_HYPOPHARYNGEAL_MET_VS_NON_UP	Details ...	72	0.58766687	1.7243096	0.0	0.009871958	0.294	4873	tags=53%, list=24%, signal=69%
TSA_PANC50_UP	TSA_PANC50_UP	Details ...	38	0.6247527	1.720281	0.0	0.010495069	0.316	570	tags=18%, list=3%, signal=19%
HDACI_COLON_BUT30MIN_DN	HDACI_COLON_BUT30MIN_DN	Details ...	37	0.63186246	1.7197202	0.0010341262	0.010258512	0.317	4224	tags=54%, list=20%, signal=68%
TUMOR_SUPRESSOR	TUMOR_SUPRESSOR	Details ...	23	0.6657629	1.718026	0.0010729614	0.01046334	0.331	3846	tags=52%, list=19%, signal=64%
ADIP_DIFF_CLUSTER5	ADIP_DIFF_CLUSTER5	Details ...	39	0.625125	1.7175416	0.0010559662	0.010266108	0.332	1624	tags=36%, list=8%, signal=39%
UV-4NQO_FIBRO_UP	UV-4NQO_FIBRO_UP	Details ...	28	0.65439296	1.7171655	0.002096436	0.010002876	0.332	4175	tags=57%, list=20%, signal=72%
HIPPOCAMPUS_DEVELOPMENT_PRENATAL	HIPPOCAMPUS_DEVELOPMENT_PRENATAL	Details ...	33	0.63653487	1.7141614	0.0	0.010173239	0.339	1636	tags=42%, list=8%, signal=46%
TGFBETA_EARLY_UP	TGFBETA_EARLY_UP	Details ...	47	0.6056075	1.7126486	0.0	0.010190245	0.346	5670	tags=57%, list=28%, signal=79%
LEE_TCELLS9_UP	LEE_TCELLS9_UP	Details ...	31	0.63786083	1.7082914	0.0	0.01081925	0.368	3107	tags=48%, list=15%, signal=57%
IDX_TSA_DN_CLUSTER5	IDX_TSA_DN_CLUSTER5	Details ...	46	0.6126426	1.7070421	0.0	0.010843774	0.379	3576	tags=41%, list=17%, signal=50%
TGFBETA_ALL_UP	TGFBETA_ALL_UP	Details ...	80	0.5749683	1.6992923	0.0	0.012105382	0.417	5781	tags=55%, list=28%, signal=76%
IFN_GAMMA_UP	IFN_GAMMA_UP	Details ...	38	0.61835366	1.6926198	0.0	0.013552965	0.462	2719	tags=47%, list=13%, signal=54%
PARK_HSC_VS_MPP_UP	PARK_HSC_VS_MPP_UP	Details ...	16	0.7021376	1.6917294	0.0022222223	0.013451697	0.469	605	tags=31%, list=3%, signal=32%
CHAUHAN_2ME2	CHAUHAN_2ME2	Details ...	46	0.60199076	1.6870066	0.0	0.014345262	0.499	2150	tags=43%, list=10%, signal=48%
HDACI_COLON_SUL_DN	HDACI_COLON_SUL_DN	Details ...	215	0.5433744	1.6844815	0.0	0.014542011	0.515	4968	tags=51%, list=24%, signal=66%
NI2_MOUSE_UP	NI2_MOUSE_UP	Details ...	39	0.6143024	1.6825601	0.0	0.014689801	0.529	1881	tags=31%, list=9%, signal=34%
TNFA_NFKB_DEP_UP	TNFA_NFKB_DEP_UP	Details ...	18	0.68391454	1.6823889	0.0032327587	0.014396005	0.529	457	tags=33%, list=2%, signal=34%
LVAD_HEARTFAILURE_DN	LVAD_HEARTFAILURE_DN		38	0.60860187	1.681205	0.0	0.014463608	0.537	3394	tags=34%, list=16%, signal=41%
JECHLINGER_EMT_DN	JECHLINGER_EMT_DN		40	0.6065572	1.6810238	0.0	0.014223798	0.537	3789	tags=48%, list=18%, signal=58%
O6BG_RESIST_MEDULLOBLASTOMA_DN	O6BG_RESIST_MEDULLOBLASTOMA_DN		51	0.59785306	1.6798656	0.0	0.014236194	0.546	5169	tags=53%, list=25%, signal=70%
GILDEA_BLADDER_UP	GILDEA_BLADDER_UP		30	0.6269969	1.6792061	0.0	0.014100761	0.549	2898	tags=37%, list=14%, signal=43%
HDACI_COLON_CLUSTER6	HDACI_COLON_CLUSTER6		43	0.5986611	1.674563	0.0	0.015014211	0.576	5140	tags=60%, list=25%, signal=80%
O6BG_RESIST_MEDULLOBLASTOMA_UP	O6BG_RESIST_MEDULLOBLASTOMA_UP		23	0.6538296	1.6725992	0.0021691974	0.015152818	0.586	3849	tags=35%, list=19%, signal=43%
CANTHARIDIN_DN	CANTHARIDIN_DN		50	0.59665865	1.6723038	0.0	0.014956465	0.588	3774	tags=46%, list=18%, signal=56%
STEFFEN_AML_PML_PLZF_TRGT	STEFFEN_AML_PML_PLZF_TRGT		43	0.59306157	1.6665694	0.0010288066	0.01623393	0.626	4786	tags=56%, list=23%, signal=73%
WELCSH_BRCA_UP	WELCSH_BRCA_UP		39	0.6059641	1.6662767	0.0010330578	0.016092818	0.629	2150	tags=36%, list=10%, signal=40%
ZHAN_MM_MOLECULAR_CLASSI_DN	ZHAN_MM_MOLECULAR_CLASSI_DN		50	0.5942312	1.6662502	0.0	0.01584123	0.629	2270	tags=30%, list=11%, signal=34%
ZUCCHI_EPITHELIAL_UP	ZUCCHI_EPITHELIAL_UP		42	0.6077666	1.6634121	0.0	0.016603855	0.648	3490	tags=40%, list=17%, signal=49%
PEART_HISTONE_DN	PEART_HISTONE_DN		73	0.5728848	1.6614908	0.0	0.016927056	0.664	5327	tags=56%, list=26%, signal=75%
LINDSTEDT_DEND_8H_VS_48H_UP	LINDSTEDT_DEND_8H_VS_48H_UP		64	0.574286	1.659768	0.0	0.01703514	0.672	1758	tags=27%, list=9%, signal=29%
PARK_MSCS_BOTH	PARK_MSCS_BOTH		44	0.5976267	1.6577557	0.0	0.017186852	0.682	5500	tags=59%, list=27%, signal=80%
CHEN_HOXA5_TARGETS_DN	CHEN_HOXA5_TARGETS_DN		47	0.5873543	1.6574159	0.0010245901	0.016953034	0.683	4568	tags=49%, list=22%, signal=63%
MOREAUX_TACI_HI_VS_LOW_DN	MOREAUX_TACI_HI_VS_LOW_DN		170	0.5380638	1.651665	0.0	0.018632216	0.716	5431	tags=54%, list=26%, signal=73%
MMS_HUMAN_LYMPH_HIGH_24HRS_UP	MMS_HUMAN_LYMPH_HIGH_24HRS_UP		19	0.6697791	1.651198	0.004405286	0.018501338	0.719	5068	tags=63%, list=25%, signal=84%
LIAN_MYELOID_DIFF_GRANULE	LIAN_MYELOID_DIFF_GRANULE		24	0.642225	1.6506728	0.0010660981	0.018374631	0.721	2545	tags=38%, list=12%, signal=43%
CMV_24HRS_UP	CMV_24HRS_UP		72	0.5678844	1.6493926	0.0	0.018409817	0.726	4980	tags=51%, list=24%, signal=68%
TNFALPHA_30MIN_UP	TNFALPHA_30MIN_UP		42	0.5856469	1.6475712	0.0	0.018726971	0.738	3199	tags=45%, list=16%, signal=53%
IDX_TSA_UP_CLUSTER3	IDX_TSA_UP_CLUSTER3		88	0.555693	1.6468035	0.0	0.01872785	0.745	5500	tags=51%, list=27%, signal=69%
HINATA_NFKB_UP	HINATA_NFKB_UP		106	0.5471544	1.6459485	0.0	0.018770646	0.75	3717	tags=42%, list=18%, signal=50%
LIN_WNT_UP	LIN_WNT_UP		53	0.5760306	1.6451379	0.0	0.01878504	0.757	3788	tags=49%, list=18%, signal=60%
HDACI_COLON_SUL16HRS_DN	HDACI_COLON_SUL16HRS_DN		72	0.56548053	1.6441582	0.0	0.018785588	0.761	5061	tags=54%, list=25%, signal=72%
BRCA_BRCA1_NEG	BRCA_BRCA1_NEG		154	0.5383268	1.6433957	0.0	0.018852204	0.769	4678	tags=42%, list=23%, signal=53%
PRMT5_KD_UP	PRMT5_KD_UP		183	0.5363808	1.6432697	0.0	0.018656282	0.769	5601	tags=51%, list=27%, signal=70%
JNK_UP	JNK_UP		30	0.6166274	1.6400175	0.0020768433	0.01939089	0.783	4084	tags=47%, list=20%, signal=58%
HBX_HEP_UP	HBX_HEP_UP		18	0.65997356	1.6394318	0.005512679	0.01939597	0.787	4738	tags=61%, list=23%, signal=79%
XU_ATRA_PLUSNSC_UP	XU_ATRA_PLUSNSC_UP		15	0.6906747	1.6372259	0.0054945056	0.01987702	0.799	2033	tags=40%, list=10%, signal=44%
ABRAHAM_MM_VS_AL_UP	ABRAHAM_MM_VS_AL_UP		19	0.6567981	1.6338395	0.0043010754	0.020594245	0.819	4385	tags=63%, list=21%, signal=80%
CMV_HCMV_TIMECOURSE_20HRS_DN	CMV_HCMV_TIMECOURSE_20HRS_DN		40	0.5896533	1.6337287	0.0010277493	0.020401275	0.819	4713	tags=52%, list=23%, signal=68%
LEE_TCELLS4_UP	LEE_TCELLS4_UP		58	0.567283	1.6332563	0.0	0.020236874	0.819	2311	tags=28%, list=11%, signal=31%
XU_ATRA_UP	XU_ATRA_UP		15	0.6782834	1.6312002	0.0022271716	0.020637784	0.826	4493	tags=60%, list=22%, signal=77%
MRNA_SPLICING	MRNA_SPLICING		49	0.5752377	1.6297534	0.0	0.02094598	0.835	4607	tags=51%, list=22%, signal=66%
YANG_OSTECLASTS_SIG	YANG_OSTECLASTS_SIG		38	0.592218	1.6285332	0.0010288066	0.0209907	0.84	925	tags=16%, list=4%, signal=17%
LE_MYELIN_UP	LE_MYELIN_UP		89	0.5467596	1.6247065	0.0	0.022196183	0.854	5500	tags=51%, list=27%, signal=69%
REOVIRUS_HEK293_DN	REOVIRUS_HEK293_DN		230	0.5241112	1.6240187	0.0	0.022134569	0.858	5307	tags=50%, list=26%, signal=67%
TAKEDA_NUP8_HOXA9_3D_DN	TAKEDA_NUP8_HOXA9_3D_DN		30	0.6017492	1.6220729	0.0020920502	0.022568896	0.868	2211	tags=23%, list=11%, signal=26%
DISTECHE_XINACTIVATED_GENES	DISTECHE_XINACTIVATED_GENES		19	0.658425	1.6218172	0.006535948	0.022348795	0.868	4989	tags=63%, list=24%, signal=83%
PENG_RAPAMYCIN_UP	PENG_RAPAMYCIN_UP		154	0.5337909	1.6215574	0.0	0.02218839	0.868	3672	tags=38%, list=18%, signal=46%
IL6_FIBRO_UP	IL6_FIBRO_UP		47	0.5786114	1.6197696	0.0010277493	0.022489034	0.87	3974	tags=40%, list=19%, signal=50%
TNFALPHA_4HRS_UP	TNFALPHA_4HRS_UP		40	0.58431745	1.613884	0.0030927835	0.024376107	0.895	2634	tags=35%, list=13%, signal=40%
DNMT1_KO_UP	DNMT1_KO_UP		72	0.553523	1.6130041	0.0	0.02443367	0.901	3054	tags=35%, list=15%, signal=41%
AS3_FIBRO_DN	AS3_FIBRO_DN		31	0.60338575	1.6125007	0.0020986358	0.024363114	0.902	3199	tags=39%, list=16%, signal=46%
HDACI_COLON_SUL30MIN_DN	HDACI_COLON_SUL30MIN_DN		38	0.59165615	1.6117393	0.002074689	0.024502873	0.904	4923	tags=58%, list=24%, signal=76%
IL6_SCAR_FIBRO_UP	IL6_SCAR_FIBRO_UP		24	0.6254355	1.6117185	0.0043431055	0.024268333	0.904	4779	tags=46%, list=23%, signal=60%
VHL_RCC_UP	VHL_RCC_UP		110	0.5385899	1.6103816	0.0	0.024467604	0.909	5165	tags=54%, list=25%, signal=71%
CMV_8HRS_UP	CMV_8HRS_UP		32	0.58619744	1.6079055	0.0010504202	0.025359556	0.918	3400	tags=41%, list=17%, signal=49%
TIS7_OVEREXP_DN	TIS7_OVEREXP_DN		19	0.6446009	1.6062834	0.0054945056	0.025633154	0.92	5428	tags=63%, list=26%, signal=86%
ELECTRON_TRANSPORT_CHAIN	ELECTRON_TRANSPORT_CHAIN		98	0.5338871	1.6046056	0.0	0.026039908	0.925	6192	tags=55%, list=30%, signal=78%
AGUIRRE_PANCREAS_CHR1	AGUIRRE_PANCREAS_CHR1		31	0.59667295	1.6033428	0.0031023785	0.026449094	0.934	4431	tags=42%, list=22%, signal=53%
FSH_GRANULOSA_DN	FSH_GRANULOSA_DN		76	0.5474301	1.6031724	0.0	0.02626729	0.934	4174	tags=42%, list=20%, signal=53%
DNA_REPLICATION_REACTOME	DNA_REPLICATION_REACTOME		44	0.5741632	1.6020708	0.0010330578	0.02645435	0.942	4860	tags=52%, list=24%, signal=68%
FSH_OVARY_MCV152_DN	FSH_OVARY_MCV152_DN		46	0.56858695	1.6019343	0.0	0.026257176	0.943	5004	tags=59%, list=24%, signal=77%
HDACI_COLON_SUL12HRS_DN	HDACI_COLON_SUL12HRS_DN		27	0.60994923	1.6016207	0.0021299254	0.026110737	0.944	6259	tags=78%, list=30%, signal=112%
MMS_MOUSE_LYMPH_HIGH_24HRS_UP	MMS_MOUSE_LYMPH_HIGH_24HRS_UP		22	0.6246853	1.6007942	0.004287245	0.026116356	0.947	3601	tags=45%, list=17%, signal=55%
LH_GRANULOSA_DN	LH_GRANULOSA_DN		76	0.5474301	1.5989624	0.0	0.026519839	0.951	4174	tags=42%, list=20%, signal=53%
DAVIES_MGUS_MM	DAVIES_MGUS_MM		35	0.58085215	1.597573	0.0031088083	0.026861105	0.953	4211	tags=43%, list=20%, signal=54%
NING_COPD_UP	NING_COPD_UP		144	0.52558273	1.5971451	0.0	0.02676896	0.953	4511	tags=42%, list=22%, signal=54%
HDACI_COLON_SUL48HRS_DN	HDACI_COLON_SUL48HRS_DN		81	0.54905045	1.5965365	0.0	0.026796054	0.955	5992	tags=56%, list=29%, signal=78%
IDX_TSA_DN_CLUSTER3	IDX_TSA_DN_CLUSTER3		78	0.54588795	1.5963193	0.0	0.026670566	0.955	3955	tags=49%, list=19%, signal=60%
VHL_NORMAL_UP	VHL_NORMAL_UP		438	0.5066195	1.5950258	0.0	0.027069353	0.959	4472	tags=43%, list=22%, signal=54%
ZHAN_MMPC_SIM	ZHAN_MMPC_SIM		42	0.57247704	1.5946361	0.0	0.026987614	0.961	3400	tags=40%, list=17%, signal=48%
BLEO_HUMAN_LYMPH_HIGH_24HRS_UP	BLEO_HUMAN_LYMPH_HIGH_24HRS_UP		92	0.53534216	1.5914922	0.0	0.028071389	0.97	4708	tags=41%, list=23%, signal=53%
ROSS_CBF_MYH	ROSS_CBF_MYH		54	0.5600767	1.5881449	0.0010162601	0.029050132	0.973	4631	tags=39%, list=22%, signal=50%
CITED1_KO_WT_UP	CITED1_KO_WT_UP		16	0.6569186	1.5868216	0.01416122	0.029371215	0.973	4456	tags=63%, list=22%, signal=80%
ZHAN_MULTIPLE_MYELOMA_SUBCLASSES_DIFF	ZHAN_MULTIPLE_MYELOMA_SUBCLASSES_DIFF		30	0.5963033	1.5861531	0.0031678986	0.0294502	0.976	5367	tags=53%, list=26%, signal=72%
HASLINGER_B_CLL_17P13	HASLINGER_B_CLL_17P13		16	0.6581132	1.5844297	0.0077864295	0.029989414	0.976	6068	tags=75%, list=29%, signal=106%
CANCER_NEOPLASTIC_META_UP	CANCER_NEOPLASTIC_META_UP		61	0.54782534	1.5822433	0.0	0.030619029	0.976	3984	tags=46%, list=19%, signal=57%
REN_E2F1_TARGETS	REN_E2F1_TARGETS		38	0.5677547	1.5820694	0.002079002	0.03042975	0.976	4403	tags=50%, list=21%, signal=63%
H2O2_CSBRESCUED_C1_UP	H2O2_CSBRESCUED_C1_UP		42	0.56550616	1.5819178	0.0	0.030235564	0.976	3947	tags=43%, list=19%, signal=53%
DAC_FIBRO_UP	DAC_FIBRO_UP		17	0.6499397	1.5805072	0.0055309734	0.030613098	0.976	3857	tags=41%, list=19%, signal=51%
FALT_BCLL_IG_MUTATED_VS_WT_DN	FALT_BCLL_IG_MUTATED_VS_WT_DN		48	0.56532335	1.5797021	0.00203666	0.030758549	0.977	5531	tags=58%, list=27%, signal=80%
PARK_MSCS_DIFF	PARK_MSCS_DIFF		31	0.5839333	1.5792708	0.005279831	0.030662239	0.978	4843	tags=52%, list=24%, signal=67%
MRNA_PROCESSING_REACTOME	MRNA_PROCESSING_REACTOME		108	0.52683884	1.5786058	0.0	0.03059878	0.978	6270	tags=62%, list=30%, signal=89%
ADIP_DIFF_CLUSTER4	ADIP_DIFF_CLUSTER4		34	0.5881291	1.5781522	0.002074689	0.030567957	0.98	5463	tags=62%, list=27%, signal=84%
BREASTCA_TWO_CLASSES	BREASTCA_TWO_CLASSES		138	0.521941	1.576636	0.0	0.031076577	0.981	5341	tags=48%, list=26%, signal=64%
UVB_NHEK3_C2	UVB_NHEK3_C2		43	0.56634474	1.5762123	0.0010341262	0.030988488	0.981	4820	tags=56%, list=23%, signal=73%
BRCA1_OVEREXP_PROSTATE_UP	BRCA1_OVEREXP_PROSTATE_UP		159	0.5159264	1.5739731	0.0	0.031745292	0.983	4026	tags=36%, list=20%, signal=45%
GH_GHRHR_KO_24HRS_DN	GH_GHRHR_KO_24HRS_DN		172	0.511572	1.5734473	0.0	0.031668693	0.983	6529	tags=54%, list=32%, signal=78%
HOHENKIRK_MONOCYTE_DEND_DN	HOHENKIRK_MONOCYTE_DEND_DN		119	0.51758254	1.5721347	0.0	0.032016624	0.984	2671	tags=31%, list=13%, signal=36%
FLECHNER_KIDNEY_TRANSPLANT_WELL_PBL_UP	FLECHNER_KIDNEY_TRANSPLANT_WELL_PBL_UP		153	0.5152237	1.5711348	0.0	0.032201663	0.984	6161	tags=57%, list=30%, signal=81%
HDACI_COLON_BUT2HRS_UP	HDACI_COLON_BUT2HRS_UP		75	0.53377795	1.5706408	0.0	0.032242443	0.984	5950	tags=53%, list=29%, signal=75%
ZHAN_MMPC_SIM_BC_AND_MM	ZHAN_MMPC_SIM_BC_AND_MM		45	0.5651957	1.5681769	0.0020597323	0.033273038	0.987	6111	tags=67%, list=30%, signal=95%
G1_TO_S_CELL_CYCLE_REACTOME	G1_TO_S_CELL_CYCLE_REACTOME		68	0.5406739	1.5680921	0.0010141988	0.033070453	0.987	4323	tags=41%, list=21%, signal=52%
HDACI_COLON_CUR48HRS_UP	HDACI_COLON_CUR48HRS_UP		62	0.5407831	1.567371	0.001010101	0.033125676	0.987	4552	tags=47%, list=22%, signal=60%
NICK_RHAPC_UP	NICK_RHAPC_UP		32	0.58953357	1.5673528	0.0021074815	0.032891136	0.987	4989	tags=53%, list=24%, signal=70%
HDACI_COLON_BUT12HRS_UP	HDACI_COLON_BUT12HRS_UP		45	0.5631821	1.5668731	0.0	0.03278203	0.987	4540	tags=47%, list=22%, signal=60%
RETT_UP	RETT_UP		40	0.5726599	1.5657543	0.0	0.033130955	0.989	4794	tags=35%, list=23%, signal=46%
CALRES_MOUSE_NEOCORTEX_DN	CALRES_MOUSE_NEOCORTEX_DN		66	0.54111	1.5637742	0.0010152285	0.03391243	0.99	5292	tags=50%, list=26%, signal=67%
RIBOSOMAL_PROTEINS	RIBOSOMAL_PROTEINS		96	0.5204427	1.5630159	0.0	0.033994973	0.992	6778	tags=65%, list=33%, signal=96%
EMT_DN	EMT_DN		54	0.54742974	1.5624696	0.0020325202	0.034048736	0.992	3789	tags=48%, list=18%, signal=59%
CMV_IE86_UP	CMV_IE86_UP		49	0.5554121	1.5614405	0.0010266941	0.03430266	0.992	5118	tags=57%, list=25%, signal=76%
BECKER_TAMOXIFEN_RESISTANT_UP	BECKER_TAMOXIFEN_RESISTANT_UP		40	0.5618797	1.5610919	0.002072539	0.03425698	0.992	3001	tags=40%, list=15%, signal=47%
HYPOXIA_RCC_NOVHL_UP	HYPOXIA_RCC_NOVHL_UP		66	0.53565234	1.5610296	0.0	0.03403432	0.992	4727	tags=45%, list=23%, signal=59%
FLECHNER_KIDNEY_TRANSPLANT_REJECTION_PBL_DN	FLECHNER_KIDNEY_TRANSPLANT_REJECTION_PBL_DN		51	0.5494306	1.5597724	0.0041194647	0.03437065	0.992	6642	tags=65%, list=32%, signal=95%
IFNA_UV-CMV_COMMON_HCMV_6HRS_UP	IFNA_UV-CMV_COMMON_HCMV_6HRS_UP		29	0.58094585	1.5593946	0.00524109	0.034352757	0.993	2149	tags=31%, list=10%, signal=35%
ET743_SARCOMA_UP	ET743_SARCOMA_UP		69	0.5335885	1.5593328	0.0	0.034133945	0.993	3199	tags=39%, list=16%, signal=46%
HASLINGER_B_CLL_13Q14	HASLINGER_B_CLL_13Q14		19	0.6242478	1.5592948	0.01191766	0.0339381	0.993	2022	tags=32%, list=10%, signal=35%
AGUIRRE_PANCREAS_CHR8	AGUIRRE_PANCREAS_CHR8		61	0.53792036	1.5587803	0.0	0.034008633	0.993	4522	tags=49%, list=22%, signal=63%
FETAL_LIVER_ENRICHED_TRANSCRIPTION_FACTORS	FETAL_LIVER_ENRICHED_TRANSCRIPTION_FACTORS		75	0.5317048	1.5587476	0.001003009	0.033796508	0.993	4651	tags=43%, list=23%, signal=55%
SASAKI_TCELL_LYMPHOMA_VS_CD4_UP	SASAKI_TCELL_LYMPHOMA_VS_CD4_UP		168	0.504436	1.5581037	0.0	0.03387379	0.993	5678	tags=46%, list=28%, signal=64%
WALKER_MM_SNP_DIFF	WALKER_MM_SNP_DIFF		44	0.561138	1.5579112	0.0020533882	0.033782057	0.993	3699	tags=48%, list=18%, signal=58%
GN_CAMP_GRANULOSA_DN	GN_CAMP_GRANULOSA_DN		61	0.5389367	1.557903	0.0010152285	0.033562694	0.993	3729	tags=39%, list=18%, signal=48%
ABRAHAM_AL_VS_MM_DN	ABRAHAM_AL_VS_MM_DN		18	0.63577086	1.5569302	0.013377926	0.033742074	0.994	4385	tags=61%, list=21%, signal=78%
HYPOXIA_RCC_UP	HYPOXIA_RCC_UP		102	0.5219124	1.5562955	0.001003009	0.033843152	0.994	4084	tags=43%, list=20%, signal=54%
LEE_TCELLS1_UP	LEE_TCELLS1_UP		201	0.50528324	1.5555452	0.0	0.034018565	0.994	5009	tags=44%, list=24%, signal=57%
HOFMANN_MANTEL_LYMPHOMA_VS_LYMPH_NODES_UP	HOFMANN_MANTEL_LYMPHOMA_VS_LYMPH_NODES_UP		49	0.5562524	1.5555083	0.0020703934	0.03382839	0.994	4771	tags=43%, list=23%, signal=56%
LEE_CIP_UP	LEE_CIP_UP		60	0.5391879	1.5554546	0.0020283975	0.033671655	0.994	1555	tags=22%, list=8%, signal=23%
LEE_TCELLS8_UP	LEE_TCELLS8_UP		201	0.50528324	1.5548736	0.0	0.0337273	0.995	5009	tags=44%, list=24%, signal=57%
4NQO_ESR_WS_UNREG	4NQO_ESR_WS_UNREG		35	0.57109684	1.5536948	0.006185567	0.034046464	0.997	4856	tags=54%, list=24%, signal=71%
BRCA1_OVEREXP_PROSTATE_DN	BRCA1_OVEREXP_PROSTATE_DN		78	0.53275055	1.552164	0.0	0.03469113	0.997	5088	tags=47%, list=25%, signal=63%
TRANSLATION_FACTORS	TRANSLATION_FACTORS		47	0.5502728	1.5515062	0.0010298662	0.034806315	0.997	4326	tags=43%, list=21%, signal=54%
CELL_CYCLE_REGULATOR	CELL_CYCLE_REGULATOR		24	0.5952024	1.5511397	0.008465609	0.03476316	0.997	4584	tags=50%, list=22%, signal=64%
CIS_XPC_DN	CIS_XPC_DN		188	0.5064833	1.5503076	0.0	0.034936167	0.997	5185	tags=46%, list=25%, signal=61%
LEE_TCELLS10_UP	LEE_TCELLS10_UP		201	0.50528324	1.5494732	0.0	0.035042036	0.998	5009	tags=44%, list=24%, signal=57%
ZHAN_MM_CD138_HP_VS_REST	ZHAN_MM_CD138_HP_VS_REST		48	0.5571263	1.5476518	0.0020325202	0.035727028	0.998	3107	tags=38%, list=15%, signal=44%
MITOCHONDRIA	MITOCHONDRIA		391	0.49352384	1.5471847	0.0	0.03575613	0.998	6192	tags=52%, list=30%, signal=74%
BRCA2_BRCA1_UP	BRCA2_BRCA1_UP		48	0.5494812	1.5468819	0.006085193	0.03570271	0.998	5096	tags=50%, list=25%, signal=66%
STEMCELL_COMMON_UP	STEMCELL_COMMON_UP		180	0.49990687	1.5454684	0.0	0.03613904	0.999	5593	tags=53%, list=27%, signal=73%
PASSERINI_GROWTH	PASSERINI_GROWTH		33	0.5622153	1.5451064	0.0062695923	0.036095634	0.999	1638	tags=24%, list=8%, signal=26%
CMV_ALL_UP	CMV_ALL_UP		93	0.5193703	1.5450932	0.0	0.03589157	0.999	4980	tags=46%, list=24%, signal=61%
TAKEDA_NUP8_HOXA9_3D_UP	TAKEDA_NUP8_HOXA9_3D_UP		187	0.5006965	1.5442715	0.0	0.03603308	0.999	3233	tags=32%, list=16%, signal=38%
HDACI_COLON_CLUSTER9	HDACI_COLON_CLUSTER9		65	0.53204024	1.5425166	0.004069176	0.03662845	0.999	5083	tags=49%, list=25%, signal=65%
RUIZ_TENASCIN_TARGETS	RUIZ_TENASCIN_TARGETS		79	0.52759236	1.5408086	0.0010080645	0.037296418	0.999	3849	tags=39%, list=19%, signal=48%
UVC_HIGH_D2_DN	UVC_HIGH_D2_DN		37	0.55733836	1.5404998	0.004158004	0.037191425	0.999	3637	tags=38%, list=18%, signal=46%
TSA_RKO_UP	TSA_RKO_UP		17	0.63016623	1.5399114	0.014590348	0.03725012	0.999	4336	tags=59%, list=21%, signal=74%
SASAKI_ATL_UP	SASAKI_ATL_UP		168	0.504436	1.5376939	0.0	0.038203217	1.0	5678	tags=46%, list=28%, signal=64%
ZUCCHI_EPITHELIAL_DN	ZUCCHI_EPITHELIAL_DN		43	0.5548259	1.5363663	0.003051882	0.038659215	1.0	4480	tags=49%, list=22%, signal=62%
KENNY_WNT_UP	KENNY_WNT_UP		46	0.5548704	1.5349474	0.0040983604	0.039186716	1.0	3064	tags=41%, list=15%, signal=48%
UBIQUITIN_MEDIATED_PROTEOLYSIS	UBIQUITIN_MEDIATED_PROTEOLYSIS		23	0.59343714	1.5320837	0.012793177	0.040354922	1.0	6949	tags=78%, list=34%, signal=118%
JISON_SICKLECELL_DIFF	JISON_SICKLECELL_DIFF		368	0.48809505	1.5299705	0.0	0.041291434	1.0	4886	tags=43%, list=24%, signal=56%
HTERT_UP	HTERT_UP		67	0.5234921	1.5295305	0.0010090817	0.041249827	1.0	3737	tags=36%, list=18%, signal=44%
OLDONLY_FIBRO_UP	OLDONLY_FIBRO_UP		36	0.5648017	1.5243254	0.008368201	0.044082526	1.0	5019	tags=53%, list=24%, signal=70%
MYC_TARGETS	MYC_TARGETS		40	0.549677	1.5233512	0.0030643514	0.0444003	1.0	5198	tags=50%, list=25%, signal=67%
CORDERO_KRAS_KD_VS_CONTROL_UP	CORDERO_KRAS_KD_VS_CONTROL_UP		74	0.51860285	1.5207002	0.0	0.045667853	1.0	4255	tags=38%, list=21%, signal=48%
AGED_MOUSE_CORTEX_DN	AGED_MOUSE_CORTEX_DN		46	0.5460539	1.5202632	0.0050813006	0.045693465	1.0	6806	tags=63%, list=33%, signal=94%
CROONQUIST_IL6_RAS_DN	CROONQUIST_IL6_RAS_DN		24	0.5917893	1.5192267	0.011777302	0.046060596	1.0	5753	tags=54%, list=28%, signal=75%
GOLDRATH_HP	GOLDRATH_HP		147	0.49789116	1.5187905	0.0	0.04605286	1.0	6593	tags=54%, list=32%, signal=79%
UVB_NHEK3_C6	UVB_NHEK3_C6		30	0.57023484	1.517081	0.010626992	0.04666478	1.0	3538	tags=47%, list=17%, signal=56%
DNMT1_KO_DN	DNMT1_KO_DN		16	0.6299135	1.5168052	0.023051592	0.04661243	1.0	3686	tags=44%, list=18%, signal=53%
HIVNEFPATHWAY	HIVNEFPATHWAY		55	0.5312282	1.5166477	0.004069176	0.046441887	1.0	8111	tags=76%, list=39%, signal=126%
HDACI_COLON_TSA12HRS_UP	HDACI_COLON_TSA12HRS_UP		22	0.59336174	1.516595	0.01280683	0.046232093	1.0	3910	tags=41%, list=19%, signal=50%
HDACI_COLON_BUT_DN	HDACI_COLON_BUT_DN		248	0.49038583	1.5156842	0.0	0.046559937	1.0	5161	tags=48%, list=25%, signal=63%
UV_ESR_OLD_UNREG	UV_ESR_OLD_UNREG		19	0.6043565	1.5152643	0.009677419	0.0466203	1.0	5709	tags=58%, list=28%, signal=80%
BRENTANI_REPAIR	BRENTANI_REPAIR		35	0.5558581	1.5152407	0.006185567	0.04639759	1.0	5375	tags=54%, list=26%, signal=73%
OXSTRESS_RPETWO_DN	OXSTRESS_RPETWO_DN		108	0.5042677	1.5149851	0.0	0.04633316	1.0	5198	tags=45%, list=25%, signal=60%
FERNANDEZ_MYC_TARGETS	FERNANDEZ_MYC_TARGETS		178	0.49403748	1.5144658	0.0	0.046379197	1.0	6119	tags=48%, list=30%, signal=68%
BRG1_ALAB_UP	BRG1_ALAB_UP		40	0.54660016	1.5129827	0.0020639836	0.046991933	1.0	4079	tags=45%, list=20%, signal=56%
INSULIN_ADIP_INSENS_DN	INSULIN_ADIP_INSENS_DN		17	0.61743766	1.51293	0.03190319	0.04678671	1.0	1452	tags=35%, list=7%, signal=38%
AGED_MOUSE_CEREBELLUM_UP	AGED_MOUSE_CEREBELLUM_UP		60	0.5226471	1.5110953	0.0030487804	0.047627732	1.0	3789	tags=33%, list=18%, signal=41%
FALT_BCLL_DN	FALT_BCLL_DN		49	0.530693	1.5080161	0.0040650405	0.049204655	1.0	7352	tags=67%, list=36%, signal=104%
MOREAUX_TACI_HI_IN_PPC_UP	MOREAUX_TACI_HI_IN_PPC_UP		73	0.51450974	1.5070325	0.0020242915	0.049596593	1.0	4085	tags=45%, list=20%, signal=56%
LIAN_MYELOID_DIFF_TF	LIAN_MYELOID_DIFF_TF		34	0.5699727	1.5064794	0.0114702815	0.04976128	1.0	3134	tags=38%, list=15%, signal=45%
PENG_GLUCOSE_DN	PENG_GLUCOSE_DN		134	0.49502286	1.5063187	0.0	0.049658615	1.0	5882	tags=51%, list=29%, signal=72%
TSA_HEPATOMA_UP	TSA_HEPATOMA_UP		36	0.5500431	1.5059814	0.0051599587	0.049576223	1.0	3777	tags=50%, list=18%, signal=61%
STRESS_GENOTOXIC_SPECIFIC_DN	STRESS_GENOTOXIC_SPECIFIC_DN		40	0.5490234	1.5053936	0.005181347	0.04966189	1.0	3454	tags=33%, list=17%, signal=39%
ELONGINA_KO_UP	ELONGINA_KO_UP		162	0.4955243	1.5053631	0.0	0.049446974	1.0	4891	tags=41%, list=24%, signal=54%
BRENTANI_CELL_CYCLE	BRENTANI_CELL_CYCLE		81	0.5093563	1.5047728	0.002016129	0.04965565	1.0	5237	tags=41%, list=25%, signal=54%
CARIES_PULP_HIGH_UP	CARIES_PULP_HIGH_UP		91	0.5017311	1.5040987	0.0010070493	0.049871966	1.0	2597	tags=22%, list=13%, signal=25%
MAGRANGEAS_MULTIPLE_MYELOMA_IGL_VS_IGK_DN	MAGRANGEAS_MULTIPLE_MYELOMA_IGL_VS_IGK_DN		27	0.5747195	1.5033888	0.015856236	0.05005765	1.0	2513	tags=33%, list=12%, signal=38%
CMV_HCMV_TIMECOURSE_18HRS_DN	CMV_HCMV_TIMECOURSE_18HRS_DN		21	0.59922	1.5022041	0.014084507	0.05063379	1.0	1838	tags=29%, list=9%, signal=31%
CELL_CYCLE_CHECKPOINT	CELL_CYCLE_CHECKPOINT		24	0.57662153	1.5016335	0.019292604	0.05074492	1.0	5375	tags=63%, list=26%, signal=84%
EGF_HDMEC_UP	EGF_HDMEC_UP		42	0.53501046	1.5015061	0.007157464	0.050623547	1.0	1773	tags=33%, list=9%, signal=36%
PLATELET_EXPRESSED	PLATELET_EXPRESSED		33	0.551652	1.5010202	0.02173913	0.050599888	1.0	4587	tags=48%, list=22%, signal=62%
ZHAN_MM_CD1_VS_CD2_DN	ZHAN_MM_CD1_VS_CD2_DN		54	0.52711225	1.497476	0.004077472	0.05262066	1.0	5360	tags=44%, list=26%, signal=60%
PASSERINI_APOPTOSIS	PASSERINI_APOPTOSIS		43	0.53747535	1.4970315	0.0061412486	0.052661378	1.0	2719	tags=30%, list=13%, signal=35%
DIAB_NEPH_DN	DIAB_NEPH_DN		374	0.4789296	1.4968243	0.0	0.052538116	1.0	4779	tags=39%, list=23%, signal=50%
FRASOR_ER_DN	FRASOR_ER_DN		61	0.5190281	1.4956149	0.004056795	0.05303062	1.0	3907	tags=44%, list=19%, signal=54%
TSADAC_RKOEXP_UP	TSADAC_RKOEXP_UP		16	0.61744535	1.4953808	0.022172948	0.052933447	1.0	3613	tags=44%, list=18%, signal=53%
CIRCADIAN_EXERCISE	CIRCADIAN_EXERCISE		41	0.5399322	1.4935292	0.007194245	0.05393545	1.0	5657	tags=56%, list=27%, signal=77%
MOOTHA_VOXPHOS	MOOTHA_VOXPHOS		77	0.51217973	1.4931176	0.002016129	0.053933375	1.0	5547	tags=51%, list=27%, signal=69%
RORIE_ES_PNET_UP	RORIE_ES_PNET_UP		27	0.56482667	1.4915794	0.016967127	0.054685127	1.0	2005	tags=26%, list=10%, signal=29%
LEE_MYC_TGFA_UP	LEE_MYC_TGFA_UP		60	0.5241327	1.4910588	0.0050403224	0.05473755	1.0	2167	tags=23%, list=11%, signal=26%
HUMAN_CD34_ENRICHED_TRANSCRIPTION_FACTORS	HUMAN_CD34_ENRICHED_TRANSCRIPTION_FACTORS		181	0.48481965	1.4872888	0.0	0.057001922	1.0	6268	tags=50%, list=30%, signal=72%
XU_CBP_UP	XU_CBP_UP		21	0.57706535	1.4867461	0.020518359	0.05711295	1.0	5389	tags=62%, list=26%, signal=84%
NING_COPD_DN	NING_COPD_DN		119	0.4947366	1.4865069	0.0	0.05703159	1.0	5273	tags=46%, list=26%, signal=62%
IRS_KO_ADIP_DN	IRS_KO_ADIP_DN		39	0.53989494	1.4838588	0.011282051	0.05880114	1.0	4385	tags=33%, list=21%, signal=42%
WALLACE_JAK2_DIFF	WALLACE_JAK2_DIFF		30	0.5546004	1.4833175	0.011689692	0.05895901	1.0	6322	tags=53%, list=31%, signal=77%
ALZHEIMERS_INCIPIENT_UP	ALZHEIMERS_INCIPIENT_UP		342	0.47170433	1.4823048	0.0	0.059356943	1.0	5661	tags=44%, list=27%, signal=59%
OXSTRESS_RPE_HNETBH_DN	OXSTRESS_RPE_HNETBH_DN		47	0.52434593	1.4821652	0.008221994	0.059160028	1.0	5034	tags=45%, list=24%, signal=59%
UVB_NHEK1_C2	UVB_NHEK1_C2		21	0.58664757	1.4819168	0.023529412	0.059076108	1.0	1372	tags=33%, list=7%, signal=36%
ALCALAY_AML_NPMC_DN	ALCALAY_AML_NPMC_DN		187	0.48409745	1.4809635	0.0	0.05935783	1.0	5084	tags=40%, list=25%, signal=53%
CMV_HCMV_TIMECOURSE_8HRS_UP	CMV_HCMV_TIMECOURSE_8HRS_UP		20	0.5885138	1.4808201	0.02092511	0.05918873	1.0	3242	tags=35%, list=16%, signal=41%
HUMAN_MITODB_6_2002	HUMAN_MITODB_6_2002		382	0.47155464	1.4806232	0.0	0.059075985	1.0	6199	tags=50%, list=30%, signal=71%
OLDWERNER_FIBRO_DN	OLDWERNER_FIBRO_DN		105	0.49099445	1.4803035	0.0	0.059077233	1.0	6234	tags=50%, list=30%, signal=72%
MARTINELLI_IFNS_DIFF	MARTINELLI_IFNS_DIFF		21	0.59734964	1.4800272	0.014084507	0.05905402	1.0	293	tags=19%, list=1%, signal=19%
BREASTCA_THREE_CLASSES	BREASTCA_THREE_CLASSES		42	0.53152823	1.4796095	0.014537903	0.059076224	1.0	3894	tags=48%, list=19%, signal=59%
PASSERINI_ADHESION	PASSERINI_ADHESION		37	0.5421902	1.4795306	0.012486992	0.05889107	1.0	4079	tags=38%, list=20%, signal=47%
HG_PROGERIA_DN	HG_PROGERIA_DN		25	0.56647515	1.4794208	0.021186441	0.058736414	1.0	4997	tags=48%, list=24%, signal=63%
SERUM_FIBROBLAST_CORE_DN	SERUM_FIBROBLAST_CORE_DN		196	0.48021156	1.4790243	0.0	0.058710292	1.0	4577	tags=42%, list=22%, signal=53%
DNA_DAMAGE_SIGNALING	DNA_DAMAGE_SIGNALING		88	0.49582407	1.478946	0.0030181087	0.058516942	1.0	6545	tags=51%, list=32%, signal=75%
CHANG_SERUM_RESPONSE_UP	CHANG_SERUM_RESPONSE_UP		148	0.48537084	1.4781585	0.0	0.05888319	1.0	5369	tags=44%, list=26%, signal=59%
JAIN_NEMO_DIFF	JAIN_NEMO_DIFF		75	0.49972802	1.4779485	0.0010070493	0.05877163	1.0	6422	tags=64%, list=31%, signal=93%
HDACI_COLON_BUT_UP	HDACI_COLON_BUT_UP		180	0.48327127	1.4778842	0.0	0.05857621	1.0	6102	tags=46%, list=30%, signal=65%
ET743_SARCOMA_72HRS_UP	ET743_SARCOMA_72HRS_UP		66	0.5120285	1.4771744	0.0010070493	0.05875648	1.0	3781	tags=39%, list=18%, signal=48%
ROS_MOUSE_AORTA_UP	ROS_MOUSE_AORTA_UP		24	0.56734276	1.4770823	0.02253219	0.058566596	1.0	6014	tags=58%, list=29%, signal=82%
GH_GHRHR_KO_6HRS_DN	GH_GHRHR_KO_6HRS_DN		34	0.541796	1.4763225	0.012565445	0.058829542	1.0	5855	tags=56%, list=28%, signal=78%
HOUSTIS_ROS	HOUSTIS_ROS		30	0.55264217	1.4761795	0.019607844	0.05867283	1.0	4353	tags=47%, list=21%, signal=59%
VEGF_MMMEC_3HRS_UP	VEGF_MMMEC_3HRS_UP		66	0.50295395	1.4751412	0.005045409	0.059159026	1.0	4540	tags=41%, list=22%, signal=52%
PENTOSE_PHOSPHATE_PATHWAY	PENTOSE_PHOSPHATE_PATHWAY		23	0.5741049	1.4738566	0.030042918	0.059897505	1.0	2637	tags=30%, list=13%, signal=35%
HDACI_COLON_BUT24HRS_UP	HDACI_COLON_BUT24HRS_UP		70	0.50847393	1.4733503	0.0040241447	0.06007597	1.0	4540	tags=41%, list=22%, signal=53%
HEARTFAILURE_VENTRICLE_DN	HEARTFAILURE_VENTRICLE_DN		67	0.5080001	1.4718437	0.0030181087	0.060871642	1.0	4680	tags=42%, list=23%, signal=54%
PASSERINI_EM	PASSERINI_EM		35	0.53883064	1.4711233	0.012371134	0.061189227	1.0	1349	tags=14%, list=7%, signal=15%
SHEPARD_BMYB_MORPHOLINO_UP	SHEPARD_BMYB_MORPHOLINO_UP		155	0.4822567	1.4702765	0.0	0.06155495	1.0	4466	tags=38%, list=22%, signal=48%
BRENTANI_TRANSCRIPTION_FACTORS	BRENTANI_TRANSCRIPTION_FACTORS		64	0.5108532	1.4700258	0.0040816325	0.061465424	1.0	3340	tags=28%, list=16%, signal=33%
AS3_FIBRO_C4	AS3_FIBRO_C4		18	0.59933203	1.4697881	0.03183315	0.061418857	1.0	2735	tags=39%, list=13%, signal=45%
H2O2_CSBRESCUED_UP	H2O2_CSBRESCUED_UP		56	0.51214105	1.4677706	0.008080808	0.062696375	1.0	3947	tags=41%, list=19%, signal=51%
IDX_TSA_UP_CLUSTER6	IDX_TSA_UP_CLUSTER6		163	0.47649464	1.4677662	0.0	0.062454306	1.0	4923	tags=44%, list=24%, signal=58%
ET743_SARCOMA_6HRS_UP	ET743_SARCOMA_6HRS_UP		30	0.55252093	1.4673234	0.015957447	0.06254171	1.0	4126	tags=43%, list=20%, signal=54%
CALRES_MOUSE_UP	CALRES_MOUSE_UP		29	0.55565166	1.4661927	0.009667025	0.0631335	1.0	1732	tags=28%, list=8%, signal=30%
ICHIBA_GVHD	ICHIBA_GVHD		238	0.471715	1.4658095	0.0	0.06314944	1.0	3232	tags=26%, list=16%, signal=31%
KNUDSEN_PMNS_DN	KNUDSEN_PMNS_DN		226	0.47401616	1.4655188	0.0	0.063169114	1.0	6277	tags=54%, list=30%, signal=77%
FALT_BCLL_UP	FALT_BCLL_UP		45	0.5272068	1.4654062	0.009221312	0.06301623	1.0	6311	tags=60%, list=31%, signal=86%
OLDAGE_DN	OLDAGE_DN		47	0.52319276	1.465093	0.0051124743	0.06300592	1.0	5764	tags=47%, list=28%, signal=65%
FSH_OVARY_MCV152_UP	FSH_OVARY_MCV152_UP		61	0.5065182	1.4628114	0.003030303	0.064611584	1.0	2508	tags=31%, list=12%, signal=35%
PORPHYRIN_AND_CHLOROPHYLL_METABOLISM	PORPHYRIN_AND_CHLOROPHYLL_METABOLISM		20	0.57965565	1.4611719	0.025136612	0.06567095	1.0	3469	tags=35%, list=17%, signal=42%
HDACI_COLON_CLUSTER4	HDACI_COLON_CLUSTER4		16	0.611679	1.4601495	0.042316258	0.06620532	1.0	4502	tags=56%, list=22%, signal=72%
CMV_HCMV_TIMECOURSE_24HRS_DN	CMV_HCMV_TIMECOURSE_24HRS_DN		42	0.5258305	1.4584961	0.015306123	0.06727653	1.0	4435	tags=40%, list=22%, signal=51%
MATRIX_METALLOPROTEINASES	MATRIX_METALLOPROTEINASES		30	0.55636686	1.4581643	0.020169852	0.06726946	1.0	5663	tags=50%, list=27%, signal=69%
CHESLER_HIGHEST_FOLD_RANGE_GENES	CHESLER_HIGHEST_FOLD_RANGE_GENES		37	0.52932936	1.457982	0.025826447	0.067156196	1.0	5728	tags=54%, list=28%, signal=75%
G13_SIGNALING_PATHWAY	G13_SIGNALING_PATHWAY		39	0.5262195	1.4573076	0.021671826	0.06745506	1.0	5578	tags=54%, list=27%, signal=74%
TGFBETA_C1_UP	TGFBETA_C1_UP		17	0.5878058	1.4572197	0.038546257	0.06728042	1.0	5670	tags=53%, list=28%, signal=73%
ERM_KO_TESTES_DN	ERM_KO_TESTES_DN		21	0.5691261	1.456029	0.029157666	0.06793481	1.0	2672	tags=33%, list=13%, signal=38%
ST_GA13_PATHWAY	ST_GA13_PATHWAY		35	0.522832	1.4554218	0.023686921	0.06818801	1.0	6822	tags=57%, list=33%, signal=85%
LEE_E2F1_UP	LEE_E2F1_UP		60	0.5047956	1.4550611	0.0030395137	0.06821732	1.0	2335	tags=28%, list=11%, signal=32%
IL1_CORNEA_UP	IL1_CORNEA_UP		62	0.5044778	1.45438	0.006066734	0.06850389	1.0	6688	tags=47%, list=32%, signal=69%
BRENTANI_IMMUNE_FUNCTION	BRENTANI_IMMUNE_FUNCTION		50	0.51752275	1.4543619	0.008213553	0.06827179	1.0	5507	tags=34%, list=27%, signal=46%
CROONQUIST_IL6_STARVE_UP	CROONQUIST_IL6_STARVE_UP		33	0.5415423	1.4543498	0.024109015	0.06803062	1.0	5874	tags=52%, list=29%, signal=72%
UVB_NHEK4_6HRS_UP	UVB_NHEK4_6HRS_UP		28	0.54328674	1.4541801	0.031282585	0.067886524	1.0	4301	tags=46%, list=21%, signal=59%
ZELLER_MYC_UP	ZELLER_MYC_UP		23	0.55949455	1.4537102	0.02768903	0.068018295	1.0	2828	tags=35%, list=14%, signal=40%
MYOD_NIH3T3_DN	MYOD_NIH3T3_DN		56	0.5083278	1.453374	0.008130081	0.068029724	1.0	1183	tags=21%, list=6%, signal=23%
REOVIRUS_HEK293_UP	REOVIRUS_HEK293_UP		236	0.4667547	1.4529022	0.0	0.06816355	1.0	5874	tags=46%, list=29%, signal=63%
HDACI_COLON_TSA2HRS_UP	HDACI_COLON_TSA2HRS_UP		60	0.5032036	1.4519867	0.007150153	0.06869011	1.0	4954	tags=43%, list=24%, signal=57%
LIZUKA_L0_SM_L1	LIZUKA_L0_SM_L1		19	0.5780894	1.4507955	0.035359114	0.06931411	1.0	5423	tags=58%, list=26%, signal=79%
GAMMA_ESR_WS_UNREG	GAMMA_ESR_WS_UNREG		28	0.5438685	1.4506041	0.028451001	0.06926549	1.0	3361	tags=43%, list=16%, signal=51%
AGUIRRE_PANCREAS_CHR19	AGUIRRE_PANCREAS_CHR19		74	0.49245176	1.4505786	0.007070707	0.06905522	1.0	6311	tags=53%, list=31%, signal=76%
IDX_TSA_DN_CLUSTER1	IDX_TSA_DN_CLUSTER1		42	0.51425475	1.450402	0.016343208	0.06895973	1.0	1503	tags=31%, list=7%, signal=33%
WERNER_FIBRO_DN	WERNER_FIBRO_DN		168	0.47083065	1.4484469	0.0	0.07025923	1.0	6234	tags=47%, list=30%, signal=67%
OKUMURA_MC_LPS	OKUMURA_MC_LPS		185	0.47360533	1.4478207	0.0	0.070501566	1.0	4228	tags=35%, list=21%, signal=43%
TIDPATHWAY	TIDPATHWAY		18	0.58432424	1.4470326	0.029572837	0.07088854	1.0	1758	tags=28%, list=9%, signal=30%
YAGI_AML_PROGNOSIS	YAGI_AML_PROGNOSIS		34	0.52600896	1.4469697	0.022012578	0.07071704	1.0	6606	tags=59%, list=32%, signal=86%
LI_FETAL_VS_WT_KIDNEY_UP	LI_FETAL_VS_WT_KIDNEY_UP		179	0.47456193	1.4467965	0.0	0.0706312	1.0	4275	tags=37%, list=21%, signal=47%
PENG_GLUTAMINE_UP	PENG_GLUTAMINE_UP		227	0.46784988	1.4466159	0.0	0.07056602	1.0	4780	tags=44%, list=23%, signal=57%
UVC_HIGH_D7_DN	UVC_HIGH_D7_DN		32	0.53769684	1.4451863	0.021074815	0.0715014	1.0	4440	tags=47%, list=22%, signal=60%
ADIP_VS_PREADIP_DN	ADIP_VS_PREADIP_DN		37	0.5247236	1.4445769	0.023638232	0.07171111	1.0	3717	tags=38%, list=18%, signal=46%
UVB_NHEK2_DN	UVB_NHEK2_DN		81	0.49156258	1.4442631	0.00502008	0.07168625	1.0	4591	tags=46%, list=22%, signal=59%
CELL_CYCLE_ARREST	CELL_CYCLE_ARREST		31	0.538692	1.4430517	0.019771071	0.07243908	1.0	5628	tags=48%, list=27%, signal=66%
HOFFMANN_BIVSBII_IMVM	HOFFMANN_BIVSBII_IMVM		81	0.48771983	1.4428949	0.004012036	0.072359174	1.0	5457	tags=44%, list=26%, signal=60%
ADIP_VS_FIBRO_DN	ADIP_VS_FIBRO_DN		27	0.5451434	1.4428099	0.029380903	0.07219058	1.0	4911	tags=44%, list=24%, signal=58%
BYSTROM_IL5_DN	BYSTROM_IL5_DN		57	0.50190496	1.4424567	0.004060914	0.072237045	1.0	7049	tags=63%, list=34%, signal=96%
BROCKE_IL6	BROCKE_IL6		145	0.47400898	1.4417017	0.0	0.0726405	1.0	5136	tags=42%, list=25%, signal=56%
ZHAN_MM_CD1_VS_CD2_UP	ZHAN_MM_CD1_VS_CD2_UP		91	0.4839833	1.4410834	0.004016064	0.07293365	1.0	3025	tags=34%, list=15%, signal=40%
GOLUB_ALL_VS_AML_UP	GOLUB_ALL_VS_AML_UP		19	0.5821765	1.4408925	0.025527192	0.072869726	1.0	5986	tags=53%, list=29%, signal=74%
TSA_HEPATOMA_CANCER_UP	TSA_HEPATOMA_CANCER_UP		39	0.5265289	1.4404695	0.01863354	0.07297472	1.0	4321	tags=36%, list=21%, signal=45%
TPA_RESIST_MIDDLE_UP	TPA_RESIST_MIDDLE_UP		49	0.5133327	1.4389924	0.015243903	0.07401767	1.0	6028	tags=47%, list=29%, signal=66%
AGUIRRE_PANCREAS_CHR12	AGUIRRE_PANCREAS_CHR12		59	0.50019914	1.4387814	0.008088979	0.07397652	1.0	5343	tags=51%, list=26%, signal=68%
SANSOM_APC_LOSS4_UP	SANSOM_APC_LOSS4_UP		115	0.47907665	1.4386196	0.0	0.07387782	1.0	4899	tags=37%, list=24%, signal=49%
BLEO_MOUSE_LYMPH_HIGH_24HRS_DN	BLEO_MOUSE_LYMPH_HIGH_24HRS_DN		34	0.53025675	1.4382192	0.017561983	0.07398479	1.0	7720	tags=74%, list=37%, signal=117%
VEGF_MMMEC_12HRS_UP	VEGF_MMMEC_12HRS_UP		28	0.5426366	1.4377174	0.024948025	0.074132785	1.0	339	tags=21%, list=2%, signal=22%
TGFBETA_C2_UP	TGFBETA_C2_UP		18	0.5895338	1.4373089	0.034669556	0.0742416	1.0	3717	tags=44%, list=18%, signal=54%
CHANG_SERUM_RESPONSE_DN	CHANG_SERUM_RESPONSE_DN		124	0.4743244	1.4370259	0.001003009	0.07424186	1.0	4577	tags=41%, list=22%, signal=53%
KRETZSCHMAR_IL6_DIFF	KRETZSCHMAR_IL6_DIFF		145	0.47400898	1.4370244	0.0	0.074011005	1.0	5136	tags=42%, list=25%, signal=56%
HDACI_COLON_BUT16HRS_DN	HDACI_COLON_BUT16HRS_DN		108	0.4831481	1.4367692	0.001003009	0.073992886	1.0	5111	tags=48%, list=25%, signal=64%
AGEING_KIDNEY_SPECIFIC_DN	AGEING_KIDNEY_SPECIFIC_DN		132	0.47112116	1.4352118	0.002002002	0.074987374	1.0	6112	tags=47%, list=30%, signal=66%
HDACI_COLON_BUT24HRS_DN	HDACI_COLON_BUT24HRS_DN		109	0.4798097	1.4340999	0.001001001	0.075652845	1.0	5161	tags=49%, list=25%, signal=65%
OLD_FIBRO_UP	OLD_FIBRO_UP		61	0.4951842	1.4337837	0.007106599	0.075636014	1.0	5019	tags=43%, list=24%, signal=56%
VEGF_MMMEC_ALL_UP	VEGF_MMMEC_ALL_UP		94	0.48077214	1.433385	0.002006018	0.07573739	1.0	3686	tags=31%, list=18%, signal=37%
PROTEASOME	PROTEASOME		17	0.5915884	1.4332327	0.03956044	0.07566443	1.0	6760	tags=76%, list=33%, signal=114%
KREBS_TCA_CYCLE	KREBS_TCA_CYCLE		30	0.5334114	1.4324368	0.030176898	0.07605924	1.0	6119	tags=50%, list=30%, signal=71%
ADIP_HUMAN_DN	ADIP_HUMAN_DN		27	0.54300994	1.4321119	0.03062302	0.07612145	1.0	2389	tags=33%, list=12%, signal=38%
HDACI_COLON_TSABUT_DN	HDACI_COLON_TSABUT_DN		22	0.56937104	1.431784	0.04189044	0.076164804	1.0	3721	tags=45%, list=18%, signal=55%
GALE_FLT3ANDAPL_UP	GALE_FLT3ANDAPL_UP		59	0.49838343	1.4310825	0.016194332	0.07652691	1.0	5281	tags=44%, list=26%, signal=59%
WANG_MLL_CBP_VS_GMP_DN	WANG_MLL_CBP_VS_GMP_DN		40	0.51370746	1.4303597	0.024691358	0.0769664	1.0	5046	tags=45%, list=24%, signal=59%
CELL_ADHESION_RECEPTOR_ACTIVITY	CELL_ADHESION_RECEPTOR_ACTIVITY		33	0.5282001	1.4300957	0.026831785	0.07696979	1.0	5524	tags=48%, list=27%, signal=66%
PARK_MSCS_LIN2	PARK_MSCS_LIN2		40	0.50917023	1.4294555	0.02173913	0.077334955	1.0	7342	tags=63%, list=36%, signal=97%
XPB_TTD-CS_DN	XPB_TTD-CS_DN		24	0.558473	1.4287784	0.030818278	0.07763707	1.0	3789	tags=38%, list=18%, signal=46%
MTORPATHWAY	MTORPATHWAY		23	0.55659765	1.4280604	0.037353255	0.07803411	1.0	6236	tags=48%, list=30%, signal=69%
ADIP_DIFF_CLUSTER1	ADIP_DIFF_CLUSTER1		56	0.49495488	1.4272555	0.014198783	0.07854976	1.0	3849	tags=39%, list=19%, signal=48%
SMITH_HTERT_DN	SMITH_HTERT_DN		61	0.49494302	1.4265065	0.010152284	0.07896294	1.0	4440	tags=41%, list=22%, signal=52%
HDACI_COLON_TSABUT_UP	HDACI_COLON_TSABUT_UP		72	0.48472744	1.4262995	0.011099899	0.078907005	1.0	5844	tags=44%, list=28%, signal=62%
GNATENKO_PLATELET_UP	GNATENKO_PLATELET_UP		44	0.5086559	1.4262589	0.019507186	0.07870817	1.0	2392	tags=34%, list=12%, signal=38%
SERUM_FIBROBLAST_CORE_UP	SERUM_FIBROBLAST_CORE_UP		202	0.46245337	1.4253527	0.0	0.07923907	1.0	5446	tags=43%, list=26%, signal=58%
OLD_FIBRO_DN	OLD_FIBRO_DN		158	0.4674485	1.424348	0.0010	0.07987051	1.0	6423	tags=48%, list=31%, signal=69%
UVB_NHEK2_UP	UVB_NHEK2_UP		68	0.49098024	1.4219364	0.008072654	0.081810124	1.0	7382	tags=65%, list=36%, signal=100%
LOTEM_LEUKEMIA_UP	LOTEM_LEUKEMIA_UP		22	0.5573043	1.4218696	0.039742213	0.08160793	1.0	6301	tags=55%, list=31%, signal=78%
SHEPARD_GENES_COMMON_BW_CB_MO	SHEPARD_GENES_COMMON_BW_CB_MO		68	0.4901534	1.4218351	0.009090909	0.08139802	1.0	5649	tags=40%, list=27%, signal=55%
BYSTRYKH_HSC_BRAIN_CIS_GLOCUS	BYSTRYKH_HSC_BRAIN_CIS_GLOCUS		51	0.50022817	1.4212494	0.017293997	0.081655264	1.0	6161	tags=49%, list=30%, signal=70%
HDACI_COLON_TSA_UP	HDACI_COLON_TSA_UP		120	0.47221133	1.4203343	0.0	0.082211986	1.0	5099	tags=38%, list=25%, signal=51%
WONG_IFNA_HCC_RESISTANT_VS_SENSITIVE_UP	WONG_IFNA_HCC_RESISTANT_VS_SENSITIVE_UP		15	0.59930164	1.4197472	0.03945885	0.08247128	1.0	6556	tags=73%, list=32%, signal=107%
N_GLYCAN_BIOSYNTHESIS	N_GLYCAN_BIOSYNTHESIS		22	0.5538418	1.419297	0.040598292	0.08264447	1.0	3496	tags=41%, list=17%, signal=49%
IDX_TSA_DN_CLUSTER6	IDX_TSA_DN_CLUSTER6		27	0.53903586	1.4187566	0.033542976	0.08284873	1.0	7131	tags=67%, list=35%, signal=102%
ET743_SARCOMA_48HRS_DN	ET743_SARCOMA_48HRS_DN		188	0.46190292	1.4179015	0.0	0.08333178	1.0	5579	tags=44%, list=27%, signal=60%
ARFPATHWAY	ARFPATHWAY		16	0.5879391	1.4175729	0.050493963	0.08338318	1.0	1285	tags=25%, list=6%, signal=27%
ET743_SARCOMA_DN	ET743_SARCOMA_DN		269	0.45892403	1.4171762	0.0	0.08347431	1.0	5603	tags=44%, list=27%, signal=59%
HSC_EARLYPROGENITORS_SHARED	HSC_EARLYPROGENITORS_SHARED		448	0.44843793	1.416131	0.0	0.0841828	1.0	6670	tags=49%, list=32%, signal=70%
DFOSB_BRAIN_8WKS_UP	DFOSB_BRAIN_8WKS_UP		40	0.51369125	1.4151059	0.022657055	0.08497611	1.0	5529	tags=45%, list=27%, signal=61%
PASSERINI_OXIDATION	PASSERINI_OXIDATION		19	0.5663696	1.414883	0.052230686	0.084962405	1.0	3131	tags=42%, list=15%, signal=50%
UVC_HIGH_D6_DN	UVC_HIGH_D6_DN		31	0.523869	1.4133942	0.031746034	0.085961476	1.0	2068	tags=32%, list=10%, signal=36%
HSC_EARLYPROGENITORS_ADULT	HSC_EARLYPROGENITORS_ADULT		450	0.44691935	1.4109085	0.0	0.08804963	1.0	6670	tags=48%, list=32%, signal=70%
VALINE_LEUCINE_AND_ISOLEUCINE_DEGRADATION	VALINE_LEUCINE_AND_ISOLEUCINE_DEGRADATION		36	0.513226	1.4106377	0.02672148	0.088058345	1.0	2479	tags=36%, list=12%, signal=41%
NKCELLSPATHWAY	NKCELLSPATHWAY		18	0.5727043	1.4096764	0.042872455	0.08875667	1.0	3015	tags=33%, list=15%, signal=39%
GNATENKO_PLATELET	GNATENKO_PLATELET		44	0.5086559	1.4094607	0.02149437	0.08871001	1.0	2392	tags=34%, list=12%, signal=38%
CELL_CYCLE_KEGG	CELL_CYCLE_KEGG		86	0.47725642	1.4086403	0.004008016	0.08929031	1.0	5852	tags=48%, list=28%, signal=66%
GALINDO_ACT_UP	GALINDO_ACT_UP		76	0.4801576	1.4086237	0.012048192	0.08905837	1.0	3783	tags=30%, list=18%, signal=37%
GLUTATHIONE_METABOLISM	GLUTATHIONE_METABOLISM		31	0.52204925	1.4086044	0.042372882	0.088819355	1.0	6466	tags=52%, list=31%, signal=75%
MAPKPATHWAY	MAPKPATHWAY		84	0.48052418	1.4078082	0.004032258	0.08924469	1.0	7202	tags=60%, list=35%, signal=91%
BRCA_PROGNOSIS_POS	BRCA_PROGNOSIS_POS		41	0.5115276	1.4077775	0.02042901	0.08901197	1.0	8741	tags=76%, list=42%, signal=131%
HSC_EARLYPROGENITORS_FETAL	HSC_EARLYPROGENITORS_FETAL		448	0.44843793	1.4077519	0.0	0.08877229	1.0	6670	tags=49%, list=32%, signal=70%
ASTON_DEPRESSION_UP	ASTON_DEPRESSION_UP		45	0.4980385	1.4076085	0.024615385	0.088610835	1.0	4855	tags=38%, list=24%, signal=49%
TGFBETA_LATE_UP	TGFBETA_LATE_UP		33	0.526157	1.4057825	0.028331585	0.090085365	1.0	5781	tags=52%, list=28%, signal=71%
TPA_SENS_MIDDLE_UP	TPA_SENS_MIDDLE_UP		65	0.48414212	1.4039526	0.014127145	0.09164162	1.0	4497	tags=37%, list=22%, signal=47%
NADLER_OBESITY_UP	NADLER_OBESITY_UP		52	0.494007	1.4036686	0.018386109	0.09166764	1.0	4710	tags=42%, list=23%, signal=55%
KNUDSEN_PMNS_UP	KNUDSEN_PMNS_UP		74	0.480529	1.4035776	0.010090818	0.09149737	1.0	4072	tags=35%, list=20%, signal=44%
AGEING_KIDNEY_UP	AGEING_KIDNEY_UP		406	0.4468691	1.4034698	0.0	0.09135538	1.0	4341	tags=32%, list=21%, signal=39%
HSC_INTERMEDIATEPROGENITORS_SHARED	HSC_INTERMEDIATEPROGENITORS_SHARED		133	0.46444854	1.4028077	0.0020	0.09175202	1.0	6074	tags=44%, list=29%, signal=62%
H2O2_CSBDIFF_C2	H2O2_CSBDIFF_C2		33	0.51658726	1.4015586	0.037539102	0.092685945	1.0	3941	tags=45%, list=19%, signal=56%
PASSERINI_INFLAMMATION	PASSERINI_INFLAMMATION		25	0.5332345	1.4014577	0.041577823	0.09252274	1.0	27	tags=8%, list=0%, signal=8%
PASSERINI_TRANSCRIPTION	PASSERINI_TRANSCRIPTION		74	0.4780697	1.4013478	0.0100603625	0.09236321	1.0	5005	tags=42%, list=24%, signal=55%
KUROKAWA_5FU_IFN_SENSITIVE_VS_RESISTANT_DN	KUROKAWA_5FU_IFN_SENSITIVE_VS_RESISTANT_DN		34	0.51582456	1.4011507	0.027282266	0.09231407	1.0	5603	tags=50%, list=27%, signal=69%
HYPOXIA_NORMAL_UP	HYPOXIA_NORMAL_UP		216	0.45352665	1.4005115	0.0	0.09270851	1.0	4666	tags=40%, list=23%, signal=52%
BYSTRYKH_HSC_BRAIN_TRANS_GLOCUS	BYSTRYKH_HSC_BRAIN_TRANS_GLOCUS		157	0.4587677	1.3995177	0.0	0.09335069	1.0	4026	tags=31%, list=20%, signal=38%
HEARTFAILURE_ATRIA_DN	HEARTFAILURE_ATRIA_DN		111	0.46771464	1.39911	0.003009027	0.093573235	1.0	7016	tags=56%, list=34%, signal=84%
HEARTFAILURE_ATRIA_UP	HEARTFAILURE_ATRIA_UP		25	0.54204625	1.3987778	0.0565635	0.09359842	1.0	6311	tags=56%, list=31%, signal=81%
HCC_SURVIVAL_GOOD_VS_POOR_DN	HCC_SURVIVAL_GOOD_VS_POOR_DN		129	0.46363708	1.3982233	0.001001001	0.09388207	1.0	4860	tags=40%, list=24%, signal=52%
GENOTOXINS_ALL_24HRS_REG	GENOTOXINS_ALL_24HRS_REG		28	0.5347295	1.3980936	0.04463337	0.093735196	1.0	3956	tags=46%, list=19%, signal=57%
ROME_INSULIN_2F_UP	ROME_INSULIN_2F_UP		185	0.45627713	1.3968366	0.0	0.0947609	1.0	6082	tags=48%, list=30%, signal=68%
AS3_FIBRO_C2	AS3_FIBRO_C2		31	0.5175875	1.3959291	0.048370138	0.095439814	1.0	3743	tags=39%, list=18%, signal=47%
HDACI_COLON_BUT48HRS_DN	HDACI_COLON_BUT48HRS_DN		116	0.46068946	1.3958385	0.004012036	0.09525866	1.0	5161	tags=47%, list=25%, signal=63%
AGUIRRE_PANCREAS_CHR17	AGUIRRE_PANCREAS_CHR17		70	0.47534797	1.3944235	0.020222448	0.096438736	1.0	6528	tags=47%, list=32%, signal=69%
HSC_INTERMEDIATEPROGENITORS_ADULT	HSC_INTERMEDIATEPROGENITORS_ADULT		144	0.46089715	1.3943635	0.001001001	0.096232496	1.0	6074	tags=44%, list=29%, signal=62%
FLECHNER_KIDNEY_TRANSPLANT_REJECTION_PBL_UP	FLECHNER_KIDNEY_TRANSPLANT_REJECTION_PBL_UP		64	0.4825777	1.3942931	0.013118062	0.096066006	1.0	6925	tags=52%, list=34%, signal=77%
BRG1_H1299_UP	BRG1_H1299_UP		36	0.51106286	1.3937327	0.041052632	0.09633214	1.0	8509	tags=78%, list=41%, signal=132%
BRCA1KO_MEF_DN	BRCA1KO_MEF_DN		79	0.47024736	1.3924977	0.008064516	0.09733436	1.0	7034	tags=62%, list=34%, signal=94%
BRENTANI_CELL_ADHESION	BRENTANI_CELL_ADHESION		92	0.46032718	1.3921273	0.0090543255	0.09746972	1.0	4032	tags=34%, list=20%, signal=42%
CELL_CYCLE	CELL_CYCLE		78	0.47348103	1.3921213	0.008072654	0.09722493	1.0	4323	tags=41%, list=21%, signal=52%
POMEROY_MD_TREATMENT_GOOD_VS_POOR_UP	POMEROY_MD_TREATMENT_GOOD_VS_POOR_UP		29	0.5173485	1.3916401	0.045881126	0.09751313	1.0	7130	tags=55%, list=35%, signal=84%
HSC_LATEPROGENITORS_FETAL	HSC_LATEPROGENITORS_FETAL		464	0.4408078	1.3913153	0.0	0.09760141	1.0	5520	tags=40%, list=27%, signal=54%
UNDERHILL_PROLIFERATION	UNDERHILL_PROLIFERATION		18	0.5689698	1.3906926	0.07166124	0.097943574	1.0	5375	tags=56%, list=26%, signal=75%
OXSTRESS_RPE_H2O2TBH_DN	OXSTRESS_RPE_H2O2TBH_DN		31	0.5175875	1.3904754	0.0529595	0.097918525	1.0	3743	tags=39%, list=18%, signal=47%
HSC_LATEPROGENITORS_ADULT	HSC_LATEPROGENITORS_ADULT		463	0.44161913	1.3898294	0.0	0.09841774	1.0	5520	tags=40%, list=27%, signal=54%
ET743_RESIST_DN	ET743_RESIST_DN		40	0.5039079	1.3898032	0.04127967	0.09818688	1.0	2875	tags=35%, list=14%, signal=41%
ET743_SARCOMA_72HRS_DN	ET743_SARCOMA_72HRS_DN		222	0.4506306	1.3895899	0.0	0.09818399	1.0	5603	tags=44%, list=27%, signal=60%
GAMMA_ESR_OLD_UNREG	GAMMA_ESR_OLD_UNREG		26	0.5282925	1.3894347	0.040923398	0.098110534	1.0	4660	tags=46%, list=23%, signal=60%
FERRANDO_MLL_T_ALL_UP	FERRANDO_MLL_T_ALL_UP		87	0.4687132	1.3888437	0.01004016	0.09849619	1.0	3789	tags=32%, list=18%, signal=39%
HALMOS_CEBP_UP	HALMOS_CEBP_UP		50	0.48945448	1.3886634	0.028484233	0.09843759	1.0	3088	tags=30%, list=15%, signal=35%
YU_CMYC_UP	YU_CMYC_UP		30	0.51876706	1.3881065	0.048268624	0.09879096	1.0	5500	tags=47%, list=27%, signal=64%
HSC_LATEPROGENITORS_SHARED	HSC_LATEPROGENITORS_SHARED		456	0.4407271	1.3878419	0.0	0.098821335	1.0	5520	tags=40%, list=27%, signal=54%
BRENTANI_DEATH	BRENTANI_DEATH		70	0.47550657	1.3861667	0.015136226	0.10023327	1.0	8111	tags=64%, list=39%, signal=106%
UVB_NHEK1_DN	UVB_NHEK1_DN		270	0.4439959	1.385522	0.0	0.100645795	1.0	6194	tags=47%, list=30%, signal=66%
ATRIA_UP	ATRIA_UP		196	0.44715983	1.385206	0.0	0.10073532	1.0	5062	tags=38%, list=25%, signal=50%
INTRINSICPATHWAY	INTRINSICPATHWAY		22	0.54405946	1.3847741	0.053248137	0.1009306	1.0	936	tags=18%, list=5%, signal=19%
WERNERONLY_FIBRO_UP	WERNERONLY_FIBRO_UP		31	0.5143988	1.3841413	0.04842105	0.10134113	1.0	7197	tags=55%, list=35%, signal=84%
RASPATHWAY	RASPATHWAY		22	0.548466	1.383352	0.057446808	0.101889126	1.0	7202	tags=68%, list=35%, signal=105%
ADIPOGENESIS_HMSC_CLASS1_UP	ADIPOGENESIS_HMSC_CLASS1_UP		18	0.55651087	1.3832712	0.06160616	0.101728044	1.0	3910	tags=39%, list=19%, signal=48%
TAKEDA_NUP8_HOXA9_8D_UP	TAKEDA_NUP8_HOXA9_8D_UP		151	0.45161492	1.3830338	0.001002004	0.10173871	1.0	3844	tags=32%, list=19%, signal=39%
LEE_DENA_UP	LEE_DENA_UP		59	0.48093858	1.3827276	0.022403259	0.101749174	1.0	3007	tags=34%, list=15%, signal=40%
CITED1_KO_HET_UP	CITED1_KO_HET_UP		27	0.52542984	1.3825753	0.04726891	0.101613805	1.0	5904	tags=37%, list=29%, signal=52%
ROSS_AML1_ETO	ROSS_AML1_ETO		82	0.46687588	1.3819796	0.007070707	0.10195848	1.0	4251	tags=38%, list=21%, signal=47%
AGED_MOUSE_HYPOTH_DN	AGED_MOUSE_HYPOTH_DN		38	0.49864966	1.3809484	0.039542142	0.1028205	1.0	5274	tags=55%, list=26%, signal=74%
HSC_INTERMEDIATEPROGENITORS_FETAL	HSC_INTERMEDIATEPROGENITORS_FETAL		158	0.45207632	1.3801651	0.003006012	0.103331394	1.0	6074	tags=42%, list=29%, signal=60%
DEATHPATHWAY	DEATHPATHWAY		33	0.5109965	1.3798217	0.041797284	0.10343123	1.0	8111	tags=70%, list=39%, signal=115%
AGED_MOUSE_MUSCLE_UP	AGED_MOUSE_MUSCLE_UP		31	0.51059204	1.3798151	0.045215562	0.10318316	1.0	3525	tags=45%, list=17%, signal=54%
HOHENKIRK_MONOCYTE_DEND_UP	HOHENKIRK_MONOCYTE_DEND_UP		106	0.45935085	1.3796297	0.007035176	0.10313466	1.0	5656	tags=42%, list=27%, signal=58%
DAC_PANC50_UP	DAC_PANC50_UP		42	0.49594754	1.3794849	0.036960986	0.103022255	1.0	3782	tags=31%, list=18%, signal=38%
FLOTHO_CASP8AP2_MRD_DIFF	FLOTHO_CASP8AP2_MRD_DIFF		84	0.46695453	1.3785108	0.004012036	0.10375533	1.0	6980	tags=55%, list=34%, signal=82%
AGED_RHESUS_DN	AGED_RHESUS_DN		108	0.45763484	1.3764441	0.006006006	0.105752945	1.0	6677	tags=49%, list=32%, signal=72%
5FU_RESIST_GASTRIC_UP	5FU_RESIST_GASTRIC_UP		21	0.5398256	1.3756487	0.06113537	0.10634118	1.0	3030	tags=43%, list=15%, signal=50%
CHEN_LUNG_SURVIVAL	CHEN_LUNG_SURVIVAL		20	0.5417618	1.3756447	0.05812702	0.106092095	1.0	1658	tags=25%, list=8%, signal=27%
CMV_HCMV_TIMECOURSE_14HRS_DN	CMV_HCMV_TIMECOURSE_14HRS_DN		41	0.49823526	1.3745522	0.032619774	0.10704155	1.0	5581	tags=51%, list=27%, signal=70%
UVC_HIGH_D4_DN	UVC_HIGH_D4_DN		46	0.4881452	1.3743688	0.04008222	0.106985115	1.0	4709	tags=33%, list=23%, signal=42%
G1PATHWAY	G1PATHWAY		25	0.5347334	1.374243	0.048231512	0.10684908	1.0	5626	tags=60%, list=27%, signal=82%
IGF_VS_PDGF_DN	IGF_VS_PDGF_DN		43	0.4965781	1.3738029	0.024640657	0.107041106	1.0	3646	tags=37%, list=18%, signal=45%
INTEGRIN_MEDIATED_CELL_ADHESION_KEGG	INTEGRIN_MEDIATED_CELL_ADHESION_KEGG		90	0.46174765	1.3728998	0.010090818	0.10775298	1.0	7140	tags=51%, list=35%, signal=78%
UVC_HIGH_ALL_DN	UVC_HIGH_ALL_DN		296	0.4388203	1.3724271	0.0	0.10804253	1.0	5874	tags=43%, list=29%, signal=59%
BRENTANI_DNA_METHYLATION_AND_MODIFICATION	BRENTANI_DNA_METHYLATION_AND_MODIFICATION		23	0.53940934	1.3709902	0.057507988	0.10935309	1.0	5680	tags=52%, list=28%, signal=72%
OXSTRESS_RPE_H2O2HNE_DN	OXSTRESS_RPE_H2O2HNE_DN		31	0.5163042	1.3707695	0.0513089	0.10933812	1.0	4978	tags=48%, list=24%, signal=64%
CCR5PATHWAY	CCR5PATHWAY		17	0.5537402	1.370383	0.07760532	0.10951096	1.0	445	tags=12%, list=2%, signal=12%
MANALO_HYPOXIA_DN	MANALO_HYPOXIA_DN		78	0.46513057	1.370224	0.011088709	0.10944503	1.0	8004	tags=62%, list=39%, signal=100%
HYPOXIA_REVIEW	HYPOXIA_REVIEW		81	0.46702316	1.3702065	0.012121212	0.109215744	1.0	3490	tags=31%, list=17%, signal=37%
SHIPP_DLBCL_CURED_DN	SHIPP_DLBCL_CURED_DN		37	0.50415486	1.3700264	0.04531411	0.109132275	1.0	6237	tags=57%, list=30%, signal=81%
AS3_FIBRO_C1	AS3_FIBRO_C1		31	0.5175875	1.3698059	0.047169812	0.10909755	1.0	3743	tags=39%, list=18%, signal=47%
ZHAN_MM_CD138_LB_VS_REST	ZHAN_MM_CD138_LB_VS_REST		42	0.4958799	1.3696918	0.038065843	0.10896013	1.0	3732	tags=36%, list=18%, signal=44%
LEI_MYB_REGULATED_GENES	LEI_MYB_REGULATED_GENES		317	0.43864623	1.3695568	0.0	0.10885961	1.0	4555	tags=43%, list=22%, signal=55%
APOPTOSIS_GENMAPP	APOPTOSIS_GENMAPP		43	0.49044487	1.3690484	0.03329865	0.10920796	1.0	4911	tags=44%, list=24%, signal=58%
SHEPARD_CRASH_AND_BURN_MUT_VS_WT_UP	SHEPARD_CRASH_AND_BURN_MUT_VS_WT_UP		153	0.44988704	1.36894	0.004004004	0.10904379	1.0	4431	tags=34%, list=22%, signal=43%
LINDSTEDT_DEND_UP	LINDSTEDT_DEND_UP		50	0.48684716	1.3688291	0.041751526	0.1089098	1.0	2593	tags=34%, list=13%, signal=39%
TNF_AND_FAS_NETWORK	TNF_AND_FAS_NETWORK		17	0.56310135	1.3687843	0.07078651	0.10870644	1.0	6754	tags=65%, list=33%, signal=96%
CMV_HCMV_TIMECOURSE_6HRS_DN	CMV_HCMV_TIMECOURSE_6HRS_DN		52	0.48530567	1.3686676	0.030612245	0.10857609	1.0	3824	tags=38%, list=19%, signal=47%
APOPTOSIS	APOPTOSIS		67	0.47088456	1.3684546	0.01622718	0.108533986	1.0	7303	tags=61%, list=35%, signal=94%
KIM_TH_CELLS_UP	KIM_TH_CELLS_UP		46	0.49286988	1.3684485	0.036809817	0.10829238	1.0	2420	tags=26%, list=12%, signal=29%
HYPOPHYSECTOMY_RAT_UP	HYPOPHYSECTOMY_RAT_UP		34	0.50092494	1.3679135	0.06707946	0.10862753	1.0	3398	tags=41%, list=16%, signal=49%
LEE_ACOX1_UP	LEE_ACOX1_UP		64	0.47205517	1.3676877	0.026476579	0.10859697	1.0	2193	tags=25%, list=11%, signal=28%
NI2_LUNG_DN	NI2_LUNG_DN		20	0.5447665	1.3671681	0.06918919	0.10888319	1.0	6300	tags=55%, list=31%, signal=79%
TELPATHWAY	TELPATHWAY		15	0.57870287	1.3670956	0.06516854	0.10873419	1.0	1638	tags=27%, list=8%, signal=29%
TPA_SKIN_UP	TPA_SKIN_UP		20	0.54398197	1.3648549	0.07777778	0.110894606	1.0	3956	tags=45%, list=19%, signal=56%
COCAINE_BRAIN_4WKS_UP	COCAINE_BRAIN_4WKS_UP		63	0.47446924	1.3639601	0.03245436	0.11159869	1.0	5383	tags=38%, list=26%, signal=51%
ELONGINA_KO_DN	ELONGINA_KO_DN		177	0.4425692	1.3632349	0.0	0.112116635	1.0	5451	tags=45%, list=26%, signal=61%
AGUIRRE_PANCREAS_CHR22	AGUIRRE_PANCREAS_CHR22		60	0.46677056	1.3622751	0.03248731	0.11284855	1.0	7132	tags=60%, list=35%, signal=91%
CARIES_PULP_DN	CARIES_PULP_DN		70	0.46673355	1.3612411	0.023232324	0.11372647	1.0	1826	tags=19%, list=9%, signal=20%
P21_MIDDLE_DN	P21_MIDDLE_DN		15	0.5666446	1.3610678	0.07769145	0.113695964	1.0	3626	tags=47%, list=18%, signal=57%
GOLDRATH_MEMORY	GOLDRATH_MEMORY		53	0.47683278	1.3608183	0.038894575	0.1137314	1.0	3584	tags=32%, list=17%, signal=39%
UVC_TTD_8HR_UP	UVC_TTD_8HR_UP		23	0.5309459	1.3603138	0.073326245	0.11403779	1.0	1764	tags=26%, list=9%, signal=28%
VEGF_MMMEC_6HRS_UP	VEGF_MMMEC_6HRS_UP		50	0.48174238	1.3598573	0.030895984	0.114246756	1.0	714	tags=16%, list=3%, signal=17%
UVB_NHEK3_C1	UVB_NHEK3_C1		57	0.47878373	1.3598398	0.02020202	0.11401737	1.0	4997	tags=37%, list=24%, signal=49%
MANALO_HYPOXIA_UP	MANALO_HYPOXIA_UP		94	0.46316049	1.359348	0.009018037	0.11427979	1.0	2385	tags=27%, list=12%, signal=30%
BRENTANI_PROTEIN_MODIFICATION	BRENTANI_PROTEIN_MODIFICATION		143	0.44635078	1.3593376	0.0050	0.114040546	1.0	4820	tags=38%, list=23%, signal=50%
BASSO_GERMINAL_CENTER_CD40_UP	BASSO_GERMINAL_CENTER_CD40_UP		97	0.45240903	1.3588796	0.011088709	0.1142845	1.0	2580	tags=24%, list=13%, signal=27%
ZHAN_PCS_MULTIPLE_MYELOMA_SPKD	ZHAN_PCS_MULTIPLE_MYELOMA_SPKD		24	0.52693087	1.358586	0.07446808	0.11437189	1.0	1814	tags=21%, list=9%, signal=23%
UVB_NHEK3_C0	UVB_NHEK3_C0		82	0.4596817	1.3580005	0.015090543	0.11480528	1.0	8008	tags=63%, list=39%, signal=103%
UVC_TTD_ALL_UP	UVC_TTD_ALL_UP		76	0.46146056	1.357039	0.016096579	0.115589425	1.0	6113	tags=54%, list=30%, signal=76%
P38MAPKPATHWAY	P38MAPKPATHWAY		39	0.49210918	1.3559502	0.05377456	0.11652027	1.0	4518	tags=51%, list=22%, signal=66%
AGED_MOUSE_NEOCORTEX_UP	AGED_MOUSE_NEOCORTEX_UP		67	0.46914512	1.3559443	0.024340771	0.11627289	1.0	3541	tags=36%, list=17%, signal=43%
TNFR1PATHWAY	TNFR1PATHWAY		28	0.50851196	1.3547802	0.066246055	0.117232524	1.0	8045	tags=79%, list=39%, signal=129%
IDX_TSA_UP_CLUSTER1	IDX_TSA_UP_CLUSTER1		25	0.5148465	1.3543462	0.07733051	0.117523305	1.0	2845	tags=32%, list=14%, signal=37%
INOS_ALL_DN	INOS_ALL_DN		77	0.46170494	1.3543173	0.023162136	0.11729446	1.0	4956	tags=45%, list=24%, signal=60%
NOUZOVA_CPG_H4_UP	NOUZOVA_CPG_H4_UP		120	0.44786668	1.3538222	0.008016032	0.1176092	1.0	7217	tags=54%, list=35%, signal=83%
TPA_SENS_LATE_DN	TPA_SENS_LATE_DN		233	0.43650287	1.3536121	0.0010	0.11762645	1.0	5319	tags=39%, list=26%, signal=52%
ST_WNT_BETA_CATENIN_PATHWAY	ST_WNT_BETA_CATENIN_PATHWAY		31	0.49361736	1.3533866	0.07788162	0.11764388	1.0	6236	tags=48%, list=30%, signal=69%
GCRPATHWAY	GCRPATHWAY		17	0.5631959	1.3526256	0.07375271	0.11826325	1.0	7049	tags=53%, list=34%, signal=80%
ROSS_FAB_M7	ROSS_FAB_M7		69	0.4588732	1.3525192	0.025252525	0.11811078	1.0	6189	tags=46%, list=30%, signal=66%
DORSEY_DOXYCYCLINE_UP	DORSEY_DOXYCYCLINE_UP		29	0.5100656	1.3524091	0.06256517	0.11796748	1.0	3043	tags=24%, list=15%, signal=28%
CPR_LOW_LIVER_DN	CPR_LOW_LIVER_DN		22	0.53935903	1.352283	0.07375271	0.117860295	1.0	4642	tags=55%, list=23%, signal=70%
BCRABL_HL60_CDNA_DN	BCRABL_HL60_CDNA_DN		28	0.5165825	1.3503551	0.07642627	0.11976338	1.0	5012	tags=39%, list=24%, signal=52%
PASSERINI_PROLIFERATION	PASSERINI_PROLIFERATION		64	0.46657336	1.3496807	0.03021148	0.120349266	1.0	3955	tags=28%, list=19%, signal=35%
RELAPATHWAY	RELAPATHWAY		16	0.55414635	1.3493336	0.08021978	0.12044788	1.0	7714	tags=75%, list=37%, signal=120%
TARTE_BCELL	TARTE_BCELL		38	0.49244708	1.349027	0.05154639	0.12049809	1.0	1643	tags=18%, list=8%, signal=20%
POD1_KO_UP	POD1_KO_UP		412	0.42907664	1.3479177	0.0	0.12151761	1.0	4431	tags=33%, list=22%, signal=41%
NDKDYNAMINPATHWAY	NDKDYNAMINPATHWAY		18	0.5484961	1.3477072	0.09271523	0.12150998	1.0	6065	tags=50%, list=29%, signal=71%
AGEING_KIDNEY_DN	AGEING_KIDNEY_DN		129	0.44022626	1.3463145	0.004008016	0.12294797	1.0	6112	tags=43%, list=30%, signal=61%
ADIPOCYTE_PPARG_UP	ADIPOCYTE_PPARG_UP		15	0.56246144	1.3462932	0.094211124	0.122706786	1.0	3315	tags=33%, list=16%, signal=40%
HDACI_COLON_BUT12HRS_DN	HDACI_COLON_BUT12HRS_DN		74	0.4640748	1.3459213	0.022244692	0.122840635	1.0	5161	tags=43%, list=25%, signal=57%
OXIDATIVE_PHOSPHORYLATION	OXIDATIVE_PHOSPHORYLATION		58	0.473234	1.3457314	0.022426097	0.122789256	1.0	6636	tags=50%, list=32%, signal=74%
MMS_HUMAN_LYMPH_LOW_4HRS_DN	MMS_HUMAN_LYMPH_LOW_4HRS_DN		16	0.5597666	1.3450963	0.08826815	0.12324731	1.0	4134	tags=44%, list=20%, signal=55%
HOFMANN_MDS_CD34_HIGH_RISK	HOFMANN_MDS_CD34_HIGH_RISK		29	0.5054241	1.3440194	0.07594936	0.124354795	1.0	5021	tags=38%, list=24%, signal=50%
GH_AUTOCRINE_DN	GH_AUTOCRINE_DN		122	0.44873548	1.3436942	0.008024072	0.12447188	1.0	3454	tags=34%, list=17%, signal=40%
DORSAM_HOXA9_DN	DORSAM_HOXA9_DN		30	0.4989632	1.3430709	0.076519914	0.12491589	1.0	4466	tags=43%, list=22%, signal=55%
POMEROY_DESMOPLASIC_VS_CLASSIC_MD_UP	POMEROY_DESMOPLASIC_VS_CLASSIC_MD_UP		46	0.4800585	1.3427166	0.046248715	0.12512659	1.0	1963	tags=20%, list=10%, signal=22%
PROTEASOME_DEGRADATION	PROTEASOME_DEGRADATION		31	0.4995097	1.3426564	0.059251558	0.12492939	1.0	6259	tags=48%, list=30%, signal=69%
ALCALAY_AML_NPMC_UP	ALCALAY_AML_NPMC_UP		139	0.43976435	1.3424025	0.004004004	0.12500376	1.0	7346	tags=53%, list=36%, signal=82%
POMEROY_MD_TREATMENT_GOOD_VS_POOR_DN	POMEROY_MD_TREATMENT_GOOD_VS_POOR_DN		24	0.5140355	1.34228	0.09544008	0.124874316	1.0	6621	tags=63%, list=32%, signal=92%
BASSO_GERMINAL_CENTER_CD40_DN	BASSO_GERMINAL_CENTER_CD40_DN		70	0.4643177	1.3415817	0.026289182	0.12540917	1.0	4814	tags=39%, list=23%, signal=50%
AGED_MOUSE_HIPPOCAMPUS_MULTI_UP	AGED_MOUSE_HIPPOCAMPUS_MULTI_UP		19	0.53852445	1.3414985	0.08605664	0.12528516	1.0	2090	tags=21%, list=10%, signal=23%
DORSAM_HOXA9_UP	DORSAM_HOXA9_UP		32	0.4993981	1.3410273	0.06519453	0.12563686	1.0	7126	tags=53%, list=35%, signal=81%
CHEMICALPATHWAY	CHEMICALPATHWAY		21	0.5298535	1.3394328	0.08004269	0.1272793	1.0	8787	tags=86%, list=43%, signal=149%
IDX_TSA_DN_CLUSTER2	IDX_TSA_DN_CLUSTER2		62	0.45979682	1.33914	0.039473683	0.12739402	1.0	7102	tags=58%, list=34%, signal=88%
SANSOM_APC_LOSS5_UP	SANSOM_APC_LOSS5_UP		79	0.45205978	1.3383119	0.017068272	0.1281753	1.0	3124	tags=33%, list=15%, signal=39%
KANG_TERT_UP	KANG_TERT_UP		79	0.45202196	1.3377643	0.026130654	0.12864561	1.0	7106	tags=47%, list=34%, signal=71%
TGFBETA_C5_UP	TGFBETA_C5_UP		17	0.54081285	1.3374071	0.09466812	0.12878464	1.0	5663	tags=53%, list=27%, signal=73%
P21_P53_MIDDLE_DN	P21_P53_MIDDLE_DN		25	0.5164657	1.3362044	0.08926674	0.13002008	1.0	4733	tags=44%, list=23%, signal=57%
HSC_MATURE_SHARED	HSC_MATURE_SHARED		251	0.4282882	1.3361864	0.0	0.12977247	1.0	5878	tags=41%, list=29%, signal=57%
XU_CBP_DN	XU_CBP_DN		36	0.4956964	1.3356491	0.05	0.13021769	1.0	4012	tags=33%, list=19%, signal=41%
MENSE_HYPOXIA_TRANSPORTER_GENES	MENSE_HYPOXIA_TRANSPORTER_GENES		48	0.475684	1.3339033	0.05391658	0.13211247	1.0	5038	tags=42%, list=24%, signal=55%
BECKER_TAMOXIFEN_RESISTANT_DN	BECKER_TAMOXIFEN_RESISTANT_DN		51	0.46469104	1.3336216	0.05391658	0.13224725	1.0	3634	tags=31%, list=18%, signal=38%
PHENYLALANINE_METABOLISM	PHENYLALANINE_METABOLISM		22	0.5256214	1.3312647	0.08008658	0.13496956	1.0	1530	tags=23%, list=7%, signal=25%
BRACX_UP	BRACX_UP		22	0.52296007	1.330701	0.09859155	0.13540125	1.0	8237	tags=73%, list=40%, signal=121%
UVB_NHEK1_C6	UVB_NHEK1_C6		130	0.44315657	1.3298551	0.009009009	0.13618737	1.0	6193	tags=45%, list=30%, signal=63%
CROONQUIST_RAS_STROMA_UP	CROONQUIST_RAS_STROMA_UP		24	0.50971675	1.3285723	0.085896075	0.13755426	1.0	4820	tags=46%, list=23%, signal=60%
LEE_TCELLS5_UP	LEE_TCELLS5_UP		19	0.5370038	1.3276751	0.090614885	0.13842025	1.0	6162	tags=47%, list=30%, signal=68%
NAB_LUNG_DN	NAB_LUNG_DN		54	0.46565259	1.3272443	0.052040815	0.13870212	1.0	3752	tags=33%, list=18%, signal=41%
ZHAN_MULTIPLE_MYELOMA_VS_NORMAL_UP	ZHAN_MULTIPLE_MYELOMA_VS_NORMAL_UP		62	0.46209905	1.3266147	0.043832824	0.13919412	1.0	6677	tags=52%, list=32%, signal=76%
NTHIPATHWAY	NTHIPATHWAY		21	0.5179471	1.3254049	0.10217391	0.14057288	1.0	7910	tags=67%, list=38%, signal=108%
SMITH_HCV_INDUCED_HCC_UP	SMITH_HCV_INDUCED_HCC_UP		33	0.48607638	1.3244084	0.07748691	0.14159773	1.0	4403	tags=39%, list=21%, signal=50%
PGC	PGC		344	0.4233794	1.3241932	0.0	0.14159374	1.0	6046	tags=44%, list=29%, signal=62%
UCALPAINPATHWAY	UCALPAINPATHWAY		16	0.5471709	1.3227904	0.114349775	0.14311774	1.0	5218	tags=69%, list=25%, signal=92%
HDACI_COLON_TSA_DN	HDACI_COLON_TSA_DN		64	0.4578769	1.3216323	0.04641776	0.14431615	1.0	4287	tags=36%, list=21%, signal=45%
FERRANDO_MLL_T_ALL_DN	FERRANDO_MLL_T_ALL_DN		83	0.44744703	1.3215775	0.023069208	0.14411953	1.0	5844	tags=43%, list=28%, signal=60%
CELL_MOTILITY	CELL_MOTILITY		106	0.44489583	1.3212608	0.018072288	0.14423114	1.0	3743	tags=29%, list=18%, signal=36%
HDACI_COLON_CLUSTER10	HDACI_COLON_CLUSTER10		43	0.47848484	1.3210396	0.064615384	0.14426452	1.0	7514	tags=63%, list=36%, signal=99%
ZHANG_EFT_EWSFLI1_UP	ZHANG_EFT_EWSFLI1_UP		88	0.4507658	1.319862	0.021105528	0.14562836	1.0	3235	tags=28%, list=16%, signal=34%
ESR_FIBROBLAST_UP	ESR_FIBROBLAST_UP		50	0.4645613	1.3196692	0.047276463	0.14560744	1.0	5709	tags=46%, list=28%, signal=63%
ZMPSTE24_KO_DN	ZMPSTE24_KO_DN		32	0.49200875	1.3190322	0.0815047	0.14623536	1.0	3474	tags=28%, list=17%, signal=34%
CMV_HCMV_6HRS_DN	CMV_HCMV_6HRS_DN		55	0.4644573	1.3176451	0.04467005	0.14781807	1.0	2010	tags=33%, list=10%, signal=36%
CHESLER_BRAIN_CIS_GENES	CHESLER_BRAIN_CIS_GENES		57	0.4643534	1.3171766	0.04246714	0.14813869	1.0	4597	tags=40%, list=22%, signal=52%
KLEIN_PEL_UP	KLEIN_PEL_UP		50	0.46597075	1.3169638	0.06632653	0.1481828	1.0	4998	tags=40%, list=24%, signal=53%
UVC_XPCS_ALL_DN	UVC_XPCS_ALL_DN		478	0.41935062	1.3164313	0.0	0.1485976	1.0	6489	tags=44%, list=31%, signal=62%
LEE_MYC_E2F1_UP	LEE_MYC_E2F1_UP		55	0.45729938	1.3159788	0.054358974	0.14893399	1.0	5176	tags=42%, list=25%, signal=56%
CHESLER_BRAIN_HIGHEST_VARIANCE_GENES	CHESLER_BRAIN_HIGHEST_VARIANCE_GENES		24	0.51109105	1.3148793	0.078074865	0.15019162	1.0	4597	tags=42%, list=22%, signal=54%
UVB_NHEK1_UP	UVB_NHEK1_UP		173	0.42986006	1.314227	0.0080	0.1507744	1.0	5287	tags=40%, list=26%, signal=54%
HDACI_COLON_CUR24HRS_DN	HDACI_COLON_CUR24HRS_DN		25	0.5021036	1.31401	0.101387404	0.15077218	1.0	5731	tags=48%, list=28%, signal=66%
HDACI_COLON_CUR_UP	HDACI_COLON_CUR_UP		108	0.43920645	1.313604	0.0250501	0.15106066	1.0	4706	tags=38%, list=23%, signal=49%
VANASSE_BCL2_TARGETS	VANASSE_BCL2_TARGETS		86	0.4449979	1.3129501	0.031155778	0.1516424	1.0	2479	tags=21%, list=12%, signal=24%
ST_DIFFERENTIATION_PATHWAY_IN_PC12_CELLS	ST_DIFFERENTIATION_PATHWAY_IN_PC12_CELLS		43	0.47431833	1.3125142	0.050411522	0.15195064	1.0	4632	tags=40%, list=22%, signal=51%
ABRAHAM_MM_VS_AL_DN	ABRAHAM_MM_VS_AL_DN		22	0.5172207	1.312174	0.105320305	0.15212387	1.0	4706	tags=36%, list=23%, signal=47%
SANA_IFNG_ENDOTHELIAL_DN	SANA_IFNG_ENDOTHELIAL_DN		86	0.4413682	1.3121321	0.037260827	0.15189148	1.0	5482	tags=44%, list=27%, signal=60%
CIS_RESIST_GASTRIC_UP	CIS_RESIST_GASTRIC_UP		16	0.5441876	1.3120269	0.12233446	0.15174294	1.0	4607	tags=56%, list=22%, signal=72%
ET743_HELA_DN	ET743_HELA_DN		15	0.5450587	1.3114966	0.10430839	0.15224536	1.0	763	tags=20%, list=4%, signal=21%
BRG1_SW13_UP	BRG1_SW13_UP		52	0.46550152	1.3111097	0.06097561	0.1524504	1.0	1685	tags=23%, list=8%, signal=25%
CMV_HCMV_TIMECOURSE_8HRS_DN	CMV_HCMV_TIMECOURSE_8HRS_DN		16	0.5367822	1.3108351	0.11771177	0.15256983	1.0	1757	tags=25%, list=9%, signal=27%
LINDSTEDT_DEND_DN	LINDSTEDT_DEND_DN		65	0.4511211	1.3104588	0.051671732	0.15277877	1.0	4912	tags=38%, list=24%, signal=50%
JNK_DN	JNK_DN		31	0.48571953	1.3102921	0.08736842	0.15273964	1.0	3778	tags=39%, list=18%, signal=47%
PROTEASOMEPATHWAY	PROTEASOMEPATHWAY		21	0.5223035	1.3100133	0.10787486	0.15281045	1.0	6949	tags=62%, list=34%, signal=93%
MITOCHONDRIAPATHWAY	MITOCHONDRIAPATHWAY		20	0.5296755	1.3093549	0.11038251	0.1533986	1.0	8111	tags=75%, list=39%, signal=124%
APOPTOSIS_KEGG	APOPTOSIS_KEGG		49	0.46350533	1.3091159	0.067005076	0.15342425	1.0	8111	tags=65%, list=39%, signal=107%
TPA_SENS_MIDDLE_DN	TPA_SENS_MIDDLE_DN		302	0.4211622	1.3090875	0.0010	0.1531882	1.0	7349	tags=47%, list=36%, signal=72%
ST_TUMOR_NECROSIS_FACTOR_PATHWAY	ST_TUMOR_NECROSIS_FACTOR_PATHWAY		29	0.49378705	1.3071959	0.09186906	0.15542684	1.0	7714	tags=69%, list=37%, signal=110%
ZHAN_MM_CD138_MF_VS_REST	ZHAN_MM_CD138_MF_VS_REST		48	0.46246412	1.3070481	0.06783145	0.15536715	1.0	4814	tags=38%, list=23%, signal=49%
LI_FETAL_VS_WT_KIDNEY_DN	LI_FETAL_VS_WT_KIDNEY_DN		159	0.4302713	1.3067019	0.012	0.15554993	1.0	4918	tags=38%, list=24%, signal=49%
SCHURINGA_STAT5A_DN	SCHURINGA_STAT5A_DN		17	0.52676374	1.3065804	0.12662338	0.15542345	1.0	1767	tags=18%, list=9%, signal=19%
HDACI_COLON_CUR_DN	HDACI_COLON_CUR_DN		49	0.463674	1.306096	0.06428572	0.1557351	1.0	5731	tags=51%, list=28%, signal=71%
PENG_LEUCINE_UP	PENG_LEUCINE_UP		103	0.43418622	1.3051478	0.034102306	0.15672994	1.0	4255	tags=34%, list=21%, signal=43%
UVB_NHEK3_ALL	UVB_NHEK3_ALL		393	0.41495106	1.3044878	0.0	0.15731622	1.0	5731	tags=43%, list=28%, signal=58%
ECMPATHWAY	ECMPATHWAY		21	0.51138586	1.3036311	0.12328767	0.15820268	1.0	5282	tags=52%, list=26%, signal=70%
RADMACHER_AMLNORMALKARYTYPE_SIG	RADMACHER_AMLNORMALKARYTYPE_SIG		83	0.44449323	1.3026365	0.047474746	0.15933293	1.0	4891	tags=39%, list=24%, signal=50%
UV_UNIQUE_FIBRO_DN	UV_UNIQUE_FIBRO_DN		32	0.48634556	1.3018957	0.09449636	0.160038	1.0	6533	tags=53%, list=32%, signal=78%
NAKAJIMA_MCS_UP	NAKAJIMA_MCS_UP		92	0.43667123	1.3017482	0.03911735	0.15995501	1.0	305	tags=9%, list=1%, signal=9%
HSC_MATURE_ADULT	HSC_MATURE_ADULT		331	0.41776767	1.301622	0.0	0.1598687	1.0	5878	tags=39%, list=29%, signal=53%
CMV_HCMV_TIMECOURSE_16HRS_DN	CMV_HCMV_TIMECOURSE_16HRS_DN		20	0.5151989	1.3012403	0.12595838	0.16014639	1.0	5363	tags=45%, list=26%, signal=61%
GAMMA-UV_FIBRO_DN	GAMMA-UV_FIBRO_DN		41	0.4723499	1.300912	0.07723996	0.16031322	1.0	4758	tags=37%, list=23%, signal=47%
BYSTROM_IL5_UP	BYSTROM_IL5_UP		41	0.46796763	1.3007164	0.08161157	0.16031699	1.0	6113	tags=46%, list=30%, signal=66%
HDACI_COLON_SUL2HRS_DN	HDACI_COLON_SUL2HRS_DN		17	0.53415585	1.2997385	0.12747253	0.16137801	1.0	4968	tags=59%, list=24%, signal=77%
IRITANI_ADPROX_VASC	IRITANI_ADPROX_VASC		151	0.42654613	1.299571	0.011011011	0.16131097	1.0	4016	tags=29%, list=19%, signal=36%
POMEROY_DESMOPLASIC_VS_CLASSIC_MD_DN	POMEROY_DESMOPLASIC_VS_CLASSIC_MD_DN		41	0.4685597	1.2989224	0.093333334	0.161951	1.0	5392	tags=39%, list=26%, signal=53%
SANA_TNFA_ENDOTHELIAL_DN	SANA_TNFA_ENDOTHELIAL_DN		83	0.43869987	1.2987075	0.04704705	0.16195007	1.0	3777	tags=25%, list=18%, signal=31%
AGED_MOUSE_MUSCLE_DN	AGED_MOUSE_MUSCLE_DN		32	0.47989097	1.2979769	0.106806286	0.16272901	1.0	6065	tags=50%, list=29%, signal=71%
BYSTRYKH_HSC_CIS_GLOCUS	BYSTRYKH_HSC_CIS_GLOCUS		104	0.43552464	1.2977595	0.02811245	0.16278404	1.0	5319	tags=40%, list=26%, signal=54%
UVB_NHEK3_C5	UVB_NHEK3_C5		35	0.47729823	1.2973583	0.074611396	0.16308038	1.0	8467	tags=66%, list=41%, signal=111%
IDX_TSA_UP_CLUSTER5	IDX_TSA_UP_CLUSTER5		104	0.43463883	1.2971026	0.028056113	0.16318391	1.0	6605	tags=53%, list=32%, signal=77%
RUTELLA_HEPATGFSNDCS_UP	RUTELLA_HEPATGFSNDCS_UP		158	0.4237913	1.2970632	0.005005005	0.16293016	1.0	4388	tags=34%, list=21%, signal=42%
ROSS_PML_RAR	ROSS_PML_RAR		80	0.43829194	1.2966722	0.042381432	0.16317762	1.0	4882	tags=36%, list=24%, signal=47%
HASLINGER_B_CLL_12	HASLINGER_B_CLL_12		18	0.5199204	1.2964463	0.14519651	0.16324553	1.0	5021	tags=44%, list=24%, signal=59%
BAF57_BT549_UP	BAF57_BT549_UP		238	0.41597295	1.2957709	0.0020	0.16389094	1.0	3444	tags=25%, list=17%, signal=30%
ST_INTERLEUKIN_4_PATHWAY	ST_INTERLEUKIN_4_PATHWAY		26	0.4924744	1.2949036	0.095338985	0.16483523	1.0	6236	tags=50%, list=30%, signal=72%
TAKEDA_NUP8_HOXA9_10D_UP	TAKEDA_NUP8_HOXA9_10D_UP		190	0.42249605	1.2947838	0.0090	0.1647275	1.0	4881	tags=33%, list=24%, signal=42%
ABRAHAM_AL_VS_MM_UP	ABRAHAM_AL_VS_MM_UP		23	0.507039	1.2939593	0.112676054	0.16560695	1.0	4706	tags=35%, list=23%, signal=45%
VERNELL_PRB_CLSTR1	VERNELL_PRB_CLSTR1		67	0.4472274	1.2938602	0.058408864	0.16547069	1.0	7074	tags=49%, list=34%, signal=75%
GOLDRATH_CYTOLYTIC	GOLDRATH_CYTOLYTIC		17	0.5271152	1.292864	0.13611417	0.16659933	1.0	2736	tags=24%, list=13%, signal=27%
HSC_MATURE_FETAL	HSC_MATURE_FETAL		325	0.41347164	1.2928131	0.0010	0.16638465	1.0	5878	tags=39%, list=29%, signal=54%
HDACI_COLON_TSA48HRS_UP	HDACI_COLON_TSA48HRS_UP		42	0.46613765	1.291802	0.07770961	0.16749755	1.0	7646	tags=48%, list=37%, signal=76%
GREENBAUM_E2A_DN	GREENBAUM_E2A_DN		17	0.5288903	1.2913502	0.1247216	0.16787961	1.0	2305	tags=29%, list=11%, signal=33%
UVC_XPCS_4HR_DN	UVC_XPCS_4HR_DN		242	0.41724718	1.2901934	0.0030	0.16923396	1.0	6482	tags=44%, list=31%, signal=64%
HDACI_COLON_CUR2HRS_UP	HDACI_COLON_CUR2HRS_UP		29	0.48703706	1.2894222	0.11395101	0.17007135	1.0	4222	tags=38%, list=20%, signal=48%
CMV_HCMV_TIMECOURSE_ALL_DN	CMV_HCMV_TIMECOURSE_ALL_DN		420	0.40940514	1.2891597	0.0	0.1701598	1.0	5375	tags=36%, list=26%, signal=48%
TSADAC_HYPOMETH_OVCA_UP	TSADAC_HYPOMETH_OVCA_UP		52	0.45567527	1.2886883	0.09155646	0.1705368	1.0	6178	tags=44%, list=30%, signal=63%
HSC_STHSC_ADULT	HSC_STHSC_ADULT		41	0.4724499	1.2883253	0.08074534	0.17075963	1.0	5264	tags=46%, list=26%, signal=62%
YU_CMYC_DN	YU_CMYC_DN		44	0.4656777	1.288306	0.082822084	0.17049357	1.0	6231	tags=41%, list=30%, signal=59%
FLECHNER_KIDNEY_TRANSPLANT_WELL_DN	FLECHNER_KIDNEY_TRANSPLANT_WELL_DN		22	0.5006906	1.2876649	0.12166489	0.17116928	1.0	6523	tags=59%, list=32%, signal=86%
ABBUD_LIF_UP	ABBUD_LIF_UP		40	0.45923555	1.2876366	0.0907195	0.17091188	1.0	4073	tags=35%, list=20%, signal=44%
PYRIMIDINE_METABOLISM	PYRIMIDINE_METABOLISM		58	0.44969884	1.2873207	0.06875632	0.1710572	1.0	4379	tags=43%, list=21%, signal=55%
MOUSE_TISSUE_TESTIS	MOUSE_TISSUE_TESTIS		34	0.47606072	1.2864233	0.09326425	0.17213202	1.0	2603	tags=21%, list=13%, signal=24%
TAVOR_CEBP_UP	TAVOR_CEBP_UP		49	0.45524848	1.2862748	0.07763024	0.17206013	1.0	1031	tags=20%, list=5%, signal=21%
CMV_ALL_DN	CMV_ALL_DN		102	0.43028304	1.2858297	0.03507014	0.17239158	1.0	5116	tags=40%, list=25%, signal=53%
CALRES_MOUSE_NEOCORTEX_UP	CALRES_MOUSE_NEOCORTEX_UP		59	0.44667765	1.2854095	0.05487805	0.17272888	1.0	4823	tags=44%, list=23%, signal=57%
ROS_MOUSE_AORTA_DN	ROS_MOUSE_AORTA_DN		76	0.43189713	1.2844985	0.046277665	0.1737399	1.0	4520	tags=36%, list=22%, signal=45%
BRUNO_IL3_DN	BRUNO_IL3_DN		63	0.44247076	1.2844775	0.07042254	0.17349464	1.0	3959	tags=37%, list=19%, signal=45%
HDACI_COLON_BUT48HRS_UP	HDACI_COLON_BUT48HRS_UP		96	0.43734822	1.2832773	0.03109328	0.1750575	1.0	6466	tags=41%, list=31%, signal=59%
TSA_HEPATOMA_CANCER_DN	TSA_HEPATOMA_CANCER_DN		16	0.5336707	1.282829	0.12611607	0.17540915	1.0	4529	tags=44%, list=22%, signal=56%
UVC_TTD_4HR_DN	UVC_TTD_4HR_DN		297	0.41260433	1.2824775	0.0010	0.17563733	1.0	6477	tags=43%, list=31%, signal=62%
CREB_BRAIN_8WKS_UP	CREB_BRAIN_8WKS_UP		75	0.43967956	1.2823659	0.061553985	0.17551112	1.0	5123	tags=32%, list=25%, signal=42%
WNTPATHWAY	WNTPATHWAY		25	0.49189353	1.282	0.11696523	0.17577653	1.0	8658	tags=68%, list=42%, signal=117%
HPV31_UP	HPV31_UP		59	0.44322658	1.2814221	0.059183672	0.17631458	1.0	2548	tags=25%, list=12%, signal=29%
CMV_HCMV_TIMECOURSE_20HRS_UP	CMV_HCMV_TIMECOURSE_20HRS_UP		84	0.4323659	1.2808441	0.046184737	0.17692956	1.0	5945	tags=45%, list=29%, signal=63%
TARTE_PC	TARTE_PC		80	0.4376521	1.280418	0.054380666	0.17735037	1.0	4923	tags=41%, list=24%, signal=54%
KENNY_WNT_DN	KENNY_WNT_DN		45	0.44971538	1.2801034	0.113168724	0.17757647	1.0	7782	tags=56%, list=38%, signal=89%
ALZHEIMERS_INCIPIENT_DN	ALZHEIMERS_INCIPIENT_DN		144	0.41900077	1.2800606	0.018	0.17734028	1.0	7238	tags=45%, list=35%, signal=69%
KANNAN_P53_DN	KANNAN_P53_DN		15	0.5396651	1.279729	0.14982975	0.17752463	1.0	5118	tags=40%, list=25%, signal=53%
NAKAJIMA_MCSMBP_MAST	NAKAJIMA_MCSMBP_MAST		46	0.45586327	1.2794037	0.09053498	0.17772691	1.0	6815	tags=48%, list=33%, signal=71%
HADDAD_HSC_CD10_UP	HADDAD_HSC_CD10_UP		296	0.41187704	1.2787564	0.0040	0.17837752	1.0	6811	tags=44%, list=33%, signal=64%
UVC_XPCS_8HR_DN	UVC_XPCS_8HR_DN		408	0.40600708	1.2787541	0.0010	0.17809275	1.0	6489	tags=42%, list=31%, signal=60%
IRITANI_ADPROX_UP	IRITANI_ADPROX_UP		26	0.48152876	1.2763009	0.121308014	0.18143465	1.0	6733	tags=58%, list=33%, signal=86%
NKTPATHWAY	NKTPATHWAY		26	0.48889166	1.2760878	0.118393235	0.1814521	1.0	1158	tags=12%, list=6%, signal=12%
GLYCOSPHINGOLIPID_METABOLISM	GLYCOSPHINGOLIPID_METABOLISM		23	0.49628738	1.2760321	0.14486487	0.18122192	1.0	8598	tags=70%, list=42%, signal=119%
TPA_SENS_EARLY_DN	TPA_SENS_EARLY_DN		284	0.40977064	1.2756121	0.0030	0.18151739	1.0	5319	tags=38%, list=26%, signal=51%
HADDAD_HPCLYMPHO_ENRICHED	HADDAD_HPCLYMPHO_ENRICHED		309	0.40898973	1.2753847	0.0020	0.18154112	1.0	6865	tags=44%, list=33%, signal=65%
ABBUD_LIF_DN	ABBUD_LIF_DN		24	0.49221843	1.2745062	0.12580645	0.18265444	1.0	6815	tags=42%, list=33%, signal=62%
LEE_MYC_UP	LEE_MYC_UP		53	0.44377756	1.2740889	0.08562691	0.18302488	1.0	6466	tags=55%, list=31%, signal=80%
AGEING_KIDNEY_SPECIFIC_UP	AGEING_KIDNEY_SPECIFIC_UP		183	0.41327173	1.273835	0.019	0.18312797	1.0	4435	tags=29%, list=22%, signal=37%
HYPERME_COLONCA_SW48	HYPERME_COLONCA_SW48		18	0.5204864	1.273705	0.1513158	0.18303677	1.0	7206	tags=56%, list=35%, signal=85%
PARP_KO_UP	PARP_KO_UP		30	0.4786612	1.2734283	0.13236815	0.18321961	1.0	4399	tags=43%, list=21%, signal=55%
RORIE_ES_PNET_DN	RORIE_ES_PNET_DN		27	0.48373702	1.2730099	0.12847966	0.1835916	1.0	1048	tags=11%, list=5%, signal=12%
FLECHNER_KIDNEY_TRANSPLANT_REJECTION_UP	FLECHNER_KIDNEY_TRANSPLANT_REJECTION_UP		86	0.42812032	1.27266	0.06626506	0.18379654	1.0	2545	tags=21%, list=12%, signal=24%
AGEING_BRAIN_UP	AGEING_BRAIN_UP		208	0.41266474	1.2724873	0.011	0.18377142	1.0	5862	tags=41%, list=28%, signal=57%
IGF1_NIH3T3_UP	IGF1_NIH3T3_UP		35	0.4685562	1.2717986	0.11111111	0.1845205	1.0	5032	tags=43%, list=24%, signal=57%
STRESSPATHWAY	STRESSPATHWAY		24	0.49013835	1.2717074	0.13760504	0.18438818	1.0	3242	tags=38%, list=16%, signal=44%
VERNELL_PRB_CLSTR2	VERNELL_PRB_CLSTR2		22	0.5015744	1.2711817	0.12540895	0.18480967	1.0	6095	tags=59%, list=30%, signal=84%
TARTE_PLASMA_BLASTIC	TARTE_PLASMA_BLASTIC		307	0.40781772	1.2711498	0.0020	0.1845746	1.0	5118	tags=39%, list=25%, signal=51%
WERNERONLY_FIBRO_DN	WERNERONLY_FIBRO_DN		64	0.43763655	1.2707968	0.062311556	0.18481706	1.0	5241	tags=38%, list=25%, signal=50%
BRENTANI_SIGNALING	BRENTANI_SIGNALING		178	0.41593325	1.2698771	0.021021022	0.18595307	1.0	8587	tags=56%, list=42%, signal=95%
SHEPARD_BMYB_MORPHOLINO_DN	SHEPARD_BMYB_MORPHOLINO_DN		168	0.41647184	1.2689782	0.019	0.18706001	1.0	4912	tags=33%, list=24%, signal=43%
RACCYCDPATHWAY	RACCYCDPATHWAY		22	0.49654788	1.268679	0.14902808	0.18718581	1.0	8658	tags=68%, list=42%, signal=117%
UVC_TTD_4HR_UP	UVC_TTD_4HR_UP		58	0.44636375	1.2685227	0.07777778	0.18710095	1.0	8096	tags=72%, list=39%, signal=119%
ROSS_MLL_FUSION	ROSS_MLL_FUSION		83	0.42655486	1.2680264	0.05342742	0.18755873	1.0	6678	tags=40%, list=32%, signal=59%
BRCA1_OVEREXP_DN	BRCA1_OVEREXP_DN		110	0.42136523	1.2678529	0.044088177	0.18752377	1.0	5623	tags=45%, list=27%, signal=61%
HBX_NL_UP	HBX_NL_UP		22	0.49428552	1.2673386	0.14686824	0.18800119	1.0	7410	tags=55%, list=36%, signal=85%
UVC_HIGH_ALL_UP	UVC_HIGH_ALL_UP		19	0.50939876	1.2672008	0.15059589	0.1879078	1.0	220	tags=16%, list=1%, signal=16%
WERNER_FIBRO_UP	WERNER_FIBRO_UP		56	0.44580534	1.2660711	0.094801225	0.18939029	1.0	6842	tags=45%, list=33%, signal=67%
MATSUDA_VALPHAINKT_DIFF	MATSUDA_VALPHAINKT_DIFF		408	0.4019722	1.2652423	0.0	0.19039263	1.0	4368	tags=30%, list=21%, signal=37%
ST_B_CELL_ANTIGEN_RECEPTOR	ST_B_CELL_ANTIGEN_RECEPTOR		39	0.45708695	1.2647753	0.10858325	0.1908748	1.0	9880	tags=69%, list=48%, signal=133%
HESS_HOXAANMEIS1_DN	HESS_HOXAANMEIS1_DN		60	0.4383192	1.2639053	0.103134476	0.19196582	1.0	4794	tags=40%, list=23%, signal=52%
NEMETH_TNF_UP	NEMETH_TNF_UP		80	0.4322801	1.2636706	0.054380666	0.19203241	1.0	2613	tags=23%, list=13%, signal=26%
RADIATION_SENSITIVITY	RADIATION_SENSITIVITY		24	0.48723233	1.2635511	0.15671642	0.19190596	1.0	5728	tags=50%, list=28%, signal=69%
NFKBPATHWAY	NFKBPATHWAY		23	0.49007165	1.2634094	0.126193	0.19183218	1.0	7910	tags=65%, list=38%, signal=106%
CROONQUIST_IL6_STROMA_UP	CROONQUIST_IL6_STROMA_UP		37	0.45918998	1.263094	0.12205128	0.19197583	1.0	1676	tags=22%, list=8%, signal=23%
OLDONLY_FIBRO_DN	OLDONLY_FIBRO_DN		53	0.44474998	1.2628592	0.1	0.19202521	1.0	7687	tags=53%, list=37%, signal=84%
TAKEDA_NUP8_HOXA9_6H_DN	TAKEDA_NUP8_HOXA9_6H_DN		40	0.46011913	1.2614366	0.10640496	0.19396879	1.0	4706	tags=30%, list=23%, signal=39%
ST_ERK1_ERK2_MAPK_PATHWAY	ST_ERK1_ERK2_MAPK_PATHWAY		30	0.47175118	1.2605851	0.1445271	0.194996	1.0	9226	tags=70%, list=45%, signal=127%
GENOTOXINS_4HRS_DISCR	GENOTOXINS_4HRS_DISCR		34	0.46492717	1.2602015	0.11642411	0.19529462	1.0	5728	tags=38%, list=28%, signal=53%
CARM_ERPATHWAY	CARM_ERPATHWAY		26	0.48511204	1.2598901	0.13631523	0.1954852	1.0	9360	tags=81%, list=45%, signal=148%
UVC_TTD_ALL_DN	UVC_TTD_ALL_DN		358	0.40424094	1.2598885	0.0020	0.19518551	1.0	8204	tags=53%, list=40%, signal=87%
ST_INTEGRIN_SIGNALING_PATHWAY	ST_INTEGRIN_SIGNALING_PATHWAY		78	0.43039125	1.259777	0.06639839	0.19501306	1.0	9253	tags=65%, list=45%, signal=118%
HCMVPATHWAY	HCMVPATHWAY		15	0.5347003	1.259191	0.15714286	0.19569	1.0	6236	tags=47%, list=30%, signal=67%
ST_FAS_SIGNALING_PATHWAY	ST_FAS_SIGNALING_PATHWAY		61	0.43724212	1.2584395	0.08020305	0.19661854	1.0	5605	tags=46%, list=27%, signal=63%
HESS_HOXAANMEIS1_UP	HESS_HOXAANMEIS1_UP		60	0.4383192	1.2584219	0.1	0.19634324	1.0	4794	tags=40%, list=23%, signal=52%
AGUIRRE_PANCREAS_CHR6	AGUIRRE_PANCREAS_CHR6		32	0.4770821	1.2580706	0.123173274	0.19658363	1.0	8951	tags=78%, list=43%, signal=138%
CALRES_RHESUS_DN	CALRES_RHESUS_DN		59	0.43753877	1.2577326	0.08028455	0.19682008	1.0	6865	tags=49%, list=33%, signal=73%
PASSERINI_SIGNAL	PASSERINI_SIGNAL		338	0.40196565	1.2574494	0.0020	0.19700138	1.0	5732	tags=35%, list=28%, signal=48%
PTENPATHWAY	PTENPATHWAY		17	0.51184213	1.256811	0.16684842	0.19781083	1.0	7688	tags=65%, list=37%, signal=103%
GUO_HEX_UP	GUO_HEX_UP		81	0.42620176	1.2566469	0.06882591	0.19779024	1.0	6949	tags=57%, list=34%, signal=85%
TPA_SENS_EARLY_UP	TPA_SENS_EARLY_UP		47	0.44756863	1.2565088	0.10564102	0.19771113	1.0	3929	tags=34%, list=19%, signal=42%
ASTON_DEPRESSION_DN	ASTON_DEPRESSION_DN		150	0.41268665	1.2564976	0.039	0.19742508	1.0	5640	tags=41%, list=27%, signal=56%
CERAMIDEPATHWAY	CERAMIDEPATHWAY		22	0.49203637	1.2545903	0.14498934	0.20034863	1.0	8147	tags=68%, list=40%, signal=113%
GALACTOSE_METABOLISM	GALACTOSE_METABOLISM		23	0.49043605	1.2536056	0.1502146	0.20168212	1.0	6670	tags=43%, list=32%, signal=64%
GUO_HEX_DN	GUO_HEX_DN		61	0.43676144	1.2530818	0.08952187	0.20226677	1.0	7570	tags=48%, list=37%, signal=75%
IL1_CORNEA_DN	IL1_CORNEA_DN		74	0.42881522	1.2528645	0.08761329	0.20233355	1.0	5209	tags=38%, list=25%, signal=50%
ST_GAQ_PATHWAY	ST_GAQ_PATHWAY		27	0.47824344	1.2522672	0.14449064	0.20296134	1.0	7714	tags=67%, list=37%, signal=106%
BRCA_BRCA1_POS	BRCA_BRCA1_POS		106	0.4182147	1.2517428	0.056056056	0.20361413	1.0	6239	tags=40%, list=30%, signal=57%
SIG_PIP3_SIGNALING_IN_CARDIAC_MYOCTES	SIG_PIP3_SIGNALING_IN_CARDIAC_MYOCTES		66	0.42861268	1.2516276	0.093023255	0.20350187	1.0	4736	tags=36%, list=23%, signal=47%
NAB_LUNG_UP	NAB_LUNG_UP		27	0.4748972	1.250519	0.13185655	0.20509493	1.0	2209	tags=37%, list=11%, signal=41%
SHIPP_FL_VS_DLBCL_DN	SHIPP_FL_VS_DLBCL_DN		34	0.46309435	1.2500106	0.14047867	0.2056036	1.0	4307	tags=35%, list=21%, signal=45%
ET743_SARCOMA_24HRS_DN	ET743_SARCOMA_24HRS_DN		110	0.41502523	1.2488877	0.05215647	0.20715714	1.0	7537	tags=49%, list=37%, signal=77%
LEE_TCELLS3_UP	LEE_TCELLS3_UP		106	0.4231686	1.2487252	0.057401814	0.20714344	1.0	5176	tags=36%, list=25%, signal=48%
ZHAN_MMPC_EARLYVS	ZHAN_MMPC_EARLYVS		48	0.44295824	1.2486645	0.11190965	0.2069499	1.0	4923	tags=40%, list=24%, signal=52%
ST_JNK_MAPK_PATHWAY	ST_JNK_MAPK_PATHWAY		40	0.44756058	1.2482945	0.13367875	0.20728692	1.0	8606	tags=70%, list=42%, signal=120%
ATRBRCAPATHWAY	ATRBRCAPATHWAY		21	0.47909108	1.2481456	0.17967914	0.20722465	1.0	7548	tags=62%, list=37%, signal=98%
CASPASEPATHWAY	CASPASEPATHWAY		22	0.48481268	1.2462952	0.17115177	0.20989302	1.0	7277	tags=68%, list=35%, signal=105%
LAIRPATHWAY	LAIRPATHWAY		15	0.53067803	1.2461462	0.18412349	0.20983179	1.0	3743	tags=40%, list=18%, signal=49%
IRITANI_ADPROX_DN	IRITANI_ADPROX_DN		60	0.43175098	1.2454354	0.09562564	0.21062136	1.0	3849	tags=30%, list=19%, signal=37%
TPA_SENS_LATE_UP	TPA_SENS_LATE_UP		52	0.43673116	1.2452936	0.10963115	0.21053138	1.0	4497	tags=35%, list=22%, signal=44%
SERUM_FIBROBLAST_CELLCYCLE	SERUM_FIBROBLAST_CELLCYCLE		136	0.4110941	1.2446287	0.039	0.21136588	1.0	6910	tags=47%, list=34%, signal=70%
TSADAC_RKOSILENT_UP	TSADAC_RKOSILENT_UP		20	0.4900647	1.244447	0.18241042	0.21137992	1.0	4597	tags=40%, list=22%, signal=51%
RNA_TRANSCRIPTION_REACTOME	RNA_TRANSCRIPTION_REACTOME		37	0.45016676	1.2433834	0.14139344	0.21293491	1.0	8753	tags=62%, list=42%, signal=108%
NGUYEN_KERATO_DN	NGUYEN_KERATO_DN		81	0.420208	1.2421681	0.07321966	0.21468844	1.0	4627	tags=37%, list=22%, signal=48%
UV_UNIQUE_FIBRO_UP	UV_UNIQUE_FIBRO_UP		22	0.49086535	1.2419035	0.16684607	0.21481037	1.0	5093	tags=45%, list=25%, signal=60%
ST_GRANULE_CELL_SURVIVAL_PATHWAY	ST_GRANULE_CELL_SURVIVAL_PATHWAY		27	0.46724552	1.2418145	0.15578948	0.21463817	1.0	4740	tags=44%, list=23%, signal=58%
VANTVEER_BREAST_OUTCOME_GOOD_VS_POOR_DN	VANTVEER_BREAST_OUTCOME_GOOD_VS_POOR_DN		64	0.42442203	1.2410618	0.123732254	0.21558277	1.0	4547	tags=36%, list=22%, signal=46%
BRCA2_BRCA1_DN	BRCA2_BRCA1_DN		42	0.4489443	1.2408265	0.11340206	0.21564864	1.0	7305	tags=50%, list=35%, signal=77%
AS3_FIBRO_UP	AS3_FIBRO_UP		44	0.44555157	1.2402927	0.13176711	0.21620095	1.0	5728	tags=43%, list=28%, signal=60%
HEMATOPOESIS_RELATED_TRANSCRIPTION_FACTORS	HEMATOPOESIS_RELATED_TRANSCRIPTION_FACTORS		84	0.4230181	1.2386011	0.076612905	0.2187077	1.0	5005	tags=33%, list=24%, signal=44%
SIG_REGULATION_OF_THE_ACTIN_CYTOSKELETON_BY_RHO_GTPASES	SIG_REGULATION_OF_THE_ACTIN_CYTOSKELETON_BY_RHO_GTPASES		35	0.461093	1.2383819	0.14255765	0.21875247	1.0	3640	tags=31%, list=18%, signal=38%
FSH_GRANULOSA_UP	FSH_GRANULOSA_UP		78	0.42381182	1.2377347	0.09164149	0.21965395	1.0	5229	tags=44%, list=25%, signal=58%
SIG_CHEMOTAXIS	SIG_CHEMOTAXIS		44	0.44012612	1.2375273	0.14534289	0.21969713	1.0	3640	tags=30%, list=18%, signal=36%
IGLESIAS_E2FMINUS_UP	IGLESIAS_E2FMINUS_UP		136	0.40638754	1.237073	0.05210421	0.22016373	1.0	4911	tags=35%, list=24%, signal=46%
UVC_HIGH_D8_DN	UVC_HIGH_D8_DN		30	0.45587397	1.2359709	0.16156283	0.2216349	1.0	5161	tags=47%, list=25%, signal=62%
FALT_BCLL_IG_MUTATED_VS_WT_UP	FALT_BCLL_IG_MUTATED_VS_WT_UP		48	0.44210386	1.2352409	0.13340122	0.22254267	1.0	7525	tags=63%, list=37%, signal=98%
PURINE_METABOLISM	PURINE_METABOLISM		114	0.41160834	1.2348417	0.066066064	0.22293895	1.0	5017	tags=33%, list=24%, signal=44%
ST_G_ALPHA_I_PATHWAY	ST_G_ALPHA_I_PATHWAY		34	0.45653602	1.2340397	0.15432742	0.2239533	1.0	9226	tags=65%, list=45%, signal=117%
EIF4PATHWAY	EIF4PATHWAY		24	0.480227	1.2339102	0.17628205	0.22385915	1.0	6236	tags=42%, list=30%, signal=60%
TCA	TCA		15	0.523336	1.2334559	0.19196428	0.22431147	1.0	6119	tags=53%, list=30%, signal=76%
GENOTOXINS_24HRS_DISCR	GENOTOXINS_24HRS_DISCR		39	0.4431437	1.2325059	0.15844701	0.22555022	1.0	4983	tags=46%, list=24%, signal=61%
HDACI_COLON_BUT16HRS_UP	HDACI_COLON_BUT16HRS_UP		42	0.4451512	1.2320112	0.12909836	0.22603427	1.0	4540	tags=36%, list=22%, signal=46%
VEGF_HUVEC_UP	VEGF_HUVEC_UP		15	0.5180195	1.2317324	0.18735892	0.22619373	1.0	3970	tags=40%, list=19%, signal=50%
AS3_FIBRO_C3	AS3_FIBRO_C3		44	0.44555157	1.2312646	0.13552362	0.22674069	1.0	5728	tags=43%, list=28%, signal=60%
GLYCOGEN	GLYCOGEN		19	0.49380505	1.2309817	0.18622175	0.22686586	1.0	6477	tags=53%, list=31%, signal=77%
UEDA_MOUSE_LIVER	UEDA_MOUSE_LIVER		133	0.40746856	1.2304716	0.049098197	0.22739166	1.0	5116	tags=39%, list=25%, signal=52%
HOFFMANN_BIVSBII_BI_TABLE2	HOFFMANN_BIVSBII_BI_TABLE2		197	0.39790514	1.2303226	0.023	0.22734989	1.0	5901	tags=40%, list=29%, signal=56%
FASPATHWAY	FASPATHWAY		27	0.46570837	1.2296711	0.17610063	0.22821875	1.0	7277	tags=67%, list=35%, signal=103%
CANCER_UNDIFFERENTIATED_META_UP	CANCER_UNDIFFERENTIATED_META_UP		67	0.42550516	1.2293025	0.096251264	0.22853133	1.0	5848	tags=46%, list=28%, signal=64%
ZHAN_MMPC_SIMAL	ZHAN_MMPC_SIMAL		47	0.43931034	1.2292833	0.13168724	0.22823651	1.0	4923	tags=40%, list=24%, signal=53%
SIG_BCR_SIGNALING_PATHWAY	SIG_BCR_SIGNALING_PATHWAY		45	0.43844098	1.2288785	0.14636643	0.22861142	1.0	6236	tags=42%, list=30%, signal=60%
ST_DICTYOSTELIUM_DISCOIDEUM_CAMP_CHEMOTAXIS_PATHWAY	ST_DICTYOSTELIUM_DISCOIDEUM_CAMP_CHEMOTAXIS_PATHWAY		32	0.45637712	1.2281896	0.16719577	0.22946505	1.0	4393	tags=28%, list=21%, signal=36%
CMV_24HRS_DN	CMV_24HRS_DN		71	0.42108288	1.2279662	0.10212336	0.2295184	1.0	4353	tags=32%, list=21%, signal=41%
VERHAAK_AML_NPM1_MUT_VS_WT_UP	VERHAAK_AML_NPM1_MUT_VS_WT_UP		189	0.3990154	1.22642	0.03	0.23184621	1.0	2263	tags=19%, list=11%, signal=21%
CMV_HCMV_TIMECOURSE_ALL_UP	CMV_HCMV_TIMECOURSE_ALL_UP		464	0.38926375	1.2259268	0.0020	0.23236667	1.0	6291	tags=41%, list=31%, signal=58%
ARAPPATHWAY	ARAPPATHWAY		20	0.48718122	1.2255421	0.20304017	0.23279384	1.0	7626	tags=60%, list=37%, signal=95%
AKTPATHWAY	AKTPATHWAY		17	0.5075559	1.2253115	0.20089787	0.2328573	1.0	8357	tags=65%, list=41%, signal=109%
PHOTOSYNTHESIS	PHOTOSYNTHESIS		22	0.48268127	1.2250402	0.18259023	0.2330161	1.0	4710	tags=36%, list=23%, signal=47%
HDACI_COLON_TSA2HRS_DN	HDACI_COLON_TSA2HRS_DN		22	0.48305705	1.2249168	0.17419355	0.23293534	1.0	6350	tags=59%, list=31%, signal=85%
DIAB_NEPH_UP	DIAB_NEPH_UP		61	0.42910418	1.2246685	0.121703856	0.23304413	1.0	4079	tags=30%, list=20%, signal=37%
NADLER_OBESITY_HYPERGLYCEMIA	NADLER_OBESITY_HYPERGLYCEMIA		42	0.44135046	1.2245508	0.15712799	0.23290719	1.0	6300	tags=43%, list=31%, signal=62%
BAF57_BT549_DN	BAF57_BT549_DN		330	0.39195615	1.2242421	0.01	0.23305961	1.0	6422	tags=43%, list=31%, signal=62%
ADIPOGENESIS_HMSC_CLASS8_DN	ADIPOGENESIS_HMSC_CLASS8_DN		32	0.45478716	1.2236905	0.16142558	0.23365088	1.0	3849	tags=34%, list=19%, signal=42%
INOS_ALL_UP	INOS_ALL_UP		53	0.42872873	1.2229065	0.14300203	0.23477249	1.0	5599	tags=49%, list=27%, signal=67%
ESR_FIBROBLAST_DN	ESR_FIBROBLAST_DN		18	0.49710682	1.2228991	0.18627451	0.23446144	1.0	3041	tags=33%, list=15%, signal=39%
AD12_ANY_DN	AD12_ANY_DN		25	0.47222593	1.2226722	0.18884121	0.23455606	1.0	3795	tags=32%, list=18%, signal=39%
UVB_NHEK1_C1	UVB_NHEK1_C1		51	0.4375146	1.221982	0.14022517	0.23540714	1.0	6778	tags=49%, list=33%, signal=73%
RAC1PATHWAY	RAC1PATHWAY		22	0.47589794	1.2218261	0.18656716	0.23533	1.0	5911	tags=45%, list=29%, signal=64%
CALRES_MOUSE_DN	CALRES_MOUSE_DN		39	0.4444094	1.2215444	0.15036045	0.2354694	1.0	7311	tags=56%, list=35%, signal=87%
BRCA1_SW480_UP	BRCA1_SW480_UP		25	0.47292817	1.2203989	0.17853348	0.23718746	1.0	4850	tags=44%, list=24%, signal=57%
TFF2_KO_UP	TFF2_KO_UP		23	0.4818887	1.220051	0.17910448	0.23748277	1.0	4724	tags=43%, list=23%, signal=56%
WELCH_GATA1	WELCH_GATA1		24	0.46894857	1.2199426	0.1904762	0.23734443	1.0	3292	tags=33%, list=16%, signal=40%
LH_GRANULOSA_UP	LH_GRANULOSA_UP		80	0.41386595	1.2195503	0.1082996	0.23769608	1.0	5229	tags=43%, list=25%, signal=57%
SMITH_HTERT_UP	SMITH_HTERT_UP		102	0.40685892	1.2188264	0.08808809	0.23869431	1.0	5167	tags=36%, list=25%, signal=48%
PITX2PATHWAY	PITX2PATHWAY		16	0.50047535	1.2181361	0.19934994	0.23965181	1.0	6472	tags=50%, list=31%, signal=73%
UVB_NHEK4_6HRS_DN	UVB_NHEK4_6HRS_DN		19	0.4954497	1.2171973	0.1969532	0.24102932	1.0	7189	tags=63%, list=35%, signal=97%
AD12_24HRS_DN	AD12_24HRS_DN		18	0.4889364	1.2163248	0.19558011	0.24217601	1.0	7746	tags=61%, list=38%, signal=98%
MMS_MOUSE_LYMPH_HIGH_4HRS_UP	MMS_MOUSE_LYMPH_HIGH_4HRS_UP		35	0.44717228	1.2162555	0.18229167	0.24197479	1.0	8272	tags=51%, list=40%, signal=86%
LAL_KO_3MO_UP	LAL_KO_3MO_UP		46	0.4299201	1.2159898	0.15967247	0.2421249	1.0	1009	tags=11%, list=5%, signal=11%
RAY_P210_DIFF	RAY_P210_DIFF		53	0.4261237	1.215923	0.15517241	0.24194287	1.0	5012	tags=40%, list=24%, signal=52%
POD1_KO_MOST_UP	POD1_KO_MOST_UP		32	0.45314386	1.2155287	0.16872428	0.2423267	1.0	727	tags=16%, list=4%, signal=16%
VENTRICLES_UP	VENTRICLES_UP		205	0.3951236	1.2149671	0.039	0.24302395	1.0	6140	tags=37%, list=30%, signal=52%
ZHAN_TONSIL_PCBC	ZHAN_TONSIL_PCBC		43	0.43595132	1.2138983	0.15794872	0.24469723	1.0	4923	tags=40%, list=24%, signal=52%
YAGI_AML_PROG_ASSOC	YAGI_AML_PROG_ASSOC		127	0.3995528	1.2131103	0.06406406	0.24580063	1.0	5531	tags=39%, list=27%, signal=53%
CREB_BRAIN_2WKS_UP	CREB_BRAIN_2WKS_UP		24	0.46830565	1.21263	0.19680852	0.24634916	1.0	5123	tags=50%, list=25%, signal=66%
P21_P53_ANY_DN	P21_P53_ANY_DN		49	0.42863733	1.2125156	0.15580449	0.24621099	1.0	5691	tags=39%, list=28%, signal=53%
DSRNA_DN	DSRNA_DN		15	0.5001988	1.2121391	0.21995465	0.24657299	1.0	4045	tags=33%, list=20%, signal=41%
WNT_SIGNALING	WNT_SIGNALING		59	0.4229052	1.2118933	0.14343435	0.24668026	1.0	5610	tags=32%, list=27%, signal=44%
HDACI_COLON_CURSUL_UP	HDACI_COLON_CURSUL_UP		42	0.43502828	1.2117269	0.16460906	0.24666685	1.0	3619	tags=33%, list=18%, signal=40%
DRUG_RESISTANCE_AND_METABOLISM	DRUG_RESISTANCE_AND_METABOLISM		95	0.4070369	1.2113558	0.09428285	0.24703586	1.0	7548	tags=47%, list=37%, signal=74%
BCNU_GLIOMA_MGMT_24HRS_DN	BCNU_GLIOMA_MGMT_24HRS_DN		32	0.45476738	1.211185	0.1743215	0.24703513	1.0	3699	tags=28%, list=18%, signal=34%
HADDAD_HSC_CD7_DN	HADDAD_HSC_CD7_DN		84	0.40887982	1.2108803	0.11345381	0.24726841	1.0	4962	tags=35%, list=24%, signal=45%
UVC_HIGH_D3_DN	UVC_HIGH_D3_DN		46	0.43051565	1.2101105	0.14826176	0.24840255	1.0	6085	tags=43%, list=30%, signal=62%
MEF2DPATHWAY	MEF2DPATHWAY		20	0.4756324	1.2097266	0.2287234	0.24875936	1.0	3705	tags=30%, list=18%, signal=37%
P21_ANY_DN	P21_ANY_DN		35	0.447546	1.2088507	0.16894019	0.2500149	1.0	5728	tags=43%, list=28%, signal=59%
H2O2_CSBDIFF_C1	H2O2_CSBDIFF_C1		33	0.450039	1.2075953	0.17133956	0.25207368	1.0	2883	tags=39%, list=14%, signal=46%
ET743_RESIST_UP	ET743_RESIST_UP		17	0.4942875	1.2072194	0.2077185	0.25239548	1.0	4423	tags=47%, list=21%, signal=60%
CANCERDRUGS_PROBCELL_DN	CANCERDRUGS_PROBCELL_DN		15	0.49765366	1.206854	0.22247446	0.25279614	1.0	2864	tags=33%, list=14%, signal=39%
SIG_CD40PATHWAYMAP	SIG_CD40PATHWAYMAP		33	0.44530037	1.2058547	0.18267223	0.25432596	1.0	9757	tags=73%, list=47%, signal=138%
KUMAR_HOXA_DIFF	KUMAR_HOXA_DIFF		343	0.38460013	1.205849	0.0060	0.25400087	1.0	7023	tags=42%, list=34%, signal=62%
INSULIN_NIH3T3_UP	INSULIN_NIH3T3_UP		17	0.48999614	1.2051996	0.21657458	0.25486663	1.0	4923	tags=35%, list=24%, signal=46%
ERK5PATHWAY	ERK5PATHWAY		17	0.5047847	1.2050586	0.20066153	0.2548152	1.0	9757	tags=82%, list=47%, signal=156%
CITRATE_CYCLE_TCA_CYCLE	CITRATE_CYCLE_TCA_CYCLE		20	0.47457635	1.2025081	0.21945946	0.25926846	1.0	6119	tags=45%, list=30%, signal=64%
UVC_HIGH_D9_DN	UVC_HIGH_D9_DN		24	0.4644629	1.2017509	0.19251336	0.260399	1.0	6477	tags=54%, list=31%, signal=79%
UVC_TTD_8HR_DN	UVC_TTD_8HR_DN		165	0.39467856	1.2013978	0.059	0.26075307	1.0	9723	tags=65%, list=47%, signal=122%
UVC_TTD-XPCS_COMMON_UP	UVC_TTD-XPCS_COMMON_UP		21	0.47448668	1.2008525	0.22838847	0.26148507	1.0	1274	tags=24%, list=6%, signal=25%
NGUYEN_KERATO_UP	NGUYEN_KERATO_UP		28	0.45327225	1.1994404	0.20842105	0.26380172	1.0	6726	tags=50%, list=33%, signal=74%
WANG_MLL_CBP_VS_GMP_UP	WANG_MLL_CBP_VS_GMP_UP		36	0.43777135	1.1991308	0.21090534	0.26402864	1.0	5489	tags=47%, list=27%, signal=64%
HADDAD_CD45CD7_PLUS_VS_MINUS_DN	HADDAD_CD45CD7_PLUS_VS_MINUS_DN		84	0.40887982	1.1983193	0.11066398	0.2652567	1.0	4962	tags=35%, list=24%, signal=45%
YE_INTRAMETASTATIC_HCC_UP	YE_INTRAMETASTATIC_HCC_UP		21	0.46840432	1.1971455	0.23060344	0.2671762	1.0	2787	tags=29%, list=14%, signal=33%
RARRXRPATHWAY	RARRXRPATHWAY		15	0.50487566	1.1969743	0.22296543	0.2671634	1.0	8297	tags=73%, list=40%, signal=123%
UVC_XPCS_8HR_UP	UVC_XPCS_8HR_UP		58	0.4157289	1.1969073	0.16008106	0.26693207	1.0	2924	tags=28%, list=14%, signal=32%
CARDIACEGFPATHWAY	CARDIACEGFPATHWAY		17	0.48994997	1.1968596	0.22797357	0.26670653	1.0	1073	tags=18%, list=5%, signal=19%
IGF1RPATHWAY	IGF1RPATHWAY		15	0.5055604	1.1967046	0.22902495	0.26666763	1.0	3015	tags=33%, list=15%, signal=39%
AT1RPATHWAY	AT1RPATHWAY		34	0.43693885	1.1948292	0.20603538	0.26998085	1.0	9393	tags=65%, list=46%, signal=119%
UVB_SCC_DN	UVB_SCC_DN		105	0.39749786	1.1936675	0.10431294	0.2719232	1.0	3834	tags=31%, list=19%, signal=38%
UV-4NQO_FIBRO_DN	UV-4NQO_FIBRO_DN		28	0.4516998	1.1925286	0.19088016	0.27379796	1.0	9259	tags=61%, list=45%, signal=110%
CMV_HCMV_TIMECOURSE_14HRS_UP	CMV_HCMV_TIMECOURSE_14HRS_UP		45	0.42634195	1.1923282	0.20597322	0.27384445	1.0	5929	tags=49%, list=29%, signal=68%
HDACI_COLON_SUL16HRS_UP	HDACI_COLON_SUL16HRS_UP		42	0.4283682	1.191741	0.22222222	0.274635	1.0	2584	tags=26%, list=13%, signal=30%
HOFFMANN_BIVSBII_LGBII	HOFFMANN_BIVSBII_LGBII		101	0.40045178	1.1912072	0.11634905	0.2752976	1.0	8030	tags=53%, list=39%, signal=87%
STEMPATHWAY	STEMPATHWAY		15	0.5059029	1.1909894	0.23214285	0.27539533	1.0	3980	tags=27%, list=19%, signal=33%
BHATTACHARYA_ESC_UP	BHATTACHARYA_ESC_UP		62	0.4110621	1.1902573	0.14574899	0.2764313	1.0	4293	tags=34%, list=21%, signal=43%
CHIARETTI_ZAP70_DIFF	CHIARETTI_ZAP70_DIFF		67	0.409518	1.189463	0.16396761	0.277601	1.0	5254	tags=39%, list=25%, signal=52%
TGF_BETA_SIGNALING_PATHWAY	TGF_BETA_SIGNALING_PATHWAY		49	0.42039472	1.1882602	0.19096509	0.2795943	1.0	4632	tags=35%, list=22%, signal=45%
CMV_HCMV_6HRS_UP	CMV_HCMV_6HRS_UP		25	0.45342788	1.1878345	0.2344245	0.2800758	1.0	3431	tags=36%, list=17%, signal=43%
BCNU_GLIOMA_NOMGMT_48HRS_UP	BCNU_GLIOMA_NOMGMT_48HRS_UP		18	0.48046732	1.1872469	0.24945055	0.28083885	1.0	4859	tags=44%, list=24%, signal=58%
TENEDINI_MEGAKARYOCYTIC_GENES	TENEDINI_MEGAKARYOCYTIC_GENES		53	0.41556147	1.186791	0.17755102	0.28134778	1.0	1881	tags=19%, list=9%, signal=21%
IL1RPATHWAY	IL1RPATHWAY		31	0.44355947	1.1865566	0.22457626	0.28149384	1.0	7910	tags=55%, list=38%, signal=89%
ELECTRON_TRANSPORTER_ACTIVITY	ELECTRON_TRANSPORTER_ACTIVITY		113	0.39175153	1.1852891	0.12324649	0.28362468	1.0	5010	tags=36%, list=24%, signal=48%
PAR1PATHWAY	PAR1PATHWAY		19	0.46752137	1.1844769	0.24972618	0.28486186	1.0	9903	tags=74%, list=48%, signal=142%
ASTIER_FN_DIFF	ASTIER_FN_DIFF		61	0.40966785	1.184022	0.18954918	0.28546938	1.0	4434	tags=33%, list=22%, signal=42%
HSC_STHSC_FETAL	HSC_STHSC_FETAL		33	0.43688306	1.1839527	0.22094241	0.2852434	1.0	8359	tags=61%, list=41%, signal=102%
CHEN_HOXA5_TARGETS_UP	CHEN_HOXA5_TARGETS_UP		229	0.3843084	1.1833973	0.047	0.28598034	1.0	6313	tags=39%, list=31%, signal=56%
HSC_STHSC_SHARED	HSC_STHSC_SHARED		33	0.43688306	1.1817827	0.21979167	0.28879932	1.0	8359	tags=61%, list=41%, signal=102%
IRS1_KO_ADIP_DN	IRS1_KO_ADIP_DN		116	0.39372846	1.1808478	0.11723447	0.2903107	1.0	4581	tags=34%, list=22%, signal=43%
ET743PT650_COLONCA_DN	ET743PT650_COLONCA_DN		44	0.42515144	1.1804833	0.20368475	0.29070705	1.0	8045	tags=61%, list=39%, signal=100%
HSC_LTHSC_ADULT	HSC_LTHSC_ADULT		360	0.3753261	1.1794721	0.025	0.29238194	1.0	7450	tags=44%, list=36%, signal=67%
STEMCELL_COMMON_DN	STEMCELL_COMMON_DN		62	0.41300446	1.1786078	0.18319838	0.2937988	1.0	5901	tags=37%, list=29%, signal=52%
MOREAUX_TACI_HI_IN_BMPC	MOREAUX_TACI_HI_IN_BMPC		96	0.38959026	1.1785415	0.16616315	0.29354706	1.0	6463	tags=41%, list=31%, signal=59%
SHEPARD_CRASH_AND_BURN_MUT_VS_WT_DN	SHEPARD_CRASH_AND_BURN_MUT_VS_WT_DN		155	0.38798642	1.178534	0.085	0.29319292	1.0	5680	tags=34%, list=28%, signal=46%
HDACI_COLON_SUL12HRS_UP	HDACI_COLON_SUL12HRS_UP		26	0.44740114	1.1785252	0.23894736	0.29283834	1.0	2807	tags=31%, list=14%, signal=36%
ROSS_CBF_LEUKEMIA	ROSS_CBF_LEUKEMIA		65	0.40765786	1.1782116	0.19331984	0.2931368	1.0	5399	tags=40%, list=26%, signal=54%
IDX_TSA_UP_CLUSTER2	IDX_TSA_UP_CLUSTER2		60	0.4088147	1.1769977	0.17904374	0.29521954	1.0	4648	tags=35%, list=23%, signal=45%
LINDSTEDT_DEND_8H_VS_48H_DN	LINDSTEDT_DEND_8H_VS_48H_DN		67	0.40527624	1.1757853	0.18052739	0.2973909	1.0	2213	tags=18%, list=11%, signal=20%
STRESS_ARSENIC_SPECIFIC_DN	STRESS_ARSENIC_SPECIFIC_DN		27	0.44841126	1.1753402	0.23839663	0.29788715	1.0	7016	tags=56%, list=34%, signal=84%
GN_CAMP_GRANULOSA_UP	GN_CAMP_GRANULOSA_UP		53	0.4079288	1.174948	0.21348314	0.2983233	1.0	5229	tags=42%, list=25%, signal=55%
YAGI_AML_PROG_FAB	YAGI_AML_PROG_FAB		190	0.3796644	1.1744461	0.071	0.29898214	1.0	4923	tags=33%, list=24%, signal=43%
CMV_HCMV_TIMECOURSE_10HRS_DN	CMV_HCMV_TIMECOURSE_10HRS_DN		15	0.48648503	1.1735373	0.26651737	0.30047342	1.0	7816	tags=60%, list=38%, signal=97%
WONG_IFNA_HCC_RESISTANT_VS_SENSITIVE_DN	WONG_IFNA_HCC_RESISTANT_VS_SENSITIVE_DN		33	0.43752795	1.1726776	0.20959333	0.3018814	1.0	4480	tags=36%, list=22%, signal=46%
EICOSANOID_SYNTHESIS	EICOSANOID_SYNTHESIS		17	0.48058918	1.1724349	0.25905597	0.3019528	1.0	1589	tags=18%, list=8%, signal=19%
GSK3PATHWAY	GSK3PATHWAY		26	0.44891518	1.1713479	0.2455216	0.30389246	1.0	8658	tags=50%, list=42%, signal=86%
HTERT_DN	HTERT_DN		70	0.4044353	1.1707122	0.17658931	0.30488658	1.0	2902	tags=23%, list=14%, signal=27%
ERKPATHWAY	ERKPATHWAY		30	0.44055316	1.1692978	0.23924449	0.30744943	1.0	5218	tags=37%, list=25%, signal=49%
SA_PTEN_PATHWAY	SA_PTEN_PATHWAY		17	0.4804797	1.1691022	0.25995576	0.307482	1.0	9757	tags=82%, list=47%, signal=156%
SHEPARD_NEG_REG_OF_CELL_PROLIFERATION	SHEPARD_NEG_REG_OF_CELL_PROLIFERATION		108	0.3887491	1.1690919	0.15315315	0.3071269	1.0	4009	tags=26%, list=19%, signal=32%
HBX_HCC_DN	HBX_HCC_DN		22	0.461484	1.1684145	0.24567099	0.3081943	1.0	4488	tags=36%, list=22%, signal=46%
MUNSHI_MM_UP	MUNSHI_MM_UP		65	0.40405563	1.165691	0.20344129	0.31358513	1.0	5797	tags=46%, list=28%, signal=64%
IRITANI_ADPROX_LYMPH	IRITANI_ADPROX_LYMPH		125	0.3874737	1.164571	0.139	0.315611	1.0	4918	tags=32%, list=24%, signal=42%
UVC_HIGH_D5_DN	UVC_HIGH_D5_DN		36	0.4260955	1.1644511	0.23020834	0.3154839	1.0	6456	tags=44%, list=31%, signal=65%
VANTVEER_BREAST_OUTCOME_GOOD_VS_POOR_UP	VANTVEER_BREAST_OUTCOME_GOOD_VS_POOR_UP		26	0.44517225	1.1641879	0.25454545	0.31563	1.0	9074	tags=62%, list=44%, signal=110%
AGED_MOUSE_CORTEX_UP	AGED_MOUSE_CORTEX_UP		31	0.43953246	1.1629599	0.25520834	0.31788287	1.0	6994	tags=58%, list=34%, signal=88%
PGC1APATHWAY	PGC1APATHWAY		23	0.45521832	1.1626079	0.26960257	0.31814218	1.0	8367	tags=57%, list=41%, signal=95%
CELLCYCLEPATHWAY	CELLCYCLEPATHWAY		23	0.45301747	1.162225	0.2540366	0.31857702	1.0	7525	tags=57%, list=37%, signal=89%
UV-CMV_UNIQUE_HCMV_6HRS_DN	UV-CMV_UNIQUE_HCMV_6HRS_DN		82	0.39564165	1.1622115	0.18585859	0.31821728	1.0	6088	tags=37%, list=30%, signal=52%
GH_GHRHR_KO_6HRS_UP	GH_GHRHR_KO_6HRS_UP		69	0.40194342	1.1617918	0.20668693	0.31862834	1.0	3814	tags=25%, list=19%, signal=30%
REFRACTORY_GASTRIC_UP	REFRACTORY_GASTRIC_UP		87	0.39216107	1.1614645	0.17741935	0.31890497	1.0	8380	tags=57%, list=41%, signal=96%
INNEREAR_UP	INNEREAR_UP		40	0.4241578	1.1606913	0.24053223	0.32019404	1.0	4029	tags=33%, list=20%, signal=40%
HDACPATHWAY	HDACPATHWAY		30	0.43549135	1.1606084	0.26198083	0.31994912	1.0	8006	tags=47%, list=39%, signal=76%
TCELL_ANERGIC_UP	TCELL_ANERGIC_UP		81	0.39433435	1.1594254	0.18346775	0.32206443	1.0	3752	tags=26%, list=18%, signal=32%
ZHAN_MULTIPLE_MYELOMA_VS_NORMAL_DN	ZHAN_MULTIPLE_MYELOMA_VS_NORMAL_DN		39	0.41877806	1.1592089	0.23602484	0.3221372	1.0	5655	tags=38%, list=27%, signal=53%
KANG_TERT_DN	KANG_TERT_DN		96	0.38443494	1.158467	0.17	0.32337657	1.0	8058	tags=42%, list=39%, signal=68%
HSC_LTHSC_FETAL	HSC_LTHSC_FETAL		268	0.3728478	1.1581771	0.064	0.32360348	1.0	8306	tags=50%, list=40%, signal=82%
VIPPATHWAY	VIPPATHWAY		27	0.43584418	1.1578894	0.25665602	0.3237945	1.0	7929	tags=56%, list=38%, signal=90%
CMV_8HRS_DN	CMV_8HRS_DN		44	0.4173031	1.1576953	0.23541453	0.32383248	1.0	5116	tags=45%, list=25%, signal=60%
UVB_NHEK3_C8	UVB_NHEK3_C8		66	0.39734575	1.1572499	0.22695035	0.32444006	1.0	4466	tags=30%, list=22%, signal=39%
MAPK_CASCADE	MAPK_CASCADE		29	0.44195887	1.1570952	0.24893618	0.3243338	1.0	9757	tags=72%, list=47%, signal=137%
UVC_XPCS_ALL_UP	UVC_XPCS_ALL_UP		61	0.40099874	1.1562483	0.21057986	0.32579264	1.0	2924	tags=26%, list=14%, signal=30%
CMV-UV_HCMV_6HRS_UP	CMV-UV_HCMV_6HRS_UP		120	0.38309497	1.1559725	0.13313313	0.3260047	1.0	3782	tags=24%, list=18%, signal=29%
41BBPATHWAY	41BBPATHWAY		18	0.47205836	1.1555296	0.2763596	0.32658386	1.0	7714	tags=56%, list=37%, signal=89%
HSC_LTHSC_SHARED	HSC_LTHSC_SHARED		268	0.3728478	1.1552763	0.062	0.32673556	1.0	8306	tags=50%, list=40%, signal=82%
AGED_MOUSE_HIPPOCAMPUS_ANY_UP	AGED_MOUSE_HIPPOCAMPUS_ANY_UP		45	0.4141537	1.1549368	0.2349336	0.3270616	1.0	2090	tags=18%, list=10%, signal=20%
MUNSHI_MM_VS_PCS_UP	MUNSHI_MM_VS_PCS_UP		77	0.3860763	1.1545329	0.20060484	0.3274845	1.0	4846	tags=36%, list=24%, signal=47%
HSC_HSC_FETAL	HSC_HSC_FETAL		237	0.37294084	1.1534027	0.088	0.32951385	1.0	7256	tags=46%, list=35%, signal=70%
TPA_RESIST_LATE_UP	TPA_RESIST_LATE_UP		37	0.42423168	1.1530383	0.250774	0.32990545	1.0	6406	tags=41%, list=31%, signal=59%
TSADAC_HYPOMETH_HYPERAC_OVCA_UP	TSADAC_HYPOMETH_HYPERAC_OVCA_UP		16	0.47371033	1.1528955	0.29032257	0.32982805	1.0	8428	tags=63%, list=41%, signal=106%
GAY_YY1_DN	GAY_YY1_DN		243	0.37016577	1.1519138	0.086	0.33148095	1.0	4860	tags=31%, list=24%, signal=40%
BLEO_MOUSE_LYMPH_LOW_24HRS_DN	BLEO_MOUSE_LYMPH_LOW_24HRS_DN		27	0.44167414	1.1518079	0.269958	0.3313101	1.0	7583	tags=63%, list=37%, signal=99%
LU_IL4BCELL	LU_IL4BCELL		66	0.3985419	1.1501627	0.22960725	0.33451897	1.0	7010	tags=41%, list=34%, signal=62%
ST_MYOCYTE_AD_PATHWAY	ST_MYOCYTE_AD_PATHWAY		24	0.44230717	1.1501484	0.26972282	0.33414623	1.0	7079	tags=42%, list=34%, signal=63%
TARTE_MATURE_PC	TARTE_MATURE_PC		387	0.36744285	1.1493744	0.047	0.3354309	1.0	4883	tags=30%, list=24%, signal=38%
HSC_HSC_ADULT	HSC_HSC_ADULT		299	0.3671433	1.1493075	0.054	0.33518744	1.0	4521	tags=30%, list=22%, signal=38%
GAMMA_UNIQUE_FIBRO_DN	GAMMA_UNIQUE_FIBRO_DN		60	0.40364698	1.148803	0.22560975	0.3358786	1.0	5144	tags=37%, list=25%, signal=49%
BRCA_PROGNOSIS_NEG	BRCA_PROGNOSIS_NEG		95	0.3826269	1.1472864	0.19257773	0.3387617	1.0	4918	tags=35%, list=24%, signal=45%
CMV_HCMV_TIMECOURSE_24HRS_UP	CMV_HCMV_TIMECOURSE_24HRS_UP		72	0.39214993	1.1469812	0.20866935	0.33906144	1.0	4855	tags=36%, list=24%, signal=47%
TOLLPATHWAY	TOLLPATHWAY		33	0.42429736	1.1469476	0.27367327	0.3387407	1.0	7910	tags=55%, list=38%, signal=88%
SANSOM_APC_4_DN	SANSOM_APC_4_DN		68	0.3954882	1.1462232	0.21843687	0.33998594	1.0	5132	tags=34%, list=25%, signal=45%
SIG_IL4RECEPTOR_IN_B_LYPHOCYTES	SIG_IL4RECEPTOR_IN_B_LYPHOCYTES		27	0.43577883	1.1461259	0.28877005	0.33979553	1.0	9757	tags=78%, list=47%, signal=148%
DAVIES_N	DAVIES_N		19	0.46742228	1.1459403	0.28118163	0.33982655	1.0	3789	tags=32%, list=18%, signal=39%
BIOPEPTIDESPATHWAY	BIOPEPTIDESPATHWAY		38	0.40766877	1.1457653	0.2528616	0.33981353	1.0	9757	tags=61%, list=47%, signal=115%
G_PROTEIN_SIGNALING	G_PROTEIN_SIGNALING		91	0.38369706	1.1456255	0.19798996	0.33972	1.0	8077	tags=51%, list=39%, signal=83%
CMV_HCMV_TIMECOURSE_1HR_DN	CMV_HCMV_TIMECOURSE_1HR_DN		38	0.415904	1.1451075	0.2768595	0.3404215	1.0	9159	tags=63%, list=44%, signal=113%
CALCINEURINPATHWAY	CALCINEURINPATHWAY		19	0.45189855	1.1445851	0.30694142	0.34116676	1.0	7929	tags=47%, list=38%, signal=77%
BASSO_HCL_DIFF	BASSO_HCL_DIFF		86	0.38736057	1.1439025	0.20582329	0.3422256	1.0	4635	tags=30%, list=22%, signal=39%
ASTIER_BCELL	ASTIER_BCELL		60	0.39906672	1.143688	0.23689516	0.3423201	1.0	4434	tags=32%, list=22%, signal=40%
IDX_TSA_UP_CLUSTER4	IDX_TSA_UP_CLUSTER4		40	0.41283807	1.1435667	0.26136363	0.3421758	1.0	4125	tags=25%, list=20%, signal=31%
PROLIFERATION_GENES	PROLIFERATION_GENES		363	0.3651491	1.1433985	0.066	0.34210068	1.0	4009	tags=24%, list=19%, signal=29%
GENOTOXINS_ALL_4HRS_REG	GENOTOXINS_ALL_4HRS_REG		26	0.43012434	1.1426648	0.2857143	0.34324485	1.0	4814	tags=42%, list=23%, signal=55%
ACTINYPATHWAY	ACTINYPATHWAY		17	0.4679054	1.141137	0.30552545	0.34621537	1.0	3918	tags=47%, list=19%, signal=58%
BCNU_GLIOMA_NOMGMT_48HRS_DN	BCNU_GLIOMA_NOMGMT_48HRS_DN		31	0.4260151	1.141067	0.28050053	0.3459795	1.0	2638	tags=26%, list=13%, signal=30%
UREA_CYCLE_AND_METABOLISM_OF_AMINO_GROUPS	UREA_CYCLE_AND_METABOLISM_OF_AMINO_GROUPS		18	0.4712814	1.1407613	0.28446388	0.34623355	1.0	4931	tags=44%, list=24%, signal=58%
VERHAAK_AML_NPM1_MUT_VS_WT_DN	VERHAAK_AML_NPM1_MUT_VS_WT_DN		258	0.36576685	1.1399384	0.101	0.34769818	1.0	5696	tags=32%, list=28%, signal=43%
PENG_LEUCINE_DN	PENG_LEUCINE_DN		139	0.3747196	1.1398832	0.16533066	0.34743273	1.0	4543	tags=34%, list=22%, signal=43%
BCL2_FAMILY_AND_REG_NETWORK	BCL2_FAMILY_AND_REG_NETWORK		21	0.4480541	1.1396149	0.29398906	0.34760317	1.0	6236	tags=57%, list=30%, signal=82%
SIG_INSULIN_RECEPTOR_PATHWAY_IN_CARDIAC_MYOCYTES	SIG_INSULIN_RECEPTOR_PATHWAY_IN_CARDIAC_MYOCYTES		51	0.40686655	1.1382701	0.25333333	0.3501906	1.0	6236	tags=45%, list=30%, signal=65%
INSULIN_ADIP_SENS_DN	INSULIN_ADIP_SENS_DN		17	0.46538392	1.1380857	0.31428573	0.3501987	1.0	3984	tags=47%, list=19%, signal=58%
AGUIRRE_PANCREAS_CHR9	AGUIRRE_PANCREAS_CHR9		24	0.44128647	1.1364874	0.3009605	0.35333973	1.0	9492	tags=79%, list=46%, signal=147%
ROME_INSULIN_2F_DN	ROME_INSULIN_2F_DN		25	0.43568435	1.1347231	0.30851063	0.3567646	1.0	4658	tags=32%, list=23%, signal=41%
OXSTRESS_BREASTCA_UP	OXSTRESS_BREASTCA_UP		29	0.4243148	1.134539	0.30021143	0.35675085	1.0	4353	tags=34%, list=21%, signal=44%
IL2RBPATHWAY	IL2RBPATHWAY		34	0.41201735	1.1338582	0.27385893	0.35783297	1.0	8587	tags=62%, list=42%, signal=106%
CPR_NULL_LIVER_DN	CPR_NULL_LIVER_DN		17	0.46182373	1.1338439	0.30043858	0.35745472	1.0	8245	tags=71%, list=40%, signal=118%
HSC_HSC_SHARED	HSC_HSC_SHARED		223	0.36583328	1.1330942	0.126	0.3587274	1.0	4502	tags=30%, list=22%, signal=38%
NOVA2_KO_SPLICING	NOVA2_KO_SPLICING		42	0.4116882	1.1329525	0.2889577	0.35864624	1.0	7339	tags=45%, list=36%, signal=70%
CMV_HCMV_TIMECOURSE_48HRS_DN	CMV_HCMV_TIMECOURSE_48HRS_DN		110	0.3784692	1.1323196	0.2032032	0.3596777	1.0	4329	tags=27%, list=21%, signal=34%
UV-CMV_UNIQUE_HCMV_6HRS_UP	UV-CMV_UNIQUE_HCMV_6HRS_UP		102	0.37715256	1.1322519	0.21909548	0.3594216	1.0	3199	tags=21%, list=16%, signal=24%
TYPE_III_SECRETION_SYSTEM	TYPE_III_SECRETION_SYSTEM		21	0.44410315	1.1319602	0.31764707	0.35966253	1.0	4710	tags=33%, list=23%, signal=43%
ROSS_CBF	ROSS_CBF		82	0.38471508	1.1315624	0.23790322	0.36010265	1.0	5399	tags=38%, list=26%, signal=51%
BRENTANI_TRANSPORT_OF_VESICLES	BRENTANI_TRANSPORT_OF_VESICLES		24	0.43852687	1.1314625	0.2911796	0.3599117	1.0	5230	tags=46%, list=25%, signal=61%
ATMPATHWAY	ATMPATHWAY		19	0.46236435	1.1310744	0.309628	0.3603466	1.0	2402	tags=26%, list=12%, signal=30%
PENG_GLUTAMINE_DN	PENG_GLUTAMINE_DN		248	0.36446851	1.130359	0.102	0.36153877	1.0	6054	tags=41%, list=29%, signal=58%
HIPPOCAMPUS_DEVELOPMENT_NEONATAL	HIPPOCAMPUS_DEVELOPMENT_NEONATAL		27	0.42690238	1.1299504	0.3131635	0.3620746	1.0	3717	tags=30%, list=18%, signal=36%
TPA_RESIST_EARLY_DN	TPA_RESIST_EARLY_DN		74	0.38648084	1.1292799	0.24217962	0.36311278	1.0	4855	tags=35%, list=24%, signal=46%
BREAST_CANCER_ESTROGEN_SIGNALING	BREAST_CANCER_ESTROGEN_SIGNALING		93	0.3764086	1.1292694	0.247	0.36272922	1.0	3957	tags=30%, list=19%, signal=37%
SHEPARD_POS_REG_OF_CELL_PROLIFERATION	SHEPARD_POS_REG_OF_CELL_PROLIFERATION		93	0.3806178	1.1278014	0.21364093	0.3656215	1.0	7009	tags=38%, list=34%, signal=57%
HIF1_TARGETS	HIF1_TARGETS		36	0.4153021	1.1273552	0.2940563	0.36622798	1.0	3398	tags=28%, list=16%, signal=33%
P53PATHWAY	P53PATHWAY		16	0.47272858	1.1265119	0.31438127	0.3676777	1.0	5626	tags=50%, list=27%, signal=69%
HUMAN_TISSUE_PANCREAS	HUMAN_TISSUE_PANCREAS		40	0.40906888	1.1264439	0.28822315	0.36742476	1.0	7462	tags=45%, list=36%, signal=70%
G2PATHWAY	G2PATHWAY		23	0.43998802	1.1252989	0.32869378	0.3695519	1.0	3984	tags=35%, list=19%, signal=43%
RHOPATHWAY	RHOPATHWAY		29	0.42062673	1.1234725	0.3130252	0.3731936	1.0	8346	tags=69%, list=41%, signal=116%
UVC_TTD-XPCS_COMMON_DN	UVC_TTD-XPCS_COMMON_DN		144	0.36877847	1.1229657	0.197	0.37392342	1.0	9101	tags=62%, list=44%, signal=110%
AGUIRRE_PANCREAS_CHR7	AGUIRRE_PANCREAS_CHR7		48	0.39930892	1.1226375	0.2958035	0.37425306	1.0	7330	tags=50%, list=36%, signal=77%
DOX_RESIST_GASTRIC_UP	DOX_RESIST_GASTRIC_UP		44	0.40449277	1.1217871	0.29501525	0.37572706	1.0	6910	tags=45%, list=34%, signal=68%
HPV31_DN	HPV31_DN		47	0.40165448	1.1209989	0.28702757	0.3771353	1.0	1401	tags=19%, list=7%, signal=20%
INFLAMPATHWAY	INFLAMPATHWAY		29	0.42592117	1.1207834	0.2904911	0.3772111	1.0	4173	tags=24%, list=20%, signal=30%
HDACI_COLON_CUR12HRS_UP	HDACI_COLON_CUR12HRS_UP		21	0.43677384	1.1207451	0.31229597	0.3768894	1.0	3327	tags=29%, list=16%, signal=34%
IFN_BETA_GLIOMA_UP	IFN_BETA_GLIOMA_UP		63	0.38575026	1.1204866	0.26586103	0.37704864	1.0	4707	tags=30%, list=23%, signal=39%
CXCR4PATHWAY	CXCR4PATHWAY		24	0.43776375	1.1201172	0.3177471	0.37744847	1.0	4167	tags=33%, list=20%, signal=42%
FLAGELLAR_ASSEMBLY	FLAGELLAR_ASSEMBLY		21	0.44410315	1.1199793	0.335141	0.37736392	1.0	4710	tags=33%, list=23%, signal=43%
CARIES_PULP_UP	CARIES_PULP_UP		205	0.36353645	1.1195003	0.177	0.37805572	1.0	1426	tags=12%, list=7%, signal=12%
PRMT5_KD_DN	PRMT5_KD_DN		25	0.4298815	1.119336	0.3077731	0.37805176	1.0	3331	tags=24%, list=16%, signal=29%
SIG_PIP3_SIGNALING_IN_B_LYMPHOCYTES	SIG_PIP3_SIGNALING_IN_B_LYMPHOCYTES		35	0.4121077	1.1190076	0.3045738	0.37833187	1.0	6236	tags=40%, list=30%, signal=57%
PTDINSPATHWAY	PTDINSPATHWAY		22	0.4399422	1.118404	0.3262032	0.37926367	1.0	6236	tags=45%, list=30%, signal=65%
AGED_MOUSE_RETINA_ANY_UP	AGED_MOUSE_RETINA_ANY_UP		21	0.4414222	1.1174059	0.3223684	0.38111395	1.0	7860	tags=52%, list=38%, signal=85%
P53_BRCA1_UP	P53_BRCA1_UP		31	0.41624448	1.1161367	0.31928346	0.38360757	1.0	4399	tags=39%, list=21%, signal=49%
ATP_SYNTHESIS	ATP_SYNTHESIS		21	0.44410315	1.1144727	0.3275862	0.38701066	1.0	4710	tags=33%, list=23%, signal=43%
CMV_HCMV_TIMECOURSE_18HRS_UP	CMV_HCMV_TIMECOURSE_18HRS_UP		74	0.3841025	1.1133834	0.2826962	0.38909665	1.0	6279	tags=43%, list=30%, signal=62%
ST_GA12_PATHWAY	ST_GA12_PATHWAY		21	0.44797298	1.1130313	0.3269639	0.3894787	1.0	8593	tags=67%, list=42%, signal=114%
GREENBAUM_E2A_UP	GREENBAUM_E2A_UP		33	0.41115355	1.1124544	0.3185654	0.3903907	1.0	4979	tags=33%, list=24%, signal=44%
MOREAUX_TACI_HI_VS_LOW_UP	MOREAUX_TACI_HI_VS_LOW_UP		413	0.3538864	1.1121681	0.104	0.39062926	1.0	7097	tags=42%, list=34%, signal=62%
CHIARETTI_T_ALL_DIFF	CHIARETTI_T_ALL_DIFF		278	0.35848245	1.1106353	0.152	0.39375716	1.0	2588	tags=19%, list=13%, signal=22%
HOX_GENES	HOX_GENES		54	0.3912882	1.110402	0.299389	0.39391395	1.0	7236	tags=44%, list=35%, signal=68%
BLOOD_CLOTTING_CASCADE	BLOOD_CLOTTING_CASCADE		20	0.44176257	1.1101587	0.34388646	0.394094	1.0	3043	tags=20%, list=15%, signal=23%
IGF1PATHWAY	IGF1PATHWAY		20	0.43930563	1.1099701	0.332244	0.3941123	1.0	8147	tags=60%, list=40%, signal=99%
HDACI_COLON_CUR24HRS_UP	HDACI_COLON_CUR24HRS_UP		37	0.40458965	1.1099532	0.3257024	0.39372745	1.0	4706	tags=38%, list=23%, signal=49%
PYK2PATHWAY	PYK2PATHWAY		28	0.4241603	1.1093959	0.3424084	0.39457718	1.0	9946	tags=71%, list=48%, signal=138%
INTEGRINPATHWAY	INTEGRINPATHWAY		34	0.40636963	1.1086231	0.31573498	0.39595574	1.0	5309	tags=47%, list=26%, signal=63%
HDACI_COLON_SUL_UP	HDACI_COLON_SUL_UP		131	0.3664026	1.108489	0.226	0.39584142	1.0	3972	tags=28%, list=19%, signal=35%
HOGERKORP_CD44_DN	HOGERKORP_CD44_DN		22	0.43724018	1.1084726	0.3362256	0.39544132	1.0	4209	tags=32%, list=20%, signal=40%
HYPERTROPHY_MODEL	HYPERTROPHY_MODEL		20	0.43711346	1.1080287	0.34545454	0.39600298	1.0	1824	tags=20%, list=9%, signal=22%
ZHAN_MMPC_PC	ZHAN_MMPC_PC		22	0.43201503	1.1075425	0.34078807	0.39668784	1.0	7613	tags=41%, list=37%, signal=65%
P53_SIGNALING	P53_SIGNALING		93	0.37389234	1.106127	0.29246232	0.39946443	1.0	6975	tags=49%, list=34%, signal=74%
HDACI_COLON_SUL48HRS_UP	HDACI_COLON_SUL48HRS_UP		90	0.36931393	1.104439	0.27911645	0.4030086	1.0	3972	tags=29%, list=19%, signal=36%
TPA_RESIST_MIDDLE_DN	TPA_RESIST_MIDDLE_DN		108	0.37380603	1.1040815	0.27855712	0.40346637	1.0	4855	tags=35%, list=24%, signal=46%
LIZUKA_G1_SM_G2	LIZUKA_G1_SM_G2		25	0.42254236	1.1026229	0.33333334	0.4064619	1.0	6804	tags=48%, list=33%, signal=72%
HOFFMANN_BIVSBII_BI	HOFFMANN_BIVSBII_BI		97	0.37207088	1.1004916	0.27227226	0.4109699	1.0	8441	tags=53%, list=41%, signal=89%
HYPOPHYSECTOMY_RAT_DN	HYPOPHYSECTOMY_RAT_DN		49	0.38955233	1.1003493	0.33333334	0.41084892	1.0	2976	tags=33%, list=14%, signal=38%
BASSO_REGULATORY_HUBS	BASSO_REGULATORY_HUBS		138	0.36445212	1.0996429	0.26626626	0.41205487	1.0	6998	tags=45%, list=34%, signal=68%
MYOD_NIH3T3_UP	MYOD_NIH3T3_UP		82	0.3727583	1.0975689	0.29032257	0.41653484	1.0	1726	tags=18%, list=8%, signal=20%
CIS_XPC_UP	CIS_XPC_UP		149	0.35999927	1.0966313	0.25125125	0.41834703	1.0	5115	tags=34%, list=25%, signal=45%
STRESS_IONIZING_SPECIFIC_UP	STRESS_IONIZING_SPECIFIC_UP		15	0.46351293	1.095684	0.36312848	0.42010942	1.0	3560	tags=40%, list=17%, signal=48%
UVC_LOW_ALL_UP	UVC_LOW_ALL_UP		19	0.4409979	1.0942327	0.36363637	0.4229893	1.0	1194	tags=21%, list=6%, signal=22%
KERATINOCYTEPATHWAY	KERATINOCYTEPATHWAY		43	0.38736495	1.0918658	0.34571722	0.4281639	1.0	10087	tags=70%, list=49%, signal=136%
DOX_RESIST_GASTRIC_DN	DOX_RESIST_GASTRIC_DN		17	0.44610944	1.0906522	0.3548035	0.43062267	1.0	4316	tags=41%, list=21%, signal=52%
STANELLE_E2F1_UP	STANELLE_E2F1_UP		28	0.4086005	1.0903825	0.36886102	0.4308435	1.0	8942	tags=57%, list=43%, signal=101%
TNFR2PATHWAY	TNFR2PATHWAY		18	0.43991873	1.0884655	0.3824176	0.43494576	1.0	7714	tags=61%, list=37%, signal=98%
ROTH_HTERT_DIFF	ROTH_HTERT_DIFF		31	0.40560883	1.086814	0.3599585	0.43843904	1.0	7548	tags=52%, list=37%, signal=81%
CITED1_KO_HET_DN	CITED1_KO_HET_DN		30	0.4102569	1.0864757	0.36212277	0.438791	1.0	4075	tags=33%, list=20%, signal=41%
CMV_UV-CMV_COMMON_HCMV_6HRS_UP	CMV_UV-CMV_COMMON_HCMV_6HRS_UP		20	0.42949706	1.085517	0.3802817	0.4406591	1.0	3431	tags=35%, list=17%, signal=42%
AGEING_BRAIN_DN	AGEING_BRAIN_DN		120	0.36116716	1.0848864	0.30290872	0.44162726	1.0	8396	tags=52%, list=41%, signal=88%
GLUTAMATE_METABOLISM	GLUTAMATE_METABOLISM		24	0.4136819	1.081893	0.3843717	0.44826272	1.0	2681	tags=25%, list=13%, signal=29%
PARK_RARALPHA_UP	PARK_RARALPHA_UP		38	0.39036015	1.0818776	0.35240042	0.4478265	1.0	3137	tags=24%, list=15%, signal=28%
NUMATA_G_CSF_DIFF	NUMATA_G_CSF_DIFF		18	0.43929824	1.0817441	0.3874459	0.44769233	1.0	6825	tags=56%, list=33%, signal=83%
GAY_YY1_UP	GAY_YY1_UP		195	0.3514171	1.0811492	0.258	0.44862238	1.0	4446	tags=26%, list=22%, signal=33%
LVAD_HEARTFAILURE_UP	LVAD_HEARTFAILURE_UP		89	0.3616879	1.0803249	0.32261306	0.45013317	1.0	3958	tags=25%, list=19%, signal=30%
HYPOXIA_FIBRO_UP	HYPOXIA_FIBRO_UP		20	0.43257394	1.0793421	0.36939892	0.452061	1.0	3398	tags=30%, list=16%, signal=36%
GH_GHRHR_KO_24HRS_UP	GH_GHRHR_KO_24HRS_UP		142	0.3557936	1.0777551	0.2902903	0.4554633	1.0	3860	tags=25%, list=19%, signal=31%
FETAL_LIVER_VS_ADULT_LIVER_GNF2	FETAL_LIVER_VS_ADULT_LIVER_GNF2		70	0.37263003	1.0775676	0.34541792	0.45546362	1.0	6847	tags=37%, list=33%, signal=55%
LIZUKA_L1_GR_G1	LIZUKA_L1_GR_G1		20	0.42744613	1.077005	0.36205018	0.45632467	1.0	1647	tags=20%, list=8%, signal=22%
SANSOM_APC_5_DN	SANSOM_APC_5_DN		327	0.34400573	1.0745735	0.22	0.46183002	1.0	5369	tags=32%, list=26%, signal=42%
ADIP_DIFF_UP	ADIP_DIFF_UP		67	0.3715334	1.0739021	0.36097068	0.46300128	1.0	5072	tags=42%, list=25%, signal=55%
TH1TH2PATHWAY	TH1TH2PATHWAY		17	0.43966413	1.0731966	0.3988889	0.46423993	1.0	1158	tags=12%, list=6%, signal=12%
HDACI_COLON_CLUSTER7	HDACI_COLON_CLUSTER7		15	0.4514256	1.0727198	0.40691194	0.46492648	1.0	4591	tags=33%, list=22%, signal=43%
SA_B_CELL_RECEPTOR_COMPLEXES	SA_B_CELL_RECEPTOR_COMPLEXES		24	0.41326708	1.0705103	0.37869197	0.46973258	1.0	4534	tags=38%, list=22%, signal=48%
TPA_RESIST_EARLY_UP	TPA_RESIST_EARLY_UP		30	0.39748013	1.070306	0.39747635	0.46973956	1.0	7279	tags=43%, list=35%, signal=67%
CMV_HCMV_TIMECOURSE_16HRS_UP	CMV_HCMV_TIMECOURSE_16HRS_UP		57	0.37483135	1.0701191	0.38351983	0.46970487	1.0	5516	tags=37%, list=27%, signal=50%
HOFMANN_MANTEL_LYMPHOMA_VS_LYMPH_NODES_DN	HOFMANN_MANTEL_LYMPHOMA_VS_LYMPH_NODES_DN		39	0.39137277	1.0687515	0.3870293	0.47256145	1.0	7581	tags=54%, list=37%, signal=85%
STRESS_GENOTOXIC_SPECIFIC_UP	STRESS_GENOTOXIC_SPECIFIC_UP		34	0.39731827	1.0683117	0.3970894	0.47313312	1.0	4571	tags=38%, list=22%, signal=49%
IFN_BETA_GLIOMA_DN	IFN_BETA_GLIOMA_DN		44	0.38201812	1.0661619	0.39179486	0.47792083	1.0	4978	tags=41%, list=24%, signal=54%
WILLERT_WNT_NCCIT_ALL_UP	WILLERT_WNT_NCCIT_ALL_UP		23	0.41398084	1.0646933	0.40563992	0.48110986	1.0	5428	tags=35%, list=26%, signal=47%
ST_PHOSPHOINOSITIDE_3_KINASE_PATHWAY	ST_PHOSPHOINOSITIDE_3_KINASE_PATHWAY		35	0.39019582	1.0618144	0.39834026	0.48766243	1.0	6236	tags=49%, list=30%, signal=70%
ADIP_DIFF_CLUSTER3	ADIP_DIFF_CLUSTER3		33	0.39420187	1.0616474	0.39957938	0.48755887	1.0	4295	tags=30%, list=21%, signal=38%
BCNU_GLIOMA_MGMT_48HRS_DN	BCNU_GLIOMA_MGMT_48HRS_DN		158	0.34777695	1.0603553	0.34534535	0.49022704	1.0	3289	tags=20%, list=16%, signal=24%
PARK_RARALPHA_MOD	PARK_RARALPHA_MOD		61	0.3654232	1.0600141	0.37881875	0.49056587	1.0	3317	tags=28%, list=16%, signal=33%
PHOSPHATIDYLINOSITOL_SIGNALING_SYSTEM	PHOSPHATIDYLINOSITOL_SIGNALING_SYSTEM		90	0.36229146	1.0598911	0.36108324	0.4903696	1.0	9183	tags=58%, list=45%, signal=104%
GH_HYPOPHYSECTOMY_RAT_DN	GH_HYPOPHYSECTOMY_RAT_DN		15	0.44462132	1.0563836	0.40807176	0.49825534	1.0	4009	tags=33%, list=19%, signal=41%
SA_TRKA_RECEPTOR	SA_TRKA_RECEPTOR		16	0.43575084	1.0555134	0.41336355	0.49986136	1.0	7688	tags=50%, list=37%, signal=80%
CDMACPATHWAY	CDMACPATHWAY		16	0.43394774	1.0547848	0.41019955	0.50120264	1.0	3015	tags=25%, list=15%, signal=29%
NUCLEAR_RECEPTORS	NUCLEAR_RECEPTORS		40	0.38137522	1.0536363	0.41084462	0.50359434	1.0	9687	tags=65%, list=47%, signal=122%
CYTOKINEPATHWAY	CYTOKINEPATHWAY		20	0.41846296	1.0530189	0.42134213	0.5046077	1.0	2716	tags=15%, list=13%, signal=17%
EDG1PATHWAY	EDG1PATHWAY		25	0.40677208	1.0520506	0.42566845	0.506476	1.0	6689	tags=40%, list=32%, signal=59%
TALL1PATHWAY	TALL1PATHWAY		15	0.4397013	1.0509386	0.4303233	0.5086703	1.0	8979	tags=53%, list=44%, signal=94%
ALKPATHWAY	ALKPATHWAY		33	0.3871718	1.0507437	0.43153527	0.5086735	1.0	3653	tags=27%, list=18%, signal=33%
COCAINE_BRAIN_5D_UP	COCAINE_BRAIN_5D_UP		63	0.36588824	1.0494953	0.40324214	0.51129454	1.0	6021	tags=35%, list=29%, signal=49%
CAMPTOTHECIN_PROBCELL_DN	CAMPTOTHECIN_PROBCELL_DN		30	0.40204126	1.0482397	0.41182682	0.51381934	1.0	5854	tags=47%, list=28%, signal=65%
OLDWERNER_FIBRO_UP	OLDWERNER_FIBRO_UP		25	0.40137303	1.0476996	0.42478815	0.5146095	1.0	4440	tags=28%, list=22%, signal=36%
TPA_RESIST_LATE_DN	TPA_RESIST_LATE_DN		63	0.36088052	1.0473062	0.4071066	0.5150376	1.0	8206	tags=51%, list=40%, signal=84%
HALMOS_CEBP_DN	HALMOS_CEBP_DN		43	0.37396568	1.0467244	0.42520493	0.5158879	1.0	3237	tags=21%, list=16%, signal=25%
AGED_RHESUS_UP	AGED_RHESUS_UP		198	0.34008697	1.0465854	0.36	0.5156896	1.0	3752	tags=21%, list=18%, signal=26%
GHPATHWAY	GHPATHWAY		27	0.3955278	1.0441352	0.43931258	0.52130204	1.0	10524	tags=67%, list=51%, signal=136%
AGED_MOUSE_HIPPOCAMPUS_ANY_DN	AGED_MOUSE_HIPPOCAMPUS_ANY_DN		42	0.37528393	1.0434387	0.41400617	0.5224348	1.0	7168	tags=43%, list=35%, signal=66%
GOLDRATH_CELLCYCLE	GOLDRATH_CELLCYCLE		28	0.3986327	1.0419044	0.43382353	0.52567625	1.0	4552	tags=32%, list=22%, signal=41%
TAKEDA_NUP8_HOXA9_16D_DN	TAKEDA_NUP8_HOXA9_16D_DN		228	0.33563808	1.0417848	0.38	0.5254577	1.0	7713	tags=43%, list=37%, signal=69%
TAKEDA_NUP8_HOXA9_16D_UP	TAKEDA_NUP8_HOXA9_16D_UP		172	0.34003732	1.041571	0.3823824	0.52545285	1.0	5528	tags=30%, list=27%, signal=40%
AGED_MOUSE_HYPOTH_UP	AGED_MOUSE_HYPOTH_UP		44	0.3749428	1.0414617	0.4337102	0.52520037	1.0	5834	tags=36%, list=28%, signal=51%
GO_ROS	GO_ROS		26	0.39716262	1.0413677	0.43855932	0.52491355	1.0	7251	tags=42%, list=35%, signal=65%
CHIARETTI_T_ALL	CHIARETTI_T_ALL		255	0.3338903	1.0375586	0.366	0.5338322	1.0	2588	tags=18%, list=13%, signal=20%
FMLPPATHWAY	FMLPPATHWAY		35	0.37801754	1.0370992	0.4359504	0.5344289	1.0	8147	tags=40%, list=40%, signal=66%
MITOCHONDRIAL_FATTY_ACID_BETAOXIDATION	MITOCHONDRIAL_FATTY_ACID_BETAOXIDATION		16	0.42716375	1.0370041	0.44213974	0.5341296	1.0	1397	tags=31%, list=7%, signal=33%
GLEEVECPATHWAY	GLEEVECPATHWAY		22	0.4067301	1.0361392	0.44717184	0.53568655	1.0	3723	tags=27%, list=18%, signal=33%
LEE_TCELLS7_UP	LEE_TCELLS7_UP		15	0.43259218	1.0350051	0.45939934	0.53800553	1.0	4820	tags=40%, list=23%, signal=52%
CELL_ADHESION	CELL_ADHESION		173	0.33867446	1.034236	0.405	0.53941727	1.0	8343	tags=42%, list=40%, signal=69%
ADIPOGENESIS_HMSC_CLASS3_UP	ADIPOGENESIS_HMSC_CLASS3_UP		66	0.354687	1.03312	0.43743643	0.54165405	1.0	3147	tags=27%, list=15%, signal=32%
AGUIRRE_PANCREAS_CHR18	AGUIRRE_PANCREAS_CHR18		17	0.42454943	1.0327075	0.45742357	0.54207766	1.0	7150	tags=59%, list=35%, signal=90%
CMV-UV_HCMV_6HRS_DN	CMV-UV_HCMV_6HRS_DN		108	0.34742844	1.0326347	0.4437751	0.5417309	1.0	5086	tags=32%, list=25%, signal=43%
PPARAPATHWAY	PPARAPATHWAY		54	0.36044618	1.0299962	0.44659206	0.54755634	1.0	8245	tags=54%, list=40%, signal=89%
TYROSINE_METABOLISM	TYROSINE_METABOLISM		31	0.38253346	1.029328	0.48637316	0.5487234	1.0	1777	tags=13%, list=9%, signal=14%
ARGININE_AND_PROLINE_METABOLISM	ARGININE_AND_PROLINE_METABOLISM		42	0.37180302	1.0292927	0.46177685	0.5482745	1.0	5730	tags=36%, list=28%, signal=49%
CELL_SURFACE_RECEPTOR_LINKED_SIGNAL_TRANSDUCTION	CELL_SURFACE_RECEPTOR_LINKED_SIGNAL_TRANSDUCTION		130	0.34066293	1.0250802	0.4529058	0.5579553	1.0	5986	tags=25%, list=29%, signal=36%
HOFMANN_MDS_CD34_LOW_AND_HIGH_RISK	HOFMANN_MDS_CD34_LOW_AND_HIGH_RISK		46	0.3639356	1.0233406	0.45510203	0.56162316	1.0	5269	tags=37%, list=26%, signal=50%
SA_CASPASE_CASCADE	SA_CASPASE_CASCADE		16	0.42793965	1.0232025	0.44988865	0.56141025	1.0	5367	tags=44%, list=26%, signal=59%
ZHAN_MMPC_LATEVS	ZHAN_MMPC_LATEVS		45	0.36381558	1.022905	0.45547596	0.5615561	1.0	3064	tags=22%, list=15%, signal=26%
TPA_SKIN_DN	TPA_SKIN_DN		16	0.42439884	1.0226676	0.45861298	0.56155	1.0	654	tags=13%, list=3%, signal=13%
LAL_KO_6MO_UP	LAL_KO_6MO_UP		61	0.35687238	1.020684	0.47768763	0.5659526	1.0	1009	tags=8%, list=5%, signal=9%
CELL_PROLIFERATION	CELL_PROLIFERATION		203	0.33001402	1.0205244	0.439	0.5657721	1.0	4590	tags=26%, list=22%, signal=33%
SPPAPATHWAY	SPPAPATHWAY		20	0.40289456	1.0193003	0.4681769	0.56818116	1.0	9757	tags=70%, list=47%, signal=133%
EMT_UP	EMT_UP		61	0.35369942	1.019105	0.46490335	0.56811774	1.0	4635	tags=31%, list=22%, signal=40%
ELECTRON_TRANSPORT	ELECTRON_TRANSPORT		74	0.34752062	1.0187693	0.46666667	0.56838447	1.0	5727	tags=31%, list=28%, signal=43%
PDGF_ES_UP	PDGF_ES_UP		18	0.41144148	1.0187154	0.48975188	0.56795037	1.0	7011	tags=50%, list=34%, signal=76%
NELSON_ANDROGEN_UP	NELSON_ANDROGEN_UP		60	0.35113585	1.0185227	0.49392712	0.5678297	1.0	5231	tags=40%, list=25%, signal=53%
UVB_NHEK3_C3	UVB_NHEK3_C3		17	0.41650385	1.0179938	0.4719472	0.56849617	1.0	3168	tags=29%, list=15%, signal=35%
BRG1_ALAB_DN	BRG1_ALAB_DN		37	0.37088433	1.0174549	0.4916318	0.56923336	1.0	4639	tags=27%, list=23%, signal=35%
ADDYA_K562_HEMIN_TREATMENT	ADDYA_K562_HEMIN_TREATMENT		70	0.34632355	1.0172317	0.46686748	0.5692137	1.0	4409	tags=36%, list=21%, signal=45%
TOB1PATHWAY	TOB1PATHWAY		17	0.4158742	1.0164269	0.47058824	0.57063687	1.0	1779	tags=18%, list=9%, signal=19%
CORTEX_ENRICHMENT_LATE_UP	CORTEX_ENRICHMENT_LATE_UP		20	0.40111843	1.0141064	0.4876211	0.5756631	1.0	6967	tags=60%, list=34%, signal=91%
SHEPARD_CELL_PROLIFERATION	SHEPARD_CELL_PROLIFERATION		203	0.33001402	1.0126048	0.464	0.578697	1.0	4590	tags=26%, list=22%, signal=33%
LEE_TCELLS6_UP	LEE_TCELLS6_UP		27	0.37803072	1.0114751	0.49684212	0.58087224	1.0	5123	tags=26%, list=25%, signal=34%
CCR3PATHWAY	CCR3PATHWAY		22	0.39195693	1.0113517	0.50053364	0.58058226	1.0	8787	tags=55%, list=43%, signal=95%
LEE_MYC_TGFA_DN	LEE_MYC_TGFA_DN		63	0.35080352	1.0098919	0.47724974	0.5836141	1.0	4974	tags=25%, list=24%, signal=33%
ZHAN_MM_CD138_MS_VS_REST	ZHAN_MM_CD138_MS_VS_REST		47	0.35730508	1.0086405	0.51321137	0.58609694	1.0	10287	tags=64%, list=50%, signal=127%
HEMATOP_STEM_ALL_UP	HEMATOP_STEM_ALL_UP		36	0.37148705	1.0076152	0.4845679	0.58809674	1.0	952	tags=14%, list=5%, signal=15%
S1P_SIGNALING	S1P_SIGNALING		24	0.38932943	1.0073215	0.4910053	0.5882257	1.0	7870	tags=50%, list=38%, signal=81%
LEE_CIP_DN	LEE_CIP_DN		65	0.35055947	1.0068578	0.5030181	0.58876663	1.0	3228	tags=20%, list=16%, signal=24%
SARCOMAS_LEIOMYOSARCOMA_CALP_UP	SARCOMAS_LEIOMYOSARCOMA_CALP_UP		15	0.42032024	1.0066754	0.48106903	0.5886195	1.0	6940	tags=53%, list=34%, signal=80%
ZHAN_MM_CD138_CD2_VS_REST	ZHAN_MM_CD138_CD2_VS_REST		40	0.360164	1.0055801	0.49122807	0.590774	1.0	8115	tags=45%, list=39%, signal=74%
CREB_BRAIN_8WKS_DN	CREB_BRAIN_8WKS_DN		49	0.35363317	1.0034759	0.50461537	0.59509516	1.0	7645	tags=47%, list=37%, signal=74%
TSA_CD4_UP	TSA_CD4_UP		25	0.3871801	1.0031908	0.5010526	0.59521717	1.0	5938	tags=44%, list=29%, signal=62%
CALCINEURIN_NF_AT_SIGNALING	CALCINEURIN_NF_AT_SIGNALING		93	0.33405063	0.9947567	0.52160805	0.614733	1.0	6090	tags=34%, list=30%, signal=49%
INSULINPATHWAY	INSULINPATHWAY		21	0.39628243	0.99421865	0.50692225	0.6154382	1.0	8147	tags=57%, list=40%, signal=94%
TAKEDA_NUP8_HOXA9_8D_DN	TAKEDA_NUP8_HOXA9_8D_DN		214	0.3220956	0.9924874	0.547	0.6190051	1.0	3915	tags=20%, list=19%, signal=25%
LYSINE_DEGRADATION	LYSINE_DEGRADATION		30	0.36576393	0.9888923	0.51295334	0.62691545	1.0	3563	tags=33%, list=17%, signal=40%
INSULIN_SIGNALING	INSULIN_SIGNALING		98	0.3343872	0.98868966	0.5351406	0.6267579	1.0	4651	tags=24%, list=23%, signal=31%
MENSSEN_MYC_UP	MENSSEN_MYC_UP		31	0.36937645	0.98757243	0.5445026	0.62876153	1.0	4229	tags=35%, list=21%, signal=45%
JECHLINGER_EMT_UP	JECHLINGER_EMT_UP		54	0.34869236	0.9869006	0.5332651	0.6297654	1.0	4635	tags=33%, list=22%, signal=43%
GH_AUTOCRINE_UP	GH_AUTOCRINE_UP		219	0.3187788	0.9843867	0.545	0.635038	1.0	6405	tags=32%, list=31%, signal=45%
TNFALPHA_ADIP_DN	TNFALPHA_ADIP_DN		57	0.34350267	0.9804049	0.5536437	0.6436819	1.0	5072	tags=40%, list=25%, signal=53%
CISPLATIN_PROBCELL_UP	CISPLATIN_PROBCELL_UP		17	0.3999912	0.9788913	0.53599113	0.6466313	1.0	296	tags=12%, list=1%, signal=12%
CHESLER_BRAIN_ONLY_SUBSET	CHESLER_BRAIN_ONLY_SUBSET		23	0.3832251	0.9768035	0.5501066	0.6509066	1.0	4597	tags=35%, list=22%, signal=45%
UVC_LOW_C3_DN	UVC_LOW_C3_DN		19	0.39593983	0.97545767	0.55157435	0.65331256	1.0	5974	tags=42%, list=29%, signal=59%
TRYPTOPHAN_METABOLISM	TRYPTOPHAN_METABOLISM		54	0.3421965	0.9754007	0.55137336	0.65279484	1.0	2463	tags=19%, list=12%, signal=21%
IRS1_KO_ADIP_UP	IRS1_KO_ADIP_UP		96	0.3268414	0.9752681	0.57530123	0.6524999	1.0	2598	tags=16%, list=13%, signal=18%
NI2_MOUSE_DN	NI2_MOUSE_DN		45	0.3461898	0.9748288	0.56301653	0.65286547	1.0	3348	tags=20%, list=16%, signal=24%
GAMMA-UV_FIBRO_UP	GAMMA-UV_FIBRO_UP		35	0.35811287	0.9741006	0.5620438	0.65388846	1.0	4111	tags=31%, list=20%, signal=39%
EGFPATHWAY	EGFPATHWAY		27	0.3703976	0.97380686	0.5339806	0.65394384	1.0	9253	tags=63%, list=45%, signal=114%
KANNAN_P53_UP	KANNAN_P53_UP		35	0.35951304	0.9697311	0.5553279	0.6626129	1.0	3806	tags=26%, list=18%, signal=31%
HISTIDINE_METABOLISM	HISTIDINE_METABOLISM		25	0.37147203	0.9686242	0.5470086	0.66451305	1.0	6093	tags=36%, list=30%, signal=51%
FERRARI_4HPR_UP	FERRARI_4HPR_UP		22	0.3775317	0.96730906	0.54279524	0.6668293	1.0	1552	tags=27%, list=8%, signal=29%
PEART_HISTONE_UP	PEART_HISTONE_UP		52	0.34281453	0.9668672	0.5701126	0.6671418	1.0	6030	tags=42%, list=29%, signal=60%
EPOPATHWAY	EPOPATHWAY		19	0.3858079	0.9663601	0.54357296	0.6676339	1.0	8147	tags=63%, list=40%, signal=104%
CHAUVIN_ANDROGEN_REGULATED_GENES	CHAUVIN_ANDROGEN_REGULATED_GENES		43	0.34957284	0.96442246	0.57216495	0.6713686	1.0	6536	tags=33%, list=32%, signal=48%
UVC_LOW_ALL_DN	UVC_LOW_ALL_DN		58	0.33626196	0.9630584	0.5785208	0.6737314	1.0	5366	tags=33%, list=26%, signal=44%
BLEO_HUMAN_LYMPH_HIGH_4HRS_UP	BLEO_HUMAN_LYMPH_HIGH_4HRS_UP		21	0.3791115	0.9627766	0.5621562	0.67369485	1.0	2593	tags=38%, list=13%, signal=44%
LEE_MYC_E2F1_DN	LEE_MYC_E2F1_DN		61	0.33236188	0.96250224	0.5863821	0.6736713	1.0	1426	tags=13%, list=7%, signal=14%
PDGFPATHWAY	PDGFPATHWAY		27	0.3639409	0.95950097	0.5638859	0.6798172	1.0	9253	tags=59%, list=45%, signal=107%
UEDA_MOUSE_SCN	UEDA_MOUSE_SCN		82	0.32505745	0.95908874	0.6002014	0.68009263	1.0	3914	tags=26%, list=19%, signal=31%
AGED_MOUSE_CEREBELLUM_DN	AGED_MOUSE_CEREBELLUM_DN		47	0.34041202	0.95896816	0.5743381	0.67968994	1.0	4482	tags=32%, list=22%, signal=41%
DAC_PANC_UP	DAC_PANC_UP		365	0.30646488	0.9589616	0.68	0.6790689	1.0	6043	tags=31%, list=29%, signal=43%
LIAN_MYELOID_DIFF_RECEPTORS	LIAN_MYELOID_DIFF_RECEPTORS		29	0.36361817	0.9584389	0.55449736	0.6795614	1.0	1813	tags=14%, list=9%, signal=15%
FATTY_ACID_DEGRADATION	FATTY_ACID_DEGRADATION		26	0.3608522	0.95725954	0.58760685	0.68156224	1.0	8242	tags=69%, list=40%, signal=115%
CREBPATHWAY	CREBPATHWAY		27	0.36384365	0.9568782	0.5576923	0.6817896	1.0	9903	tags=70%, list=48%, signal=135%
STAEGE_EFTS_UP	STAEGE_EFTS_UP		29	0.35741302	0.9568202	0.5694737	0.6812826	1.0	9752	tags=52%, list=47%, signal=98%
CELL_GROWTH_AND_OR_MAINTENANCE	CELL_GROWTH_AND_OR_MAINTENANCE		60	0.33181936	0.9566421	0.5757884	0.68102425	1.0	8587	tags=53%, list=42%, signal=91%
RIBAVIRIN_RSV_DN	RIBAVIRIN_RSV_DN		43	0.34412622	0.95295435	0.5901133	0.6885048	1.0	4353	tags=30%, list=21%, signal=38%
HDACI_COLON_SUL24HRS_UP	HDACI_COLON_SUL24HRS_UP		64	0.32839853	0.948858	0.6234818	0.69674224	1.0	3207	tags=23%, list=16%, signal=28%
MENSE_HYPOXIA_UP	MENSE_HYPOXIA_UP		107	0.31381398	0.9484356	0.6232465	0.6970105	1.0	3804	tags=26%, list=18%, signal=32%
PITUITARY_FETAL_UP	PITUITARY_FETAL_UP		17	0.38319212	0.9468235	0.5728368	0.6998034	1.0	4739	tags=53%, list=23%, signal=69%
IFNALPHA_RESIST_DN	IFNALPHA_RESIST_DN		19	0.37942898	0.9456058	0.5764576	0.70171875	1.0	4388	tags=32%, list=21%, signal=40%
P53HYPOXIAPATHWAY	P53HYPOXIAPATHWAY		19	0.37689343	0.94317615	0.5940171	0.70632184	1.0	445	tags=11%, list=2%, signal=11%
ANDROGEN_GENES	ANDROGEN_GENES		52	0.3341713	0.94203883	0.61296856	0.708095	1.0	5844	tags=31%, list=28%, signal=43%
ADIP_HUMAN_UP	ADIP_HUMAN_UP		60	0.32681715	0.94047314	0.61218274	0.7107229	1.0	2755	tags=15%, list=13%, signal=17%
NOUZOVA_CPG_METHLTD	NOUZOVA_CPG_METHLTD		64	0.32139522	0.9337886	0.6505539	0.7240894	1.0	5877	tags=25%, list=29%, signal=35%
SHIPP_FL_VS_DLBCL_UP	SHIPP_FL_VS_DLBCL_UP		34	0.34235334	0.93285036	0.59937567	0.7253078	1.0	455	tags=6%, list=2%, signal=6%
STRESS_ARSENIC_SPECIFIC_UP	STRESS_ARSENIC_SPECIFIC_UP		149	0.3045545	0.9229084	0.71	0.7449345	1.0	5862	tags=36%, list=28%, signal=49%
VEGF_HUVEC_30MIN_UP	VEGF_HUVEC_30MIN_UP		24	0.3543816	0.9174192	0.63230604	0.75523794	1.0	4275	tags=21%, list=21%, signal=26%
CK1PATHWAY	CK1PATHWAY		17	0.37301934	0.9154051	0.6299127	0.7584545	1.0	8357	tags=65%, list=41%, signal=109%
ET743_HELA_UP	ET743_HELA_UP		56	0.32260776	0.91451406	0.66463417	0.7595712	1.0	2508	tags=23%, list=12%, signal=26%
LEE_ACOX1_DN	LEE_ACOX1_DN		63	0.3151982	0.91377515	0.673716	0.7603406	1.0	3500	tags=19%, list=17%, signal=23%
HUMAN_TISSUE_TESTIS	HUMAN_TISSUE_TESTIS		59	0.32142255	0.913188	0.6878788	0.76082295	1.0	6973	tags=36%, list=34%, signal=54%
JISON_SICKLE_CELL	JISON_SICKLE_CELL		31	0.33778754	0.91073126	0.6614583	0.76474	1.0	6199	tags=45%, list=30%, signal=64%
ST_ADRENERGIC	ST_ADRENERGIC		33	0.33865255	0.9105813	0.6594427	0.7643401	1.0	9813	tags=58%, list=48%, signal=110%
ZMPSTE24_KO_UP	ZMPSTE24_KO_UP		31	0.33969715	0.910055	0.6680628	0.7646064	1.0	1852	tags=16%, list=9%, signal=18%
CHREBPPATHWAY	CHREBPPATHWAY		17	0.36282086	0.9050803	0.6502193	0.77335984	1.0	6794	tags=47%, list=33%, signal=70%
AGEING_LYMPH_DN	AGEING_LYMPH_DN		17	0.37190002	0.90385646	0.63646287	0.77504236	1.0	5432	tags=29%, list=26%, signal=40%
TAKEDA_NUP8_HOXA9_10D_DN	TAKEDA_NUP8_HOXA9_10D_DN		152	0.2954316	0.90346605	0.759	0.77504575	1.0	3998	tags=20%, list=19%, signal=24%
BADPATHWAY	BADPATHWAY		22	0.35348636	0.9013917	0.6505895	0.77817875	1.0	8339	tags=55%, list=40%, signal=92%
BRCA1_SW480_DN	BRCA1_SW480_DN		16	0.37165308	0.9012344	0.6259626	0.77775705	1.0	5728	tags=50%, list=28%, signal=69%
IL7PATHWAY	IL7PATHWAY		16	0.37782368	0.90122247	0.64324915	0.7770646	1.0	10056	tags=69%, list=49%, signal=134%
YAO_P4_KO_VS_WT_UP	YAO_P4_KO_VS_WT_UP		71	0.30863848	0.9007901	0.6986855	0.77714247	1.0	4372	tags=27%, list=21%, signal=34%
IL6PATHWAY	IL6PATHWAY		21	0.35056925	0.90062535	0.6605405	0.7767458	1.0	10284	tags=76%, list=50%, signal=152%
FATTY_ACID_SYNTHESIS	FATTY_ACID_SYNTHESIS		16	0.37053406	0.9002677	0.6503268	0.77670735	1.0	2733	tags=25%, list=13%, signal=29%
SCHUMACHER_MYC_UP	SCHUMACHER_MYC_UP		51	0.31714487	0.89870113	0.6976507	0.7788762	1.0	5094	tags=37%, list=25%, signal=49%
TCRPATHWAY	TCRPATHWAY		44	0.324654	0.8978851	0.6635897	0.7797058	1.0	9253	tags=50%, list=45%, signal=91%
TNFALPHA_TGZ_ADIP_DN	TNFALPHA_TGZ_ADIP_DN		27	0.33455542	0.89584416	0.65185183	0.7827197	1.0	4713	tags=37%, list=23%, signal=48%
GLYCOGEN_METABOLISM	GLYCOGEN_METABOLISM		34	0.33352152	0.8955428	0.6841553	0.7825146	1.0	6134	tags=38%, list=30%, signal=54%
CELL_ADHESION_MOLECULE_ACTIVITY	CELL_ADHESION_MOLECULE_ACTIVITY		107	0.29938194	0.8948071	0.746	0.783091	1.0	3500	tags=19%, list=17%, signal=22%
IGF1MTORPATHWAY	IGF1MTORPATHWAY		20	0.3559521	0.888405	0.6695279	0.79387206	1.0	8978	tags=50%, list=44%, signal=89%
UVB_NHEK4_24HRS_DN	UVB_NHEK4_24HRS_DN		18	0.36162844	0.8878449	0.6846652	0.7941391	1.0	7189	tags=50%, list=35%, signal=77%
GOLUB_ALL_VS_AML_DN	GOLUB_ALL_VS_AML_DN		16	0.36639822	0.88533336	0.67688936	0.79777336	1.0	7714	tags=56%, list=37%, signal=90%
STRESS_TPA_SPECIFIC_UP	STRESS_TPA_SPECIFIC_UP		42	0.31934774	0.8829945	0.7061856	0.8010604	1.0	8218	tags=52%, list=40%, signal=87%
FCER1PATHWAY	FCER1PATHWAY		38	0.31820196	0.88214695	0.69875777	0.8018155	1.0	3247	tags=21%, list=16%, signal=25%
MCALPAINPATHWAY	MCALPAINPATHWAY		24	0.34359536	0.8818076	0.67419356	0.801679	1.0	4708	tags=38%, list=23%, signal=49%
PROSTAGLANDIN_AND_LEUKOTRIENE_METABOLISM	PROSTAGLANDIN_AND_LEUKOTRIENE_METABOLISM		33	0.32796597	0.8801182	0.69884574	0.803919	1.0	2478	tags=15%, list=12%, signal=17%
TESTIS_EXPRESSED_GENES	TESTIS_EXPRESSED_GENES		61	0.30558833	0.878256	0.72727275	0.806289	1.0	4092	tags=20%, list=20%, signal=24%
HOGERKORP_ANTI_CD44_UP	HOGERKORP_ANTI_CD44_UP		23	0.3389526	0.87475526	0.6866953	0.8113837	1.0	8086	tags=39%, list=39%, signal=64%
HBX_HCC_UP	HBX_HCC_UP		16	0.35426772	0.8710406	0.68671966	0.8167762	1.0	7410	tags=50%, list=36%, signal=78%
IL12PATHWAY	IL12PATHWAY		20	0.34693837	0.8701525	0.7018498	0.8174974	1.0	2328	tags=15%, list=11%, signal=17%
GPCRPATHWAY	GPCRPATHWAY		35	0.31964418	0.869621	0.707772	0.81765693	1.0	8147	tags=51%, list=40%, signal=85%
NFATPATHWAY	NFATPATHWAY		52	0.30476636	0.8683423	0.73882115	0.8189941	1.0	8367	tags=44%, list=41%, signal=74%
HCC_SURVIVAL_GOOD_VS_POOR_UP	HCC_SURVIVAL_GOOD_VS_POOR_UP		136	0.28478998	0.86737496	0.816	0.81982374	1.0	5699	tags=26%, list=28%, signal=35%
STURLA_SONIC_HEDGEHOG	STURLA_SONIC_HEDGEHOG		16	0.35955667	0.8665288	0.68438536	0.82047707	1.0	7424	tags=56%, list=36%, signal=88%
SPRYPATHWAY	SPRYPATHWAY		18	0.3455761	0.8580883	0.7067255	0.8331434	1.0	9757	tags=67%, list=47%, signal=127%
FRUCTOSE_AND_MANNOSE_METABOLISM	FRUCTOSE_AND_MANNOSE_METABOLISM		25	0.33005404	0.8556662	0.7244681	0.8360828	1.0	4442	tags=24%, list=22%, signal=31%
INSULIN_ADIP_INSENS_UP	INSULIN_ADIP_INSENS_UP		23	0.3318652	0.8552397	0.71459	0.8359912	1.0	3972	tags=30%, list=19%, signal=38%
ETSPATHWAY	ETSPATHWAY		18	0.3421534	0.853333	0.70434785	0.83823746	1.0	6043	tags=39%, list=29%, signal=55%
PROPANOATE_METABOLISM	PROPANOATE_METABOLISM		31	0.31844622	0.8528909	0.7244259	0.83814895	1.0	2479	tags=26%, list=12%, signal=29%
ST_T_CELL_SIGNAL_TRANSDUCTION	ST_T_CELL_SIGNAL_TRANSDUCTION		44	0.30380854	0.8503832	0.7461929	0.8411085	1.0	10137	tags=57%, list=49%, signal=112%
HASLINGER_B_CLL_11Q23	HASLINGER_B_CLL_11Q23		20	0.33726865	0.8495323	0.71255505	0.8416357	1.0	10080	tags=60%, list=49%, signal=117%
NF90_DN	NF90_DN		38	0.30336788	0.84841406	0.7293388	0.8425318	1.0	3538	tags=24%, list=17%, signal=29%
WANG_HOXA9_VS_MEIS1_DN	WANG_HOXA9_VS_MEIS1_DN		23	0.3319703	0.8464567	0.7307286	0.8446319	1.0	9403	tags=61%, list=46%, signal=112%
COLLER_MYC_UP	COLLER_MYC_UP		18	0.34091598	0.84609085	0.7065338	0.844404	1.0	5111	tags=33%, list=25%, signal=44%
BETA_ALANINE_METABOLISM	BETA_ALANINE_METABOLISM		27	0.321274	0.8460308	0.7281553	0.8437479	1.0	8820	tags=59%, list=43%, signal=103%
HDACI_COLON_CLUSTER5	HDACI_COLON_CLUSTER5		23	0.3263021	0.84590024	0.72981703	0.843186	1.0	2722	tags=26%, list=13%, signal=30%
XPB_TTD-CS_UP	XPB_TTD-CS_UP		26	0.32196167	0.84583586	0.7162447	0.84254116	1.0	8876	tags=50%, list=43%, signal=88%
GRANDVAUX_IRF3_DN	GRANDVAUX_IRF3_DN		20	0.3364883	0.8444246	0.73014146	0.8438175	1.0	4826	tags=35%, list=23%, signal=46%
VEGFPATHWAY	VEGFPATHWAY		27	0.3269474	0.8430337	0.7430998	0.8450709	1.0	8788	tags=52%, list=43%, signal=90%
TSA_CD4_DN	TSA_CD4_DN		18	0.33968177	0.8386914	0.73678416	0.8505549	1.0	8614	tags=50%, list=42%, signal=86%
CALRES_RHESUS_UP	CALRES_RHESUS_UP		67	0.28673884	0.83609533	0.79878664	0.85348505	1.0	2613	tags=18%, list=13%, signal=20%
GLYCEROPHOSPHOLIPID_METABOLISM	GLYCEROPHOSPHOLIPID_METABOLISM		49	0.29403326	0.82873535	0.794898	0.8626686	1.0	8222	tags=43%, list=40%, signal=71%
TPOPATHWAY	TPOPATHWAY		23	0.32415733	0.8280912	0.7653391	0.86277205	1.0	9226	tags=61%, list=45%, signal=110%
SMOOTH_MUSCLE_CONTRACTION	SMOOTH_MUSCLE_CONTRACTION		143	0.27307898	0.827321	0.8868869	0.86304486	1.0	6542	tags=37%, list=32%, signal=54%
ZHAN_TONSIL_BONEMARROW	ZHAN_TONSIL_BONEMARROW		41	0.29388544	0.8235218	0.775154	0.8673152	1.0	3064	tags=17%, list=15%, signal=20%
HSIAO_LIVER_SPECIFIC_GENES	HSIAO_LIVER_SPECIFIC_GENES		240	0.26312542	0.8196193	0.94	0.8717772	1.0	4802	tags=22%, list=23%, signal=28%
HOGERKORP_CD44_UP	HOGERKORP_CD44_UP		23	0.31736368	0.8166591	0.77575105	0.87479115	1.0	8086	tags=39%, list=39%, signal=64%
BOQUEST_CD31PLUS_VS_CD31MINUS_DN	BOQUEST_CD31PLUS_VS_CD31MINUS_DN		265	0.2630003	0.81484365	0.951	0.87633574	1.0	3762	tags=15%, list=18%, signal=19%
LEE_MYC_DN	LEE_MYC_DN		59	0.2839831	0.8123865	0.82758623	0.87866616	1.0	2298	tags=12%, list=11%, signal=13%
BUTANOATE_METABOLISM	BUTANOATE_METABOLISM		27	0.30923492	0.8118833	0.7842721	0.8785318	1.0	2557	tags=19%, list=12%, signal=21%
MAMMARY_DEV_UP	MAMMARY_DEV_UP		55	0.28597656	0.81011456	0.82568806	0.87994695	1.0	4515	tags=16%, list=22%, signal=21%
OVARIAN_INFERTILITY_GENES	OVARIAN_INFERTILITY_GENES		25	0.31366473	0.8085353	0.76326966	0.8811238	1.0	4068	tags=20%, list=20%, signal=25%
GH_EXOGENOUS_EARLY_UP	GH_EXOGENOUS_EARLY_UP		29	0.30292857	0.8080165	0.7929936	0.88098776	1.0	7021	tags=34%, list=34%, signal=52%
ST_P38_MAPK_PATHWAY	ST_P38_MAPK_PATHWAY		36	0.2960245	0.8076334	0.79249215	0.88066393	1.0	6527	tags=39%, list=32%, signal=57%
LE_MYELIN_DN	LE_MYELIN_DN		93	0.2715277	0.80652905	0.8557114	0.8812184	1.0	5915	tags=34%, list=29%, signal=48%
IL2PATHWAY	IL2PATHWAY		22	0.31532788	0.80414927	0.76666665	0.8832869	1.0	8587	tags=55%, list=42%, signal=93%
INOSITOL_PHOSPHATE_METABOLISM	INOSITOL_PHOSPHATE_METABOLISM		25	0.30523044	0.8032622	0.772098	0.8835443	1.0	9183	tags=48%, list=45%, signal=86%
WNT_TARGETS	WNT_TARGETS		25	0.30768305	0.8005085	0.7832093	0.8861518	1.0	7644	tags=36%, list=37%, signal=57%
GH_EXOGENOUS_ANY_DN	GH_EXOGENOUS_ANY_DN		96	0.2668655	0.7956693	0.8915663	0.8909687	1.0	8025	tags=34%, list=39%, signal=56%
NGFPATHWAY	NGFPATHWAY		19	0.31869996	0.7955873	0.7819383	0.8902976	1.0	8147	tags=47%, list=40%, signal=78%
DFOSB_BRAIN_2WKS_UP	DFOSB_BRAIN_2WKS_UP		38	0.29244572	0.7946232	0.8071795	0.89067805	1.0	3139	tags=21%, list=15%, signal=25%
GH_EXOGENOUS_LATE_UP	GH_EXOGENOUS_LATE_UP		78	0.2687503	0.7930984	0.8761329	0.89165276	1.0	7933	tags=38%, list=38%, signal=62%
IGFR_IR_UP	IGFR_IR_UP		18	0.32074797	0.7928144	0.776087	0.8912028	1.0	5094	tags=28%, list=25%, signal=37%
UVC_LOW_C2_DN	UVC_LOW_C2_DN		20	0.31170866	0.78850853	0.787257	0.8951896	1.0	11839	tags=70%, list=57%, signal=164%
BRENTANI_CYTOSKELETON	BRENTANI_CYTOSKELETON		22	0.30657426	0.7867332	0.79528403	0.89637	1.0	2340	tags=14%, list=11%, signal=15%
LIZUKA_G2_GR_G3	LIZUKA_G2_GR_G3		27	0.2981181	0.7864088	0.79978925	0.89593554	1.0	7731	tags=56%, list=38%, signal=89%
HADDAD_HSC_CD7_UP	HADDAD_HSC_CD7_UP		64	0.2713952	0.7861778	0.85858583	0.8954084	1.0	5350	tags=22%, list=26%, signal=29%
HADDAD_CD45CD7_PLUS_VS_MINUS_UP	HADDAD_CD45CD7_PLUS_VS_MINUS_UP		64	0.2713952	0.78568345	0.8580122	0.8952169	1.0	5350	tags=22%, list=26%, signal=29%
NOS1PATHWAY	NOS1PATHWAY		22	0.30832216	0.77965146	0.7960251	0.9008497	1.0	6794	tags=41%, list=33%, signal=61%
CALCIUM_REGULATION_IN_CARDIAC_CELLS	CALCIUM_REGULATION_IN_CARDIAC_CELLS		140	0.25613743	0.7753158	0.934	0.90461206	1.0	8912	tags=48%, list=43%, signal=84%
AMINOSUGARS_METABOLISM	AMINOSUGARS_METABOLISM		15	0.32352525	0.7746551	0.80429864	0.90450454	1.0	3462	tags=20%, list=17%, signal=24%
BCNU_GLIOMA_MGMT_48HRS_UP	BCNU_GLIOMA_MGMT_48HRS_UP		18	0.3147897	0.7739058	0.7978261	0.9045046	1.0	4443	tags=28%, list=22%, signal=35%
CMV_HCMV_TIMECOURSE_48HRS_UP	CMV_HCMV_TIMECOURSE_48HRS_UP		66	0.2654632	0.77369237	0.8827098	0.90395933	1.0	9948	tags=50%, list=48%, signal=96%
BILE_ACID_BIOSYNTHESIS	BILE_ACID_BIOSYNTHESIS		27	0.29082114	0.77104855	0.8283039	0.90592057	1.0	2028	tags=15%, list=10%, signal=16%
MPRPATHWAY	MPRPATHWAY		23	0.29976195	0.77097374	0.80851066	0.9052199	1.0	7202	tags=52%, list=35%, signal=80%
HIPPOCAMPUS_DEVELOPMENT_POSTNATAL	HIPPOCAMPUS_DEVELOPMENT_POSTNATAL		45	0.2741396	0.7689552	0.8484536	0.9064088	1.0	5758	tags=31%, list=28%, signal=43%
CAMPTOTHECIN_PROBCELL_UP	CAMPTOTHECIN_PROBCELL_UP		22	0.30158526	0.7662869	0.81954885	0.9083177	1.0	6894	tags=36%, list=33%, signal=55%
ST_WNT_CA2_CYCLIC_GMP_PATHWAY	ST_WNT_CA2_CYCLIC_GMP_PATHWAY		19	0.30748805	0.7657637	0.806904	0.90804464	1.0	4111	tags=21%, list=20%, signal=26%
CROMER_HYPOPHARYNGEAL_MET_VS_NON_DN	CROMER_HYPOPHARYNGEAL_MET_VS_NON_DN		81	0.25714666	0.75854975	0.90744466	0.9141378	1.0	4255	tags=28%, list=21%, signal=36%
STARCH_AND_SUCROSE_METABOLISM	STARCH_AND_SUCROSE_METABOLISM		31	0.28242964	0.7579738	0.85227275	0.91390705	1.0	4801	tags=19%, list=23%, signal=25%
HUMAN_TISSUE_PLACENTA	HUMAN_TISSUE_PLACENTA		19	0.30330303	0.7541119	0.83828384	0.916638	1.0	12685	tags=74%, list=62%, signal=192%
HBX_NL_DN	HBX_NL_DN		16	0.31000382	0.75240564	0.81929046	0.9174415	1.0	6734	tags=44%, list=33%, signal=65%
BIOGENIC_AMINE_SYNTHESIS	BIOGENIC_AMINE_SYNTHESIS		15	0.31303933	0.75123006	0.819398	0.917718	1.0	305	tags=7%, list=1%, signal=7%
PENG_RAPAMYCIN_DN	PENG_RAPAMYCIN_DN		188	0.24380106	0.74846476	0.973	0.91947883	1.0	5688	tags=30%, list=28%, signal=41%
SCHRAETS_MLL_UP	SCHRAETS_MLL_UP		34	0.27373266	0.7421495	0.86744434	0.92427355	1.0	9762	tags=50%, list=47%, signal=95%
METHOTREXATE_PROBCELL_UP	METHOTREXATE_PROBCELL_UP		18	0.3012831	0.73807293	0.83588624	0.9269188	1.0	6810	tags=39%, list=33%, signal=58%
AGED_MOUSE_NEOCORTEX_DN	AGED_MOUSE_NEOCORTEX_DN		55	0.25634938	0.73776823	0.8909276	0.9264045	1.0	6262	tags=27%, list=30%, signal=39%
VEGF_HUVEC_2HRS_UP	VEGF_HUVEC_2HRS_UP		30	0.27380502	0.73391014	0.8643533	0.9288383	1.0	5645	tags=37%, list=27%, signal=50%
INFLAMMATORY_RESPONSE_PATHWAY	INFLAMMATORY_RESPONSE_PATHWAY		29	0.27856168	0.733902	0.87160754	0.92806107	1.0	8241	tags=38%, list=40%, signal=63%
LEI_HOXC8_DN	LEI_HOXC8_DN		15	0.30318347	0.73024225	0.84322506	0.93032104	1.0	3567	tags=20%, list=17%, signal=24%
METPATHWAY	METPATHWAY		34	0.26744735	0.72814643	0.8692946	0.93122214	1.0	5218	tags=29%, list=25%, signal=39%
ALANINE_AND_ASPARTATE_METABOLISM	ALANINE_AND_ASPARTATE_METABOLISM		21	0.29124683	0.726102	0.85927504	0.93202806	1.0	3131	tags=29%, list=15%, signal=34%
SMALL_LIGAND_GPCRS	SMALL_LIGAND_GPCRS		17	0.29685143	0.72345144	0.8513661	0.93329626	1.0	8533	tags=53%, list=41%, signal=90%
HANSON_NFKAPPB_IND	HANSON_NFKAPPB_IND		18	0.28940263	0.71543413	0.86199343	0.93870896	1.0	8505	tags=50%, list=41%, signal=85%
PROSTAGLANDIN_SYNTHESIS_REGULATION	PROSTAGLANDIN_SYNTHESIS_REGULATION		28	0.27278632	0.7141302	0.8728992	0.938871	1.0	9151	tags=46%, list=44%, signal=83%
CORDERO_KRAS_KD_VS_CONTROL_DN	CORDERO_KRAS_KD_VS_CONTROL_DN		55	0.24855343	0.71293324	0.9083503	0.9389613	1.0	6421	tags=38%, list=31%, signal=55%
TAKEDA_NUP8_HOXA9_6H_UP	TAKEDA_NUP8_HOXA9_6H_UP		85	0.2404832	0.7123014	0.94964755	0.93863714	1.0	7230	tags=33%, list=35%, signal=51%
NITROGEN_METABOLISM	NITROGEN_METABOLISM		21	0.27876645	0.70903623	0.86008674	0.9402421	1.0	6649	tags=29%, list=32%, signal=42%
GH_EXOGENOUS_ALL_UP	GH_EXOGENOUS_ALL_UP		59	0.24808243	0.7085014	0.9178499	0.9398116	1.0	6030	tags=24%, list=29%, signal=33%
GH_EXOGENOUS_ANY_UP	GH_EXOGENOUS_ANY_UP		291	0.22266544	0.6939507	0.997	0.948937	1.0	7162	tags=27%, list=35%, signal=42%
ZHAN_MM_CD138_PR_VS_REST	ZHAN_MM_CD138_PR_VS_REST		49	0.2478741	0.69194925	0.9378819	0.9494248	1.0	8429	tags=41%, list=41%, signal=69%
SHIPP_DLBCL_CURED_UP	SHIPP_DLBCL_CURED_UP		30	0.26074737	0.69145674	0.8984127	0.9489195	1.0	2183	tags=13%, list=11%, signal=15%
GH_EXOGENOUS_LATE_DN	GH_EXOGENOUS_LATE_DN		80	0.23424219	0.68943757	0.9538153	0.94948393	1.0	9141	tags=41%, list=44%, signal=74%
AMIPATHWAY	AMIPATHWAY		22	0.2636531	0.6820433	0.890542	0.9532541	1.0	6794	tags=36%, list=33%, signal=54%
CMV_HCMV_TIMECOURSE_4HRS_DN	CMV_HCMV_TIMECOURSE_4HRS_DN		35	0.2489261	0.68020767	0.9072708	0.95359784	1.0	5619	tags=37%, list=27%, signal=51%
ANDROGEN_AND_ESTROGEN_METABOLISM	ANDROGEN_AND_ESTROGEN_METABOLISM		24	0.25756103	0.66888326	0.91103965	0.9595386	1.0	4160	tags=17%, list=20%, signal=21%
IL3PATHWAY	IL3PATHWAY		15	0.28270304	0.668669	0.8972067	0.9588638	1.0	9650	tags=60%, list=47%, signal=113%
CSKPATHWAY	CSKPATHWAY		22	0.2636531	0.66744214	0.9056806	0.95874584	1.0	6794	tags=36%, list=33%, signal=54%
LEE_DENA_DN	LEE_DENA_DN		72	0.22765912	0.6658783	0.9596774	0.95881474	1.0	5010	tags=22%, list=24%, signal=29%
YAO_P4_KO_VS_WT_DN	YAO_P4_KO_VS_WT_DN		16	0.2702045	0.66183865	0.9073661	0.96029186	1.0	5198	tags=31%, list=25%, signal=42%
METASTASIS_ADENOCARC_DN	METASTASIS_ADENOCARC_DN		34	0.23987791	0.6537153	0.9386056	0.9638353	1.0	9720	tags=53%, list=47%, signal=100%
PASSERINI_IMMUNE	PASSERINI_IMMUNE		21	0.25314212	0.6440522	0.92596567	0.96791595	1.0	10439	tags=48%, list=51%, signal=96%
IRS_KO_ADIP_UP	IRS_KO_ADIP_UP		28	0.24295756	0.6378408	0.93993676	0.9700651	1.0	2598	tags=14%, list=13%, signal=16%
GPCRS_CLASS_B_SECRETIN_LIKE	GPCRS_CLASS_B_SECRETIN_LIKE		23	0.2469094	0.6347441	0.92826086	0.9706891	1.0	8723	tags=39%, list=42%, signal=68%
HOFMANN_MDS_CD34_LOW_RISK	HOFMANN_MDS_CD34_LOW_RISK		50	0.2260609	0.6299639	0.9592253	0.9720651	1.0	1874	tags=12%, list=9%, signal=13%
GPCRDB_CLASS_B_SECRETIN_LIKE	GPCRDB_CLASS_B_SECRETIN_LIKE		23	0.2469094	0.62848586	0.92564654	0.9719242	1.0	8723	tags=39%, list=42%, signal=68%
MARSHALL_SPLEEN_BAL	MARSHALL_SPLEEN_BAL		21	0.2438793	0.62441146	0.93201756	0.97287333	1.0	7160	tags=38%, list=35%, signal=58%
CANCERDRUGS_PROBCELL_UP	CANCERDRUGS_PROBCELL_UP		20	0.24629948	0.6223125	0.9402823	0.97298986	1.0	5541	tags=25%, list=27%, signal=34%
CROONQUIST_IL6_RAS_UP	CROONQUIST_IL6_RAS_UP		22	0.23967277	0.608957	0.93240345	0.9775075	1.0	8249	tags=36%, list=40%, signal=61%
GLYCEROLIPID_METABOLISM	GLYCEROLIPID_METABOLISM		44	0.21443366	0.59834903	0.96587384	0.98056674	1.0	8222	tags=39%, list=40%, signal=64%
GH_EXOGENOUS_MIDDLE_UP	GH_EXOGENOUS_MIDDLE_UP		125	0.19878449	0.5970851	0.995992	0.9801969	1.0	6123	tags=21%, list=30%, signal=29%
CARBON_FIXATION	CARBON_FIXATION		21	0.23198925	0.58819556	0.9530055	0.9823918	1.0	2181	tags=14%, list=11%, signal=16%
BREAST_DUCTAL_CARCINOMA_GENES	BREAST_DUCTAL_CARCINOMA_GENES		19	0.23522899	0.58799267	0.93763673	0.9816498	1.0	5500	tags=32%, list=27%, signal=43%
FATTY_ACID_METABOLISM	FATTY_ACID_METABOLISM		82	0.19960672	0.58711267	0.9929435	0.9811544	1.0	6310	tags=29%, list=31%, signal=42%
TSADAC_HYPERMETH_OVCA_UP	TSADAC_HYPERMETH_OVCA_UP		15	0.23832867	0.5782913	0.952164	0.98305553	1.0	1645	tags=13%, list=8%, signal=14%
MARCINIAK_CHOP_DIFF	MARCINIAK_CHOP_DIFF		21	0.22574696	0.5698363	0.96351933	0.98476434	1.0	8339	tags=43%, list=40%, signal=72%
NO2IL12PATHWAY	NO2IL12PATHWAY		15	0.2369725	0.56125814	0.9572072	0.986273	1.0	1822	tags=7%, list=9%, signal=7%
STATIN_PATHWAY_PHARMGKB	STATIN_PATHWAY_PHARMGKB		17	0.22855423	0.56000763	0.9679912	0.9858023	1.0	4833	tags=29%, list=23%, signal=38%
CPR_NULL-LOW_LIVER_UP	CPR_NULL-LOW_LIVER_UP		17	0.21451122	0.52759737	0.97309417	0.9921421	1.0	9799	tags=47%, list=48%, signal=90%
MONOAMINE_GPCRS	MONOAMINE_GPCRS		32	0.18300243	0.49253482	0.98348814	0.996843	1.0	9150	tags=31%, list=44%, signal=56%
GATA3PATHWAY	GATA3PATHWAY		15	0.20508361	0.48833126	0.9829932	0.99653924	1.0	6794	tags=33%, list=33%, signal=50%
DER_IFNB_UP	DER_IFNB_UP		93	0.6463204	1.914464	0.0	5.591347E-6	0.0070	3425	tags=51%, list=17%, signal=60%
FLECHNER_KIDNEY_TRANSPLANT_WELL_PBL_DN	FLECHNER_KIDNEY_TRANSPLANT_WELL_PBL_DN		42	0.4796235	1.3201685	0.059609454	0.060936965	1.0	5933	tags=52%, list=29%, signal=73%
KLEIN_PEL_DN	KLEIN_PEL_DN		58	0.4630953	1.3167597	0.0509684	0.062846474	1.0	5746	tags=43%, list=28%, signal=60%
BCRPATHWAY	BCRPATHWAY		35	0.38131487	1.0566757	0.40847984	0.38970825	1.0	8147	tags=51%, list=40%, signal=85%
